# Supplementary material for: Transcriptome profiling by RNA-Seq reveals differentially expressed genes related to fruit development and ripening characteristics in strawberries (Fragaria × ananassa)
Source: PeerJ. 2018 Jun 27;6:e4976. doi: 10.7717/peerj.4976 (PMC6026456; doi:10.7717/peerj.4976)
Supplement: Supplemental Information 1 — Each data indicates the characteristics, URLs and usage parameters of the seven databases in this manuscript. [file peerj-06-4976-s001.xls]

## Sheet: Sheet1
Database	URL	Software and parameters
NCBI non-redundant protein sequences (Nr)	/	NCBI blast 2.2.28+ e-value = 1e-5
NCBI nucleotide sequences (Nt)	/	NCBI blast 2.2.28+ e-value = 1e-5
Protein family (Pfam)	http://pfam.sanger.ac.uk/	HMMER 3.0 package，hmmscan e-value = 0.01
euKaryotic Ortholog groups/Clusters of Orthologous Groups of proteins (KOG/COG)	http://www.ncbi.nlm.nih.gov/COG/	NCBI blast 2.2.28+ e-value = 1e-3
A manually annotated and reviewed protein sequence database (Swiss-Prot)	http://www.ebi.ac.uk/uniprot/	NCBI blast 2.2.28+ e-value = 1e-5
Kyoto Encyclopedia of Genes and Genomes (KEGG)	http://www.genome.jp/kegg/	KAAS，KEGG Automatic Annotation Server e-value= 1e-10
Gene Ontology (GO)	http://www.geneontology.org/	Blast2GO v2.5 (Götz et al., 2008) e-value = 1e-6
