# Supplementary material for: Transcriptome profiling by RNA-Seq reveals differentially expressed genes related to fruit development and ripening characteristics in strawberries (Fragaria × ananassa)
Source: PeerJ. 2018 Jun 27;6:e4976. doi: 10.7717/peerj.4976 (PMC6026456; doi:10.7717/peerj.4976)
Supplement: Supplemental Information 2 — The detail information of software that used in the production of all the transcriptome data. [file peerj-06-4976-s002.xls]

## Sheet: Sheet1
Software	Version	Parameter
Trinity	r20140413p1	SS_lib_type, min_kmer_cov: 2, min_glu, other default parameters
NCBI blast 2.2.28+	v2.2.28+	NR、NT、Swiss-Prot：e-value = 1e-5；KOG/COG：e-value = 1e-3
hmmscan	HMMER 3	e-value = 0.01
KAAS	r140224	e-value = 1e-10
Blast2GO	b2g4pipe_v2.5	e-value = 1e-6
RSEM	v1.2.15	bowtie2 parameter mismatch 0
DESeq	1.10.1	padj < 0.05
GOSeq, opGO	1.10.0, 2.10.0	Corrected p-value < 0.05
KOBAS	v2.0.12	Corrected p-value < 0.05
