# Supplementary material for: Transcriptome profiling by RNA-Seq reveals differentially expressed genes related to fruit development and ripening characteristics in strawberries (Fragaria × ananassa)
Source: PeerJ. 2018 Jun 27;6:e4976. doi: 10.7717/peerj.4976 (PMC6026456; doi:10.7717/peerj.4976)
Supplement: Supplemental Information 3 — FPKM: fragments per kilobase of exon per million fragments mapped. FPKM is the most commonly used method of estimating gene expression level, which eliminates the expression level of technical deviation. Those genes whose FPKM > 0.3 were considered to be expressed. The underlined number indicates that the interval contains the value. [file peerj-06-4976-s003.xls]

## Sheet: Sheet1
Libary	FPKM interval
	≤0.3	0.3-3.57	3.57-15	15-60	>60
l-GF	53% (48649)	23% (21111)	13% (11933)	8% (7343)	3% (2754)
WF	57% (52320)	23% (21112)	10% (9179)	7% (6425)	3% (2754)
TF	59% (54156)	21% (19276)	10% (9179)	7% (6425)	3% (2754)
RF	59% (54156)	22% (20194)	10% (9179)	6% (5507)	3% (2754)
FPKM: fragments per kilobaseof exon per million fragments mapped. The underlined number indicates that the interval contains the value.
