# Supplementary material for: Transcriptome profiling by RNA-Seq reveals differentially expressed genes related to fruit development and ripening characteristics in strawberries (Fragaria × ananassa)
Source: PeerJ. 2018 Jun 27;6:e4976. doi: 10.7717/peerj.4976 (PMC6026456; doi:10.7717/peerj.4976)
Supplement: Supplemental Information 4 — Primer sequence information of candidate genes in quantitative real-time polymerase chain reaction. [file peerj-06-4976-s004.xls]

## Sheet: Sheet1
Gene id	Gene	Gene annotation (Nt id)	Forward/reverse primer sequences (5'→3')
/	FaACTIN	Actin	CGAGGCTCAATCCAAAAGAG
			TGGCCACATACATAGCAGGA
c78983_g2	FaCHS	Chalcone synthase (BAE17124.1)	GCTTTCTTCCTCCGACTTTTC
			GGACGAGAACGAAAGTGGG
c63190_g1	FaDFR	Dihydroflavonol 4-reductase (NM_001305268.1)	TGTGTGACTGGAGGTACAGGGTT
			AAATCCTCTGGGTCTCGCACA
c70507_g1	FaAAT	Alcohol acyltransferase (AF193789.1)	TTCCTCTACACCACTTCAGCC
			ACACGATGGGGACATACGC
c79838_g1	FaSPS	Sucrose-phosphate synthase 1 (XM_004287224.2)	CATTGTTTTCTGGCTCTCTGC
			TGTGGGACTGAAACGACCG
c75759_g1	FaCES	Cellulose synthase A catalytic sub-unit 4 (XM_004289933.2)	AATGCCCTCCTTCCCTTTC
			CTTTCGACACTGACTGCCGT
c77811_g1	FaACC	Acetyl-coenzyme A carboxylase carboxyl transferase sub-unit alpha (XM_004302593.1)	ATTGACAAACTATGGCGACGAC
			GCTCCTAAACGCATCCGAAG
c8256_g1	FaaEG	Endoglucanase CX-like (XM_004309487.2)	ACTCCTACCTCTATTGCTTTGCT
			AGAACTTGTGTCGCTAAGGGAA
c66070_g2	FabEG	Endoglucanase 24-like (XM_004290265.2)	ATAAACCCCCACCCTCCAAA
			CAATGCGTCTCGGTAGTCGT
c69865_g1	FaaE2	ubiquitin-conjugating enzyme E2 5-like (XM_004306710.1)	ACGTTTTCTCTCACAGCTCCT
			GTCTCCACCTTGTAATCACTCAT
c80589_g1	FabE2	ubiquitin-conjugating enzyme E2 23-like (XM_004292585.1)	TAAGAAAACACCAAAAGGCG
			ATCAACGGGGATGGGAGTA
c65857_g1	FacE2	ubiquitin-conjugating enzyme E2 28-like (XM_004289822.1)	GTCATCTCCTACCTCAAACCCA
			GGACGACTTTGATGCCAGAG
c69752_g1	FadE2	ubiquitin-conjugating enzyme E2 4-like (XM_004306710.1)	AGCATCAGGGTTTCGCAGA
			TACACCACCAGCATAAGGACTA
c81107_g2	FaaE3	E3 ubiquitin-protein ligase UPL3-like (XM_004289820.1)	GGGCAATGCTTTCAGTTCCA
			CCCTTATCGTACTCCCAGACAA
c68571_g1	FabE3	cullin-1-like (XM_004302368.1)	CCACACAACACAAAGCAATCTC
			AGAAGGGAAAGTGTGCTGAGG
c69558_g1	FaMADS-box	MADS-box protein ZMM17-like (XM_004298374.1)	AGGTTGTTGAAAAATGGGGAG
			GGCAACTTCAGCCTCACACA
