# Supplementary material for: Transcriptome profiling by RNA-Seq reveals differentially expressed genes related to fruit development and ripening characteristics in strawberries (Fragaria × ananassa)
Source: PeerJ. 2018 Jun 27;6:e4976. doi: 10.7717/peerj.4976 (PMC6026456; doi:10.7717/peerj.4976)
Supplement: Supplemental Information 5 — Each data indicates the number and percentage of unigenes in corresponding database. [file peerj-06-4976-s005.xls]

## Sheet: Sheet1
	Number of unigenes	Percentage (%)
Annotated in NR	37206	40.53
Annotated in NT	50278	54.77
Annotated in KO	10932	11.9
Annotated in SwissProt	26400	28.76
Annotated in PFAM	25870	28.18
Annotated in GO	26523	28.89
Annotated in KOG	13442	14.64
Annotated in all Databases	6113	6.65
Annotated in at least one Database	57200	62.31
Total unigenes	91790	100
