# Supplementary material for: Transcriptome profiling by RNA-Seq reveals differentially expressed genes related to fruit development and ripening characteristics in strawberries (Fragaria × ananassa)
Source: PeerJ. 2018 Jun 27;6:e4976. doi: 10.7717/peerj.4976 (PMC6026456; doi:10.7717/peerj.4976)
Supplement: Supplemental Information 6 — Each data indicates the classification system information of unigenes and their products, and the number of unigenes in a GO classification trem. [file peerj-06-4976-s006.xls]

## Sheet: Sheet1
GO ID (Level 2)	GO term (Level 1)	GO term (Level 2)	Total annotated genes: 26523
			Gene number
GO:0048519	Biological Process	negative regulation of biological process	191
GO:0048518	Biological Process	positive regulation of biological process	226
GO:0000003	Biological Process	reproduction	190
GO:0048511	Biological Process	rhythmic process	11
GO:0008152	Biological Process	metabolic process	14495
GO:0009987	Biological Process	cellular process	14678
GO:0032502	Biological Process	developmental process	420
GO:0051179	Biological Process	localization	4019
GO:0022610	Biological Process	biological adhesion	161
GO:0050789	Biological Process	regulation of biological process	4424
GO:0001906	Biological Process	cell killing	17
GO:0040007	Biological Process	growth	49
GO:0065007	Biological Process	biological regulation	4745
GO:0023052	Biological Process	signaling	1772
GO:0032501	Biological Process	multicellular organismal process	551
GO:0002376	Biological Process	immune system process	136
GO:0044848	Biological Process	biological phase	10
GO:0050896	Biological Process	response to stimulus	3262
GO:0022414	Biological Process	reproductive process	228
GO:0040011	Biological Process	locomotion	182
GO:0044699	Biological Process	single-organism process	11156
GO:0071840	Biological Process	cellular component organization or biogenesis	2624
GO:0051704	Biological Process	multi-organism process	1357
GO:0030234	Molecular Function	enzyme regulator activity	446
GO:0005488	Molecular Function	binding	14827
GO:0016530	Molecular Function	metallochaperone activity	3
GO:0000988	Molecular Function	protein binding transcription factor activity	226
GO:0005085	Molecular Function	guanyl-nucleotide exchange factor activity	25
GO:0016209	Molecular Function	antioxidant activity	170
GO:0005215	Molecular Function	transporter activity	1746
GO:0005198	Molecular Function	structural molecule activity	1059
GO:0001071	Molecular Function	nucleic acid binding transcription factor activity	803
GO:0004872	Molecular Function	receptor activity	209
GO:0030545	Molecular Function	receptor regulator activity	9
GO:0060089	Molecular Function	molecular transducer activity	394
GO:0016247	Molecular Function	channel regulator activity	114
GO:0045182	Molecular Function	translation regulator activity	1
GO:0003824	Molecular Function	catalytic activity	12189
GO:0030054	Cellular Component	cell junction	20
GO:0005623	Cellular Component	cell	8565
GO:0044423	Cellular Component	virion part	549
GO:0005576	Cellular Component	extracellular region	468
GO:0032991	Cellular Component	macromolecular complex	5431
GO:0031974	Cellular Component	membrane-enclosed lumen	800
GO:0031012	Cellular Component	extracellular matrix	148
GO:0044425	Cellular Component	membrane part	3543
GO:0044456	Cellular Component	synapse part	4
GO:0055044	Cellular Component	symplast	2
GO:0045202	Cellular Component	synapse	4
GO:0044422	Cellular Component	organelle part	3049
GO:0044464	Cellular Component	cell part	8565
GO:0009295	Cellular Component	nucleoid	4
GO:0016020	Cellular Component	membrane	3988
GO:0043226	Cellular Component	organelle	5980
GO:0019012	Cellular Component	virion	549
GO:0044420	Cellular Component	extracellular matrix part	51
GO:0044421	Cellular Component	extracellular region part	402
