# Supplementary material for: Transcriptome profiling by RNA-Seq reveals differentially expressed genes related to fruit development and ripening characteristics in strawberries (Fragaria × ananassa)
Source: PeerJ. 2018 Jun 27;6:e4976. doi: 10.7717/peerj.4976 (PMC6026456; doi:10.7717/peerj.4976)
Supplement: Supplemental Information 7 — Each data indicates the number of unigenes in 26 gene function classes of KOG database. [file peerj-06-4976-s007.xls]

## Sheet: Sheet1
Abbreviation	Class	Total annotated genes: 13442
		Gene number
A	RNA processing and modification	742
B	Chromatin structure and dynamics	229
C	Energy production and conversion	818
D	Cell cycle control, cell division, chromosome partitioning	361
E	Amino acid transport and metabolism	652
F	Nucleotide transport and metabolism	153
G	Carbohydrate transport and metabolism	749
H	Coenzyme transport and metabolism	166
I	Lipid transport and metabolism	625
J	Translation, ribosomal structure and biogenesis	1388
K	Transcription	733
L	Replication, recombination and repair	340
M	Cell wall/membrane/envelope biogenesis	152
N	Cell motility	5
O	Posttranslational modification, protein turnover, chaperones	1808
P	Inorganic ion transport and metabolism	413
Q	Secondary metabolites biosynthesis, transport and catabolism	705
R	General function prediction only	2263
S	Function unknown	504
T	Signal transduction mechanisms	1040
U	Intracellular trafficking, secretion, and vesicular transport	723
V	Defense mechanisms	100
W	Extracellular structures	34
X	Unamed protein	1
Y	Nuclear structure	62
Z	Cytoskeleton	324
