# Supplementary material for: Transcriptome profiling by RNA-Seq reveals differentially expressed genes related to fruit development and ripening characteristics in strawberries (Fragaria × ananassa)
Source: PeerJ. 2018 Jun 27;6:e4976. doi: 10.7717/peerj.4976 (PMC6026456; doi:10.7717/peerj.4976)
Supplement: Supplemental Information 8 — Each data indicates the number of unigenes that involved in corresponding metabolic pathway of KEGG database. [file peerj-06-4976-s008.xls]

## Sheet: Sheet1
Pathway hierarchy1	Pathway hierarchy2	Annotated gene number: 10932
		Gene number
Cellular processes	Cell growth and death	388
Cellular processes	Cell motility	89
Cellular processes	Cellular commiunity	151
Cellular processes	Transport and catabolism	599
Environmental information processing	Membrane transport	102
Environmental information processing	Signal transduction	1083
Environmental information processing	Signaling molecules and interaction	9
Genetic information processing	Folding, sorting and degradation	828
Genetic information processing	Replication and repair	209
Genetic information processing	Transcription	514
Genetic information processing	Translation	1320
Metabolism	Amino acid metabolism	778
Metabolism	Biosynthesis of other secondary metabolites	272
Metabolism	Carbohydrate metabolism	1143
Metabolism	Energy metabolism	795
Metabolism	Glycan biosynthesis and metabolism	150
Metabolism	Lipid metabolism	515
Metabolism	Metabolism of cofactors and vitamins	342
Metabolism	Metabolism of other amino acids	310
Metabolism	Metabolism of terpenoids and polyketides	229
Metabolism	Nucleotide metabolism	271
Metabolism	Overview	830
Metabolism	Xenobiotics biodegradation and metabolism	149
Organismal systems	Circulatory system	138
Organismal systems	Development	68
Organismal systems	Digestive system	182
Organismal systems	Endocrine system	480
Organismal systems	Environmental adaptation	376
Organismal systems	Excretory system	123
Organismal systems	Immune system	376
Organismal systems	Nervous system	351
Organismal systems	Sensory system	37
