# Supplementary material for: Transcriptome profiling by RNA-Seq reveals differentially expressed genes related to fruit development and ripening characteristics in strawberries (Fragaria × ananassa)
Source: PeerJ. 2018 Jun 27;6:e4976. doi: 10.7717/peerj.4976 (PMC6026456; doi:10.7717/peerj.4976)
Supplement: Supplemental Information 9 — Each data is used to determine the differentially expressed genes (DEGs). The DEGs with padj < 0.05 and log2 (fold change) ≥ 1 are up-regulated, and those with padj < 0.05 and log2 (fold change) ≤ −1 are down-regulated. The other genes that do not meet the conditions of padj < 0.05, log2 (fold change) ≥ 1 and log2 (fold change) ≤ −1 are not DEGs. [file peerj-06-4976-s009.xlsx]

## Sheet: A
Gene id	WF read_count	l-GF read_count	Log2 (WF/l-GF)	Pval	Padj	Significant
c74287_g1	5523.3	11086.3	-1.0052	0.00047278	0.04337	Down
c67325_g2	2973.68	5991.87	-1.0108	0.00045855	0.042563	Down
c75445_g1	34660.8	69869.6	-1.0114	0.00040889	0.039296	Down
c78660_g2	3541.82	7170.86	-1.0177	0.00045454	0.042302	Down
c79805_g3	24031	49213.2	-1.0341	0.00030099	0.031358	Down
c73858_g2	3910.61	8020.28	-1.0363	0.00032989	0.033869	Down
c78175_g1	862.575	1777.65	-1.0432	0.0005239	0.047142	Down
c77354_g1	1112.14	2298.05	-1.0471	0.0004259	0.040327	Down
c73920_g1	2737.88	5672.25	-1.0509	0.00030687	0.03183	Down
c70886_g1	1195.93	2486.46	-1.056	0.00034567	0.034882	Down
c76175_g2	993.023	2074.22	-1.0627	0.00036117	0.035982	Down
c80674_g1	3419.6	7148.48	-1.0638	0.000239	0.026378	Down
c67565_g1	603.652	1266.31	-1.0688	0.00042449	0.040247	Down
c78540_g1	1455.93	3067.31	-1.075	0.00026792	0.028631	Down
c77554_g2	1252.25	2645.89	-1.0792	0.00025243	0.027389	Down
c78708_g1	416.795	881.342	-1.0804	0.00055548	0.049417	Down
c60496_g1	621.873	1321.31	-1.0873	0.00034288	0.034749	Down
c76381_g1	5772.05	12299.4	-1.0914	0.00015207	0.018912	Down
c72943_g1	1361.77	2905.26	-1.0932	0.00019784	0.023022	Down
c76941_g2	829.011	1769.16	-1.0936	0.00027233	0.02884	Down
c76268_g1	482.166	1030.98	-1.0964	0.00041185	0.039526	Down
c72413_g1	842.275	1804.52	-1.0993	0.00025068	0.027325	Down
c70008_g3	1755.74	3770.45	-1.1027	0.00018354	0.021813	Down
c76241_g1	493.649	1063.94	-1.1079	0.00034187	0.034696	Down
c76280_g2	341.999	738.422	-1.1105	0.00049349	0.04492	Down
c79531_g1	2267.63	4897.49	-1.1109	0.00013791	0.017458	Down
c67156_g1	2115.85	4573.34	-1.112	0.0001312	0.016788	Down
c79679_g1	305.128	661.505	-1.1163	0.00054893	0.048957	Down
c79763_g1	2030.9	4420.7	-1.1222	0.00012666	0.016267	Down
c79659_g1	2695	5868.38	-1.1227	0.00011603	0.015262	Down
c72263_g4	13319.1	29031.5	-1.1241	9.2881e-05	0.012915	Down
c68881_g1	1311.71	2863.2	-1.1262	0.00012468	0.016042	Down
c75638_g1	378.492	831.01	-1.1346	0.00032683	0.033604	Down
c72488_g2	572.45	1261.5	-1.1399	0.0001839	0.021813	Down
c78139_g1	375.151	826.946	-1.1403	0.00029081	0.030477	Down
c65664_g1	529.063	1166.53	-1.1407	0.00020226	0.023344	Down
c74993_g1	392.771	866.206	-1.141	0.00035291	0.035391	Down
c79007_g1	1317.2	2924.12	-1.1505	9.9741e-05	0.013601	Down
c78675_g1	1272.31	2830.11	-1.1534	9.8351e-05	0.013437	Down
c74830_g1	261.089	580.886	-1.1537	0.00040218	0.038969	Down
c72306_g1	1203.57	2680.8	-1.1553	8.7054e-05	0.012249	Down
c72649_g1	2279.45	5087.75	-1.1583	7.2997e-05	0.010626	Down
c72935_g1	1001.61	2237.15	-1.1593	9.5334e-05	0.013178	Down
c65461_g1	605.405	1356.66	-1.1641	0.00013579	0.017313	Down
c75602_g1	306.637	687.959	-1.1658	0.000298	0.031092	Down
c74882_g1	737.995	1659.1	-1.1687	0.00022258	0.025076	Down
c72263_g2	4705.32	10615.6	-1.1738	5.0357e-05	0.0082469	Down
c74479_g1	203.397	459.474	-1.1757	0.00049265	0.044902	Down
c78577_g1	218.733	494.756	-1.1775	0.00041786	0.03994	Down
c69298_g3	7363.7	16671.7	-1.1789	4.0763e-05	0.0070572	Down
c78462_g1	1608.57	3654.06	-1.1837	5.5461e-05	0.0088317	Down
c73042_g1	1820.35	4144.72	-1.1871	0.00023885	0.026378	Down
c81245_g2	280.67	639.174	-1.1873	0.00034487	0.03485	Down
c46702_g1	199.204	453.682	-1.1874	0.00042395	0.040247	Down
c74960_g2	768.672	1751.57	-1.1882	7.4346e-05	0.010739	Down
c73359_g2	81324.1	185596	-1.1904	3.5549e-05	0.0062776	Down
c73432_g1	1051.07	2406.59	-1.1951	6.231e-05	0.0094652	Down
c80060_g2	207.773	477.326	-1.2	0.00034466	0.03485	Down
c78572_g1	4525.36	10403	-1.2009	3.3369e-05	0.0059581	Down
c73398_g1	254.715	586.192	-1.2025	0.0002486	0.027165	Down
c71150_g1	469.755	1081.25	-1.2027	0.00033963	0.034518	Down
c71115_g1	674.342	1552.31	-1.2029	7.3113e-05	0.010626	Down
c67812_g1	645.461	1486.61	-1.2036	0.00020219	0.023344	Down
c69925_g1	178.477	414.452	-1.2155	0.00042216	0.040242	Down
c78420_g1	2085.72	4843.34	-1.2155	3.3625e-05	0.0059827	Down
c65621_g1	174.773	406.427	-1.2175	0.00037129	0.03668	Down
c75654_g1	384.781	894.771	-1.2175	0.00010624	0.014238	Down
c58205_g1	259.016	603.644	-1.2207	0.00017746	0.021428	Down
c67692_g1	220.231	514.339	-1.2237	0.0002476	0.027158	Down
c78572_g2	1357.56	3172.64	-1.2247	3.4291e-05	0.0060859	Down
c72026_g1	292.691	687.208	-1.2314	0.00012913	0.016554	Down
c75366_g2	405.367	958.638	-1.2418	6.8975e-05	0.010171	Down
c71928_g1	923.706	2187	-1.2434	4.5143e-05	0.0075922	Down
c74663_g1	399.35	948.242	-1.2476	6.4894e-05	0.0097529	Down
c74947_g1	394.915	939.178	-1.2499	7.0469e-05	0.01037	Down
c69182_g1	175.607	419.755	-1.2572	0.0002511	0.027329	Down
c79833_g1	472.054	1131.91	-1.2617	4.8142e-05	0.0079452	Down
c67175_g1	476.292	1143.9	-1.264	4.2965e-05	0.0073662	Down
c72769_g1	595.865	1433.73	-1.2667	3.0134e-05	0.005524	Down
c74348_g1	1127.3	2720.18	-1.2708	4.4063e-05	0.0074283	Down
c75969_g1	667.817	1612.64	-1.2719	2.663e-05	0.0050027	Down
c76870_g1	409.49	989.391	-1.2727	7.4196e-05	0.010739	Down
c80188_g1	234.266	568.675	-1.2795	9.7337e-05	0.013397	Down
c76974_g1	581.011	1410.4	-1.2795	2.6045e-05	0.0049322	Down
c67612_g2	860.289	2091.52	-1.2817	2.0421e-05	0.0040293	Down
c74986_g1	1626.33	3955.64	-1.2823	1.2532e-05	0.0027407	Down
c76809_g1	1082.34	2643.63	-1.2884	1.4812e-05	0.0031087	Down
c58205_g2	558.486	1370.41	-1.295	2.3753e-05	0.0045593	Down
c81199_g1	376.145	926.167	-1.3	0.00010593	0.014238	Down
c76274_g2	1579.19	3915.6	-1.3101	8.6042e-06	0.0019605	Down
c68698_g1	188.955	469.131	-1.3119	0.00010787	0.014323	Down
c71593_g1	219.219	547.117	-1.3195	6.7977e-05	0.010045	Down
c76322_g1	8589.22	21614.5	-1.3314	4.8979e-06	0.0012581	Down
c80178_g1	238.99	602.316	-1.3336	5.1568e-05	0.0083545	Down
c73109_g1	441.081	1120.15	-1.3446	0.00011703	0.015365	Down
c78083_g1	141.968	361.002	-1.3464	0.0001392	0.017589	Down
c79883_g1	2955.7	7529.77	-1.3491	3.0187e-05	0.005524	Down
c79019_g1	772.804	1971.6	-1.3512	7.6634e-06	0.0018044	Down
c69334_g1	106.984	273.189	-1.3525	0.00027334	0.028904	Down
c76999_g1	451.123	1153.42	-1.3543	0.00010769	0.014323	Down
c77086_g1	264.033	675.378	-1.355	3.0779e-05	0.0056034	Down
c57365_g1	96.9323	248.375	-1.3575	0.00037641	0.037134	Down
c78168_g1	2300.28	5900.95	-1.3591	3.3506e-06	0.00090679	Down
c79585_g1	393.476	1009.48	-1.3593	1.4569e-05	0.0030904	Down
c74552_g1	962.85	2480.92	-1.3655	5.208e-06	0.0013221	Down
c72386_g2	1179.38	3044.87	-1.3684	0.00027438	0.02897	Down
c78143_g1	105.512	272.604	-1.3694	0.00024882	0.027165	Down
c71643_g1	325.848	844.29	-1.3735	1.6289e-05	0.003335	Down
c73207_g2	241.173	626.187	-1.3765	4.288e-05	0.0073662	Down
c73132_g1	2184.43	5674.25	-1.3772	0.00051101	0.046217	Down
c67462_g1	725.645	1884.99	-1.3772	5.1438e-06	0.0013117	Down
c79957_g2	933.189	2430.2	-1.3808	4.0403e-06	0.0010689	Down
c77474_g1	353.731	922.942	-1.3836	4.1222e-05	0.0071192	Down
c66018_g2	100.344	261.938	-1.3843	0.00022128	0.025009	Down
c69428_g1	688.241	1799.03	-1.3862	4.662e-06	0.0012152	Down
c80602_g1	165.043	431.653	-1.387	6.0502e-05	0.0092827	Down
c78149_g2	3898.73	10207.6	-1.3886	1.9219e-06	0.00059309	Down
c71542_g1	432.987	1135.62	-1.3911	1.8218e-05	0.003625	Down
c80978_g1	73.3981	193.14	-1.3958	0.0005552	0.049417	Down
c70362_g1	146.322	386.314	-1.4006	6.602e-05	0.0098384	Down
c73389_g1	5992.2	15829.5	-1.4015	0.00016819	0.02057	Down
c76904_g1	244.73	648.261	-1.4054	1.6542e-05	0.0033577	Down
c78628_g1	158.907	422.745	-1.4116	4.6591e-05	0.0077286	Down
c78882_g1	150.204	402.306	-1.4214	4.7608e-05	0.0078756	Down
c72858_g1	671.506	1799.29	-1.422	2.7566e-06	0.00081132	Down
c68571_g1	160.608	430.408	-1.4222	0.00036002	0.035918	Down
c74098_g1	773.443	2073.41	-1.4226	6.4075e-06	0.0015715	Down
c77103_g1	1343.03	3605.27	-1.4246	5.8994e-06	0.0014673	Down
c71942_g1	1130.9	3037.1	-1.4252	1.5701e-06	0.00051269	Down
c80468_g2	251.303	675.844	-1.4273	2.4816e-05	0.0047249	Down
c80973_g1	1259.19	3411.28	-1.4378	1.2319e-06	0.00041634	Down
c73724_g1	167.483	453.95	-1.4385	2.7829e-05	0.0051867	Down
c80310_g1	208.644	567.332	-1.4432	1.4632e-05	0.0030944	Down
c75125_g1	202.377	550.74	-1.4443	1.5248e-05	0.0031494	Down
c73109_g2	501.827	1366.51	-1.4452	0.000106	0.014238	Down
c80241_g1	137.891	375.818	-1.4465	4.2712e-05	0.0073585	Down
c77433_g1	62.89	173.343	-1.4627	0.00043757	0.041174	Down
c66414_g1	1896.14	5234.6	-1.465	6.1927e-07	0.00023661	Down
c79307_g1	999.752	2763.48	-1.4668	0.00012264	0.015837	Down
c78818_g1	1154.82	3192.75	-1.4671	8.5682e-07	0.00031197	Down
c72949_g1	71.4588	197.727	-1.4683	0.00026958	0.028678	Down
c81203_g1	2504.13	6932.78	-1.4691	0.00026939	0.028678	Down
c76845_g1	484.922	1349.85	-1.477	1.551e-06	0.00050955	Down
c63405_g1	75.7971	211.46	-1.4802	0.0001886	0.022167	Down
c79964_g1	419.57	1170.79	-1.4805	1.9187e-06	0.00059309	Down
c74154_g3	95.9347	268.644	-1.4856	8.0015e-05	0.011395	Down
c77362_g1	206.252	577.935	-1.4865	7.7959e-06	0.0018234	Down
c77114_g2	225.247	631.857	-1.4881	0.00016388	0.020132	Down
c70963_g1	670.512	1881.51	-1.4886	1.7295e-05	0.0034721	Down
c78299_g1	420.119	1186.21	-1.4975	1.5877e-06	0.00051443	Down
c77738_g1	822.99	2329.85	-1.5013	6.197e-07	0.00023661	Down
c76496_g1	86.3647	245.098	-1.5048	8.9268e-05	0.012486	Down
c66292_g1	213.864	607.267	-1.5056	5.3463e-06	0.0013439	Down
c79327_g1	490.757	1396.51	-1.5087	9.9274e-07	0.00035238	Down
c78893_g1	538.733	1537.18	-1.5126	7.412e-07	0.00027701	Down
c80152_g2	612.729	1750.25	-1.5142	7.074e-07	0.00026579	Down
c74901_g1	302.861	867.57	-1.5183	0.00023194	0.025881	Down
c72400_g1	298.82	856.988	-1.52	2.0796e-06	0.00062776	Down
c76322_g2	85.8343	247.325	-1.5268	7.3752e-05	0.010697	Down
c76179_g1	193.805	559.723	-1.5301	4.874e-06	0.0012565	Down
c67917_g1	1462.47	4227.15	-1.5313	4.3493e-05	0.0073854	Down
c74901_g2	50.787	146.847	-1.5318	0.00049573	0.045008	Down
c78398_g1	512.344	1487.32	-1.5375	5.8268e-07	0.00022795	Down
c76785_g1	201.484	586.389	-1.5412	3.885e-06	0.0010355	Down
c77107_g1	52.7747	153.979	-1.5448	0.00040564	0.039143	Down
c76266_g1	347.526	1014	-1.5449	8.6423e-06	0.0019629	Down
c75789_g1	150.693	439.814	-1.5453	8.5982e-06	0.0019605	Down
c67562_g1	102.324	300.572	-1.5546	2.6486e-05	0.004989	Down
c77530_g2	87.3176	256.62	-1.5553	4.661e-05	0.0077286	Down
c66994_g1	1111.81	3272.95	-1.5577	2.7438e-05	0.0051273	Down
c76067_g1	112.209	330.822	-1.5599	1.9019e-05	0.0037682	Down
c78078_g1	121.894	360.3	-1.5636	3.982e-05	0.0069279	Down
c80282_g1	211.603	627.711	-1.5687	2.2029e-06	0.00065933	Down
c78328_g1	108.46	321.843	-1.5692	1.6454e-05	0.0033495	Down
c72772_g1	29394.9	87242.9	-1.5695	6.3506e-08	3.5505e-05	Down
c76899_g1	1266.8	3767.94	-1.5726	5.841e-07	0.00022795	Down
c71361_g1	170.301	507.932	-1.5766	3.379e-06	0.00091098	Down
c61877_g1	1303.18	3900.36	-1.5816	1.0701e-07	5.5394e-05	Down
c66984_g2	3950.65	11872	-1.5874	5.0116e-05	0.0082325	Down
c76266_g2	58.0287	175.199	-1.5942	0.00015632	0.019338	Down
c64684_g1	58.0436	175.522	-1.5964	0.00013715	0.017404	Down
c80598_g2	49.8862	151.236	-1.6001	0.00026165	0.028174	Down
c70084_g1	60.8577	185.704	-1.6095	0.00021017	0.0241	Down
c72263_g1	1748.73	5366.69	-1.6177	3.9585e-08	2.3108e-05	Down
c50851_g1	82.0263	252.15	-1.6201	2.5529e-05	0.0048474	Down
c62138_g1	76.1972	234.322	-1.6207	7.1545e-05	0.010463	Down
c65379_g1	72.0041	221.938	-1.624	4.3495e-05	0.0073854	Down
c70378_g1	67.6806	208.781	-1.6252	5.4616e-05	0.008748	Down
c76640_g1	111.211	343.571	-1.6273	7.2474e-06	0.0017237	Down
c70923_g1	401.814	1241.45	-1.6274	1.8042e-07	8.7288e-05	Down
c77589_g1	83.4687	258.017	-1.6282	2.2443e-05	0.0043313	Down
c67063_g4	49.9048	154.343	-1.6289	0.00017836	0.021498	Down
c72283_g2	777.137	2409.8	-1.6327	6.5082e-08	3.5915e-05	Down
c63634_g1	204.406	634.065	-1.6332	8.6265e-07	0.00031248	Down
c71777_g2	422.955	1318.09	-1.6399	1.2197e-07	6.1539e-05	Down
c77938_g1	55.6595	173.722	-1.6421	0.00054152	0.048418	Down
c72890_g1	783.742	2453.69	-1.6465	1.9927e-07	9.4925e-05	Down
c67581_g2	306.639	960.387	-1.6471	5.8217e-05	0.0091623	Down
c65802_g1	415	1300.54	-1.6479	1.1246e-07	5.7564e-05	Down
c71099_g3	272.005	853.693	-1.6501	2.9921e-07	0.00013209	Down
c59956_g2	41.7065	131.141	-1.6528	0.00033143	0.033929	Down
c68481_g1	237.803	749.628	-1.6564	7.9472e-07	0.00029238	Down
c69415_g2	157.129	497.723	-1.6634	0.00012207	0.015792	Down
c70883_g1	82.0338	260.046	-1.6645	1.5421e-05	0.0031757	Down
c60092_g1	96.8541	308.963	-1.6735	6.5111e-06	0.0015805	Down
c77164_g1	174.105	555.864	-1.6748	0.00011871	0.0155	Down
c71651_g2	50.8168	162.412	-1.6763	0.00010676	0.014255	Down
c64263_g1	147.716	475.681	-1.6872	1.0279e-06	0.0003609	Down
c75760_g2	363.309	1172	-1.6897	7.8683e-08	4.2426e-05	Down
c74692_g2	204.903	661.063	-1.6898	3.3181e-07	0.00014119	Down
c77730_g1	78.5702	254.854	-1.6976	0.00018301	0.021813	Down
c78934_g1	605.71	1967.91	-1.7	0.00026212	0.028182	Down
c77014_g2	39.7895	130.236	-1.7107	0.0002286	0.025631	Down
c72044_g1	249.52	817.587	-1.7122	1.3573e-07	6.7517e-05	Down
c74692_g1	89.3611	293.774	-1.717	5.2409e-06	0.0013221	Down
c73668_g3	649.425	2138.55	-1.7194	1.5995e-08	1.0559e-05	Down
c72839_g1	312.954	1030.64	-1.7195	1.3034e-05	0.0028241	Down
c69238_g1	31.6767	104.653	-1.7241	0.0005301	0.047457	Down
c56645_g1	350.642	1159.57	-1.7255	7.1803e-08	3.9014e-05	Down
c76070_g1	108.979	360.557	-1.7262	1.9005e-06	0.00059309	Down
c74668_g1	192.314	637.825	-1.7297	0.00027997	0.029472	Down
c73671_g1	132.32	439.241	-1.731	7.7737e-07	0.00028749	Down
c73567_g1	107.941	358.65	-1.7323	1.8442e-06	0.00058156	Down
c57460_g1	21008.3	70078.6	-1.738	2.329e-09	1.8484e-06	Down
c70959_g1	601.478	2010.16	-1.7407	1.1648e-08	7.9878e-06	Down
c74071_g1	543.261	1819.55	-1.7439	1.3588e-08	9.1408e-06	Down
c71396_g3	36.471	122.34	-1.7461	0.00020739	0.023859	Down
c72106_g1	161.905	544.148	-1.7489	6.2277e-05	0.0094652	Down
c74119_g1	36.4524	123.104	-1.7558	0.00019416	0.022632	Down
c79957_g1	37.9618	128.553	-1.7597	0.0001476	0.018486	Down
c74923_g1	176.638	599.323	-1.7625	1.5159e-06	0.00050035	Down
c77115_g1	231.625	786.175	-1.7631	1.2979e-05	0.002821	Down
c71396_g1	265.478	901.613	-1.7639	0.00011056	0.014624	Down
c75881_g2	709.105	2415.29	-1.7681	0.00013724	0.017404	Down
c67531_g2	69.056	235.432	-1.7695	8.1034e-06	0.0018829	Down
c80179_g2	182.748	623.444	-1.7704	5.9756e-06	0.001481	Down
c55989_g1	41.2058	141.406	-1.7789	8.7789e-05	0.012328	Down
c75881_g1	36.8973	127.434	-1.7882	0.00014231	0.017918	Down
c74923_g2	103.184	359.101	-1.7992	8.4837e-07	0.0003105	Down
c70910_g1	169.725	592.937	-1.8047	4.6616e-06	0.0012152	Down
c74250_g2	922.171	3231.32	-1.809	1.6359e-09	1.4092e-06	Down
c64990_g1	186.373	653.79	-1.8106	1.9722e-06	0.00060569	Down
c72192_g1	42.1773	148.088	-1.8119	5.3564e-05	0.0086074	Down
c69443_g1	493.677	1734.96	-1.8133	8.1984e-09	5.8495e-06	Down
c74073_g1	1600.72	5632.64	-1.8151	2.0496e-06	0.00062674	Down
c62228_g1	289.857	1021.31	-1.817	1.9181e-06	0.00059309	Down
c78771_g1	74.3696	262.684	-1.8205	2.8011e-06	0.00081257	Down
c74329_g1	575.975	2039.17	-1.8239	6.4334e-06	0.0015724	Down
c69541_g1	654.34	2325.08	-1.8292	1.8683e-09	1.5483e-06	Down
c50150_g1	27.8242	99.1053	-1.8326	0.00035334	0.035391	Down
c79363_g2	63.7536	227.527	-1.8355	4.6894e-06	0.0012178	Down
c75055_g1	402.248	1437.84	-1.8377	6.1688e-07	0.00023661	Down
c71777_g1	432.212	1545.25	-1.838	2.9909e-09	2.2963e-06	Down
c75199_g1	107.403	384.114	-1.8385	9.9057e-06	0.0022073	Down
c78679_g1	607.486	2181.73	-1.8445	1.6662e-09	1.418e-06	Down
c65653_g3	49.8713	179.359	-1.8466	1.4425e-05	0.003069	Down
c61949_g1	34.005	122.865	-1.8533	0.00010263	0.013941	Down
c73376_g1	182.191	658.356	-1.8534	1.0372e-06	0.0003609	Down
c79003_g1	98.7823	358.931	-1.8614	3.5849e-07	0.00015073	Down
c76710_g1	238.523	869.68	-1.8664	8.6618e-05	0.012212	Down
c72433_g1	353.975	1292.63	-1.8686	2.7085e-09	2.1024e-06	Down
c78376_g2	255.882	935.827	-1.8708	6.3581e-05	0.0096014	Down
c59999_g1	1410.03	5167.21	-1.8737	3.1936e-10	3.4179e-07	Down
c65294_g1	130.025	476.589	-1.874	1.8009e-06	0.00057237	Down
c69257_g1	199.844	733.88	-1.8767	3.4976e-08	2.0761e-05	Down
c75308_g1	511.134	1878.43	-1.8778	1.6309e-06	0.00052363	Down
c77502_g1	31.6804	116.596	-1.8799	0.00040704	0.039224	Down
c76394_g1	121.913	448.853	-1.8804	1.0477e-07	5.4819e-05	Down
c74987_g4	33.5751	123.629	-1.8806	8.2531e-05	0.011687	Down
c71484_g1	139.584	514.491	-1.882	4.6966e-08	2.7193e-05	Down
c80548_g1	54.1799	199.78	-1.8826	6.4689e-06	0.0015756	Down
c73034_g1	586.963	2165.26	-1.8832	2.0592e-07	9.6969e-05	Down
c13049_g1	24.9915	92.2028	-1.8834	0.00033296	0.034037	Down
c70905_g1	79.2272	293.884	-1.8912	6.1159e-07	0.00023661	Down
c77267_g3	33.0893	123.03	-1.8946	7.6005e-05	0.010934	Down
c70421_g1	86.7239	322.977	-1.8969	5.6484e-05	0.0089457	Down
c61706_g1	31.2059	116.488	-1.9003	9.264e-05	0.012907	Down
c63031_g2	193.989	725.358	-1.9027	4.4466e-06	0.001172	Down
c60174_g1	280.981	1053.86	-1.9071	5.2333e-06	0.0013221	Down
c73244_g1	24.9654	93.7307	-1.9086	0.0002831	0.029758	Down
c74921_g2	44.5726	167.342	-1.9086	5.9318e-05	0.0092088	Down
c72445_g1	26.8564	101.293	-1.9152	0.00017076	0.02076	Down
c70599_g1	24.9468	94.5454	-1.9222	0.00026112	0.028159	Down
c71165_g1	93.0909	353.89	-1.9266	2.0024e-07	9.4925e-05	Down
c76445_g1	70.5096	270.95	-1.9421	1.5086e-05	0.0031341	Down
c71298_g1	93.0239	360.954	-1.9561	9.698e-08	5.1506e-05	Down
c75112_g1	24.9654	97.2491	-1.9618	0.0001573	0.019391	Down
c63031_g3	57.0163	223.367	-1.97	1.4163e-06	0.00047414	Down
c67259_g1	136.603	540.489	-1.9843	2.6696e-08	1.6398e-05	Down
c65784_g1	88.1849	348.951	-1.9844	2.8427e-06	0.00081625	Down
c74032_g1	443.891	1759.06	-1.9865	2.2424e-09	1.8e-06	Down
c70467_g1	261.259	1036.59	-1.9883	0.00033355	0.034047	Down
c78791_g1	365.963	1453.58	-1.9898	1.1787e-07	5.99e-05	Down
c70942_g1	958.361	3815.92	-1.9934	2.2368e-06	0.00066667	Down
c67267_g1	88.1179	351.927	-1.9978	5.8382e-05	0.0091623	Down
c66415_g1	29.233	117.055	-2.0015	4.5319e-05	0.0076037	Down
c66361_g1	23.5119	95.0706	-2.0156	0.00013436	0.017162	Down
c68594_g1	21.6247	87.8638	-2.0226	0.00018312	0.021813	Down
c73518_g3	20.6457	84.1157	-2.0265	0.00023887	0.026378	Down
c76671_g2	44.5689	181.669	-2.0272	3.9299e-05	0.00686	Down
c66722_g1	211.992	865.287	-2.0292	5.2491e-10	5.2222e-07	Down
c78419_g1	67.6769	276.525	-2.0307	1.8458e-07	8.8695e-05	Down
c71508_g1	99.7463	407.636	-2.0309	2.1274e-06	0.00063945	Down
c76897_g1	51.3286	209.816	-2.0313	1.0264e-06	0.0003609	Down
c78096_g2	547.304	2238.51	-2.0321	3.6732e-11	4.3976e-08	Down
c74902_g3	2072.45	8497.23	-2.0357	8.8514e-07	0.00031899	Down
c70769_g1	444.911	1844.21	-2.0514	4.0051e-11	4.7151e-08	Down
c76580_g1	17.2603	71.5492	-2.0515	0.0005118	0.046229	Down
c71203_g1	296.31	1230.62	-2.0542	2.7076e-07	0.00012139	Down
c75536_g1	17.7312	73.8172	-2.0577	0.00043643	0.041174	Down
c66820_g1	106.398	449.588	-2.0791	5.8143e-09	4.2781e-06	Down
c69673_g1	288.764	1222.82	-2.0822	0.00026771	0.028631	Down
c72449_g1	410.23	1740.3	-2.0848	1.9228e-06	0.00059309	Down
c66913_g1	27.8093	117.983	-2.0849	2.4773e-05	0.0047249	Down
c57041_g1	16.7671	71.1553	-2.0853	0.00042385	0.040247	Down
c65668_g1	439.583	1866.65	-2.0862	1.9753e-11	2.4915e-08	Down
c65303_g1	24.409	103.725	-2.0873	7.9981e-05	0.011395	Down
c75097_g1	239.182	1020.27	-2.0928	5.6989e-05	0.0090056	Down
c73351_g1	39.3074	169.389	-2.1075	2.0641e-06	0.00062776	Down
c71137_g2	82.4786	355.928	-2.1095	2.4645e-07	0.00011159	Down
c68296_g2	278.926	1208.12	-2.1148	1.4963e-10	1.6515e-07	Down
c67107_g1	307.798	1340.51	-2.1227	7.4429e-06	0.0017642	Down
c73053_g2	52.2331	228.864	-2.1315	6.3614e-05	0.0096014	Down
c67998_g1	15.8253	69.3886	-2.1325	0.00036799	0.036457	Down
c75158_g1	3005.12	13208.2	-2.1359	7.0497e-13	1.2449e-09	Down
c65236_g1	947.786	4168.11	-2.1368	1.521e-05	0.0031494	Down
c63092_g1	73.7871	324.914	-2.1386	1.9217e-08	1.2229e-05	Down
c58289_g1	21.5651	95.0617	-2.1402	6.6961e-05	0.0099366	Down
c57383_g1	369.985	1639.45	-2.1477	7.4049e-12	1.0256e-08	Down
c72299_g1	103.379	459.334	-2.1516	7.959e-06	0.0018554	Down
c70709_g1	52.2182	232.031	-2.1517	1.5033e-07	7.374e-05	Down
c77850_g1	162.61	725.104	-2.1568	3.7714e-06	0.0010091	Down
c77595_g1	262.761	1182.18	-2.1696	4.4922e-11	5.2018e-08	Down
c67483_g1	19.181	86.5239	-2.1734	8.6532e-05	0.012212	Down
c79326_g1	320.845	1457.03	-2.1831	4.7918e-10	4.9054e-07	Down
c64813_g1	26.834	121.872	-2.1832	8.1767e-05	0.011621	Down
c62464_g1	25.8886	117.622	-2.1838	1.182e-05	0.002601	Down
c66496_g2	18.2281	82.916	-2.1855	0.00010374	0.014065	Down
c64351_g2	126.659	577.037	-2.1877	2.7951e-10	3.0374e-07	Down
c67416_g1	24.4648	112.477	-2.2009	1.4006e-05	0.002998	Down
c72530_g2	27.7981	128.956	-2.2138	0.00023242	0.025895	Down
c79960_g1	96.0017	448.454	-2.2238	6.6881e-10	6.3841e-07	Down
c77185_g2	105.927	497.523	-2.2317	0.00046838	0.043135	Down
c71750_g1	73.8094	346.91	-2.2327	9.2313e-05	0.012887	Down
c76314_g1	14.3829	68.3203	-2.248	0.00022604	0.025384	Down
c59036_g1	187.617	892.282	-2.2497	9.1789e-12	1.2468e-08	Down
c68135_g1	102.22	487.964	-2.2551	3.4546e-09	2.596e-06	Down
c72576_g1	35.9406	171.806	-2.2571	4.3595e-07	0.000178	Down
c73053_g1	107.44	514.181	-2.2587	2.332e-07	0.00010628	Down
c78096_g3	14.3904	68.944	-2.2603	0.00021991	0.024933	Down
c72892_g1	36.9345	177.33	-2.2634	1.7312e-05	0.0034721	Down
c62778_g1	25.9034	125.283	-2.274	0.00020173	0.023344	Down
c58889_g1	12.9368	62.698	-2.2769	0.00034874	0.03514	Down
c77083_g1	220.168	1069.58	-2.2804	2.6503e-12	4.0696e-09	Down
c74382_g2	54.7475	269.073	-2.2971	8.8697e-05	0.012431	Down
c74987_g2	13.8935	68.7798	-2.3076	0.00017405	0.021087	Down
c63031_g4	142.925	708.467	-2.3094	1.0793e-11	1.4118e-08	Down
c65017_g1	10217	50829.8	-2.3147	1.0913e-13	2.336e-10	Down
c63031_g1	70.5505	352.347	-2.3203	8.9388e-10	8.3079e-07	Down
c67711_g1	46.8823	235.161	-2.3265	4.5797e-06	0.0012026	Down
c76533_g1	51.3062	257.966	-2.33	9.5386e-09	6.671e-06	Down
c72966_g1	1263.33	6378.2	-2.3359	1.0572e-14	2.8722e-11	Down
c74981_g2	175.383	886.528	-2.3377	0.00018725	0.022081	Down
c68296_g1	58.9928	299.99	-2.3463	2.0136e-09	1.6349e-06	Down
c60649_g1	15.347	78.2726	-2.3505	5.9014e-05	0.009202	Down
c78296_g2	221.761	1134.19	-2.3546	6.7485e-13	1.2223e-09	Down
c68055_g3	17.7423	91.2897	-2.3633	2.122e-05	0.0041521	Down
c67636_g2	1408.67	7261.09	-2.3659	4.7327e-15	1.5195e-11	Down
c65851_g1	14.8538	76.6939	-2.3683	6.602e-05	0.0098384	Down
c59036_g2	127.155	657.318	-2.37	5.3396e-12	7.6972e-09	Down
c70068_g1	22.9852	119.052	-2.3728	2.8388e-06	0.00081625	Down
c77383_g2	159.726	830.306	-2.378	1.2475e-12	2.013e-09	Down
c66710_g1	18.2132	95.0796	-2.3842	4.3483e-05	0.0073854	Down
c78690_g1	245.904	1287.24	-2.3881	1.42e-13	2.9502e-10	Down
c69228_g1	22.5143	120.031	-2.4145	1.807e-06	0.00057237	Down
c80312_g1	73.8466	396.006	-2.4229	1.3807e-09	1.2191e-06	Down
c72835_g1	201.287	1089.69	-2.4366	8.9415e-07	0.0003206	Down
c64192_g1	51.7027	281.252	-2.4436	1.3494e-06	0.00045389	Down
c45752_g1	36.3854	198.434	-2.4472	2.0881e-07	9.7677e-05	Down
c79122_g2	16.8006	91.6687	-2.4479	1.1033e-05	0.002443	Down
c68719_g3	35.5144	196.429	-2.4675	1.7274e-08	1.1194e-05	Down
c80312_g2	33.523	187.948	-2.4871	5.2513e-07	0.00020957	Down
c64043_g1	15.321	86.8611	-2.5032	0.00010634	0.014238	Down
c71049_g1	48.8663	279.787	-2.5174	4.6232e-10	4.8024e-07	Down
c78916_g2	489.454	2806.02	-2.5193	6.0862e-16	2.2627e-12	Down
c69021_g1	22.585	130.063	-2.5258	4.9996e-07	0.00020065	Down
c74975_g2	272.046	1585.3	-2.5428	9.1637e-10	8.4063e-07	Down
c75893_g1	483.109	2817.09	-2.5438	1.6165e-07	7.8748e-05	Down
c63535_g1	9.59607	55.9597	-2.5439	0.00019137	0.022417	Down
c66450_g1	316.094	1885.53	-2.5765	1.3135e-15	4.6389e-12	Down
c71086_g1	113.124	679.926	-2.5875	8.9349e-14	2.1038e-10	Down
c68486_g1	5342.53	32657.3	-2.6118	4.6931e-18	3.0137e-14	Down
c60205_g1	25.4177	155.936	-2.6171	3.4756e-08	2.0761e-05	Down
c65075_g2	394.323	2420.67	-2.618	7.7956e-17	3.9332e-13	Down
c66282_g1	100.744	619.633	-2.6207	1.0375e-13	2.2902e-10	Down
c70701_g5	28.7138	176.942	-2.6235	1.0368e-08	7.1799e-06	Down
c73772_g1	232.615	1436.94	-2.627	0.00035373	0.035391	Down
c66778_g1	22.062	136.805	-2.6325	2.2973e-07	0.00010575	Down
c77612_g1	55.585	345.955	-2.6378	1.1117e-11	1.4278e-08	Down
c76140_g1	1005.4	6293.61	-2.6461	5.6086e-18	3.3014e-14	Down
c67786_g1	246.23	1566.15	-2.6691	1.2501e-16	5.8866e-13	Down
c74028_g1	32.1215	204.63	-2.6714	1.4836e-09	1.2938e-06	Down
c68712_g1	34.046	217.205	-2.6735	7.2289e-10	6.8083e-07	Down
c74710_g1	19.6444	127.064	-2.6934	1.3865e-07	6.8486e-05	Down
c55260_g1	17.2417	111.573	-2.694	4.3883e-07	0.00017815	Down
c69882_g2	59.9308	389.068	-2.6987	1.5322e-12	2.405e-09	Down
c46268_g1	23.4598	153.838	-2.7132	0.00049181	0.044883	Down
c64493_g2	38.7733	255.734	-2.7215	1.0882e-06	0.00037679	Down
c68913_g2	36.9121	244.582	-2.7282	5.0305e-06	0.0012874	Down
c71075_g1	357.43	2373.5	-2.7313	0.00035556	0.035523	Down
c70274_g1	493.904	3293.92	-2.7375	1.8347e-18	1.4399e-14	Down
c73824_g1	18.2244	124.378	-2.7708	1.4291e-06	0.00047616	Down
c57890_g2	17.2342	120.532	-2.8061	8.6778e-08	4.6437e-05	Down
c64431_g1	14.8613	104.638	-2.8158	0.00021226	0.0243	Down
c75183_g1	145.22	1029.48	-2.8256	4.3014e-17	2.3372e-13	Down
c76771_g1	149.432	1092.69	-2.8703	3.2314e-13	6.3403e-10	Down
c70704_g3	8.632	64.1454	-2.8936	7.825e-05	0.011211	Down
c81077_g1	9.11776	67.8189	-2.8949	9.6258e-06	0.0021517	Down
c73464_g2	15.8179	117.828	-2.8971	5.2808e-08	2.9841e-05	Down
c78446_g2	65.1588	486.472	-2.9003	6.5724e-15	2.0185e-11	Down
c68359_g1	91.0473	691.305	-2.9246	2.6459e-08	1.6394e-05	Down
c71673_g1	9.11404	69.5199	-2.9313	6.7068e-06	0.0016224	Down
c67332_g1	13.4003	103.701	-2.9521	8.2558e-05	0.011687	Down
c71359_g1	175.543	1361.89	-2.9557	5.8023e-10	5.6924e-07	Down
c64111_g1	15.3507	119.159	-2.9565	3.0685e-08	1.8685e-05	Down
c41845_g1	52.7226	411.381	-2.964	1.3835e-14	3.6193e-11	Down
c71032_g1	420.301	3315.97	-2.9799	7.1543e-05	0.010463	Down
c62720_g2	6.71874	53.4769	-2.9927	4.5642e-05	0.0076397	Down
c60778_g1	344.214	2740.1	-2.9928	2.1369e-13	4.3127e-10	Down
c70204_g1	15.8142	126.121	-2.9955	0.00026663	0.028622	Down
c62591_g1	15.3172	122.889	-3.0041	1.6871e-08	1.1035e-05	Down
c60329_g1	34.0162	274.257	-3.0112	8.7314e-13	1.4685e-09	Down
c46779_g1	9.09915	74.5244	-3.0339	2.2823e-06	0.00067454	Down
c50805_g1	7.18589	58.8604	-3.0341	1.7352e-05	0.0034721	Down
c66261_g1	281.318	2318.79	-3.0431	0.00012104	0.015716	Down
c78114_g2	4.79432	40.0569	-3.0627	0.00025205	0.027389	Down
c57334_g1	10.0595	84.2559	-3.0662	3.9433e-06	0.0010471	Down
c74975_g3	36.0448	303.806	-3.0753	5.4401e-06	0.0013627	Down
c75136_g1	5.27263	44.6019	-3.0805	0.00033114	0.033929	Down
c72405_g1	765.118	6495.69	-3.0857	5.0379e-23	8.8965e-19	Down
c61123_g1	15.8365	134.462	-3.0859	2.6666e-09	2.0928e-06	Down
c60242_g1	35.4474	301.371	-3.0878	3.2654e-08	1.9714e-05	Down
c69629_g2	13.4114	114.361	-3.0921	0.00015616	0.019338	Down
c67029_g1	21.58	184.415	-3.0952	1.2305e-06	0.00041634	Down
c54291_g1	4.31228	36.9832	-3.1003	0.0003783	0.037269	Down
c65129_g2	85.7375	737.002	-3.1037	2.3083e-18	1.6305e-14	Down
c66866_g1	9.58863	82.8742	-3.1115	5.3284e-07	0.00021145	Down
c67631_g1	4.31228	37.4189	-3.1172	0.00046715	0.043115	Down
c64493_g1	9.10287	79.5469	-3.1274	3.701e-05	0.006503	Down
c63762_g1	12.4436	108.813	-3.1284	4.6316e-05	0.007716	Down
c65891_g1	33.9901	315.618	-3.215	1.0058e-14	2.8418e-11	Down
c70701_g3	6.22182	58.2187	-3.2261	9.0081e-06	0.002026	Down
c60685_g1	97.7214	917.531	-3.231	1.7708e-20	1.5635e-16	Down
c74039_g1	12.9443	122.415	-3.2414	0.0004659	0.043075	Down
c60557_g1	29.6704	282.849	-3.2529	0.00035016	0.035234	Down
c55855_g1	720.173	6897.32	-3.2596	6.4292e-09	4.6818e-06	Down
c68991_g2	8.13508	80.6391	-3.3093	2.3055e-07	0.00010575	Down
c64595_g1	8.67666	86.8283	-3.323	3.0253e-06	0.00084465	Down
c67861_g1	11.5019	116.193	-3.3366	2.3662e-08	1.4923e-05	Down
c62262_g1	46.9456	474.643	-3.3378	1.172e-05	0.0025871	Down
c74316_g2	7.18217	72.8324	-3.3421	7.1025e-05	0.01043	Down
c65540_g1	2402.26	24822	-3.3692	1.254e-12	2.013e-09	Down
c68565_g1	24.4276	253.49	-3.3753	2.2739e-14	5.7365e-11	Down
c63357_g1	11.9616	125.856	-3.3953	8.7053e-09	6.1491e-06	Down
c69689_g1	3.83769	41.7251	-3.4426	5.9879e-05	0.0092551	Down
c62147_g1	61.4253	681.391	-3.4716	3.0125e-21	3.5465e-17	Down
c44296_g1	2.8885	33.5394	-3.5375	0.00023016	0.025724	Down
c70701_g1	5.7435	66.9714	-3.5435	5.5653e-07	0.00021962	Down
c62905_g1	2.87361	33.8438	-3.558	0.00020127	0.023344	Down
c66978_g2	318.526	3798.79	-3.5761	2.371e-28	1.6748e-23	Down
c68231_g1	8.62828	105.945	-3.6181	0.00052756	0.04741	Down
c66756_g1	47.4351	582.668	-3.6186	1.7826e-21	2.5184e-17	Down
c68086_g1	9.13637	112.791	-3.6259	3.3403e-05	0.0059581	Down
c60886_g1	450.396	5707.91	-3.6637	0.00052971	0.047457	Down
c64353_g1	8.62456	110.693	-3.682	4.4362e-10	4.6769e-07	Down
c70161_g1	7.17845	96.2793	-3.7455	1.885e-09	1.5483e-06	Down
c78953_g2	12.4474	174.51	-3.8094	9.2817e-14	2.1149e-10	Down
c68468_g1	3.35565	47.962	-3.8372	5.6548e-06	0.0014114	Down
c76991_g1	2.87733	41.8564	-3.8626	1.7295e-05	0.0034721	Down
c69046_g1	44.031	667.151	-3.9214	7.1769e-12	1.0139e-08	Down
c53836_g1	3.83396	59.0663	-3.9454	3.6484e-07	0.00015249	Down
c45290_g1	2.86989	44.2229	-3.9457	8.7436e-06	0.0019795	Down
c81114_g1	285.18	4419.68	-3.954	4.6033e-24	1.0839e-19	Down
c78953_g1	5.73978	88.9888	-3.9546	1.8512e-09	1.5483e-06	Down
c68872_g1	3.36681	54.6198	-4.02	6.8509e-07	0.00025878	Down
c59042_g2	24.9319	409.068	-4.0363	7.4983e-06	0.0017714	Down
c63011_g1	2.39158	39.7525	-4.055	1.6382e-05	0.0033443	Down
c57758_g1	2.40274	40.6239	-4.0796	1.1946e-05	0.0026206	Down
c70368_g1	207.027	3528.71	-4.0913	6.1824e-05	0.0094524	Down
c72378_g2	41.6841	731.198	-4.1327	4.9094e-12	7.2246e-09	Down
c64883_g2	2.86989	53.2889	-4.2148	5.2677e-05	0.0084952	Down
c74975_g1	11.9765	224.606	-4.2291	2.9528e-05	0.0054316	Down
c70685_g2	24.8984	499.492	-4.3263	7.3172e-26	2.5843e-21	Down
c70685_g1	6.70013	140.854	-4.3939	4.2199e-14	1.0279e-10	Down
c71481_g3	5.73978	123.728	-4.43	3.919e-13	7.2849e-10	Down
c58759_g1	2.39158	51.8833	-4.4392	3.1076e-07	0.00013579	Down
c67474_g1	3.35193	78.2069	-4.5442	6.5655e-10	6.3529e-07	Down
c19116_g1	8.16113	222.063	-4.7661	2.8807e-12	4.3293e-09	Down
c55362_g1	5.26147	144.465	-4.7791	7.1351e-06	0.0017092	Down
c62948_g1	149.947	4353.5	-4.8597	0.00020054	0.023298	Down
c61919_g1	0.960352	38.4216	-5.3222	1.4925e-05	0.003119	Down
c63501_g1	4.80176	197.999	-5.3658	5.3175e-21	5.3658e-17	Down
c62510_g1	0.95663	41.4625	-5.4377	4.3401e-05	0.0073854	Down
c65829_g1	1.9207	95.5571	-5.6367	0.00011787	0.015419	Down
c76416_g3	0.478315	24.0556	-5.6523	0.00012042	0.015694	Down
c8508_g1	0.482037	28.8632	-5.9039	1.4987e-05	0.0031228	Down
c69129_g2	3.34821	374.076	-6.8038	6.0242e-06	0.0014879	Down
c74858_g1	1.91698	242.036	-6.9802	2.7153e-07	0.00012139	Down
c63440_g2	217.153	1.03552	7.7122	0.013871	0.44276	No
c71932_g3	102.547	0.534171	7.5848	0.014634	0.45821	No
c67328_g1	4041.75	29.2571	7.1101	0.088906	1	No
c64729_g1	2639.49	23.6528	6.8021	0.11142	1	No
c64386_g1	414.008	4.07642	6.6662	0.01278	0.42184	No
c77878_g1	1502.79	16.5355	6.5059	0.0091831	0.34577	No
c78295_g2	316.274	3.57507	6.4671	0.013766	0.44038	No
c72633_g2	131.099	1.56969	6.384	0.13305	1	No
c64102_g2	990.871	12.0233	6.3648	0.021073	0.56964	No
c67438_g2	81.8383	1.00269	6.3508	0.022121	0.58565	No
c72474_g1	37.5765	0.501346	6.2279	0.10643	1	No
c76004_g3	39.9718	0.534171	6.2255	0.064069	1	No
c44397_g1	73.7293	1.00269	6.2003	0.127	1	No
c63440_g1	175.802	2.67086	6.0405	0.059736	0.97097	No
c70598_g2	133.349	2.03821	6.0318	0.022791	0.59729	No
c76256_g2	237.536	3.67355	6.0148	0.097731	1	No
c67507_g1	34.1539	0.534171	5.9986	0.0028992	0.16049	No
c79142_g3	1183.91	18.5408	5.9967	0.10258	1	No
c64127_g1	1988.76	31.6982	5.9713	0.0035606	0.18408	No
c69662_g3	95.4061	1.53686	5.956	0.11831	1	No
c66350_g1	94.8905	1.53686	5.9482	0.075845	1	No
c66653_g2	32.2444	0.534171	5.9156	0.018233	0.5226	No
c49385_g2	32.1215	0.534171	5.9101	0.00065185	0.055855	No
c62965_g1	31.2654	0.534171	5.8711	0.0023577	0.14007	No
c55711_g1	706.685	12.3934	5.8334	0.01971	0.54856	No
c73750_g5	293.953	5.17759	5.8272	0.12352	1	No
c59260_g1	447.98	8.25131	5.7627	0.0044497	0.21303	No
c64589_g1	35376	658.824	5.7467	0.0013581	0.094421	No
c53258_g1	4170.35	78.0308	5.74	0.014391	0.45318	No
c73950_g1	138.166	2.60521	5.7289	0.027591	0.6552	No
c71363_g1	52.0525	1.00269	5.698	0.17567	1	No
c73750_g1	313.638	6.2131	5.6576	0.10065	1	No
c76215_g2	6564.95	139.908	5.5522	0.010027	0.36278	No
c68312_g1	16824.4	366.645	5.52	0.0089923	0.34131	No
c70507_g1	55850.3	1220.21	5.5164	0.048387	0.87683	No
c56374_g1	2294.37	50.5165	5.5052	0.0060719	0.26232	No
c66209_g3	211.383	4.74189	5.4783	0.046277	0.85516	No
c61299_g1	45.7191	1.03552	5.4644	0.018233	0.5226	No
c71136_g4	64.9968	1.50404	5.4335	0.04753	0.86947	No
c70503_g4	156.12	3.64072	5.4223	0.13448	1	No
c62167_g1	20464.2	485.613	5.3972	0.0046827	0.22034	No
c65909_g1	281.564	6.84575	5.3621	0.016973	0.50162	No
c39033_g1	65.557	1.60251	5.3543	0.20206	1	No
c53958_g1	807.393	19.7405	5.354	0.036243	0.7563	No
c76851_g2	269.728	6.61597	5.3494	0.083339	1	No
c54208_g1	20.2418	0.501346	5.3354	0.21813	1	No
c76114_g1	387.664	9.72253	5.3173	0.062293	0.99054	No
c64531_g2	21.1873	0.534171	5.3098	0.087694	1	No
c59081_g1	21.1575	0.534171	5.3077	0.00077116	0.062611	No
c44773_g1	21.0794	0.534171	5.3024	0.031659	0.70433	No
c64085_g2	2344.47	59.8869	5.2909	0.093228	1	No
c39273_g1	20.6904	0.534171	5.2755	0.019204	0.54029	No
c67438_g1	1354.25	35.3389	5.2601	0.0024889	0.14505	No
c66628_g1	540.263	14.7598	5.1939	0.0029661	0.16246	No
c74103_g2	334.334	9.31966	5.1649	0.0022961	0.13815	No
c72129_g1	17.7981	0.501346	5.1498	0.0089495	0.34028	No
c64102_g1	55.4193	1.56969	5.1418	0.17706	1	No
c56073_g1	53.8988	1.56969	5.1017	0.019139	0.54007	No
c57448_g1	16.8117	0.501346	5.0675	0.002562	0.14785	No
c72470_g1	50.5283	1.53686	5.039	0.018689	0.53123	No
c40721_g1	16.3781	0.501346	5.0298	0.16301	1	No
c49545_g1	31.7512	1.00269	4.9849	0.0090007	0.34145	No
c75446_g2	3415.11	108.35	4.9782	0.017428	0.5092	No
c68129_g1	251.067	8.18566	4.9388	0.16988	1	No
c77253_g3	30109.8	986.302	4.9321	0.023772	0.60909	No
c56552_g1	29.8751	1.00269	4.897	0.19228	1	No
c68412_g2	15.8737	0.534171	4.8932	0.010099	0.36395	No
c58375_g1	61.1145	2.10386	4.8604	0.018533	0.52855	No
c55698_g2	30.305	1.06834	4.8261	0.0064586	0.27172	No
c57364_g1	89.9883	3.20503	4.8113	0.017654	0.51372	No
c71235_g6	184.345	6.71445	4.779	0.029831	0.68659	No
c61870_g2	14.4499	0.534171	4.7576	0.16085	1	No
c67480_g3	14.4351	0.534171	4.7561	0.031032	0.70031	No
c44972_g2	13.9418	0.534171	4.706	0.0079649	0.31536	No
c59641_g1	12.9554	0.501346	4.6916	0.011787	0.40221	No
c71399_g2	20299.5	788.592	4.686	0.011587	0.39891	No
c68202_g1	13.4747	0.534171	4.6568	0.047839	0.87159	No
c53977_g1	12.5292	0.501346	4.6433	0.25511	1	No
c75631_g1	12.5181	0.501346	4.6421	0.11301	1	No
c66477_g1	405.953	16.3952	4.63	0.0018023	0.11653	No
c76169_g1	12.0472	0.501346	4.5867	0.25813	1	No
c55762_g1	12.0435	0.501346	4.5863	0.20736	1	No
c49192_g2	24.0609	1.03552	4.5383	0.033491	0.72406	No
c66265_g1	6665.87	287.758	4.5339	0.008465	0.32692	No
c62484_g1	166.254	7.24862	4.5195	0.19648	1	No
c69487_g2	50626	2210.93	4.5171	0.096851	1	No
c57410_g1	12.0398	0.534171	4.4944	0.15604	1	No
c80494_g4	12.0323	0.534171	4.4935	0.067509	1	No
c57396_g1	438.473	19.5764	4.4853	0.033867	0.72827	No
c66858_g2	11.0236	0.501346	4.4586	0.025208	0.62661	No
c42587_g1	32.7264	1.50404	4.4435	0.042711	0.82407	No
c64325_g1	176.855	8.18566	4.4333	0.20257	1	No
c58861_g1	321.256	14.9986	4.4208	0.0010113	0.076567	No
c73642_g3	22.5776	1.06834	4.4014	0.00075199	0.06155	No
c81320_g1	172.932	8.25131	4.3894	0.14269	1	No
c68595_g1	323.16	15.5656	4.3758	0.11131	1	No
c73925_g2	1281.65	61.77	4.3749	0.030737	0.69744	No
c52200_g1	11.0608	0.534171	4.372	0.024871	0.62252	No
c65658_g1	10.1153	0.501346	4.3346	0.20967	1	No
c73925_g1	774.324	38.6842	4.3231	0.02661	0.64348	No
c81320_g2	10.5862	0.534171	4.3087	0.051989	0.90718	No
c64723_g1	68.8717	3.57507	4.2679	0.13086	1	No
c61718_g1	9.61468	0.501346	4.2614	0.044075	0.83766	No
c66959_g1	9.14381	0.501346	4.1889	0.080034	1	No
c43746_g1	9.13265	0.501346	4.1872	0.05317	0.91647	No
c61239_g1	9.63701	0.534171	4.1732	0.2734	1	No
c44866_g1	9.58491	0.534171	4.1654	0.04405	0.83758	No
c54184_g1	17.7907	1.00269	4.1492	0.0043832	0.21148	No
c73590_g1	109.311	6.2131	4.137	0.10909	1	No
c65123_g1	18.7697	1.06834	4.135	0.05892	0.96541	No
c71046_g1	8.65805	0.501346	4.1102	0.064012	1	No
c40471_g1	8.64689	0.501346	4.1083	0.064143	1	No
c47369_g1	8.632	0.501346	4.1058	0.064319	1	No
c43709_g1	35.6558	2.07103	4.1057	0.22078	1	No
c49178_g1	97.2561	5.67893	4.0981	0.088785	1	No
c59848_g2	9.14381	0.534171	4.0974	0.079231	1	No
c104504_g1	17.813	1.06834	4.0595	0.10713	1	No
c77252_g3	59.1454	3.6079	4.035	0.0011332	0.08321	No
c74533_g2	8.19463	0.501346	4.0308	0.36166	1	No
c58475_g1	8.1909	0.501346	4.0301	0.28722	1	No
c66780_g1	8.17974	0.501346	4.0282	0.077064	1	No
c65053_g2	16.8676	1.03552	4.0258	0.28102	1	No
c59532_g1	16.7931	1.03552	4.0194	0.0062178	0.26586	No
c58498_g1	8.65433	0.534171	4.018	0.063671	1	No
c73698_g3	8.65433	0.534171	4.018	0.063671	1	No
c67412_g1	5934.2	367.471	4.0133	0.020268	0.55748	No
c65632_g1	7393.48	462.915	3.9974	0.0094589	0.35116	No
c43986_g1	16.3558	1.03552	3.9814	0.021672	0.57836	No
c75421_g1	650.236	41.922	3.9552	0.0027581	0.15437	No
c61062_g1	15.4103	1.00269	3.9419	0.16973	1	No
c95386_g1	7.69398	0.501346	3.9399	0.092824	1	No
c65083_g5	23.5826	1.53686	3.9397	0.062506	0.9915	No
c33381_g1	7.69026	0.501346	3.9392	0.092886	1	No
c64003_g1	7.69026	0.501346	3.9392	0.092886	1	No
c48425_g1	8.18718	0.534171	3.938	0.20707	1	No
c59841_g1	8.18718	0.534171	3.938	0.20707	1	No
c58830_g1	7.68281	0.501346	3.9378	0.09301	1	No
c65211_g1	16.3632	1.06834	3.937	0.068113	1	No
c71276_g3	8.17229	0.534171	3.9354	0.07671	1	No
c71054_g4	8.16857	0.534171	3.9347	0.076762	1	No
c50227_g1	8.16485	0.534171	3.9341	0.076814	1	No
c79514_g1	13573.7	899.993	3.9148	0.0065501	0.27458	No
c62995_g1	23.0968	1.56969	3.8791	0.041841	0.81576	No
c72054_g1	14.932	1.03552	3.85	0.20775	1	No
c80785_g3	7.70142	0.534171	3.8498	0.12377	1	No
c63385_g1	22.1514	1.53686	3.8493	0.15172	1	No
c63890_g1	7.6977	0.534171	3.8491	0.092221	1	No
c72706_g3	7.69026	0.534171	3.8477	0.092343	1	No
c60072_g1	7.21566	0.501346	3.8473	0.11155	1	No
c68084_g6	21.6433	1.50404	3.847	0.011442	0.3957	No
c75554_g1	554.458	38.5439	3.8465	0.051225	0.9012	No
c73651_g2	14.4127	1.00269	3.8454	0.014825	0.46158	No
c64561_g1	7.2045	0.501346	3.845	0.11177	1	No
c30504_g1	7.19333	0.501346	3.8428	0.11199	1	No
c50462_g1	7.19333	0.501346	3.8428	0.11199	1	No
c59224_g1	7.17473	0.501346	3.839	0.38053	1	No
c70456_g1	357.952	25.4851	3.812	0.19754	1	No
c66051_g1	116.938	8.34979	3.8079	0.039112	0.78709	No
c57317_g1	232.952	17.1442	3.7642	0.061051	0.98025	No
c60023_g1	7.21939	0.534171	3.7565	0.11605	1	No
c68197_g5	7.20822	0.534171	3.7543	0.11106	1	No
c54965_g1	7.2045	0.534171	3.7535	0.11113	1	No
c68450_g1	707.498	52.5637	3.7506	0.0047983	0.22446	No
c47039_g1	7.18961	0.534171	3.7505	0.11142	1	No
c77122_g1	6.72991	0.501346	3.7467	0.1341	1	No
c63214_g1	6.72246	0.501346	3.7451	0.13427	1	No
c89232_g1	6.71874	0.501346	3.7443	0.13435	1	No
c107434_g1	6.71502	0.501346	3.7435	0.13444	1	No
c76345_g3	6.70758	0.501346	3.7419	0.13461	1	No
c64828_g1	6.70385	0.501346	3.7411	0.20027	1	No
c70789_g1	192.24	14.3988	3.7389	0.21947	1	No
c68424_g1	8306.46	623.45	3.7359	0.003921	0.19601	No
c62263_g1	87.2412	6.55032	3.7354	0.29521	1	No
c57640_g1	793.291	59.6005	3.7345	0.2684	1	No
c65195_g1	21.1612	1.60251	3.723	0.0095145	0.35205	No
c62293_g1	118.992	9.15553	3.7001	0.20824	1	No
c64816_g1	45.7823	3.6079	3.6656	0.27671	1	No
c60343_g3	6.74479	0.534171	3.6584	0.29893	1	No
c66357_g2	6.72618	0.534171	3.6544	0.13342	1	No
c61309_g2	19.704	1.56969	3.6499	0.0045028	0.21447	No
c64060_g7	6.26276	0.501346	3.6429	0.30636	1	No
c55572_g1	6.25903	0.501346	3.6421	0.19964	1	No
c65078_g1	1522.51	121.97	3.6418	0.073236	1	No
c63414_g1	6.24787	0.501346	3.6395	0.16089	1	No
c68107_g1	12.492	1.00269	3.6391	0.029425	0.68042	No
c58273_g1	6.24043	0.501346	3.6378	0.16109	1	No
c99220_g1	143.379	11.522	3.6374	0.026965	0.6472	No
c64101_g2	50267.3	4094.43	3.6179	0.0029413	0.16181	No
c68552_g2	4525.29	369.098	3.6159	0.0051412	0.23448	No
c58355_g1	83.2658	6.84575	3.6044	0.067358	1	No
c73285_g2	17.8354	1.50404	3.5678	0.35221	1	No
c65206_g1	126.675	10.7252	3.5621	0.18365	1	No
c62069_g1	29.8342	2.53956	3.5543	0.053825	0.92	No
c14256_g1	6.26648	0.534171	3.5523	0.40148	1	No
c20235_g1	6.26648	0.534171	3.5523	0.40148	1	No
c73642_g2	6.25531	0.534171	3.5497	0.1598	1	No
c70430_g1	6.24787	0.534171	3.548	0.16	1	No
c65874_g2	6.24415	0.534171	3.5471	0.1601	1	No
c55044_g1	5.78072	0.501346	3.5274	0.31185	1	No
c71522_g3	5.76955	0.501346	3.5246	0.19265	1	No
c73148_g1	5.76955	0.501346	3.5246	0.19265	1	No
c74128_g1	5.76955	0.501346	3.5246	0.19265	1	No
c33421_g1	17.3087	1.50404	3.5246	0.010221	0.36593	No
c46375_g1	5.76583	0.501346	3.5237	0.19277	1	No
c55252_g1	5.76583	0.501346	3.5237	0.19277	1	No
c58687_g1	5.76583	0.501346	3.5237	0.19277	1	No
c70173_g2	203.922	17.7679	3.5207	0.0060811	0.26256	No
c66297_g2	5.75095	0.501346	3.5199	0.19324	1	No
c79219_g1	8805.34	773.26	3.5094	0.045096	0.84247	No
c72552_g1	11.9802	1.06834	3.4872	0.057054	0.9487	No
c92893_g1	856.336	77.2191	3.4711	0.021286	0.57327	No
c68355_g2	2701.76	243.967	3.4691	0.16495	1	No
c70365_g2	52.0153	4.74189	3.4554	0.18359	1	No
c78937_g4	28.8292	2.63803	3.45	0.00080336	0.064631	No
c104435_g1	5.78444	0.534171	3.4368	0.41495	1	No
c51537_g1	5.78072	0.534171	3.4359	0.30939	1	No
c23581_g1	5.77328	0.534171	3.434	0.1915	1	No
c57768_g1	5.76583	0.534171	3.4322	0.19173	1	No
c72275_g4	5.76583	0.534171	3.4322	0.19173	1	No
c41177_g1	5.75839	0.534171	3.4303	0.19197	1	No
c65011_g1	5.75839	0.534171	3.4303	0.19197	1	No
c108218_g1	5.74722	0.534171	3.4275	0.19232	1	No
c63987_g1	55.3151	5.14476	3.4265	0.014677	0.45912	No
c64520_g1	21.5242	2.00538	3.424	0.35659	1	No
c68419_g1	82.3501	7.71714	3.4156	0.16917	1	No
c54897_g1	11.0459	1.03552	3.4151	0.048678	0.87883	No
c70173_g1	44990.9	4227.44	3.4118	0.0037618	0.19185	No
c69374_g1	5.3024	0.501346	3.4028	0.43307	1	No
c50336_g1	5.29868	0.501346	3.4018	0.31772	1	No
c54991_g1	5.29124	0.501346	3.3997	0.23033	1	No
c59944_g2	5.29124	0.501346	3.3997	0.23033	1	No
c70455_g6	32.7785	3.10655	3.3994	0.34251	1	No
c76397_g3	10.5788	1.00269	3.3992	0.057738	0.95602	No
c60024_g1	5.28752	0.501346	3.3987	0.23047	1	No
c70301_g2	5.28752	0.501346	3.3987	0.23047	1	No
c56271_g1	5.2838	0.501346	3.3977	0.2306	1	No
c58899_g1	5.2838	0.501346	3.3977	0.2306	1	No
c58009_g1	5.27635	0.501346	3.3957	0.23088	1	No
c43669_g1	10.5527	1.00269	3.3957	0.057967	0.95778	No
c62483_g1	5.26891	0.501346	3.3936	0.23115	1	No
c95185_g1	5.26891	0.501346	3.3936	0.23115	1	No
c61870_g1	5.26519	0.501346	3.3926	0.31553	1	No
c79393_g2	5.26519	0.501346	3.3926	0.31553	1	No
c59038_g1	26.9233	2.57238	3.3877	0.0014673	0.099752	No
c62570_g1	1835.62	176.274	3.3804	0.036804	0.76304	No
c62122_g2	1028.49	98.768	3.3803	0.0012707	0.090027	No
c64102_g3	3335.25	322.347	3.3711	0.0056642	0.25117	No
c66008_g2	946.103	92.3252	3.3572	0.054981	0.93066	No
c54316_g1	10.5899	1.03552	3.3543	0.13798	1	No
c72437_g1	1567.89	153.477	3.3527	0.025744	0.63381	No
c69578_g1	10.5601	1.03552	3.3502	0.057613	0.9553	No
c62625_g1	25.9779	2.57238	3.3361	0.033062	0.71913	No
c67279_g4	15.8477	1.56969	3.3357	0.016431	0.49264	No
c68603_g1	10.1191	1.00269	3.3351	0.33417	1	No
c58781_g1	10.093	1.00269	3.3314	0.068271	1	No
c79147_g1	40323.2	4009.86	3.33	0.031897	0.70651	No
c74015_g1	515.839	51.3163	3.3294	0.048038	0.87365	No
c65614_g1	10.0669	1.00269	3.3277	0.068537	1	No
c73305_g1	25508.3	2549.43	3.3227	0.0045876	0.21719	No
c73590_g3	82.4712	8.25131	3.3212	0.0030705	0.16697	No
c35052_g1	5.3024	0.534171	3.3113	0.43017	1	No
c73921_g1	5.29868	0.534171	3.3103	0.31516	1	No
c49346_g1	5.29496	0.534171	3.3092	0.22899	1	No
c60818_g1	5.29496	0.534171	3.3092	0.22899	1	No
c77070_g1	30.7908	3.10655	3.3091	0.038779	0.78305	No
c76649_g2	5.29124	0.534171	3.3082	0.22913	1	No
c60492_g1	5.28752	0.534171	3.3072	0.22926	1	No
c64135_g1	5.28752	0.534171	3.3072	0.22926	1	No
c54765_g2	5.2838	0.534171	3.3062	0.2294	1	No
c44677_g1	5.27635	0.534171	3.3042	0.22967	1	No
c53698_g1	5.27635	0.534171	3.3042	0.22967	1	No
c77477_g2	5.27635	0.534171	3.3042	0.22967	1	No
c72099_g2	43276.7	4382.56	3.3037	0.0068685	0.28322	No
c37354_g1	5.27263	0.534171	3.3031	0.22981	1	No
c71470_g4	5.27263	0.534171	3.3031	0.22981	1	No
c57690_g1	5.26891	0.534171	3.3021	0.22995	1	No
c69429_g1	485.681	49.4989	3.2945	0.0031676	0.1708	No
c57540_g1	10.1079	1.03552	3.2871	0.13238	1	No
c67163_g1	10.093	1.03552	3.2849	0.067938	1	No
c75663_g1	125.637	12.8947	3.2844	0.10213	1	No
c65431_g1	10.0818	1.03552	3.2833	0.068051	1	No
c63366_g1	19.7002	2.03821	3.2728	0.0081421	0.31969	No
c78204_g3	4.82037	0.501346	3.2653	0.45065	1	No
c54874_g1	4.81292	0.501346	3.263	0.27489	1	No
c63942_g2	4.81292	0.501346	3.263	0.27489	1	No
c64737_g3	4.81292	0.501346	3.263	0.27489	1	No
c78672_g2	4.81292	0.501346	3.263	0.27489	1	No
c51145_g1	4.8092	0.501346	3.2619	0.27505	1	No
c59790_g1	4.8092	0.501346	3.2619	0.27505	1	No
c75889_g3	4.8092	0.501346	3.2619	0.27505	1	No
c68184_g2	4.80548	0.501346	3.2608	0.27521	1	No
c60085_g1	4.79432	0.501346	3.2574	0.27568	1	No
c112410_g1	139.986	14.6942	3.252	0.02283	0.59729	No
c62875_g1	14.9022	1.60251	3.2171	0.022437	0.59048	No
c65165_g1	513.235	55.2107	3.2166	0.01571	0.47773	No
c73189_g2	9.61096	1.03552	3.2143	0.080214	1	No
c66780_g2	3299.56	356.958	3.2084	0.052474	0.91135	No
c60816_g1	32.7041	3.54225	3.2067	0.015433	0.47232	No
c80218_g1	4582.46	498.155	3.2015	0.097633	1	No
c64388_g8	9.15126	1.00269	3.1901	0.27388	1	No
c74995_g2	9.11776	1.00269	3.1848	0.095207	1	No
c75667_g1	65.5235	7.2158	3.1828	0.26677	1	No
c37880_g1	4.82037	0.534171	3.1738	0.4476	1	No
c87569_g1	4.82037	0.534171	3.1738	0.4476	1	No
c98645_g1	9.64074	1.06834	3.1738	0.39826	1	No
c50915_g1	4.81665	0.534171	3.1727	0.3214	1	No
c59107_g1	4.81665	0.534171	3.1727	0.3214	1	No
c106267_g1	4.81292	0.534171	3.1715	0.27351	1	No
c106293_g1	4.81292	0.534171	3.1715	0.27351	1	No
c51714_g1	4.81292	0.534171	3.1715	0.27351	1	No
c60575_g1	4.81292	0.534171	3.1715	0.27351	1	No
c51649_g1	14.4313	1.60251	3.1708	0.043754	0.8353	No
c41099_g1	4.8092	0.534171	3.1704	0.27367	1	No
c47032_g1	4.8092	0.534171	3.1704	0.27367	1	No
c70010_g1	4.80548	0.534171	3.1693	0.27382	1	No
c73946_g2	4.80548	0.534171	3.1693	0.27382	1	No
c66054_g4	4.79804	0.534171	3.1671	0.27413	1	No
c59709_g1	4.79432	0.534171	3.166	0.27429	1	No
c65139_g1	17076.3	1902.66	3.1659	0.057957	0.95778	No
c73442_g3	4.79059	0.534171	3.1648	0.27445	1	No
c66008_g1	13.4821	1.50404	3.1641	0.20512	1	No
c69298_g1	1430.93	160.404	3.1572	0.0137	0.43988	No
c63684_g1	265.368	29.8092	3.1542	0.20325	1	No
c60825_g1	22.6036	2.53956	3.1539	0.016351	0.49174	No
c65108_g1	13.9567	1.56969	3.1524	0.10613	1	No
c80494_g3	582.392	65.524	3.1519	0.0073229	0.29728	No
c80249_g1	29376.2	3325.58	3.143	0.1461	1	No
c77455_g5	9.14009	1.03552	3.1419	0.094455	1	No
c101348_g1	9.11776	1.03552	3.1383	0.094759	1	No
c65384_g1	180.31	20.5373	3.1342	0.0025921	0.14842	No
c74861_g3	1238.09	142.224	3.1219	0.18441	1	No
c60338_g1	206.892	23.8825	3.1149	0.04553	0.84773	No
c27722_g1	4.33461	0.501346	3.112	0.33097	1	No
c45968_g1	4.33461	0.501346	3.112	0.33097	1	No
c54069_g1	4.33461	0.501346	3.112	0.33097	1	No
c54908_g1	4.33461	0.501346	3.112	0.33097	1	No
c63136_g1	4.33461	0.501346	3.112	0.33097	1	No
c55457_g2	12.9852	1.50404	3.11	0.042621	0.82279	No
c60434_g1	4.32717	0.501346	3.1095	0.32777	1	No
c77183_g3	4.32717	0.501346	3.1095	0.32777	1	No
c32356_g1	4.32344	0.501346	3.1083	0.32795	1	No
c38056_g1	4.32344	0.501346	3.1083	0.32795	1	No
c50043_g1	4.32344	0.501346	3.1083	0.32795	1	No
c52013_g1	4.32344	0.501346	3.1083	0.32795	1	No
c59608_g1	4.32344	0.501346	3.1083	0.32795	1	No
c60966_g1	4.32344	0.501346	3.1083	0.32795	1	No
c70912_g3	8.64689	1.00269	3.1083	0.11197	1	No
c80725_g1	4.31972	0.501346	3.1071	0.32813	1	No
c41288_g1	4.316	0.501346	3.1058	0.32831	1	No
c48019_g1	4.316	0.501346	3.1058	0.32831	1	No
c51939_g2	4.316	0.501346	3.1058	0.32831	1	No
c62738_g1	4.316	0.501346	3.1058	0.32831	1	No
c110887_g1	17.7907	2.07103	3.1027	0.014835	0.46158	No
c53608_g1	4.30484	0.501346	3.1021	0.47058	1	No
c69527_g1	248.651	28.9617	3.1019	0.011271	0.39217	No
c60814_g1	13.4673	1.56969	3.1009	0.036133	0.75512	No
c62697_g1	9.14009	1.06834	3.0968	0.094012	1	No
c66491_g1	8.63944	1.03552	3.0606	0.11157	1	No
c59157_g1	8.63572	1.03552	3.06	0.11163	1	No
c68533_g1	211.246	25.3538	3.0587	0.061998	0.98856	No
c73996_g1	25.0138	3.00808	3.0558	0.042525	0.82238	No
c59134_g1	24.9989	3.00808	3.055	0.0044037	0.21233	No
c71250_g1	1818.2	219.53	3.05	0.0051718	0.23569	No
c71505_g2	2093.74	253.102	3.0483	0.016453	0.49264	No
c70724_g3	736.338	90.1377	3.0302	0.012546	0.41704	No
c80735_g1	8.18718	1.00269	3.0295	0.27706	1	No
c59088_g1	8.17974	1.00269	3.0282	0.13146	1	No
c48332_g1	339.752	41.7341	3.0252	0.078169	1	No
c56283_g1	12.5106	1.53686	3.0251	0.08933	1	No
c71122_g1	258.31	31.7728	3.0232	0.024619	0.61887	No
c51412_g1	4.33461	0.534171	3.0205	0.32827	1	No
c52741_g1	4.33461	0.534171	3.0205	0.32827	1	No
c56816_g1	4.33461	0.534171	3.0205	0.32827	1	No
c74763_g4	4.33461	0.534171	3.0205	0.32827	1	No
c66362_g1	4.33089	0.534171	3.0193	0.32601	1	No
c46617_g1	4.32717	0.534171	3.018	0.32619	1	No
c55829_g1	4.32717	0.534171	3.018	0.32619	1	No
c60960_g1	4.32717	0.534171	3.018	0.32619	1	No
c67141_g4	4.32344	0.534171	3.0168	0.32637	1	No
c67161_g5	4.32344	0.534171	3.0168	0.32637	1	No
c46308_g1	4.31972	0.534171	3.0156	0.32655	1	No
c59778_g1	8.63944	1.06834	3.0156	0.11106	1	No
c61078_g1	4.31972	0.534171	3.0156	0.32655	1	No
c72222_g1	236.498	29.2661	3.0145	0.23065	1	No
c44281_g1	4.316	0.534171	3.0143	0.32673	1	No
c57433_g1	4.316	0.534171	3.0143	0.32673	1	No
c72682_g2	4.316	0.534171	3.0143	0.32673	1	No
c57561_g1	4.31228	0.534171	3.0131	0.32691	1	No
c70326_g2	4.31228	0.534171	3.0131	0.32691	1	No
c42808_g1	4.30856	0.534171	3.0118	0.32708	1	No
c72255_g1	4.30484	0.534171	3.0106	0.46734	1	No
c7407_g1	4.30484	0.534171	3.0106	0.46734	1	No
c62028_g1	943.21	117.354	3.0067	0.25444	1	No
c61927_g1	12.0472	1.50404	3.0018	0.36461	1	No
c74596_g4	25.0175	3.13938	2.9944	0.053235	0.91705	No
c60770_g2	12.5069	1.56969	2.9942	0.049332	0.88174	No
c74065_g2	83.7627	10.6267	2.9786	0.14299	1	No
c69981_g1	75.0117	9.54943	2.9736	0.0061346	0.26358	No
c68411_g1	782.77	99.7051	2.9728	0.042582	0.82245	No
c74013_g1	8498.28	1082.75	2.9725	0.029213	0.6781	No
c59002_g1	11.9988	1.53686	2.9648	0.058024	0.95796	No
c63010_g1	175.862	22.6501	2.9569	0.29079	1	No
c66532_g6	16.3297	2.10386	2.9564	0.023202	0.60055	No
c77007_g3	32.7115	4.24054	2.9475	0.041219	0.8085	No
c107679_g1	3.85629	0.501346	2.9433	0.49543	1	No
c53615_g1	3.85629	0.501346	2.9433	0.49543	1	No
c74139_g3	3.85629	0.501346	2.9433	0.49543	1	No
c96860_g1	3.85629	0.501346	2.9433	0.49543	1	No
c50686_g1	3.85257	0.501346	2.9419	0.38926	1	No
c53651_g1	3.85257	0.501346	2.9419	0.38926	1	No
c61035_g2	3.85257	0.501346	2.9419	0.38926	1	No
c80038_g3	3.85257	0.501346	2.9419	0.38926	1	No
c55629_g1	7.70142	1.00269	2.9412	0.18778	1	No
c60044_g2	11.5503	1.50404	2.941	0.13872	1	No
c110712_g1	3.84885	0.501346	2.9405	0.38946	1	No
c12540_g1	7.6977	1.00269	2.9405	0.15444	1	No
c49203_g1	3.84885	0.501346	2.9405	0.38946	1	No
c51205_g1	3.84885	0.501346	2.9405	0.38946	1	No
c59501_g1	3.84885	0.501346	2.9405	0.38946	1	No
c60446_g1	3.84885	0.501346	2.9405	0.38946	1	No
c74290_g1	3.84885	0.501346	2.9405	0.38946	1	No
c73508_g1	1939.34	252.813	2.9394	0.021587	0.57715	No
c10369_g1	7.69026	1.00269	2.9392	0.1546	1	No
c44156_g1	3.84513	0.501346	2.9392	0.38966	1	No
c53091_g1	3.84513	0.501346	2.9392	0.38966	1	No
c62952_g1	3.84513	0.501346	2.9392	0.38966	1	No
c76911_g2	3.84513	0.501346	2.9392	0.38966	1	No
c54027_g1	7.68654	1.00269	2.9385	0.15467	1	No
c63727_g1	51.4514	6.71445	2.9379	0.0065288	0.27385	No
c47750_g1	3.84141	0.501346	2.9378	0.38987	1	No
c49372_g1	3.84141	0.501346	2.9378	0.38987	1	No
c54819_g1	3.84141	0.501346	2.9378	0.38987	1	No
c56941_g1	7.68281	1.00269	2.9378	0.15475	1	No
c58254_g1	3.84141	0.501346	2.9378	0.38987	1	No
c53224_g1	3.83769	0.501346	2.9364	0.39007	1	No
c54326_g1	3.83769	0.501346	2.9364	0.39007	1	No
c60648_g1	3.83769	0.501346	2.9364	0.39007	1	No
c74838_g1	3.83769	0.501346	2.9364	0.39007	1	No
c75350_g3	3.83769	0.501346	2.9364	0.39007	1	No
c88762_g1	3.83769	0.501346	2.9364	0.39007	1	No
c92677_g1	3.83769	0.501346	2.9364	0.39007	1	No
c52520_g1	8.17602	1.06834	2.936	0.13034	1	No
c61194_g1	8.17602	1.06834	2.936	0.13034	1	No
c35821_g1	7.66793	1.00269	2.935	0.15506	1	No
c47523_g1	3.83396	0.501346	2.935	0.39027	1	No
c62196_g1	3.83396	0.501346	2.935	0.39027	1	No
c78279_g1	11.9988	1.56969	2.9343	0.057777	0.95644	No
c57677_g1	3.83024	0.501346	2.9336	0.39047	1	No
c65567_g1	3.83024	0.501346	2.9336	0.39047	1	No
c64297_g1	176.487	23.1186	2.9324	0.0084448	0.32639	No
c80398_g1	23646.2	3098.19	2.9321	0.0056041	0.24896	No
c53825_g1	35.6261	4.67624	2.9295	0.16093	1	No
c72408_g1	3244.47	431.47	2.9106	0.024732	0.61993	No
c112109_g1	11.5428	1.53686	2.9089	0.067429	1	No
c61258_g1	147.276	19.642	2.9065	0.10295	1	No
c61745_g2	23.1266	3.10655	2.8962	0.31235	1	No
c75054_g2	7.70515	1.03552	2.8955	0.26841	1	No
c45453_g1	15.388	2.07103	2.8934	0.03125	0.70164	No
c93069_g1	7.69026	1.03552	2.8927	0.15392	1	No
c45878_g1	7.68281	1.03552	2.8913	0.15407	1	No
c51298_g1	15.8402	2.13668	2.8901	0.026835	0.64648	No
c73942_g1	11.5503	1.56969	2.8794	0.12816	1	No
c66902_g1	3859.11	524.614	2.8789	0.015452	0.4725	No
c71569_g1	222.867	30.4329	2.8725	0.12551	1	No
c64804_g1	15.3805	2.10386	2.87	0.031153	0.70117	No
c65852_g1	14.8948	2.03821	2.8694	0.036396	0.75791	No
c65982_g1	19.2517	2.63803	2.8675	0.12647	1	No
c79316_g1	574.322	78.765	2.8662	0.14439	1	No
c71811_g1	128.402	17.6694	2.8613	0.011135	0.38841	No
c48013_g1	128.414	17.7023	2.8588	0.01662	0.49514	No
c67400_g2	3.85629	0.534171	2.8518	0.49206	1	No
c81414_g1	3.85629	0.534171	2.8518	0.49206	1	No
c97010_g1	3.85629	0.534171	2.8518	0.49206	1	No
c53581_g1	3.85257	0.534171	2.8504	0.38749	1	No
c58292_g1	3.85257	0.534171	2.8504	0.38749	1	No
c58896_g1	7.70515	1.06834	2.8504	0.27561	1	No
c79419_g1	3.85257	0.534171	2.8504	0.38749	1	No
c104595_g1	3.84885	0.534171	2.8491	0.38769	1	No
c58080_g1	3.84885	0.534171	2.8491	0.38769	1	No
c59734_g1	3.84885	0.534171	2.8491	0.38769	1	No
c60813_g3	7.6977	1.06834	2.8491	0.1531	1	No
c69881_g2	3.84885	0.534171	2.8491	0.38769	1	No
c76267_g6	3.84885	0.534171	2.8491	0.38769	1	No
c63821_g1	7.22311	1.00269	2.8487	0.27994	1	No
c5336_g1	7.69398	1.06834	2.8484	0.15317	1	No
c102322_g1	3.84513	0.534171	2.8477	0.38789	1	No
c51452_g1	3.84513	0.534171	2.8477	0.38789	1	No
c60815_g1	3.84513	0.534171	2.8477	0.38789	1	No
c76986_g1	3.84513	0.534171	2.8477	0.38789	1	No
c78776_g5	3.84513	0.534171	2.8477	0.38789	1	No
c104535_g1	3.84141	0.534171	2.8463	0.38809	1	No
c50289_g1	3.84141	0.534171	2.8463	0.38809	1	No
c51853_g1	3.84141	0.534171	2.8463	0.38809	1	No
c58360_g1	3.84141	0.534171	2.8463	0.38809	1	No
c65346_g1	3.84141	0.534171	2.8463	0.38809	1	No
c67004_g1	3.84141	0.534171	2.8463	0.38809	1	No
c87289_g1	3.84141	0.534171	2.8463	0.38809	1	No
c52959_g1	3.83769	0.534171	2.8449	0.38829	1	No
c69608_g1	7.20078	1.00269	2.8443	0.18153	1	No
c53949_g2	3.83396	0.534171	2.8435	0.38849	1	No
c59053_g1	3.83396	0.534171	2.8435	0.38849	1	No
c60549_g1	3.83396	0.534171	2.8435	0.38849	1	No
c63579_g1	3.83396	0.534171	2.8435	0.38849	1	No
c95569_g1	3.83396	0.534171	2.8435	0.38849	1	No
c112338_g1	3.83024	0.534171	2.8421	0.38869	1	No
c64429_g1	3.83024	0.534171	2.8421	0.38869	1	No
c38748_g1	7.18961	1.00269	2.842	0.18179	1	No
c62933_g1	108.183	15.1955	2.8318	0.0040781	0.20147	No
c74497_g1	65.49	9.22118	2.8283	0.20922	1	No
c56990_g1	18.7287	2.63803	2.8277	0.017415	0.5092	No
c60405_g1	37.0015	5.24324	2.8191	0.00090325	0.070813	No
c79049_g1	412.892	58.8186	2.8114	0.084004	1	No
c66653_g1	17.7981	2.53956	2.8091	0.051858	0.90671	No
c66636_g1	89.9808	12.8947	2.8028	0.074853	1	No
c65489_g1	7.21194	1.03552	2.8	0.18049	1	No
c35525_g1	7.2045	1.03552	2.7985	0.18067	1	No
c70888_g1	789.965	113.644	2.7973	0.14436	1	No
c50775_g1	7.19333	1.03552	2.7963	0.18093	1	No
c68298_g2	158.333	22.8142	2.795	0.097244	1	No
c58578_g1	10.6011	1.53686	2.7862	0.37328	1	No
c76641_g1	415.339	60.4629	2.7802	0.10299	1	No
c69298_g2	28.8664	4.20772	2.7783	0.063285	0.99781	No
c70598_g4	32.2481	4.70907	2.7757	0.13075	1	No
c96509_g1	7.20822	1.06834	2.7543	0.17982	1	No
c77779_g1	4982.48	738.655	2.7539	0.0012316	0.088591	No
c68425_g1	10.5825	1.56969	2.7531	0.090986	1	No
c54308_g1	17.331	2.57238	2.7522	0.18634	1	No
c49148_g1	7.19706	1.06834	2.752	0.18008	1	No
c37800_g1	3.37426	0.501346	2.7507	0.52515	1	No
c48111_g1	3.37426	0.501346	2.7507	0.52515	1	No
c52588_g1	3.37426	0.501346	2.7507	0.52515	1	No
c79247_g2	3.37426	0.501346	2.7507	0.52515	1	No
c98789_g1	3.37426	0.501346	2.7507	0.52515	1	No
c46875_g1	3.37054	0.501346	2.7491	0.46151	1	No
c56253_g1	3.37054	0.501346	2.7491	0.46151	1	No
c60171_g1	3.37054	0.501346	2.7491	0.46151	1	No
c61664_g1	3.37054	0.501346	2.7491	0.46151	1	No
c70162_g1	3.37054	0.501346	2.7491	0.46151	1	No
c70343_g3	3.37054	0.501346	2.7491	0.46151	1	No
c80899_g1	30827.4	4587.03	2.7486	0.010085	0.36377	No
c44364_g1	3.36681	0.501346	2.7475	0.46174	1	No
c44876_g1	6.73363	1.00269	2.7475	0.21219	1	No
c44925_g1	6.73363	1.00269	2.7475	0.21219	1	No
c45601_g1	3.36681	0.501346	2.7475	0.46174	1	No
c45814_g1	3.36681	0.501346	2.7475	0.46174	1	No
c47672_g1	3.36681	0.501346	2.7475	0.46174	1	No
c52681_g1	3.36681	0.501346	2.7475	0.46174	1	No
c54584_g1	3.36681	0.501346	2.7475	0.46174	1	No
c55094_g1	3.36681	0.501346	2.7475	0.46174	1	No
c58294_g1	3.36681	0.501346	2.7475	0.46174	1	No
c59915_g1	3.36681	0.501346	2.7475	0.46174	1	No
c62071_g3	3.36681	0.501346	2.7475	0.46174	1	No
c60544_g2	6.72991	1.00269	2.7467	0.21228	1	No
c19781_g1	3.36309	0.501346	2.7459	0.46196	1	No
c38046_g1	3.36309	0.501346	2.7459	0.46196	1	No
c45751_g1	3.36309	0.501346	2.7459	0.46196	1	No
c53073_g1	3.36309	0.501346	2.7459	0.46196	1	No
c78999_g1	3.36309	0.501346	2.7459	0.46196	1	No
c58731_g1	6.72246	1.00269	2.7451	0.21248	1	No
c48365_g1	10.0818	1.50404	2.7448	0.10683	1	No
c50333_g1	3.35937	0.501346	2.7443	0.46218	1	No
c52971_g1	3.35937	0.501346	2.7443	0.46218	1	No
c57752_g1	3.35937	0.501346	2.7443	0.46218	1	No
c69931_g2	3.35937	0.501346	2.7443	0.46218	1	No
c71095_g5	3.35937	0.501346	2.7443	0.46218	1	No
c72743_g3	3.35937	0.501346	2.7443	0.46218	1	No
c74785_g2	3.35937	0.501346	2.7443	0.46218	1	No
c74914_g2	3.35937	0.501346	2.7443	0.46218	1	No
c78743_g3	3.35937	0.501346	2.7443	0.46218	1	No
c59805_g1	6.71502	1.00269	2.7435	0.21268	1	No
c38352_g1	3.35565	0.501346	2.7427	0.46241	1	No
c44745_g1	3.35565	0.501346	2.7427	0.46241	1	No
c48209_g1	3.35565	0.501346	2.7427	0.46241	1	No
c51673_g1	3.35565	0.501346	2.7427	0.46241	1	No
c54082_g1	3.35565	0.501346	2.7427	0.46241	1	No
c57652_g1	3.35565	0.501346	2.7427	0.46241	1	No
c57732_g1	3.35565	0.501346	2.7427	0.46241	1	No
c59679_g1	3.35565	0.501346	2.7427	0.46241	1	No
c60574_g1	3.35565	0.501346	2.7427	0.46241	1	No
c78647_g3	3.35565	0.501346	2.7427	0.46241	1	No
c65831_g1	6.70758	1.00269	2.7419	0.21288	1	No
c42211_g1	3.35193	0.501346	2.7411	0.46263	1	No
c58539_g1	3.35193	0.501346	2.7411	0.46263	1	No
c64332_g1	3.35193	0.501346	2.7411	0.46263	1	No
c74097_g2	3.35193	0.501346	2.7411	0.46263	1	No
c78292_g1	3.35193	0.501346	2.7411	0.46263	1	No
c80596_g3	3.35193	0.501346	2.7411	0.46263	1	No
c40396_g1	3.34821	0.501346	2.7395	0.52453	1	No
c59795_g1	3.34821	0.501346	2.7395	0.52453	1	No
c91175_g1	3.34821	0.501346	2.7395	0.52453	1	No
c65905_g1	30.2455	4.54494	2.7344	0.0035968	0.18544	No
c58860_g1	394.41	59.484	2.7291	0.02582	0.63442	No
c61021_g1	5873.95	887.211	2.727	0.067143	1	No
c69191_g6	13.4598	2.03821	2.7233	0.056229	0.94126	No
c80045_g2	10.1116	1.53686	2.718	0.24619	1	No
c64596_g1	10.1042	1.53686	2.7169	0.1065	1	No
c72097_g1	56286.1	8591.73	2.7118	0.018274	0.52322	No
c69733_g2	6.73363	1.03552	2.701	0.21132	1	No
c80524_g2	6.73363	1.03552	2.701	0.21132	1	No
c64118_g1	13.4375	2.07103	2.6978	0.056162	0.94126	No
c67561_g1	6.71502	1.03552	2.697	0.21181	1	No
c73079_g3	6.7113	1.03552	2.6962	0.21191	1	No
c70823_g1	2217.89	343.493	2.6908	0.16602	1	No
c70203_g2	13.4338	2.10386	2.6748	0.055974	0.93923	No
c74533_g1	49.1529	7.71714	2.6711	0.35568	1	No
c53699_g1	73.1505	11.4892	2.6706	0.10896	1	No
c46365_g1	29.7672	4.67624	2.6703	0.004026	0.20055	No
c61713_g2	39.8602	6.27875	2.6664	0.00094894	0.073417	No
c25337_g1	3.37426	0.534171	2.6592	0.52165	1	No
c42220_g1	3.37426	0.534171	2.6592	0.52165	1	No
c43190_g1	3.37426	0.534171	2.6592	0.52165	1	No
c50450_g1	3.37426	0.534171	2.6592	0.52165	1	No
c56130_g1	3.37426	0.534171	2.6592	0.52165	1	No
c57287_g1	3.37426	0.534171	2.6592	0.52165	1	No
c60798_g1	6.74851	1.06834	2.6592	0.46187	1	No
c9988_g1	3.37426	0.534171	2.6592	0.52165	1	No
c74094_g2	417.844	66.1657	2.6588	0.006335	0.26827	No
c40785_g1	3.37054	0.534171	2.6576	0.45956	1	No
c45330_g1	3.37054	0.534171	2.6576	0.45956	1	No
c46846_g1	3.37054	0.534171	2.6576	0.45956	1	No
c47238_g1	3.37054	0.534171	2.6576	0.45956	1	No
c56128_g1	3.37054	0.534171	2.6576	0.45956	1	No
c61850_g1	3.37054	0.534171	2.6576	0.45956	1	No
c63864_g1	3.37054	0.534171	2.6576	0.45956	1	No
c76130_g3	3.37054	0.534171	2.6576	0.45956	1	No
c76787_g3	3.37054	0.534171	2.6576	0.45956	1	No
c88295_g1	3.37054	0.534171	2.6576	0.45956	1	No
c100242_g1	3.36681	0.534171	2.656	0.45978	1	No
c54090_g1	3.36681	0.534171	2.656	0.45978	1	No
c55720_g1	3.36681	0.534171	2.656	0.45978	1	No
c57595_g1	3.36681	0.534171	2.656	0.45978	1	No
c58641_g2	3.36681	0.534171	2.656	0.45978	1	No
c71560_g2	3.36681	0.534171	2.656	0.45978	1	No
c73313_g4	6.73363	1.06834	2.656	0.21045	1	No
c77775_g2	3.36681	0.534171	2.656	0.45978	1	No
c78006_g4	6.73363	1.06834	2.656	0.21045	1	No
c53376_g1	3.36309	0.534171	2.6544	0.46	1	No
c54152_g1	3.36309	0.534171	2.6544	0.46	1	No
c57673_g1	3.36309	0.534171	2.6544	0.46	1	No
c64050_g1	6.72246	1.06834	2.6536	0.21075	1	No
c113369_g1	3.35937	0.534171	2.6528	0.46022	1	No
c24868_g1	3.35937	0.534171	2.6528	0.46022	1	No
c28608_g1	3.35937	0.534171	2.6528	0.46022	1	No
c50667_g1	6.71874	1.06834	2.6528	0.21084	1	No
c55516_g1	3.35937	0.534171	2.6528	0.46022	1	No
c57632_g1	3.35937	0.534171	2.6528	0.46022	1	No
c58816_g1	3.35937	0.534171	2.6528	0.46022	1	No
c59258_g2	3.35937	0.534171	2.6528	0.46022	1	No
c60658_g1	3.35937	0.534171	2.6528	0.46022	1	No
c61767_g1	3.35937	0.534171	2.6528	0.46022	1	No
c62644_g1	6.71874	1.06834	2.6528	0.21084	1	No
c70620_g4	3.35937	0.534171	2.6528	0.46022	1	No
c73223_g3	3.35937	0.534171	2.6528	0.46022	1	No
c73262_g5	3.35937	0.534171	2.6528	0.46022	1	No
c78050_g3	3.35937	0.534171	2.6528	0.46022	1	No
c38205_g1	3.35565	0.534171	2.6512	0.46045	1	No
c64334_g2	3.35565	0.534171	2.6512	0.46045	1	No
c64537_g1	6.7113	1.06834	2.6512	0.21104	1	No
c71039_g4	3.35565	0.534171	2.6512	0.46045	1	No
c46266_g1	3.35193	0.534171	2.6496	0.46067	1	No
c64651_g2	3.35193	0.534171	2.6496	0.46067	1	No
c71153_g3	3.35193	0.534171	2.6496	0.46067	1	No
c75606_g2	3.35193	0.534171	2.6496	0.46067	1	No
c81315_g2	9.63701	1.53686	2.6486	0.38494	1	No
c4566_g1	3.34821	0.534171	2.648	0.52101	1	No
c56362_g1	3.34821	0.534171	2.648	0.52101	1	No
c65271_g1	3.34821	0.534171	2.648	0.52101	1	No
c87834_g1	3.34821	0.534171	2.648	0.52101	1	No
c80494_g2	1204.24	192.266	2.647	0.018096	0.52087	No
c55109_g1	16.3148	2.60521	2.6467	0.03533	0.74473	No
c71972_g1	71.2596	11.3907	2.6452	0.19988	1	No
c67563_g3	480.85	76.9565	2.6435	0.0078483	0.31255	No
c60004_g1	45.693	7.31427	2.6432	0.032072	0.7086	No
c50116_g1	6.26276	1.00269	2.6429	0.3892	1	No
c73921_g3	6.25903	1.00269	2.6421	0.28244	1	No
c58183_g1	6.25531	1.00269	2.6412	0.24794	1	No
c61200_g1	6.25531	1.00269	2.6412	0.24794	1	No
c38637_g1	6.24787	1.00269	2.6395	0.24817	1	No
c78046_g4	6.24787	1.00269	2.6395	0.24817	1	No
c75329_g2	34.662	5.61328	2.6264	0.18831	1	No
c62460_g2	28.3732	4.61059	2.6215	0.021729	0.5794	No
c55801_g1	35.1366	5.71176	2.621	0.14587	1	No
c62255_g2	12.9331	2.10386	2.62	0.17503	1	No
c61561_g1	9.62957	1.56969	2.617	0.2438	1	No
c60544_g1	12.4957	2.03821	2.6161	0.074869	1	No
c100588_g1	9.61841	1.56969	2.6153	0.12277	1	No
c50282_g1	34.5838	5.64611	2.6148	0.0024652	0.14415	No
c58511_g1	545.664	89.2843	2.6115	0.0023002	0.13828	No
c80610_g1	1048.82	171.699	2.6108	0.0603	0.97431	No
c50981_g1	6.26648	1.03552	2.5973	0.47116	1	No
c78595_g3	6.25903	1.03552	2.5956	0.26628	1	No
c58977_g1	12.5032	2.07103	2.5939	0.074537	1	No
c52446_g1	6.24787	1.03552	2.593	0.24719	1	No
c67131_g1	6.24787	1.03552	2.593	0.24719	1	No
c68412_g1	257.724	42.7188	2.5929	0.0069678	0.28648	No
c64922_g7	6.24415	1.03552	2.5922	0.2473	1	No
c65583_g1	6.24415	1.03552	2.5922	0.2473	1	No
c73364_g3	6.23298	1.03552	2.5896	0.24763	1	No
c81653_g1	9.64074	1.60251	2.5888	0.44962	1	No
c60366_g1	9.61841	1.60251	2.5855	0.12231	1	No
c67841_g5	42.3225	7.11732	2.572	0.031282	0.70172	No
c78902_g1	803.764	135.241	2.5712	0.035629	0.74791	No
c65083_g1	21.6172	3.64072	2.5699	0.016893	0.49989	No
c75625_g1	1547.41	261.162	2.5668	0.0099776	0.36217	No
c74706_g1	281.74	47.8636	2.5574	0.0040891	0.2017	No
c59312_g1	6.25159	1.06834	2.5488	0.24611	1	No
c60478_g1	6.25159	1.06834	2.5488	0.24611	1	No
c64054_g2	6.24415	1.06834	2.5471	0.24633	1	No
c46597_g1	6.23298	1.06834	2.5445	0.24666	1	No
c58991_g1	6.23298	1.06834	2.5445	0.24666	1	No
c62339_g1	9.13637	1.56969	2.5411	0.14234	1	No
c68285_g2	375.9	64.6706	2.5392	0.00065296	0.055855	No
c75105_g4	20.709	3.57507	2.5342	0.28163	1	No
c80132_g2	1795.75	310.533	2.5318	0.18626	1	No
c66666_g1	1209.7	209.189	2.5318	0.034355	0.73204	No
c105316_g1	2.89222	0.501346	2.5283	0.56289	1	No
c107528_g1	2.89222	0.501346	2.5283	0.56289	1	No
c20042_g1	2.89222	0.501346	2.5283	0.56289	1	No
c2257_g1	2.89222	0.501346	2.5283	0.56289	1	No
c22652_g1	2.89222	0.501346	2.5283	0.56289	1	No
c3099_g1	2.89222	0.501346	2.5283	0.56289	1	No
c57619_g1	2.89222	0.501346	2.5283	0.56289	1	No
c72905_g4	2.89222	0.501346	2.5283	0.56289	1	No
c78948_g1	2.89222	0.501346	2.5283	0.56289	1	No
c39847_g1	2.8885	0.501346	2.5264	0.54542	1	No
c43294_g1	2.8885	0.501346	2.5264	0.54542	1	No
c54996_g1	2.8885	0.501346	2.5264	0.54542	1	No
c56582_g1	2.8885	0.501346	2.5264	0.54542	1	No
c58689_g1	2.8885	0.501346	2.5264	0.54542	1	No
c60991_g1	2.8885	0.501346	2.5264	0.54542	1	No
c61368_g1	2.8885	0.501346	2.5264	0.54542	1	No
c62787_g1	2.8885	0.501346	2.5264	0.54542	1	No
c63125_g1	2.8885	0.501346	2.5264	0.54542	1	No
c63299_g2	2.8885	0.501346	2.5264	0.54542	1	No
c65503_g1	2.8885	0.501346	2.5264	0.54542	1	No
c67130_g1	2.8885	0.501346	2.5264	0.54542	1	No
c69276_g3	2.8885	0.501346	2.5264	0.54542	1	No
c69330_g2	2.8885	0.501346	2.5264	0.54542	1	No
c73523_g6	2.8885	0.501346	2.5264	0.54542	1	No
c79068_g3	2.8885	0.501346	2.5264	0.54542	1	No
c88509_g1	2.8885	0.501346	2.5264	0.54542	1	No
c99176_g1	2.8885	0.501346	2.5264	0.54542	1	No
c52543_g1	5.77328	1.00269	2.5255	0.28929	1	No
c69103_g1	262.319	45.5717	2.5251	0.14661	1	No
c105411_g1	2.88478	0.501346	2.5246	0.54566	1	No
c12162_g1	2.88478	0.501346	2.5246	0.54566	1	No
c40818_g1	2.88478	0.501346	2.5246	0.54566	1	No
c51889_g1	2.88478	0.501346	2.5246	0.54566	1	No
c52412_g1	2.88478	0.501346	2.5246	0.54566	1	No
c57320_g1	2.88478	0.501346	2.5246	0.54566	1	No
c57990_g1	2.88478	0.501346	2.5246	0.54566	1	No
c60922_g1	2.88478	0.501346	2.5246	0.54566	1	No
c62234_g1	2.88478	0.501346	2.5246	0.54566	1	No
c65039_g1	2.88478	0.501346	2.5246	0.54566	1	No
c703_g1	2.88478	0.501346	2.5246	0.54566	1	No
c79142_g1	10651.8	1851.45	2.5244	0.19609	1	No
c72905_g3	5.76583	1.00269	2.5237	0.28954	1	No
c84581_g1	5.76583	1.00269	2.5237	0.28954	1	No
c23164_g1	2.88106	0.501346	2.5227	0.5459	1	No
c27300_g1	2.88106	0.501346	2.5227	0.5459	1	No
c27450_g1	2.88106	0.501346	2.5227	0.5459	1	No
c34973_g1	2.88106	0.501346	2.5227	0.5459	1	No
c37430_g1	2.88106	0.501346	2.5227	0.5459	1	No
c37927_g1	2.88106	0.501346	2.5227	0.5459	1	No
c41375_g1	2.88106	0.501346	2.5227	0.5459	1	No
c42959_g1	2.88106	0.501346	2.5227	0.5459	1	No
c44825_g1	2.88106	0.501346	2.5227	0.5459	1	No
c49543_g1	2.88106	0.501346	2.5227	0.5459	1	No
c60012_g1	2.88106	0.501346	2.5227	0.5459	1	No
c60998_g1	5.76211	1.00269	2.5227	0.28967	1	No
c63204_g2	2.88106	0.501346	2.5227	0.5459	1	No
c63256_g1	2.88106	0.501346	2.5227	0.5459	1	No
c63420_g1	2.88106	0.501346	2.5227	0.5459	1	No
c66833_g3	2.88106	0.501346	2.5227	0.5459	1	No
c73014_g1	2.88106	0.501346	2.5227	0.5459	1	No
c7424_g1	2.88106	0.501346	2.5227	0.5459	1	No
c75980_g3	2.88106	0.501346	2.5227	0.5459	1	No
c78862_g2	8.63944	1.50404	2.5221	0.16625	1	No
c177_g1	2.87733	0.501346	2.5209	0.54614	1	No
c51501_g1	2.87733	0.501346	2.5209	0.54614	1	No
c54663_g1	2.87733	0.501346	2.5209	0.54614	1	No
c58542_g1	2.87733	0.501346	2.5209	0.54614	1	No
c58717_g1	2.87733	0.501346	2.5209	0.54614	1	No
c59368_g1	2.87733	0.501346	2.5209	0.54614	1	No
c61957_g1	2.87733	0.501346	2.5209	0.54614	1	No
c63254_g2	2.87733	0.501346	2.5209	0.54614	1	No
c67787_g1	2.87733	0.501346	2.5209	0.54614	1	No
c69889_g2	2.87733	0.501346	2.5209	0.54614	1	No
c70476_g3	2.87733	0.501346	2.5209	0.54614	1	No
c70694_g2	2.87733	0.501346	2.5209	0.54614	1	No
c71522_g2	2.87733	0.501346	2.5209	0.54614	1	No
c72882_g2	2.87733	0.501346	2.5209	0.54614	1	No
c74420_g3	2.87733	0.501346	2.5209	0.54614	1	No
c75093_g2	2.87733	0.501346	2.5209	0.54614	1	No
c79304_g1	2.87733	0.501346	2.5209	0.54614	1	No
c80477_g1	2.87733	0.501346	2.5209	0.54614	1	No
c80524_g3	2.87733	0.501346	2.5209	0.54614	1	No
c81009_g2	2.87733	0.501346	2.5209	0.54614	1	No
c84446_g1	2.87733	0.501346	2.5209	0.54614	1	No
c70804_g1	148.33	25.8551	2.5203	0.35373	1	No
c70741_g2	44.2469	7.71714	2.5194	0.029985	0.68811	No
c51027_g1	2.87361	0.501346	2.519	0.54638	1	No
c51489_g1	2.87361	0.501346	2.519	0.54638	1	No
c54726_g1	2.87361	0.501346	2.519	0.54638	1	No
c54981_g1	2.87361	0.501346	2.519	0.54638	1	No
c62498_g1	2.87361	0.501346	2.519	0.54638	1	No
c65868_g5	5.74722	1.00269	2.519	0.29016	1	No
c76877_g3	2.87361	0.501346	2.519	0.54638	1	No
c99094_g1	5.74722	1.00269	2.519	0.29016	1	No
c26784_g1	2.86989	0.501346	2.5171	0.56223	1	No
c56243_g1	2.86989	0.501346	2.5171	0.56223	1	No
c59902_g1	2.86989	0.501346	2.5171	0.56223	1	No
c60631_g1	2.86989	0.501346	2.5171	0.56223	1	No
c61602_g2	2.86989	0.501346	2.5171	0.56223	1	No
c69220_g3	2.86989	0.501346	2.5171	0.56223	1	No
c73338_g1	2.86989	0.501346	2.5171	0.56223	1	No
c8117_g1	2.86989	0.501346	2.5171	0.56223	1	No
c91137_g1	2.86989	0.501346	2.5171	0.56223	1	No
c94400_g1	2.86989	0.501346	2.5171	0.56223	1	No
c64103_g1	26.942	4.70907	2.5163	0.079748	1	No
c68235_g1	12.01	2.10386	2.5131	0.085685	1	No
c70418_g1	5379.35	942.53	2.5128	0.016541	0.49382	No
c65430_g2	50.0351	8.78548	2.5097	0.07333	1	No
c57706_g2	17.3049	3.0409	2.5086	0.038865	0.78415	No
c69580_g2	5796.55	1020.23	2.5063	0.0054912	0.24503	No
c42756_g2	9.10287	1.60251	2.506	0.17375	1	No
c65048_g3	11.5354	2.03821	2.5007	0.099232	1	No
c72578_g2	11.5093	2.03821	2.4974	0.099505	1	No
c57563_g2	8.66178	1.53686	2.4947	0.16525	1	No
c62073_g1	3124.72	554.983	2.4932	0.005516	0.24598	No
c45937_g1	8.65061	1.53686	2.4928	0.16545	1	No
c75597_g1	8.64317	1.53686	2.4916	0.16558	1	No
c67261_g1	143.779	25.6253	2.4882	0.014786	0.46091	No
c65679_g1	239.003	42.8263	2.4805	0.016902	0.49995	No
c73702_g1	5.777	1.03552	2.48	0.28808	1	No
c61576_g1	47.1131	8.44826	2.4794	0.0057117	0.25232	No
c50157_g1	5.77328	1.03552	2.479	0.28821	1	No
c62401_g1	11.5428	2.07103	2.4786	0.098812	1	No
c60912_g2	5.76955	1.03552	2.4781	0.28833	1	No
c74760_g5	17.2901	3.10655	2.4766	0.038672	0.78267	No
c55725_g1	5.76211	1.03552	2.4762	0.28858	1	No
c60360_g1	5.75467	1.03552	2.4744	0.28882	1	No
c63209_g1	5.75467	1.03552	2.4744	0.28882	1	No
c70945_g2	5.75467	1.03552	2.4744	0.28882	1	No
c47941_g1	5.75095	1.03552	2.4734	0.28895	1	No
c78066_g1	4242.78	764.161	2.4731	0.035683	0.74881	No
c71979_g4	5.7435	1.03552	2.4716	0.38313	1	No
c67121_g1	23.1005	4.17489	2.4681	0.14285	1	No
c61440_g3	17.2863	3.13938	2.4611	0.038561	0.78135	No
c40288_g1	13.953	2.53956	2.4579	0.1186	1	No
c49873_g1	11.5354	2.10386	2.455	0.098548	1	No
c74020_g1	35794.4	6539.44	2.4525	0.0068812	0.28358	No
c75416_g1	72.6722	13.2976	2.4502	0.14115	1	No
c79142_g2	42.3336	7.78279	2.4434	0.065112	1	No
c100215_g1	5.78444	1.06834	2.4368	0.49357	1	No
c111888_g1	2.89222	0.534171	2.4368	0.55934	1	No
c23526_g1	2.89222	0.534171	2.4368	0.55934	1	No
c28252_g1	2.89222	0.534171	2.4368	0.55934	1	No
c47761_g1	2.89222	0.534171	2.4368	0.55934	1	No
c52592_g2	2.89222	0.534171	2.4368	0.55934	1	No
c56562_g1	2.89222	0.534171	2.4368	0.55934	1	No
c74988_g2	2.89222	0.534171	2.4368	0.55934	1	No
c77827_g3	2.89222	0.534171	2.4368	0.55934	1	No
c82237_g1	2.89222	0.534171	2.4368	0.55934	1	No
c925_g1	2.89222	0.534171	2.4368	0.55934	1	No
c97232_g1	2.89222	0.534171	2.4368	0.55934	1	No
c100706_g1	2.8885	0.534171	2.4349	0.54333	1	No
c44479_g1	2.8885	0.534171	2.4349	0.54333	1	No
c49869_g1	2.8885	0.534171	2.4349	0.54333	1	No
c55636_g1	2.8885	0.534171	2.4349	0.54333	1	No
c59602_g1	2.8885	0.534171	2.4349	0.54333	1	No
c75743_g1	2.8885	0.534171	2.4349	0.54333	1	No
c79468_g2	2.8885	0.534171	2.4349	0.54333	1	No
c44202_g1	8.66178	1.60251	2.4343	0.1727	1	No
c38621_g1	2.88478	0.534171	2.4331	0.54356	1	No
c42584_g1	2.88478	0.534171	2.4331	0.54356	1	No
c45621_g2	2.88478	0.534171	2.4331	0.54356	1	No
c51950_g1	2.88478	0.534171	2.4331	0.54356	1	No
c54689_g1	2.88478	0.534171	2.4331	0.54356	1	No
c55449_g1	2.88478	0.534171	2.4331	0.54356	1	No
c56481_g1	2.88478	0.534171	2.4331	0.54356	1	No
c57081_g1	2.88478	0.534171	2.4331	0.54356	1	No
c62434_g1	2.88478	0.534171	2.4331	0.54356	1	No
c64077_g3	2.88478	0.534171	2.4331	0.54356	1	No
c66357_g1	2.88478	0.534171	2.4331	0.54356	1	No
c76190_g1	2.88478	0.534171	2.4331	0.54356	1	No
c80761_g2	5.76955	1.06834	2.4331	0.28725	1	No
c99885_g1	2.88478	0.534171	2.4331	0.54356	1	No
c105572_g1	2.88106	0.534171	2.4312	0.5438	1	No
c41992_g1	2.88106	0.534171	2.4312	0.5438	1	No
c45111_g1	2.88106	0.534171	2.4312	0.5438	1	No
c51413_g1	2.88106	0.534171	2.4312	0.5438	1	No
c55236_g1	2.88106	0.534171	2.4312	0.5438	1	No
c55637_g1	2.88106	0.534171	2.4312	0.5438	1	No
c56874_g1	2.88106	0.534171	2.4312	0.5438	1	No
c57414_g1	5.76211	1.06834	2.4312	0.28749	1	No
c61178_g1	5.76211	1.06834	2.4312	0.28749	1	No
c64913_g1	2.88106	0.534171	2.4312	0.5438	1	No
c71459_g1	2.88106	0.534171	2.4312	0.5438	1	No
c71528_g4	5.76211	1.06834	2.4312	0.28749	1	No
c76499_g3	2.88106	0.534171	2.4312	0.5438	1	No
c83535_g1	2.88106	0.534171	2.4312	0.5438	1	No
c68564_g2	5.75839	1.06834	2.4303	0.28762	1	No
c101152_g1	2.87733	0.534171	2.4294	0.54404	1	No
c35309_g1	2.87733	0.534171	2.4294	0.54404	1	No
c42090_g1	2.87733	0.534171	2.4294	0.54404	1	No
c47_g1	2.87733	0.534171	2.4294	0.54404	1	No
c49099_g1	2.87733	0.534171	2.4294	0.54404	1	No
c53742_g1	2.87733	0.534171	2.4294	0.54404	1	No
c53907_g1	2.87733	0.534171	2.4294	0.54404	1	No
c56686_g1	2.87733	0.534171	2.4294	0.54404	1	No
c60657_g1	2.87733	0.534171	2.4294	0.54404	1	No
c62215_g1	2.87733	0.534171	2.4294	0.54404	1	No
c64370_g2	2.87733	0.534171	2.4294	0.54404	1	No
c65745_g1	2.87733	0.534171	2.4294	0.54404	1	No
c66829_g3	2.87733	0.534171	2.4294	0.54404	1	No
c67722_g3	2.87733	0.534171	2.4294	0.54404	1	No
c66851_g1	5.75095	1.06834	2.4284	0.28786	1	No
c5371_g1	2.87361	0.534171	2.4275	0.54427	1	No
c56125_g1	5.74722	1.06834	2.4275	0.28798	1	No
c59073_g1	2.87361	0.534171	2.4275	0.54427	1	No
c66311_g3	2.87361	0.534171	2.4275	0.54427	1	No
c72961_g2	2.87361	0.534171	2.4275	0.54427	1	No
c73528_g4	2.87361	0.534171	2.4275	0.54427	1	No
c8742_g1	13.4784	2.50673	2.4268	0.23427	1	No
c113559_g1	2.86989	0.534171	2.4256	0.55865	1	No
c114093_g1	2.86989	0.534171	2.4256	0.55865	1	No
c41119_g1	2.86989	0.534171	2.4256	0.55865	1	No
c52804_g1	2.86989	0.534171	2.4256	0.55865	1	No
c54117_g1	2.86989	0.534171	2.4256	0.55865	1	No
c56495_g1	2.86989	0.534171	2.4256	0.55865	1	No
c67152_g2	2.86989	0.534171	2.4256	0.55865	1	No
c70574_g2	2.86989	0.534171	2.4256	0.55865	1	No
c62951_g1	759.489	141.988	2.4193	0.00094242	0.073153	No
c80046_g6	8.18718	1.53686	2.4134	0.32601	1	No
c74415_g3	19.7226	3.70637	2.4118	0.077055	1	No
c65990_g1	36.5901	6.87858	2.4113	0.22199	1	No
c58308_g1	8.16113	1.53686	2.4088	0.19138	1	No
c98384_g1	8.16113	1.53686	2.4088	0.19138	1	No
c38730_g1	8.15369	1.53686	2.4075	0.19153	1	No
c53397_g1	100.63	18.9765	2.4068	0.22807	1	No
c73936_g1	226.835	42.8173	2.4054	0.0051318	0.23432	No
c77689_g1	91.8048	17.3322	2.4051	0.0009284	0.072143	No
c54231_g1	27.8874	5.27606	2.4021	0.017058	0.50224	No
c46173_g1	5.29868	1.00269	2.4018	0.41245	1	No
c49219_g1	5.29868	1.00269	2.4018	0.41245	1	No
c61993_g1	5.29868	1.00269	2.4018	0.41245	1	No
c72759_g1	169.242	32.0354	2.4013	0.0071999	0.29393	No
c53852_g1	5.29496	1.00269	2.4007	0.33668	1	No
c50088_g1	13.927	2.63803	2.4003	0.069635	1	No
c75066_g1	8159.36	1545.58	2.4003	0.0033249	0.17592	No
c74027_g1	32073.7	6087.47	2.3975	0.23887	1	No
c34734_g1	5.28007	1.00269	2.3967	0.33722	1	No
c66317_g5	5.28007	1.00269	2.3967	0.33722	1	No
c67305_g1	26.9159	5.11194	2.3965	0.011855	0.40375	No
c66869_g1	60.0834	11.4235	2.395	0.00088398	0.069611	No
c64613_g1	5.26147	1.00269	2.3916	0.51656	1	No
c68112_g1	13.4747	2.57238	2.3891	0.15694	1	No
c71646_g2	3651.77	697.476	2.3884	0.18197	1	No
c75992_g1	1157.69	221.887	2.3834	0.25603	1	No
c44260_g1	24.0497	4.61059	2.383	0.056897	0.94752	No
c71433_g3	8.17602	1.56969	2.3809	0.19041	1	No
c66773_g1	29.8305	5.74458	2.3765	0.099488	1	No
c61754_g1	8.14624	1.56969	2.3757	0.19101	1	No
c66150_g2	12.9964	2.50673	2.3742	0.23324	1	No
c26921_g1	19.207	3.70637	2.3736	0.031956	0.70715	No
c29247_g1	44.5912	8.65418	2.3653	0.024037	0.61119	No
c71220_g4	23.5416	4.57777	2.3625	0.020077	0.5557	No
c59612_g1	5.3024	1.03552	2.3563	0.50495	1	No
c73223_g1	12.9964	2.53956	2.3555	0.21742	1	No
c65253_g5	5.29496	1.03552	2.3543	0.33548	1	No
c66699_g1	5.29496	1.03552	2.3543	0.33548	1	No
c98922_g1	5.29496	1.03552	2.3543	0.33548	1	No
c61772_g1	23.5677	4.61059	2.3538	0.052646	0.91253	No
c53298_g1	25.9593	5.07911	2.3536	0.015041	0.46578	No
c58033_g1	5.29124	1.03552	2.3533	0.33562	1	No
c61887_g1	13.4784	2.63803	2.3531	0.21846	1	No
c58368_g1	7.67909	1.50404	2.3521	0.22157	1	No
c47121_g1	5.2838	1.03552	2.3512	0.33589	1	No
c51325_g1	5.2838	1.03552	2.3512	0.33589	1	No
c57036_g1	10.5676	2.07103	2.3512	0.13058	1	No
c62579_g1	13.4524	2.63803	2.3503	0.079576	1	No
c78570_g1	5.28007	1.03552	2.3502	0.33602	1	No
c74596_g3	26.901	5.27606	2.3501	0.011706	0.40024	No
c57339_g1	8.16857	1.60251	2.3497	0.1899	1	No
c62266_g1	8.15741	1.60251	2.3478	0.19013	1	No
c48360_g1	5.26519	1.03552	2.3461	0.39283	1	No
c73733_g3	71.2298	14.0287	2.3441	0.15035	1	No
c65112_g1	33.5565	6.61597	2.3426	0.050872	0.897	No
c69677_g1	505.331	99.723	2.3412	0.35655	1	No
c78512_g2	17612.1	3480.17	2.3393	0.0045914	0.21723	No
c65159_g1	87.0365	17.2009	2.3391	0.018233	0.5226	No
c70606_g1	47.61	9.41813	2.3378	0.02988	0.6875	No
c61475_g1	23.5491	4.67624	2.3323	0.019897	0.55279	No
c60297_g2	10.093	2.00538	2.3314	0.15058	1	No
c63552_g1	10.5713	2.10386	2.329	0.1301	1	No
c71214_g1	530.283	105.754	2.3261	0.0048464	0.22596	No
c74222_g2	10.549	2.10386	2.326	0.13039	1	No
c86545_g1	18.2541	3.64072	2.3259	0.041356	0.80959	No
c56950_g1	7.68281	1.53686	2.3216	0.22074	1	No
c77007_g2	7.68281	1.53686	2.3216	0.22074	1	No
c13152_g1	15.3284	3.07373	2.3181	0.19996	1	No
c81174_g2	62177.8	12484.3	2.3163	0.0097983	0.35838	No
c62625_g2	446.677	89.72	2.3157	0.0098014	0.35838	No
c63798_g1	645.105	129.762	2.3137	0.069531	1	No
c64047_g1	43.6644	8.78548	2.3133	0.0019753	0.1238	No
c63215_g1	498.923	100.568	2.3107	0.087035	1	No
c68625_g1	14.9022	3.00808	2.3086	0.07446	1	No
c62078_g2	5.29124	1.06834	2.3082	0.33443	1	No
c69027_g1	10.093	2.03821	2.308	0.1501	1	No
c52346_g1	5.28007	1.06834	2.3052	0.33483	1	No
c72463_g1	5256.48	1064.96	2.3033	0.051075	0.89924	No
c59361_g1	5.27263	1.06834	2.3031	0.3351	1	No
c62673_g1	12.4995	2.53956	2.2992	0.10459	1	No
c56736_g1	7.70142	1.56969	2.2946	0.2326	1	No
c76889_g2	7.70142	1.56969	2.2946	0.2326	1	No
c71446_g1	643.208	131.173	2.2938	0.21662	1	No
c46314_g1	7.69026	1.56969	2.2926	0.21984	1	No
c66543_g1	7.69026	1.56969	2.2926	0.21984	1	No
c61341_g1	17.331	3.54225	2.2906	0.25024	1	No
c69513_g2	45.1998	9.25401	2.2882	0.019554	0.54646	No
c62524_g1	24.9691	5.11194	2.2882	0.018996	0.53714	No
c53096_g1	27.8837	5.71176	2.2874	0.012622	0.41783	No
c17_g1	19.7226	4.04359	2.2861	0.097315	1	No
c79279_g1	5966.54	1225.96	2.283	0.0039073	0.1956	No
c54383_g1	12.5143	2.57238	2.2824	0.20551	1	No
c60854_g1	14.8761	3.07373	2.2749	0.074196	1	No
c62920_g1	176.969	36.646	2.2718	0.02467	0.61972	No
c74139_g8	51.952	10.7909	2.2674	0.069841	1	No
c62474_g1	10.1191	2.10386	2.266	0.42285	1	No
c110416_g1	2.41018	0.501346	2.2653	0.6419	1	No
c14227_g1	2.41018	0.501346	2.2653	0.6419	1	No
c39328_g1	2.41018	0.501346	2.2653	0.6419	1	No
c40336_g1	2.41018	0.501346	2.2653	0.6419	1	No
c40758_g1	2.41018	0.501346	2.2653	0.6419	1	No
c44148_g1	2.41018	0.501346	2.2653	0.6419	1	No
c45858_g1	2.41018	0.501346	2.2653	0.6419	1	No
c51287_g1	2.41018	0.501346	2.2653	0.6419	1	No
c53269_g1	2.41018	0.501346	2.2653	0.6419	1	No
c53618_g2	2.41018	0.501346	2.2653	0.6419	1	No
c5376_g1	2.41018	0.501346	2.2653	0.6419	1	No
c53801_g1	2.41018	0.501346	2.2653	0.6419	1	No
c53976_g2	2.41018	0.501346	2.2653	0.6419	1	No
c5461_g1	2.41018	0.501346	2.2653	0.6419	1	No
c56000_g1	2.41018	0.501346	2.2653	0.6419	1	No
c57179_g1	2.41018	0.501346	2.2653	0.6419	1	No
c58612_g1	2.41018	0.501346	2.2653	0.6419	1	No
c60188_g1	2.41018	0.501346	2.2653	0.6419	1	No
c60193_g1	2.41018	0.501346	2.2653	0.6419	1	No
c60252_g1	2.41018	0.501346	2.2653	0.6419	1	No
c60532_g1	2.41018	0.501346	2.2653	0.6419	1	No
c68041_g2	2.41018	0.501346	2.2653	0.6419	1	No
c70331_g2	2.41018	0.501346	2.2653	0.6419	1	No
c76910_g2	2.41018	0.501346	2.2653	0.6419	1	No
c78964_g1	2.41018	0.501346	2.2653	0.6419	1	No
c83268_g1	2.41018	0.501346	2.2653	0.6419	1	No
c90773_g1	2.41018	0.501346	2.2653	0.6419	1	No
c91119_g1	2.41018	0.501346	2.2653	0.6419	1	No
c62522_g1	7.70142	1.60251	2.2648	0.25417	1	No
c57578_g1	4.81665	1.00269	2.2642	0.42748	1	No
c100044_g1	2.40646	0.501346	2.263	0.64214	1	No
c105612_g1	4.81292	1.00269	2.263	0.39107	1	No
c20902_g1	2.40646	0.501346	2.263	0.64214	1	No
c26272_g1	2.40646	0.501346	2.263	0.64214	1	No
c36279_g1	2.40646	0.501346	2.263	0.64214	1	No
c41522_g1	2.40646	0.501346	2.263	0.64214	1	No
c41571_g1	2.40646	0.501346	2.263	0.64214	1	No
c42132_g1	2.40646	0.501346	2.263	0.64214	1	No
c44018_g1	2.40646	0.501346	2.263	0.64214	1	No
c46287_g1	2.40646	0.501346	2.263	0.64214	1	No
c46791_g1	2.40646	0.501346	2.263	0.64214	1	No
c47323_g1	2.40646	0.501346	2.263	0.64214	1	No
c50486_g1	2.40646	0.501346	2.263	0.64214	1	No
c51914_g1	2.40646	0.501346	2.263	0.64214	1	No
c55609_g2	2.40646	0.501346	2.263	0.64214	1	No
c58509_g1	2.40646	0.501346	2.263	0.64214	1	No
c60081_g1	2.40646	0.501346	2.263	0.64214	1	No
c60896_g1	2.40646	0.501346	2.263	0.64214	1	No
c62972_g1	2.40646	0.501346	2.263	0.64214	1	No
c65375_g1	2.40646	0.501346	2.263	0.64214	1	No
c74008_g2	2.40646	0.501346	2.263	0.64214	1	No
c75180_g3	2.40646	0.501346	2.263	0.64214	1	No
c77875_g2	2.40646	0.501346	2.263	0.64214	1	No
c79935_g3	2.40646	0.501346	2.263	0.64214	1	No
c94619_g1	2.40646	0.501346	2.263	0.64214	1	No
c38197_g1	7.68654	1.60251	2.262	0.21919	1	No
c59892_g1	10.0856	2.10386	2.2612	0.14926	1	No
c16621_g1	4.80548	1.00269	2.2608	0.39137	1	No
c40388_g1	2.40274	0.501346	2.2608	0.64239	1	No
c40672_g1	2.40274	0.501346	2.2608	0.64239	1	No
c42124_g1	2.40274	0.501346	2.2608	0.64239	1	No
c46920_g1	2.40274	0.501346	2.2608	0.64239	1	No
c47160_g1	2.40274	0.501346	2.2608	0.64239	1	No
c54494_g1	2.40274	0.501346	2.2608	0.64239	1	No
c54526_g1	4.80548	1.00269	2.2608	0.39137	1	No
c55281_g1	2.40274	0.501346	2.2608	0.64239	1	No
c58017_g2	2.40274	0.501346	2.2608	0.64239	1	No
c58093_g1	2.40274	0.501346	2.2608	0.64239	1	No
c59241_g1	2.40274	0.501346	2.2608	0.64239	1	No
c59282_g1	2.40274	0.501346	2.2608	0.64239	1	No
c59628_g1	2.40274	0.501346	2.2608	0.64239	1	No
c62631_g1	2.40274	0.501346	2.2608	0.64239	1	No
c63275_g1	2.40274	0.501346	2.2608	0.64239	1	No
c66303_g7	2.40274	0.501346	2.2608	0.64239	1	No
c69410_g3	2.40274	0.501346	2.2608	0.64239	1	No
c71126_g3	2.40274	0.501346	2.2608	0.64239	1	No
c72784_g2	2.40274	0.501346	2.2608	0.64239	1	No
c76063_g4	2.40274	0.501346	2.2608	0.64239	1	No
c78001_g2	2.40274	0.501346	2.2608	0.64239	1	No
c78933_g1	2.40274	0.501346	2.2608	0.64239	1	No
c80600_g3	2.40274	0.501346	2.2608	0.64239	1	No
c82164_g1	2.40274	0.501346	2.2608	0.64239	1	No
c9210_g1	2.40274	0.501346	2.2608	0.64239	1	No
c95804_g1	2.40274	0.501346	2.2608	0.64239	1	No
c60709_g1	7.2045	1.50404	2.2601	0.25499	1	No
c41822_g1	7.67537	1.60251	2.2599	0.21944	1	No
c65162_g1	7.67537	1.60251	2.2599	0.21944	1	No
c58721_g1	4.80176	1.00269	2.2597	0.39152	1	No
c67015_g2	4.80176	1.00269	2.2597	0.39152	1	No
c23528_g1	2.39902	0.501346	2.2586	0.64263	1	No
c35461_g1	2.39902	0.501346	2.2586	0.64263	1	No
c40689_g1	2.39902	0.501346	2.2586	0.64263	1	No
c44207_g1	2.39902	0.501346	2.2586	0.64263	1	No
c46799_g1	2.39902	0.501346	2.2586	0.64263	1	No
c50230_g1	2.39902	0.501346	2.2586	0.64263	1	No
c50609_g1	2.39902	0.501346	2.2586	0.64263	1	No
c55934_g1	2.39902	0.501346	2.2586	0.64263	1	No
c56244_g1	2.39902	0.501346	2.2586	0.64263	1	No
c57104_g2	2.39902	0.501346	2.2586	0.64263	1	No
c57283_g1	2.39902	0.501346	2.2586	0.64263	1	No
c57306_g1	2.39902	0.501346	2.2586	0.64263	1	No
c57826_g1	2.39902	0.501346	2.2586	0.64263	1	No
c58892_g1	2.39902	0.501346	2.2586	0.64263	1	No
c62845_g1	2.39902	0.501346	2.2586	0.64263	1	No
c71410_g1	2.39902	0.501346	2.2586	0.64263	1	No
c76635_g1	2.39902	0.501346	2.2586	0.64263	1	No
c77963_g2	2.39902	0.501346	2.2586	0.64263	1	No
c79571_g3	2.39902	0.501346	2.2586	0.64263	1	No
c81059_g1	2.39902	0.501346	2.2586	0.64263	1	No
c84050_g1	2.39902	0.501346	2.2586	0.64263	1	No
c92595_g1	2.39902	0.501346	2.2586	0.64263	1	No
c94008_g1	2.39902	0.501346	2.2586	0.64263	1	No
c104826_g1	2.3953	0.501346	2.2563	0.64288	1	No
c110920_g1	2.3953	0.501346	2.2563	0.64288	1	No
c44173_g1	2.3953	0.501346	2.2563	0.64288	1	No
c49360_g1	2.3953	0.501346	2.2563	0.64288	1	No
c52898_g1	2.3953	0.501346	2.2563	0.64288	1	No
c54841_g1	2.3953	0.501346	2.2563	0.64288	1	No
c56485_g1	2.3953	0.501346	2.2563	0.64288	1	No
c59331_g1	2.3953	0.501346	2.2563	0.64288	1	No
c60787_g4	2.3953	0.501346	2.2563	0.64288	1	No
c62308_g1	4.79059	1.00269	2.2563	0.39196	1	No
c68748_g2	7.18589	1.50404	2.2563	0.25545	1	No
c70747_g1	2.3953	0.501346	2.2563	0.64288	1	No
c80264_g5	2.3953	0.501346	2.2563	0.64288	1	No
c81964_g1	2.3953	0.501346	2.2563	0.64288	1	No
c89423_g1	2.3953	0.501346	2.2563	0.64288	1	No
c59903_g1	4.78687	1.00269	2.2552	0.42519	1	No
c73071_g2	4.78687	1.00269	2.2552	0.42519	1	No
c58153_g1	77.915	16.3295	2.2544	0.048405	0.87693	No
c102824_g1	2.39158	0.501346	2.2541	0.64312	1	No
c105065_g1	2.39158	0.501346	2.2541	0.64312	1	No
c108055_g1	2.39158	0.501346	2.2541	0.64312	1	No
c39638_g2	2.39158	0.501346	2.2541	0.64312	1	No
c44330_g1	2.39158	0.501346	2.2541	0.64312	1	No
c45091_g1	2.39158	0.501346	2.2541	0.64312	1	No
c48778_g1	2.39158	0.501346	2.2541	0.64312	1	No
c50871_g1	2.39158	0.501346	2.2541	0.64312	1	No
c52749_g1	2.39158	0.501346	2.2541	0.64312	1	No
c55177_g1	2.39158	0.501346	2.2541	0.64312	1	No
c55871_g1	2.39158	0.501346	2.2541	0.64312	1	No
c61621_g1	2.39158	0.501346	2.2541	0.64312	1	No
c67174_g3	2.39158	0.501346	2.2541	0.64312	1	No
c7063_g1	2.39158	0.501346	2.2541	0.64312	1	No
c62788_g1	451.814	94.808	2.2526	0.10971	1	No
c74789_g1	4856.03	1019.48	2.2519	0.023533	0.60557	No
c64315_g1	29.3149	6.18028	2.2459	0.012047	0.40736	No
c67959_g1	476.815	100.75	2.2427	0.00081329	0.065281	No
c50624_g1	52.9124	11.1937	2.2409	0.075231	1	No
c62172_g1	371.751	78.8216	2.2377	0.031952	0.70715	No
c65121_g2	9.60724	2.03821	2.2368	0.17192	1	No
c61053_g1	10.0707	2.13668	2.2367	0.149	1	No
c77483_g2	9.5998	2.03821	2.2357	0.17204	1	No
c104561_g1	34.1278	7.24862	2.2352	0.0070186	0.28824	No
c100574_g1	7.22683	1.53686	2.2334	0.42377	1	No
c13430_g1	7.21939	1.53686	2.2319	0.2538	1	No
c55087_g1	7.20822	1.53686	2.2297	0.25408	1	No
c69331_g2	7.20822	1.53686	2.2297	0.25408	1	No
c68236_g1	22.0844	4.70907	2.2295	0.028432	0.66755	No
c69133_g1	411.507	87.7743	2.229	0.0059537	0.25808	No
c16752_g1	7.20078	1.53686	2.2282	0.25426	1	No
c74430_g1	7.20078	1.53686	2.2282	0.25426	1	No
c111892_g1	7.19706	1.53686	2.2274	0.25436	1	No
c77731_g2	7.19706	1.53686	2.2274	0.25436	1	No
c78207_g2	7.19333	1.53686	2.2267	0.25445	1	No
c75610_g2	19.6891	4.20772	2.2263	0.038529	0.78093	No
c76791_g1	31.2542	6.68163	2.2258	0.020836	0.5674	No
c60050_g1	185.167	39.6869	2.2221	0.04181	0.81543	No
c31515_g1	4.81665	1.03552	2.2177	0.40679	1	No
c70232_g2	4.81292	1.03552	2.2166	0.38977	1	No
c75736_g2	4.81292	1.03552	2.2166	0.38977	1	No
c65351_g3	18.7808	4.04359	2.2156	0.31772	1	No
c64780_g1	9.61841	2.07103	2.2154	0.17121	1	No
c78351_g2	4.8092	1.03552	2.2154	0.38991	1	No
c48585_g1	4.80548	1.03552	2.2143	0.39006	1	No
c58919_g1	4.80548	1.03552	2.2143	0.39006	1	No
c56203_g1	4.80176	1.03552	2.2132	0.39021	1	No
c54769_g1	4.79432	1.03552	2.211	0.3905	1	No
c57380_g1	4.79432	1.03552	2.211	0.3905	1	No
c58869_g1	4.79432	1.03552	2.211	0.3905	1	No
c65905_g2	4.79432	1.03552	2.211	0.3905	1	No
c57193_g2	4.78687	1.03552	2.2087	0.40413	1	No
c62386_g1	4.78687	1.03552	2.2087	0.40413	1	No
c52356_g1	4.78315	1.03552	2.2076	0.5251	1	No
c56251_g1	4.78315	1.03552	2.2076	0.5251	1	No
c63705_g1	36.0672	7.81562	2.2063	0.03315	0.71983	No
c76035_g1	1408.62	306.215	2.2017	0.0062563	0.26686	No
c53671_g1	14.4313	3.13938	2.2007	0.095191	1	No
c72410_g2	7.20078	1.56969	2.1977	0.25345	1	No
c57008_g1	9.5998	2.10386	2.19	0.17099	1	No
c63788_g1	9.59607	2.10386	2.1894	0.17105	1	No
c62915_g1	21.1687	4.64342	2.1887	0.11052	1	No
c73977_g1	9.12148	2.00538	2.1854	0.1972	1	No
c66579_g1	11.5503	2.53956	2.1853	0.20789	1	No
c69579_g2	60.6175	13.3304	2.185	0.097074	1	No
c80430_g2	25.9593	5.71176	2.1842	0.019894	0.55279	No
c68349_g2	3367.3	740.908	2.1842	0.0023398	0.13959	No
c56685_g1	9.11032	2.00538	2.1836	0.1974	1	No
c72222_g2	3801.37	840.109	2.1779	0.076941	1	No
c11235_g1	2.41018	0.534171	2.1738	0.63976	1	No
c23826_g1	4.82037	1.06834	2.1738	0.53553	1	No
c34530_g1	2.41018	0.534171	2.1738	0.63976	1	No
c39584_g1	2.41018	0.534171	2.1738	0.63976	1	No
c41227_g1	2.41018	0.534171	2.1738	0.63976	1	No
c41565_g1	2.41018	0.534171	2.1738	0.63976	1	No
c44321_g1	2.41018	0.534171	2.1738	0.63976	1	No
c44893_g1	2.41018	0.534171	2.1738	0.63976	1	No
c52188_g1	2.41018	0.534171	2.1738	0.63976	1	No
c52703_g1	2.41018	0.534171	2.1738	0.63976	1	No
c55735_g1	2.41018	0.534171	2.1738	0.63976	1	No
c56241_g1	2.41018	0.534171	2.1738	0.63976	1	No
c56274_g1	2.41018	0.534171	2.1738	0.63976	1	No
c57189_g1	2.41018	0.534171	2.1738	0.63976	1	No
c5817_g1	2.41018	0.534171	2.1738	0.63976	1	No
c65853_g4	2.41018	0.534171	2.1738	0.63976	1	No
c71220_g1	2.41018	0.534171	2.1738	0.63976	1	No
c71444_g2	2.41018	0.534171	2.1738	0.63976	1	No
c80275_g3	2.41018	0.534171	2.1738	0.63976	1	No
c83037_g1	2.41018	0.534171	2.1738	0.63976	1	No
c95606_g1	2.41018	0.534171	2.1738	0.63976	1	No
c98747_g1	2.41018	0.534171	2.1738	0.63976	1	No
c82094_g1	4.81665	1.06834	2.1727	0.424	1	No
c101545_g1	2.40646	0.534171	2.1715	0.64001	1	No
c113930_g1	2.40646	0.534171	2.1715	0.64001	1	No
c28038_g1	2.40646	0.534171	2.1715	0.64001	1	No
c44664_g1	2.40646	0.534171	2.1715	0.64001	1	No
c48570_g1	2.40646	0.534171	2.1715	0.64001	1	No
c50092_g1	2.40646	0.534171	2.1715	0.64001	1	No
c50457_g1	2.40646	0.534171	2.1715	0.64001	1	No
c51609_g1	2.40646	0.534171	2.1715	0.64001	1	No
c52966_g1	2.40646	0.534171	2.1715	0.64001	1	No
c53265_g1	2.40646	0.534171	2.1715	0.64001	1	No
c53374_g1	2.40646	0.534171	2.1715	0.64001	1	No
c53988_g1	2.40646	0.534171	2.1715	0.64001	1	No
c55063_g1	2.40646	0.534171	2.1715	0.64001	1	No
c61361_g1	2.40646	0.534171	2.1715	0.64001	1	No
c63029_g1	7.21939	1.60251	2.1715	0.25393	1	No
c73858_g3	2.40646	0.534171	2.1715	0.64001	1	No
c75026_g2	2.40646	0.534171	2.1715	0.64001	1	No
c79001_g6	2.40646	0.534171	2.1715	0.64001	1	No
c80532_g2	2.40646	0.534171	2.1715	0.64001	1	No
c81512_g1	2.40646	0.534171	2.1715	0.64001	1	No
c57816_g1	18.2132	4.04359	2.1713	0.11489	1	No
c57426_g1	4.8092	1.06834	2.1704	0.38862	1	No
c59587_g1	4.8092	1.06834	2.1704	0.38862	1	No
c62900_g2	4.8092	1.06834	2.1704	0.38862	1	No
c100907_g1	2.40274	0.534171	2.1693	0.64025	1	No
c105750_g1	2.40274	0.534171	2.1693	0.64025	1	No
c26841_g1	2.40274	0.534171	2.1693	0.64025	1	No
c37364_g1	2.40274	0.534171	2.1693	0.64025	1	No
c40499_g1	2.40274	0.534171	2.1693	0.64025	1	No
c51163_g1	2.40274	0.534171	2.1693	0.64025	1	No
c51282_g1	2.40274	0.534171	2.1693	0.64025	1	No
c51872_g1	2.40274	0.534171	2.1693	0.64025	1	No
c52381_g1	2.40274	0.534171	2.1693	0.64025	1	No
c55100_g1	4.80548	1.06834	2.1693	0.38877	1	No
c56827_g1	2.40274	0.534171	2.1693	0.64025	1	No
c57746_g1	2.40274	0.534171	2.1693	0.64025	1	No
c67213_g1	2.40274	0.534171	2.1693	0.64025	1	No
c69728_g2	2.40274	0.534171	2.1693	0.64025	1	No
c70696_g4	2.40274	0.534171	2.1693	0.64025	1	No
c72862_g3	2.40274	0.534171	2.1693	0.64025	1	No
c76216_g2	2.40274	0.534171	2.1693	0.64025	1	No
c76615_g2	2.40274	0.534171	2.1693	0.64025	1	No
c79152_g2	2.40274	0.534171	2.1693	0.64025	1	No
c82148_g1	2.40274	0.534171	2.1693	0.64025	1	No
c84152_g1	2.40274	0.534171	2.1693	0.64025	1	No
c95037_g1	4.80548	1.06834	2.1693	0.38877	1	No
c97876_g1	2.40274	0.534171	2.1693	0.64025	1	No
c98998_g1	2.40274	0.534171	2.1693	0.64025	1	No
c54025_g1	7.2045	1.60251	2.1686	0.25255	1	No
c62615_g1	4.80176	1.06834	2.1682	0.38891	1	No
c10046_g1	2.39902	0.534171	2.1671	0.64049	1	No
c108001_g1	2.39902	0.534171	2.1671	0.64049	1	No
c111867_g1	4.79804	1.06834	2.1671	0.38906	1	No
c20656_g1	2.39902	0.534171	2.1671	0.64049	1	No
c23630_g1	2.39902	0.534171	2.1671	0.64049	1	No
c32287_g1	2.39902	0.534171	2.1671	0.64049	1	No
c43289_g1	2.39902	0.534171	2.1671	0.64049	1	No
c44638_g1	2.39902	0.534171	2.1671	0.64049	1	No
c55724_g1	2.39902	0.534171	2.1671	0.64049	1	No
c57303_g1	4.79804	1.06834	2.1671	0.38906	1	No
c59374_g1	2.39902	0.534171	2.1671	0.64049	1	No
c59715_g1	4.79804	1.06834	2.1671	0.38906	1	No
c61060_g1	4.79804	1.06834	2.1671	0.38906	1	No
c61088_g1	4.79804	1.06834	2.1671	0.38906	1	No
c61509_g1	4.79804	1.06834	2.1671	0.38906	1	No
c63726_g1	2.39902	0.534171	2.1671	0.64049	1	No
c65240_g1	2.39902	0.534171	2.1671	0.64049	1	No
c75686_g2	2.39902	0.534171	2.1671	0.64049	1	No
c77866_g4	2.39902	0.534171	2.1671	0.64049	1	No
c78156_g1	2.39902	0.534171	2.1671	0.64049	1	No
c79295_g2	2.39902	0.534171	2.1671	0.64049	1	No
c83360_g1	4.79804	1.06834	2.1671	0.38906	1	No
c98607_g1	2.39902	0.534171	2.1671	0.64049	1	No
c98714_g1	2.39902	0.534171	2.1671	0.64049	1	No
c56829_g1	9.14753	2.03821	2.1661	0.296	1	No
c58357_g1	4.79432	1.06834	2.166	0.38921	1	No
c38255_g1	7.18961	1.60251	2.1656	0.25292	1	No
c50548_g1	11.5391	2.57238	2.1654	0.13524	1	No
c24606_g1	2.3953	0.534171	2.1648	0.64073	1	No
c54586_g1	2.3953	0.534171	2.1648	0.64073	1	No
c54869_g1	2.3953	0.534171	2.1648	0.64073	1	No
c5589_g1	2.3953	0.534171	2.1648	0.64073	1	No
c57071_g1	2.3953	0.534171	2.1648	0.64073	1	No
c59480_g2	2.3953	0.534171	2.1648	0.64073	1	No
c61914_g1	2.3953	0.534171	2.1648	0.64073	1	No
c62481_g1	2.3953	0.534171	2.1648	0.64073	1	No
c62947_g4	2.3953	0.534171	2.1648	0.64073	1	No
c63229_g1	2.3953	0.534171	2.1648	0.64073	1	No
c71805_g6	2.3953	0.534171	2.1648	0.64073	1	No
c74295_g3	2.3953	0.534171	2.1648	0.64073	1	No
c79393_g3	2.3953	0.534171	2.1648	0.64073	1	No
c69277_g1	88.598	19.7733	2.1637	0.26549	1	No
c70303_g2	11.5242	2.57238	2.1635	0.13542	1	No
c101502_g1	2.39158	0.534171	2.1626	0.64097	1	No
c18465_g1	2.39158	0.534171	2.1626	0.64097	1	No
c18936_g1	2.39158	0.534171	2.1626	0.64097	1	No
c28018_g1	2.39158	0.534171	2.1626	0.64097	1	No
c36948_g1	2.39158	0.534171	2.1626	0.64097	1	No
c38733_g1	2.39158	0.534171	2.1626	0.64097	1	No
c40663_g1	2.39158	0.534171	2.1626	0.64097	1	No
c42027_g1	2.39158	0.534171	2.1626	0.64097	1	No
c42609_g1	2.39158	0.534171	2.1626	0.64097	1	No
c43551_g1	2.39158	0.534171	2.1626	0.64097	1	No
c47394_g1	2.39158	0.534171	2.1626	0.64097	1	No
c51016_g1	2.39158	0.534171	2.1626	0.64097	1	No
c5419_g1	2.39158	0.534171	2.1626	0.64097	1	No
c55712_g1	2.39158	0.534171	2.1626	0.64097	1	No
c56365_g1	2.39158	0.534171	2.1626	0.64097	1	No
c59557_g1	2.39158	0.534171	2.1626	0.64097	1	No
c60472_g1	2.39158	0.534171	2.1626	0.64097	1	No
c62583_g2	2.39158	0.534171	2.1626	0.64097	1	No
c66230_g2	2.39158	0.534171	2.1626	0.64097	1	No
c75703_g3	2.39158	0.534171	2.1626	0.64097	1	No
c88143_g1	2.39158	0.534171	2.1626	0.64097	1	No
c56394_g1	9.12148	2.03821	2.162	0.19662	1	No
c66150_g1	6.72991	1.50404	2.1617	0.29291	1	No
c66650_g2	6.72991	1.50404	2.1617	0.29291	1	No
c60501_g1	6.72618	1.50404	2.1609	0.29301	1	No
c28879_g1	9.11404	2.03821	2.1608	0.19675	1	No
c47971_g1	6.71502	1.50404	2.1586	0.29332	1	No
c64608_g1	23.1043	5.17759	2.1578	0.20934	1	No
c70271_g2	364.202	81.7312	2.1558	0.098153	1	No
c60368_g1	6.70013	1.50404	2.1553	0.4508	1	No
c62837_g1	11.5242	2.60521	2.1452	0.13503	1	No
c54081_g1	13.9716	3.1722	2.1389	0.40255	1	No
c56081_g1	9.11404	2.07103	2.1377	0.19617	1	No
c63084_g1	38.9259	8.88396	2.1315	0.0054529	0.2439	No
c61713_g1	82.6684	18.8691	2.1313	0.001452	0.099	No
c59940_g1	6.72991	1.53686	2.1306	0.29202	1	No
c62296_g2	6.72246	1.53686	2.129	0.29222	1	No
c61924_g1	6.71874	1.53686	2.1282	0.29233	1	No
c66793_g1	11.0645	2.53956	2.1233	0.15409	1	No
c49313_g1	34.1427	7.84844	2.1211	0.037074	0.76548	No
c62946_g2	71.1628	16.3624	2.1207	0.028456	0.66755	No
c67488_g1	148.551	34.1721	2.1201	0.006701	0.27909	No
c66898_g1	24.9543	5.74458	2.119	0.024919	0.62328	No
c80760_g1	1538.84	354.305	2.1188	0.0053171	0.2403	No
c51970_g1	27.4091	6.31158	2.1186	0.037543	0.77022	No
c62112_g1	9.12893	2.10386	2.1174	0.19533	1	No
c62168_g1	154.336	35.6433	2.1144	0.012707	0.41967	No
c76633_g2	26.901	6.2131	2.1143	0.020894	0.56752	No
c54216_g1	4.33833	1.00269	2.1133	0.56667	1	No
c60862_g2	4.33833	1.00269	2.1133	0.56667	1	No
c55065_g1	58.2148	13.4617	2.1125	0.10854	1	No
c56710_g1	4.33089	1.00269	2.1108	0.45308	1	No
c63855_g2	4.32717	1.00269	2.1095	0.45324	1	No
c65768_g4	4.32717	1.00269	2.1095	0.45324	1	No
c59169_g1	11.5168	2.67086	2.1084	0.13434	1	No
c83436_g1	4.32344	1.00269	2.1083	0.4534	1	No
c51185_g1	4.31972	1.00269	2.1071	0.45356	1	No
c57722_g1	4.31972	1.00269	2.1071	0.45356	1	No
c63510_g1	4.31972	1.00269	2.1071	0.45356	1	No
c46516_g1	4.316	1.00269	2.1058	0.45371	1	No
c60536_g1	4.316	1.00269	2.1058	0.45371	1	No
c60902_g1	4.316	1.00269	2.1058	0.45371	1	No
c57498_g1	4.31228	1.00269	2.1046	0.45387	1	No
c64445_g1	4.31228	1.00269	2.1046	0.45387	1	No
c58364_g1	11.0608	2.57238	2.1043	0.15371	1	No
c57937_g1	4.30856	1.00269	2.1033	0.45403	1	No
c3148_g1	4.30484	1.00269	2.1021	0.56607	1	No
c69427_g1	35.5032	8.28414	2.0995	0.0087121	0.33373	No
c73200_g1	6.72246	1.56969	2.0985	0.29134	1	No
c79208_g1	31163.8	7281.14	2.0976	0.016351	0.49174	No
c60634_g1	53.2791	12.459	2.0964	0.0017014	0.11148	No
c68430_g4	9.12893	2.13668	2.0951	0.19475	1	No
c70191_g1	12.9778	3.0409	2.0935	0.12252	1	No
c65546_g1	67.407	15.8043	2.0926	0.27527	1	No
c61889_g1	8.6655	2.03821	2.088	0.29654	1	No
c75743_g2	9284.71	2183.82	2.088	0.017756	0.51548	No
c67044_g1	8.65805	2.03821	2.0867	0.22407	1	No
c50736_g1	11.0422	2.60521	2.0836	0.15353	1	No
c63906_g1	8.632	2.03821	2.0824	0.22458	1	No
c69953_g1	5339.48	1263.89	2.0788	0.024466	0.617	No
c74503_g1	122.125	28.9617	2.0761	0.015481	0.47297	No
c41773_g1	6.73735	1.60251	2.0718	0.29006	1	No
c63290_g1	57.2693	13.6259	2.0714	0.17571	1	No
c88920_g1	21.0682	5.01346	2.0712	0.33692	1	No
c74238_g2	6.73363	1.60251	2.071	0.29016	1	No
c68952_g5	105.791	25.1807	2.0708	0.033707	0.72667	No
c59754_g1	6.72246	1.60251	2.0687	0.29046	1	No
c70771_g1	1347.74	321.273	2.0687	0.0010785	0.080358	No
c58618_g2	15.4103	3.67355	2.0686	0.32969	1	No
c72718_g2	11.0608	2.63803	2.0679	0.15286	1	No
c43538_g1	4.33833	1.03552	2.0668	0.55075	1	No
c45451_g1	4.33833	1.03552	2.0668	0.55075	1	No
c47373_g1	4.33833	1.03552	2.0668	0.55075	1	No
c62692_g1	4.33833	1.03552	2.0668	0.55075	1	No
c59028_g1	6.7113	1.60251	2.0663	0.29075	1	No
c60477_g1	26.4115	6.31158	2.0651	0.023155	0.5997	No
c53223_g1	4.33089	1.03552	2.0643	0.45169	1	No
c44201_g1	8.65433	2.07103	2.0631	0.22351	1	No
c50526_g1	4.32717	1.03552	2.0631	0.45184	1	No
c56280_g1	4.32717	1.03552	2.0631	0.45184	1	No
c66770_g5	4.32717	1.03552	2.0631	0.45184	1	No
c71963_g2	4.32717	1.03552	2.0631	0.45184	1	No
c40530_g1	4.32344	1.03552	2.0618	0.452	1	No
c57468_g1	4.32344	1.03552	2.0618	0.452	1	No
c60179_g1	4.32344	1.03552	2.0618	0.452	1	No
c62838_g1	4.32344	1.03552	2.0618	0.452	1	No
c102170_g1	4.31972	1.03552	2.0606	0.45216	1	No
c66170_g1	4.31972	1.03552	2.0606	0.45216	1	No
c75524_g2	4.31972	1.03552	2.0606	0.45216	1	No
c77933_g1	4.31972	1.03552	2.0606	0.45216	1	No
c60882_g1	8.63572	2.07103	2.06	0.22387	1	No
c60581_g1	4.316	1.03552	2.0593	0.45232	1	No
c62679_g1	4.316	1.03552	2.0593	0.45232	1	No
c53446_g1	47.5951	11.4235	2.0588	0.010793	0.37948	No
c49884_g1	4.31228	1.03552	2.0581	0.45247	1	No
c38343_g1	10.5676	2.53956	2.057	0.17516	1	No
c70682_g1	45.1775	10.8565	2.057	0.0040834	0.20156	No
c59629_g1	4.30856	1.03552	2.0569	0.45263	1	No
c60133_g1	4.30856	1.03552	2.0569	0.45263	1	No
c63448_g1	54.781	13.1663	2.0568	0.0020789	0.12818	No
c61028_g1	10.5639	2.53956	2.0565	0.17522	1	No
c68180_g4	6.24787	1.50404	2.0545	0.33605	1	No
c58751_g1	6.23298	1.50404	2.0511	0.33648	1	No
c47419_g1	56.7352	13.6915	2.051	0.026184	0.63976	No
c71783_g1	833.399	201.621	2.0474	0.00059916	0.052315	No
c73303_g4	12.9741	3.13938	2.0471	0.12158	1	No
c68592_g1	61.4588	14.9001	2.0443	0.001182	0.085898	No
c630_g1	8.64689	2.10386	2.0391	0.22302	1	No
c65455_g1	10.5601	2.57238	2.0375	0.1748	1	No
c956_g1	8.63572	2.10386	2.0373	0.22323	1	No
c75574_g1	2537.95	620.618	2.0319	0.0021211	0.12972	No
c50210_g1	17.3012	4.24054	2.0286	0.069679	1	No
c60967_g1	8.17229	2.00538	2.0269	0.25614	1	No
c40960_g1	14.4276	3.54225	2.0261	0.1106	1	No
c39142_g1	6.25903	1.53686	2.026	0.33933	1	No
c59607_g1	6.25903	1.53686	2.026	0.33933	1	No
c67516_g5	8.16113	2.00538	2.0249	0.25637	1	No
c73441_g1	625.876	153.838	2.0245	0.096634	1	No
c45997_g1	8.15741	2.00538	2.0242	0.25645	1	No
c59269_g1	12.5032	3.07373	2.0242	0.13805	1	No
c70321_g1	26.875	6.61597	2.0222	0.027097	0.64874	No
c59518_g1	4.33833	1.06834	2.0218	0.56246	1	No
c74322_g1	4.33833	1.06834	2.0218	0.56246	1	No
c55833_g1	4.33461	1.06834	2.0205	0.45015	1	No
c63022_g1	4.33089	1.06834	2.0193	0.4503	1	No
c78871_g5	4.33089	1.06834	2.0193	0.4503	1	No
[truncated: 41,550 more rows]

## Sheet: B
Gene id	TF read_count	l-GF read_count	Log2 (TF/l-GF)	Pval	Padj	Significant
c66843_g3	798.052	1598.2	-1.0019	0.0013092	0.042224	Down
c66843_g4	2326.69	4663.01	-1.003	0.0010498	0.035348	Down
c59368_g3	654.652	1312.64	-1.0037	0.0014388	0.045246	Down
c74804_g1	5119.03	10299.1	-1.0086	0.00081966	0.028947	Down
c68821_g1	4032.74	8122.02	-1.0101	0.0008269	0.029142	Down
c66544_g1	476.11	959.174	-1.0105	0.0014493	0.045462	Down
c70742_g1	688.665	1389.02	-1.0122	0.0014425	0.045297	Down
c66183_g1	2184.35	4413.24	-1.0146	0.00091263	0.031549	Down
c73645_g2	1742.88	3529.63	-1.018	0.00088482	0.030758	Down
c77474_g1	426.201	863.269	-1.0183	0.0015316	0.047455	Down
c70503_g1	870.697	1766.57	-1.0207	0.0013024	0.042062	Down
c80152_g2	806.518	1636.43	-1.0208	0.0015549	0.047943	Down
c69204_g1	1034.13	2098.49	-1.0209	0.001246	0.040766	Down
c66961_g3	1790.88	3636.01	-1.0217	0.00081083	0.028708	Down
c74287_g1	5104.98	10367.6	-1.0221	0.00074852	0.026889	Down
c73876_g1	1429.92	2905.86	-1.023	0.0009721	0.033238	Down
c67565_g1	582.31	1184.36	-1.0243	0.0011411	0.037977	Down
c76638_g1	4029.48	8198.4	-1.0247	0.00069946	0.025433	Down
c71377_g1	1741.78	3544.61	-1.0251	0.00079287	0.028203	Down
c80941_g1	3870.53	7897.76	-1.0289	0.00071823	0.025965	Down
c81045_g1	2726.55	5576.19	-1.0322	0.00075105	0.026929	Down
c81197_g3	3130.87	6428.85	-1.038	0.00063095	0.0234	Down
c76585_g1	7340.04	15087.7	-1.0395	0.00064169	0.023709	Down
c77692_g1	1654.57	3401.44	-1.0397	0.00073748	0.026521	Down
c78417_g1	3119.13	6412.31	-1.0397	0.00066896	0.024556	Down
c76381_g1	5583.67	11501.5	-1.0425	0.0005409	0.020559	Down
c76304_g1	577.926	1193.06	-1.0457	0.0012866	0.041629	Down
c76175_g2	936.3	1939.62	-1.0507	0.00069115	0.025191	Down
c67237_g2	4994.4	10388.8	-1.0567	0.00051482	0.019754	Down
c72463_g2	8764.88	18256.4	-1.0586	0.00048836	0.018939	Down
c74488_g1	502.822	1048.06	-1.0596	0.0012034	0.039608	Down
c70359_g1	350.269	731.911	-1.0632	0.0016137	0.049558	Down
c78534_g2	1711.87	3590.37	-1.0686	0.00051239	0.019671	Down
c75360_g1	1211.75	2541.75	-1.0687	0.00061277	0.022827	Down
c78013_g1	1885.29	3958.47	-1.0702	0.00060747	0.022674	Down
c71529_g1	310.634	652.98	-1.0718	0.0015719	0.048404	Down
c77567_g1	2381.38	5011.17	-1.0734	0.00061283	0.022827	Down
c74159_g1	4431.98	9330.38	-1.074	0.00047216	0.018373	Down
c77554_g2	1174.77	2474.33	-1.0747	0.00052334	0.01998	Down
c77272_g3	748.478	1576.75	-1.0749	0.00073651	0.0265	Down
c79833_g1	502.057	1058.31	-1.0758	0.0010075	0.034244	Down
c79307_g1	1225.56	2583.61	-1.0759	0.0015661	0.048244	Down
c67988_g1	1127.34	2376.62	-1.076	0.00066926	0.024556	Down
c75348_g1	774.301	1632.77	-1.0764	0.00063918	0.023629	Down
c58317_g1	659.521	1391.13	-1.0768	0.00067397	0.024716	Down
c76262_g1	1732.08	3653.74	-1.0769	0.00052524	0.020042	Down
c79037_g2	710.678	1501.49	-1.0791	0.00069801	0.025407	Down
c78761_g2	304.182	644.247	-1.0827	0.0014028	0.044368	Down
c80674_g1	3154.24	6684.53	-1.0835	0.00036824	0.014999	Down
c69481_g1	799.986	1696.39	-1.0844	0.00076723	0.027447	Down
c74024_g1	578.982	1228	-1.0847	0.00081947	0.028947	Down
c74297_g1	274.934	584.476	-1.0881	0.0015248	0.047312	Down
c72900_g2	295.526	628.899	-1.0895	0.00127	0.04125	Down
c70785_g1	421.383	897.867	-1.0914	0.00084439	0.029592	Down
c69284_g1	653.806	1399.82	-1.0983	0.00055416	0.02097	Down
c78243_g1	276.517	592.273	-1.0989	0.0010222	0.034625	Down
c76577_g1	768.356	1646.9	-1.0999	0.00070334	0.02552	Down
c76378_g1	4227.89	9068.91	-1.101	0.00032205	0.013502	Down
c79923_g3	323.798	694.673	-1.1012	0.0010853	0.036329	Down
c70557_g1	900.751	1934.94	-1.1031	0.00056723	0.021406	Down
c71174_g2	8865.36	19048.6	-1.1034	0.00025366	0.01109	Down
c67325_g2	2607.3	5603.99	-1.1039	0.00029733	0.01262	Down
c74621_g2	408.513	879.654	-1.1066	0.0014427	0.045297	Down
c76907_g1	704.329	1518.23	-1.1081	0.00045387	0.017782	Down
c73343_g1	212.404	457.98	-1.1085	0.0013139	0.042336	Down
c76606_g1	296.119	639.459	-1.1107	0.0009503	0.032573	Down
c65250_g2	376.789	813.941	-1.1112	0.00071563	0.025884	Down
c74830_g1	251.084	543.249	-1.1134	0.0013651	0.043508	Down
c72775_g1	635.301	1375.8	-1.1148	0.00065094	0.023999	Down
c81002_g2	850.26	1841.86	-1.1152	0.00038857	0.015689	Down
c72943_g1	1252.9	2717.07	-1.1168	0.00031531	0.013276	Down
c60496_g1	567.108	1235.67	-1.1236	0.00043159	0.017053	Down
c71447_g1	784.864	1710.96	-1.1243	0.00041349	0.016453	Down
c58081_g1	296.712	648.621	-1.1283	0.0006874	0.025114	Down
c81000_g1	358.587	784.746	-1.1299	0.00079878	0.028368	Down
c76047_g1	1613.96	3540.61	-1.1334	0.00025191	0.011061	Down
c71263_g1	2873.13	6307.29	-1.1344	0.00016272	0.0077055	Down
c68718_g3	489.669	1075.4	-1.135	0.00041607	0.016527	Down
c78572_g1	4427.47	9727.83	-1.1356	0.00015129	0.0072333	Down
c69597_g1	500.143	1099.73	-1.1367	0.00051789	0.019838	Down
c79008_g1	985.291	2173.1	-1.1411	0.00027458	0.011844	Down
c75116_g1	226.288	500.578	-1.1454	0.00094771	0.032533	Down
c70008_g3	1594.03	3526.35	-1.1455	0.00019767	0.0090429	Down
c71978_g3	287.929	637.37	-1.1464	0.0007833	0.027892	Down
c71154_g1	488.09	1081.4	-1.1477	0.00053267	0.02028	Down
c79679_g1	278.838	618.501	-1.1493	0.00075572	0.02705	Down
c66986_g1	7225.13	16035.5	-1.1502	0.00017689	0.0082627	Down
c78464_g1	369.506	820.273	-1.1505	0.00038635	0.015617	Down
c72640_g1	167.448	371.948	-1.1514	0.0015365	0.047525	Down
c74608_g2	191.181	424.7	-1.1515	0.0010858	0.036329	Down
c74894_g2	219.811	490.811	-1.1589	0.001038	0.035004	Down
c74990_g1	1604.31	3587.66	-1.1611	0.00018574	0.0085944	Down
c80962_g1	146.515	327.867	-1.1621	0.0015442	0.047699	Down
c66067_g1	194.04	434.233	-1.1621	0.0010264	0.034732	Down
c77062_g1	597.949	1341.28	-1.1655	0.00027842	0.01198	Down
c74331_g1	543.299	1218.71	-1.1655	0.00025256	0.011075	Down
c65664_g1	486.166	1090.89	-1.166	0.00031787	0.013352	Down
c75833_g1	376.924	845.856	-1.1661	0.00042359	0.016787	Down
c70959_g1	836.545	1879.73	-1.168	0.00032512	0.013588	Down
c76184_g1	456.449	1029.01	-1.1727	0.00033612	0.013973	Down
c75969_g1	668.56	1508.05	-1.1736	0.00017867	0.0083294	Down
c80844_g3	305.592	691.024	-1.1771	0.00046096	0.017999	Down
c80543_g1	131.141	296.772	-1.1782	0.0014878	0.046415	Down
c80543_g3	207.176	468.869	-1.1783	0.00063891	0.023629	Down
c68524_g1	148.335	336.15	-1.1802	0.0012813	0.041518	Down
c71947_g1	169.755	385.882	-1.1847	0.0010339	0.034898	Down
c73440_g1	969.068	2204.5	-1.1858	0.00021396	0.0096786	Down
c81245_g2	262.474	597.831	-1.1876	0.00036842	0.014999	Down
c79695_g1	1812.85	4131.2	-1.1883	0.0001462	0.00703	Down
c80387_g1	167.855	383.239	-1.191	0.00096159	0.032895	Down
c70444_g1	208.021	475.762	-1.1935	0.00061879	0.023011	Down
c69840_g1	142.842	326.962	-1.1947	0.001343	0.04305	Down
c73688_g1	4800.45	11018.3	-1.1987	0.00011058	0.00553	Down
c80282_g1	255.443	586.931	-1.2002	0.00057139	0.021552	Down
c75760_g2	476.371	1095.81	-1.2018	0.00027302	0.011784	Down
c76426_g1	417.686	961.517	-1.2029	0.00027204	0.011749	Down
c67472_g3	173.731	399.964	-1.203	0.00080647	0.028598	Down
c81111_g1	203.137	467.665	-1.203	0.00052321	0.01998	Down
c80310_g1	230.375	530.509	-1.2034	0.00060643	0.022656	Down
c68517_g1	153.015	352.637	-1.2045	0.0011652	0.038618	Down
c79805_g3	19962	46021.9	-1.2051	6.8031e-05	0.0036205	Down
c66975_g2	276.231	637.517	-1.2066	0.00046081	0.017999	Down
c70358_g1	692.038	1598.19	-1.2075	0.00014541	0.0070064	Down
c76173_g1	5344.03	12346.3	-1.2081	0.0010599	0.03565	Down
c70886_g1	1006.52	2325.34	-1.2081	0.00011637	0.0057815	Down
c77750_g1	341.154	788.978	-1.2096	0.0003542	0.01454	Down
c72659_g1	181.046	418.839	-1.21	0.00066807	0.024551	Down
c76410_g2	252.777	585.375	-1.2115	0.00043274	0.017061	Down
c69157_g2	183.294	424.877	-1.2129	0.00083659	0.029379	Down
c77473_g3	262.23	608.072	-1.2134	0.00034559	0.014272	Down
c78214_g1	143.4	332.569	-1.2136	0.0010165	0.034497	Down
c72528_g1	1089.53	2528.97	-1.2148	0.0005224	0.019966	Down
c76189_g1	206.165	479.071	-1.2164	0.00050921	0.019571	Down
c72909_g1	299.185	695.742	-1.2175	0.00032817	0.013692	Down
c71330_g1	292.139	680.681	-1.2203	0.00039623	0.01596	Down
c80797_g2	210.497	491.516	-1.2234	0.00043188	0.017053	Down
c72298_g2	194.919	455.925	-1.2259	0.00050269	0.01938	Down
c80947_g1	760.824	1780.04	-1.2263	0.00011808	0.0058536	Down
c73107_g1	179.432	420.039	-1.2271	0.00065808	0.024236	Down
c79200_g1	146.47	343.928	-1.2315	0.00064746	0.023883	Down
c74165_g1	3537.51	8310.22	-1.2322	5.3687e-05	0.0029492	Down
c74599_g1	192.743	453.1	-1.2331	0.00045349	0.017777	Down
c70291_g1	246.383	580.064	-1.2353	0.00028678	0.01224	Down
c58205_g2	543.868	1281.4	-1.2364	0.00014948	0.0071524	Down
c69086_g1	500.657	1180.2	-1.2371	0.0001462	0.00703	Down
c75229_g1	171.655	404.72	-1.2374	0.00060959	0.022731	Down
c67384_g2	485.828	1145.78	-1.2378	0.00013352	0.0065067	Down
c59392_g1	238.541	563.46	-1.2401	0.00037783	0.015318	Down
c81199_g1	365.723	865.91	-1.2435	0.00019723	0.0090342	Down
c80700_g1	160.664	381.538	-1.2478	0.0005423	0.020601	Down
c63082_g1	279.814	664.7	-1.2482	0.00021515	0.0097005	Down
c65554_g1	234.003	556.07	-1.2487	0.0002887	0.012291	Down
c78379_g1	220.525	524.699	-1.2505	0.00026277	0.011413	Down
c80832_g1	4337.48	10323	-1.2509	0.00091009	0.03148	Down
c67156_g1	1796.65	4277.13	-1.2513	4.8308e-05	0.0027049	Down
c69240_g1	3078.59	7331.87	-1.2519	6.649e-05	0.0035495	Down
c71970_g1	131.541	313.286	-1.252	0.00079689	0.028317	Down
c78342_g2	109.094	260.504	-1.2557	0.0012845	0.041582	Down
c78943_g1	284.025	679.276	-1.258	0.00023918	0.010624	Down
c72365_g1	2202.62	5268.46	-1.2582	5.3465e-05	0.0029457	Down
c62869_g1	123.695	296.127	-1.2594	0.00088993	0.030905	Down
c58172_g1	104.797	251.057	-1.2604	0.0012113	0.039794	Down
c69509_g3	1589.11	3807.37	-1.2606	5.0332e-05	0.0028023	Down
c74636_g2	248.901	596.671	-1.2614	0.00029901	0.012684	Down
c78203_g3	455.597	1093.63	-1.2633	0.00010651	0.0053455	Down
c74608_g3	216.525	520.152	-1.2644	0.000284	0.012167	Down
c69726_g1	457.021	1098.91	-1.2657	0.00042957	0.016995	Down
c80858_g1	576.164	1386.32	-1.2667	6.191e-05	0.0033283	Down
c72637_g2	2273.33	5492.13	-1.2726	3.9342e-05	0.0022562	Down
c72283_g2	930.151	2253.24	-1.2765	0.00042106	0.016696	Down
c80630_g2	143.559	347.792	-1.2766	0.00049834	0.01925	Down
c72935_g1	859.43	2092.18	-1.2836	4.5314e-05	0.0025581	Down
c72769_g1	550.203	1340.93	-1.2852	6.6265e-05	0.0035403	Down
c77355_g1	335.295	817.826	-1.2864	0.00013489	0.0065571	Down
c75455_g1	766.117	1870.34	-1.2877	5.524e-05	0.0030193	Down
c72100_g1	2313.89	5662.61	-1.2911	0.00035891	0.014689	Down
c42032_g2	202.072	495.354	-1.2936	0.00019547	0.0089662	Down
c51560_g1	220.591	541.18	-1.2947	0.00070319	0.02552	Down
c63465_g1	132.989	326.957	-1.2978	0.00058073	0.021808	Down
c81356_g2	905.217	2226.24	-1.2983	5.0232e-05	0.0027989	Down
c77586_g1	117.988	290.403	-1.2994	0.00068156	0.024941	Down
c70231_g2	86.2982	212.705	-1.3015	0.0013574	0.043392	Down
c78143_g1	102.986	254.896	-1.3075	0.00087984	0.030631	Down
c76210_g1	87.5501	216.783	-1.3081	0.0012903	0.04173	Down
c77849_g1	379.71	943.169	-1.3126	7.1986e-05	0.0037898	Down
c79584_g1	1130.73	2816.08	-1.3164	2.4639e-05	0.0014943	Down
c78944_g2	74.0384	184.767	-1.3194	0.00146	0.045757	Down
c74917_g1	115.777	288.99	-1.3197	0.00058205	0.021834	Down
c72923_g1	73.8349	184.623	-1.3222	0.0015373	0.047529	Down
c79774_g1	1162.79	2909.61	-1.3232	2.7684e-05	0.0016509	Down
c74782_g1	78.8492	197.56	-1.3251	0.0011508	0.038245	Down
c80728_g1	212.193	532.531	-1.3275	0.00014536	0.0070064	Down
c74036_g1	1070.98	2687.97	-1.3276	2.7567e-05	0.0016468	Down
c66371_g1	213.766	536.64	-1.3279	0.00015823	0.0075186	Down
c78168_g1	2197.75	5518.07	-1.3281	1.1851e-05	0.00080444	Down
c69247_g2	1514.82	3808.82	-1.3302	1.5099e-05	0.00097825	Down
c67363_g2	139.014	349.668	-1.3308	0.00028196	0.012102	Down
c74006_g1	232.275	584.272	-1.3308	0.00013438	0.0065432	Down
c69313_g1	386.152	973.373	-1.3338	6.9605e-05	0.0036844	Down
c75309_g1	80.777	203.784	-1.335	0.0011775	0.038925	Down
c76656_g2	489.362	1234.63	-1.3351	3.6327e-05	0.0021061	Down
c67458_g1	93.0885	235.005	-1.336	0.0007807	0.027829	Down
c67445_g1	92.9438	234.824	-1.3372	0.00055528	0.021001	Down
c75602_g1	254.474	643.237	-1.3378	0.00010365	0.0052249	Down
c76174_g1	479.624	1215.76	-1.3419	3.2218e-05	0.0018964	Down
c75232_g1	705.346	1791.43	-1.3447	3.26e-05	0.0019159	Down
c65136_g1	206.379	524.281	-1.345	0.00012653	0.0062143	Down
c75537_g2	85.4982	217.607	-1.3478	0.00072622	0.026212	Down
c75669_g2	861.365	2193.52	-1.3486	2.1708e-05	0.0013459	Down
c66187_g1	146.225	372.558	-1.3493	0.00028103	0.012069	Down
c78675_g1	1037.98	2646.25	-1.3502	8.648e-05	0.0044608	Down
c79551_g1	85.4016	217.868	-1.3511	0.00086399	0.030156	Down
c79659_g1	2150.42	5487.26	-1.3515	1.2226e-05	0.00082576	Down
c78243_g2	392.808	1003.53	-1.3532	3.3079e-05	0.001939	Down
c67923_g1	378.072	966.208	-1.3537	0.0013316	0.042745	Down
c75774_g2	336.113	859.677	-1.3548	5.5677e-05	0.0030408	Down
c58283_g1	157.791	403.933	-1.3561	0.00056098	0.021182	Down
c79762_g2	191.536	490.438	-1.3565	0.00011992	0.0059276	Down
c70902_g2	72.2279	185.094	-1.3576	0.0010603	0.03565	Down
c73113_g1	822.64	2108.97	-1.3582	0.0007299	0.026318	Down
c69140_g1	90.1951	231.275	-1.3585	0.00075522	0.02705	Down
c73567_g1	130.744	335.352	-1.3589	0.00032389	0.013546	Down
c77431_g1	292.508	750.546	-1.3595	5.6882e-05	0.0031016	Down
c73832_g1	497.684	1278.23	-1.3608	3.331e-05	0.0019465	Down
c44730_g1	79.5251	204.636	-1.3636	0.00088934	0.0309	Down
c59826_g1	137.321	353.837	-1.3655	0.00024034	0.010648	Down
c74154_g3	97.4097	251.231	-1.3669	0.00040202	0.016141	Down
c79650_g2	164.34	424.238	-1.3682	0.00013999	0.0067834	Down
c73492_g1	81.9667	212.351	-1.3733	0.00083581	0.029366	Down
c80705_g1	1664.92	4314.39	-1.3737	1.2827e-05	0.00085793	Down
c69804_g1	885.647	2300.76	-1.3773	1.3989e-05	0.00092044	Down
c75447_g2	104.283	271.066	-1.3781	0.00043202	0.017053	Down
c71423_g1	110.904	288.669	-1.3801	0.00034675	0.014311	Down
c73082_g1	68.0999	177.434	-1.3816	0.00095502	0.032702	Down
c72426_g3	780.488	2035.74	-1.3831	1.3614e-05	0.00090005	Down
c76185_g1	112.787	294.333	-1.3838	0.00036443	0.014898	Down
c77354_g1	823.396	2148.79	-1.3839	1.3528e-05	0.00089524	Down
c78303_g2	285.649	746.908	-1.3867	4.749e-05	0.0026656	Down
c74008_g1	61.851	161.914	-1.3884	0.0011601	0.038498	Down
c71595_g1	649.606	1702.14	-1.3897	1.6688e-05	0.0010644	Down
c65951_g1	494.039	1296.15	-1.3915	2.2913e-05	0.0014092	Down
c68682_g1	136.193	358.62	-1.3968	0.00016342	0.0077311	Down
c71672_g1	1376.24	3624.15	-1.3969	7.2054e-06	0.00051932	Down
c73741_g2	1783.58	4702.9	-1.3988	6.4218e-06	0.00046924	Down
c70636_g3	2039.89	5381.69	-1.3996	7.4844e-06	0.00053718	Down
c73540_g1	67.8068	178.959	-1.4001	0.00078319	0.027892	Down
c73981_g1	275.917	728.996	-1.4017	0.00030245	0.012806	Down
c80695_g1	57.7333	152.728	-1.4035	0.0015528	0.047898	Down
c68640_g2	126.75	335.354	-1.4037	0.00023108	0.010297	Down
c80197_g1	819.126	2167.73	-1.404	1.0453e-05	0.00072092	Down
c57996_g1	5226.22	13837.8	-1.4048	5.4521e-06	0.00040837	Down
c76538_g1	186.901	495.101	-1.4054	4.9727e-05	0.0027753	Down
c71137_g2	125.582	332.766	-1.4059	0.0013192	0.042414	Down
c76358_g1	115.687	306.663	-1.4064	0.00018206	0.008448	Down
c71976_g1	97.9442	259.77	-1.4072	0.00033664	0.013978	Down
c70883_g1	91.6505	243.159	-1.4077	0.00040372	0.016196	Down
c68955_g1	21218	56387.8	-1.4101	2.3311e-05	0.0014273	Down
c77083_g1	375.989	1000.04	-1.4113	0.00022265	0.0099863	Down
c73451_g1	95.3439	253.904	-1.4131	0.0003585	0.014689	Down
c77433_g1	60.7509	162.118	-1.4161	0.0010688	0.035865	Down
c59813_g1	96.6303	258.568	-1.42	0.00029211	0.012421	Down
c66930_g1	171.727	460.262	-1.4223	8.355e-05	0.0043245	Down
c77978_g1	157.343	421.945	-1.4231	6.3139e-05	0.0033864	Down
c77376_g1	70.4276	189.083	-1.4248	0.00083552	0.029366	Down
c69249_g1	79.7286	214.287	-1.4264	0.00043227	0.017053	Down
c78572_g2	1103.49	2966.55	-1.4267	4.246e-06	0.00032657	Down
c65621_g1	141.369	380.137	-1.4271	0.00015138	0.0072333	Down
c80937_g1	102	274.382	-1.4276	0.00021043	0.0095569	Down
c76046_g1	58.692	158.064	-1.4293	0.0012684	0.041233	Down
c73702_g3	75.1385	202.463	-1.43	0.00041328	0.016453	Down
c72263_g1	1855.79	5019.15	-1.4354	4.7151e-06	0.00035785	Down
c70620_g3	341.293	925.689	-1.4395	1.4433e-05	0.00094336	Down
c64223_g2	51.9535	140.935	-1.4397	0.0011251	0.037519	Down
c67080_g1	930.838	2525.91	-1.4402	3.5114e-06	0.0002753	Down
c80151_g1	345.841	938.567	-1.4403	1.0691e-05	0.00073365	Down
c80978_g1	66.5307	180.602	-1.4407	0.00084495	0.029596	Down
c71782_g1	377.965	1026.44	-1.4413	8.5376e-06	0.00060333	Down
c69218_g1	79.0458	215.11	-1.4443	0.00040723	0.016317	Down
c72647_g1	74.4384	202.637	-1.4448	0.00046665	0.0182	Down
c61040_g3	54.9813	149.704	-1.4451	0.0012022	0.039589	Down
c71919_g1	649.575	1771.13	-1.4471	6.2962e-06	0.00046104	Down
c74993_g1	295.885	810.091	-1.453	1.0295e-05	0.00071433	Down
c69898_g1	263.543	724.698	-1.4593	1.6543e-05	0.0010578	Down
c73249_g1	84.3808	232.044	-1.4594	0.00028008	0.012036	Down
c70278_g1	537.857	1480.23	-1.4605	4.6879e-06	0.00035696	Down
c79908_g1	110.166	303.32	-1.4612	0.001251	0.040868	Down
c78149_g2	3459.65	9543.91	-1.464	1.7577e-06	0.00014829	Down
c65592_g1	768.425	2122.52	-1.4658	4.221e-06	0.00032501	Down
c80796_g1	325.967	900.639	-1.4662	7.5285e-06	0.00053922	Down
c79003_g1	121.298	335.648	-1.4684	9.4191e-05	0.0047867	Down
c68911_g1	156.078	432.945	-1.4719	5.3638e-05	0.0029492	Down
c75638_g1	279.49	777.041	-1.4752	8.826e-06	0.00062179	Down
c72689_g1	2044.11	5692.57	-1.4776	2.8596e-06	0.00022757	Down
c59727_g1	62.6683	174.677	-1.4789	0.00054331	0.020619	Down
c77734_g1	327.015	911.579	-1.479	1.1709e-05	0.00079777	Down
c69024_g1	99.0891	276.843	-1.4823	0.00014713	0.0070611	Down
c62109_g1	217.753	608.767	-1.4832	2.2308e-05	0.0013769	Down
c75457_g1	496.67	1388.73	-1.4834	5.4929e-06	0.00041098	Down
c67590_g1	2662.67	7462.67	-1.4868	0.0001774	0.0082809	Down
c68151_g1	128.878	361.203	-1.4868	6.1112e-05	0.003288	Down
c61877_g1	1300.33	3646.74	-1.4877	2.3258e-06	0.00018948	Down
c78597_g1	533.115	1495.78	-1.4884	4.1589e-06	0.00032058	Down
c75948_g1	526.735	1478.56	-1.489	3.1814e-05	0.0018785	Down
c72285_g1	116.691	328.34	-1.4925	7.5615e-05	0.0039508	Down
c59633_g1	78.3181	220.393	-1.4927	0.00025267	0.011075	Down
c76966_g2	61.4785	173.095	-1.4934	0.00066546	0.024469	Down
c80414_g1	276.248	779.131	-1.4959	1.0666e-05	0.00073338	Down
c63904_g1	159.371	449.55	-1.4961	3.9247e-05	0.0022526	Down
c76941_g2	585.927	1654.29	-1.4974	2.9681e-06	0.00023539	Down
c79762_g1	144.883	409.476	-1.4989	3.9857e-05	0.0022819	Down
c67857_g2	164.554	465.306	-1.4996	3.2645e-05	0.0019169	Down
c68198_g2	242.731	686.379	-1.4996	1.3775e-05	0.00090898	Down
c77831_g1	119.291	339.87	-1.5105	5.3859e-05	0.0029532	Down
c73297_g2	54.9468	156.57	-1.5107	0.00081199	0.028735	Down
c57565_g1	42.2525	120.655	-1.5138	0.0015429	0.047681	Down
c73359_g2	60716.8	173537	-1.5151	0.00028499	0.012194	Down
c74663_g1	310.12	886.791	-1.5158	6.2117e-06	0.00045631	Down
c80598_g2	49.4428	141.463	-1.5166	0.00097993	0.033439	Down
c81103_g1	602.915	1726.18	-1.5176	2.6866e-06	0.00021631	Down
c74960_g2	570.188	1638.14	-1.5226	1.824e-06	0.00015313	Down
c77040_g1	536.495	1545.77	-1.5267	2.244e-06	0.00018347	Down
c79636_g1	693.479	1998.23	-1.5268	1.7448e-06	0.00014739	Down
c67525_g2	40.3075	116.285	-1.5285	0.0011674	0.038634	Down
c71677_g2	80.8839	233.593	-1.5301	0.00017471	0.0081777	Down
c62865_g1	579.954	1675.85	-1.5309	1.8916e-06	0.00015803	Down
c76561_g1	757.041	2189.65	-1.5323	1.492e-06	0.00012759	Down
c65338_g2	147.439	427.203	-1.5348	2.0329e-05	0.0012684	Down
c68843_g1	89.264	258.944	-1.5365	0.00013251	0.0064712	Down
c62380_g1	55.9125	162.409	-1.5384	0.00039003	0.015732	Down
c68687_g2	245.924	714.738	-1.5392	0.00030202	0.012795	Down
c70187_g1	51.5017	149.706	-1.5394	0.00058638	0.021972	Down
c68401_g1	177.983	517.335	-1.5394	1.3295e-05	0.00088151	Down
c64528_g4	53.3743	155.278	-1.5406	0.00050284	0.01938	Down
c73948_g1	199.827	582.635	-1.5438	8.9583e-05	0.0046002	Down
c75201_g1	187.843	548.293	-1.5454	8.4657e-06	0.00059886	Down
c77424_g1	156.388	456.507	-1.5455	1.9829e-05	0.0012418	Down
c73559_g1	997.075	2914.86	-1.5477	3.549e-05	0.002061	Down
c75055_g1	459.739	1344.33	-1.548	6.7743e-06	0.00049186	Down
c76328_g1	178.828	523.589	-1.5499	1.3021e-05	0.00086669	Down
c79641_g1	210.956	618.955	-1.5529	4.8036e-06	0.00036376	Down
c68864_g1	580.606	1703.62	-1.553	1.5121e-06	0.000129	Down
c72643_g1	344.813	1013.64	-1.5557	3.5043e-06	0.00027506	Down
c69554_g3	60.5474	178.049	-1.5561	0.00032529	0.013588	Down
c68233_g1	46.239	136.12	-1.5577	0.00093922	0.032274	Down
c72649_g1	1615.91	4757.44	-1.5578	6.4227e-07	5.8883e-05	Down
c67812_g1	471.305	1390.06	-1.5604	2.2423e-06	0.00018347	Down
c72951_g2	3983.79	11752.3	-1.5607	4.1086e-07	3.9291e-05	Down
c75878_g1	100.2	295.772	-1.5616	6.0924e-05	0.0032804	Down
c62705_g1	45.4045	134.038	-1.5617	0.000918	0.031719	Down
c79327_g1	441.258	1305.85	-1.5653	1.4193e-06	0.00012184	Down
c72313_g1	188.105	556.936	-1.566	0.0012403	0.040611	Down
c60865_g1	392.532	1162.28	-1.5661	0.00086069	0.030071	Down
c69573_g2	47.4633	140.609	-1.5668	0.00067676	0.024805	Down
c57778_g1	88.5708	262.932	-1.5698	0.00014632	0.0070307	Down
c76370_g1	4719.89	14013.4	-1.57	3.4508e-07	3.356e-05	Down
c75779_g1	41.142	122.299	-1.5717	0.00079283	0.028203	Down
c74610_g1	38.6935	115.083	-1.5725	0.0013415	0.043021	Down
c75373_g2	182.642	544.166	-1.575	6.2831e-05	0.0033725	Down
c47959_g1	54.0053	160.942	-1.5754	0.00040963	0.016381	Down
c78462_g1	1145.4	3417.07	-1.5769	7.8732e-07	7.0489e-05	Down
c73311_g1	117.874	351.904	-1.5779	3.3839e-05	0.0019701	Down
c77414_g1	135.393	404.249	-1.5781	1.4686e-05	0.00095809	Down
c77317_g1	150.291	449.348	-1.5801	1.5789e-05	0.0010174	Down
c79134_g1	266.778	797.7	-1.5802	3.8797e-06	0.00030177	Down
c74711_g1	272.258	814.929	-1.5817	2.2766e-06	0.00018591	Down
c74401_g1	57.2091	171.419	-1.5832	0.00025371	0.01109	Down
c79551_g2	353.287	1059.36	-1.5843	1.7643e-06	0.00014848	Down
c75869_g1	1126.77	3382.13	-1.5857	4.5268e-06	0.00034623	Down
c73459_g1	44.5699	133.946	-1.5875	0.00080044	0.028399	Down
c66451_g1	68.8999	207.162	-1.5882	0.001366	0.043508	Down
c72992_g1	469.719	1413.59	-1.5895	1.078e-06	9.4547e-05	Down
c72345_g1	185.68	559.238	-1.5906	6.612e-06	0.00048161	Down
c68036_g1	106.466	320.661	-1.5907	0.0010713	0.035933	Down
c76735_g1	131.303	396.366	-1.5939	0.0004717	0.018365	Down
c76280_g1	171.99	519.416	-1.5946	5.5201e-06	0.00041211	Down
c73588_g2	51.6706	156.071	-1.5948	0.00037946	0.015375	Down
c65199_g1	37.4416	113.556	-1.6007	0.001149	0.038203	Down
c67037_g1	945.676	2871.51	-1.6024	6.1366e-07	5.6637e-05	Down
c76445_g1	83.4048	253.308	-1.6027	0.00039011	0.015732	Down
c77258_g1	2180.5	6636.21	-1.6057	1.8691e-07	1.9268e-05	Down
c70124_g1	73.4279	223.705	-1.6072	0.00010906	0.0054655	Down
c74783_g1	44.063	134.303	-1.6078	0.00049513	0.019153	Down
c65525_g1	35.6035	108.626	-1.6093	0.0010565	0.035557	Down
c79622_g2	119.96	366.695	-1.612	0.00012576	0.006181	Down
c80797_g3	50.0015	152.993	-1.6134	0.00031181	0.013153	Down
c75617_g1	363.302	1111.89	-1.6138	1.1653e-06	0.00010155	Down
c74720_g1	32.2929	98.8557	-1.6141	0.0015329	0.047455	Down
c73053_g2	69.8414	213.96	-1.6152	0.00060451	0.022614	Down
c68624_g1	49.6291	152.724	-1.6217	0.00040508	0.016241	Down
c62906_g1	34.3172	105.69	-1.6228	0.0013837	0.043891	Down
c70302_g2	137.045	422.148	-1.6231	8.6304e-06	0.00060926	Down
c77862_g1	62.5614	192.841	-1.6241	0.00010868	0.0054504	Down
c68571_g1	130.23	402.554	-1.6281	9.67e-05	0.0048998	Down
c77259_g1	73.6211	227.701	-1.629	5.085e-05	0.0028219	Down
c77211_g2	41.5421	128.723	-1.6316	0.00054338	0.020619	Down
c67771_g1	1577.37	4887.56	-1.6316	1.3944e-06	0.00011985	Down
c74828_g3	181.739	563.16	-1.6317	3.9796e-06	0.00030814	Down
c79497_g1	99.6133	309.062	-1.6335	2.4788e-05	0.0015004	Down
c66427_g1	182.325	565.765	-1.6337	0.0010227	0.034625	Down
c77595_g1	355.635	1105.31	-1.636	1.2956e-05	0.00086321	Down
c66156_g1	71.145	221.155	-1.6362	6.0364e-05	0.0032528	Down
c67440_g1	3345.48	10422.3	-1.6394	1.8098e-07	1.8741e-05	Down
c76268_g1	309.172	963.976	-1.6406	6.1795e-07	5.6957e-05	Down
c76904_g1	194.35	606.246	-1.6412	2.1654e-06	0.0001781	Down
c79007_g1	876.456	2734.19	-1.6414	1.7407e-07	1.808e-05	Down
c73706_g1	532.022	1662.64	-1.6439	2.4709e-07	2.4766e-05	Down
c74617_g1	49.6118	155.048	-1.644	0.00041519	0.016511	Down
c63168_g3	367.93	1150.96	-1.6453	5.2229e-07	4.906e-05	Down
c80705_g2	940.393	2944.89	-1.6469	3.0653e-07	2.9981e-05	Down
c74780_g1	294.115	921.601	-1.6478	1.0149e-06	8.9693e-05	Down
c75311_g1	241.814	758.499	-1.6493	1.2682e-06	0.00010996	Down
c67985_g1	1097.17	3442.47	-1.6497	0.00033475	0.013933	Down
c72464_g1	1131.45	3550.64	-1.6499	2.7774e-06	0.00022181	Down
c76241_g1	316.831	994.849	-1.6508	8.5374e-07	7.6138e-05	Down
c79963_g1	231.644	728.783	-1.6536	1.5436e-06	0.00013152	Down
c76974_g1	419.117	1319.07	-1.6541	5.0093e-07	4.7182e-05	Down
c67241_g1	49.8774	157.425	-1.6582	0.00019888	0.0090802	Down
c77759_g1	647.592	2047.74	-1.6609	2.7505e-07	2.7212e-05	Down
c68133_g1	28.7511	91.1386	-1.6644	0.0015518	0.047896	Down
c73534_g2	870.986	2761.72	-1.6648	2.4344e-05	0.00148	Down
c67629_g1	864.037	2744.16	-1.6672	3.9482e-05	0.0022623	Down
c67019_g1	31.379	99.7655	-1.6687	0.0012097	0.03976	Down
c64000_g1	79.6941	253.436	-1.6691	0.00047988	0.018642	Down
c72413_g1	530.394	1687.32	-1.6696	2.0423e-07	2.0896e-05	Down
c75051_g1	152.419	485.24	-1.6707	2.9437e-06	0.00023373	Down
c73153_g1	1516.01	4828.59	-1.6713	9.5151e-08	1.0336e-05	Down
c70983_g1	619.896	1977.32	-1.6735	1.5906e-07	1.6621e-05	Down
c68399_g3	768.735	2452.7	-1.6738	2.2294e-07	2.2643e-05	Down
c80973_g1	999.072	3189.89	-1.6748	1.0078e-07	1.0879e-05	Down
c73042_g1	1212.77	3875.52	-1.6761	1.1053e-07	1.1894e-05	Down
c75795_g1	748.602	2393.05	-1.6766	1.1143e-07	1.1971e-05	Down
c79510_g1	81.9667	262.059	-1.6768	2.7593e-05	0.001647	Down
c63735_g1	400.64	1280.88	-1.6768	2.985e-07	2.9363e-05	Down
c71187_g2	125.995	403.103	-1.6778	6.9966e-06	0.00050537	Down
c72248_g1	89.2434	285.739	-1.6789	1.3147e-05	0.00087342	Down
c49169_g1	28.2097	90.3749	-1.6797	0.0015193	0.047226	Down
c72263_g4	8443.46	27147.3	-1.6849	5.3465e-08	6.1475e-06	Down
c76274_g2	1138.18	3661.45	-1.6857	9.0409e-08	9.8517e-06	Down
c65763_g1	85.8982	276.728	-1.6878	1.7746e-05	0.0011245	Down
c67628_g1	37.921	122.298	-1.6893	0.00052032	0.019916	Down
c72448_g1	44.6217	144.044	-1.6907	0.00018181	0.008448	Down
c69808_g1	41.9248	135.388	-1.6912	0.00048202	0.018714	Down
c76280_g2	212.883	690.482	-1.6975	6.8224e-07	6.2133e-05	Down
c74096_g1	138	448.005	-1.6988	1.6984e-06	0.00014364	Down
c79618_g2	70.8864	230.164	-1.6991	2.1978e-05	0.001359	Down
c62009_g1	45.9356	149.497	-1.7024	0.00016568	0.0078244	Down
c75259_g1	518.003	1691.53	-1.7073	0.00040105	0.016117	Down
c68222_g1	377.141	1231.62	-1.7074	0.00088258	0.030711	Down
c69334_g1	78.2112	255.486	-1.7078	1.9582e-05	0.0012274	Down
c64351_g2	164.575	539.543	-1.713	3.8038e-05	0.002196	Down
c76776_g1	168.396	552.645	-1.7145	2.7696e-06	0.0002216	Down
c73851_g2	307.637	1016.97	-1.725	0.00026132	0.011372	Down
c81135_g3	646.199	2136.17	-1.725	7.0131e-08	7.8281e-06	Down
c65511_g1	47.5875	157.653	-1.7281	0.00050465	0.019429	Down
c63910_g1	76.7111	254.139	-1.7281	1.5465e-05	0.00099848	Down
c69113_g2	29.1857	96.8588	-1.7306	0.0007688	0.027475	Down
c67782_g1	478.171	1587.68	-1.7313	4.7269e-05	0.0026554	Down
c27868_g1	41.3386	137.441	-1.7333	0.0002286	0.010213	Down
c65479_g1	31.7342	105.634	-1.735	0.00068826	0.025119	Down
c73165_g2	260.433	866.924	-1.735	1.9495e-07	2.0007e-05	Down
c73987_g1	73.2417	244.01	-1.7362	2.4644e-05	0.0014943	Down
c67831_g1	82.5702	275.144	-1.7365	1.2719e-05	0.00085236	Down
c81087_g2	25.6267	85.6503	-1.7408	0.0013805	0.043884	Down
c70345_g2	37.0692	124.002	-1.7421	0.0003581	0.014682	Down
c65244_g1	52.8777	177.849	-1.7499	0.0004953	0.019153	Down
c77530_g2	71.1175	239.993	-1.7547	1.1548e-05	0.00078852	Down
c68472_g1	36.714	124.088	-1.757	0.00032639	0.013626	Down
c72263_g2	2935.34	9926.5	-1.7578	1.9034e-08	2.4372e-06	Down
c74119_g1	34.0413	115.141	-1.758	0.00032317	0.013533	Down
c74368_g1	34.2275	115.788	-1.7583	0.00084213	0.029558	Down
c72419_g1	67.7205	229.221	-1.7591	2.622e-05	0.0015732	Down
c67885_g1	327.864	1110.47	-1.76	5.4592e-05	0.0029886	Down
c76671_g2	50.1429	169.925	-1.7608	5.2562e-05	0.0028983	Down
c78893_g1	423.825	1437.65	-1.7622	5.9057e-08	6.723e-06	Down
c70620_g2	126.392	429.216	-1.7638	1.3671e-06	0.00011765	Down
c72952_g1	213.407	724.813	-1.764	2.4943e-07	2.4964e-05	Down
c65132_g5	89.2261	303.086	-1.7642	0.0011019	0.036798	Down
c68198_g1	505.64	1719	-1.7654	7.1311e-08	7.947e-06	Down
c50851_g1	69.3345	235.828	-1.7661	1.4323e-05	0.0009385	Down
c76406_g1	223.188	759.491	-1.7668	1.8797e-07	1.9349e-05	Down
c81089_g2	2325.21	7951.62	-1.7739	1.8861e-08	2.4196e-06	Down
c61333_g1	109.707	375.317	-1.7744	3.2983e-06	0.00025978	Down
c76136_g3	7536.78	25794.6	-1.7751	1.3332e-08	1.7562e-06	Down
c70711_g2	148.604	509.064	-1.7764	9.7753e-07	8.6505e-05	Down
c78398_g1	405.809	1390.73	-1.777	6.7234e-08	7.5538e-06	Down
c73432_g1	655.9	2250.06	-1.7784	2.7583e-08	3.3807e-06	Down
c63582_g1	132.465	454.657	-1.7792	1.1397e-06	9.9578e-05	Down
c77599_g1	547.185	1883.13	-1.783	3.6717e-08	4.406e-06	Down
c63226_g1	34.8138	120.102	-1.7865	0.0010621	0.035684	Down
c77555_g1	45.1286	155.806	-1.7876	8.908e-05	0.0045777	Down
c66361_g1	25.7508	88.9078	-1.7877	0.00087268	0.030428	Down
c68698_g1	126.937	438.698	-1.7891	1.4668e-06	0.0001256	Down
c75462_g1	204.31	706.563	-1.7901	2.0142e-07	2.064e-05	Down
c74141_g1	62.5096	216.191	-1.7902	6.7286e-05	0.0035864	Down
c70745_g1	31.1307	107.746	-1.7912	0.00047164	0.018365	Down
c75937_g1	93.0162	322.123	-1.7921	2.586e-06	0.00020894	Down
c73016_g3	108.925	377.549	-1.7933	1.9005e-06	0.00015859	Down
c71905_g1	26.9579	93.5136	-1.7945	0.00065512	0.02414	Down
c70663_g1	65.1272	226.406	-1.7976	1.3698e-05	0.00090477	Down
c67802_g1	37.9383	132.275	-1.8018	0.00014606	0.00703	Down
c79042_g1	132.651	464.177	-1.807	4.868e-05	0.0027191	Down
c70636_g2	23.1678	81.218	-1.8097	0.0012136	0.039821	Down
c75366_g2	255.622	896.534	-1.8103	1.2867e-07	1.3632e-05	Down
c61949_g1	32.7101	114.906	-1.8126	0.00025726	0.011231	Down
c72037_g1	203.589	715.333	-1.813	1.1938e-07	1.2746e-05	Down
c76322_g2	65.6686	231.276	-1.8163	1.0335e-05	0.00071564	Down
c73894_g1	40.9834	144.455	-1.8175	9.3151e-05	0.0047444	Down
c77761_g2	3735.65	13173.5	-1.8182	8.7948e-08	9.6293e-06	Down
c70222_g1	666.714	2352.52	-1.8191	4.0333e-07	3.8678e-05	Down
c70845_g5	143.463	507.648	-1.8232	4.2204e-07	4.0192e-05	Down
c69387_g1	35.338	125.177	-1.8247	0.00017645	0.0082476	Down
c62020_g1	21.9608	77.8455	-1.8257	0.0013545	0.043319	Down
c67604_g1	163.951	581.326	-1.8261	3.0088e-07	2.9554e-05	Down
c68355_g1	582.92	2070.61	-1.8287	1.9369e-08	2.4708e-06	Down
c64235_g1	220.905	786.918	-1.8328	1.4588e-05	0.00095257	Down
c78288_g1	113.211	403.411	-1.8332	0.0012073	0.03972	Down
c72553_g3	73.8004	263.141	-1.8341	6.1245e-06	0.00045039	Down
c62443_g1	116.753	417.518	-1.8384	6.2885e-07	5.7806e-05	Down
c68881_g1	748.433	2677.91	-1.8392	8.1497e-09	1.1074e-06	Down
c70503_g2	221.391	793.696	-1.842	5.9059e-07	5.4655e-05	Down
c58004_g1	116.008	417.049	-1.846	6.4818e-07	5.9346e-05	Down
c78139_g1	214.659	773.352	-1.8491	5.9507e-08	6.763e-06	Down
c80179_g2	161.723	583.132	-1.8503	2.7324e-06	0.00021923	Down
c66528_g1	74.3764	268.194	-1.8504	3.3925e-06	0.0002669	Down
c72400_g1	221.964	801.305	-1.852	4.9457e-08	5.7443e-06	Down
c76322_g1	5592.48	20210	-1.8535	2.6656e-09	4.0018e-07	Down
c64595_g1	22.4747	81.2218	-1.8536	0.001447	0.045409	Down
c71942_g1	784.695	2840.27	-1.8558	4.718e-09	6.801e-07	Down
c75354_g1	73.9143	267.58	-1.856	0.00058	0.021805	Down
c76571_g1	110.514	400.405	-1.8572	8.4162e-07	7.5154e-05	Down
c70572_g1	72.8244	264.204	-1.8592	0.00020498	0.009328	Down
c68481_g2	21.2676	77.259	-1.861	0.00084433	0.029592	Down
c79957_g2	625.11	2272.28	-1.862	7.3032e-09	1.0002e-06	Down
c70599_g1	24.2679	88.4402	-1.8656	0.00044973	0.01765	Down
c76479_g1	9246.05	33762.4	-1.8685	1.1283e-08	1.5006e-06	Down
c68049_g1	122.674	448.463	-1.8702	4.0218e-07	3.8623e-05	Down
c73966_g1	55.2124	202.142	-1.8723	1.1882e-05	0.00080573	Down
c71928_g1	558.449	2044.91	-1.8725	4.7639e-09	6.8527e-07	Down
c66461_g1	436.419	1598.44	-1.8729	1.4156e-08	1.854e-06	Down
c70587_g1	108.666	398.114	-1.8733	5.0352e-07	4.7362e-05	Down
c74986_g1	1008.97	3699.27	-1.8744	3.8736e-09	5.7034e-07	Down
c65461_g1	345.872	1268.58	-1.8749	1.3784e-08	1.8096e-06	Down
c78274_g1	871.597	3205.12	-1.8786	3.2195e-09	4.7812e-07	Down
c73023_g2	143.745	529.734	-1.8818	0.00026969	0.011685	Down
c70957_g1	277.231	1023.86	-1.8849	1.7995e-08	2.3171e-06	Down
c76574_g2	55.3986	204.78	-1.8862	9.8525e-06	0.00068846	Down
c65326_g2	49.229	182.48	-1.8902	1.4956e-05	0.00097115	Down
c73538_g1	44.9424	167.195	-1.8954	2.5593e-05	0.0015437	Down
c72646_g1	172.959	645.097	-1.8991	5.5698e-08	6.3722e-06	Down
c73634_g2	40.2902	150.468	-1.901	3.3376e-05	0.0019465	Down
c67240_g1	77.0318	287.934	-1.9022	2.1152e-06	0.00017439	Down
c73389_g1	3958.58	14799.6	-1.9025	2.851e-09	4.2615e-07	Down
c67542_g1	23.9576	89.6677	-1.9041	0.0015357	0.04752	Down
c70376_g1	86.1292	322.439	-1.9044	1.0174e-06	8.9805e-05	Down
c69672_g1	47.8806	179.283	-1.9047	1.7761e-05	0.0011245	Down
c75575_g1	314.035	1183.4	-1.9139	9.0736e-09	1.2257e-06	Down
c72407_g1	255.915	965.319	-1.9153	1.4227e-05	0.00093341	Down
c62464_g1	29.1512	110.006	-1.916	0.00019107	0.0088175	Down
c65974_g1	201.758	761.83	-1.9168	9.5026e-06	0.00066537	Down
c79326_g1	359.56	1362.26	-1.9217	2.522e-06	0.00020474	Down
c78708_g1	217.418	824.169	-1.9225	3.6071e-08	4.3436e-06	Down
c71361_g1	125.292	475.028	-1.9227	1.2224e-07	1.2994e-05	Down
c71150_g1	266.02	1011.33	-1.9267	3.0271e-08	3.6904e-06	Down
c81114_g1	1086.83	4133.7	-1.9273	4.5407e-06	0.0003469	Down
c73207_g2	153.698	585.62	-1.9299	6.1541e-08	6.9826e-06	Down
c78660_g2	1758.56	6704.94	-1.9308	1.426e-09	2.2234e-07	Down
c79531_g1	1200.49	4579.79	-1.9317	1.4133e-09	2.2186e-07	Down
c57881_g1	24.4817	93.5428	-1.9339	0.00034376	0.014214	Down
c76156_g1	87.6294	335.57	-1.9371	0.0016067	0.049362	Down
c75366_g1	91.9263	352.524	-1.9392	4.623e-07	4.3905e-05	Down
c71298_g1	87.6569	337.588	-1.9453	5.5322e-07	5.1683e-05	Down
c74987_g3	26.9406	103.758	-1.9454	0.0012765	0.041421	Down
c73174_g1	133.31	514.806	-1.9492	1.0283e-07	1.1083e-05	Down
c70424_g1	79.2078	306.506	-1.9522	0.00035889	0.014689	Down
c78328_g1	77.7216	301.029	-1.9535	4.7503e-07	4.4934e-05	Down
c71115_g1	373.947	1451.53	-1.9567	4.5557e-09	6.6085e-07	Down
c68749_g1	278.055	1080.14	-1.9578	2.0451e-06	0.00016963	Down
c74148_g1	114.135	443.509	-1.9582	1.3975e-07	1.4716e-05	Down
c78684_g1	201.765	785.719	-1.9613	7.0833e-05	0.0037407	Down
c60055_g1	18.8984	73.8262	-1.9659	0.00084582	0.029612	Down
c74882_g1	396.087	1551.42	-1.9697	3.5675e-09	5.2639e-07	Down
c66415_g1	27.9338	109.478	-1.9706	8.4679e-05	0.0043745	Down
c79248_g1	194.261	761.881	-1.9716	9.172e-09	1.2348e-06	Down
c71887_g1	50.1084	196.624	-1.9723	5.6444e-06	0.00042036	Down
c70325_g1	43.1664	169.424	-1.9727	1.0175e-05	0.00070669	Down
c74098_g1	492.611	1938.73	-1.9766	1.2455e-09	1.9687e-07	Down
c76071_g2	15.6671	62.0313	-1.9853	0.0014232	0.044889	Down
c77924_g1	569.004	2255.5	-1.9869	1.4217e-09	2.2217e-07	Down
c69182_g1	99.0168	392.512	-1.987	1.125e-07	1.2068e-05	Down
c67350_g1	384.59	1531.32	-1.9934	6.1076e-06	0.00045011	Down
c77123_g1	107.6	428.431	-1.9934	6.7746e-08	7.599e-06	Down
c69257_g1	172.252	686.323	-1.9944	5.0897e-09	7.2606e-07	Down
c64865_g1	3276.59	13071.6	-1.9962	3.3703e-10	5.779e-08	Down
c76867_g1	62.0475	247.622	-1.9967	1.3359e-06	0.00011511	Down
c79763_g1	1033.09	4133.49	-2.0004	2.498e-10	4.3375e-08	Down
c79964_g1	273.469	1094.85	-2.0013	2.7882e-09	4.1768e-07	Down
c77938_g1	40.5661	162.502	-2.0021	0.0001269	0.0062279	Down
c67259_g1	126.04	505.359	-2.0034	5.4968e-08	6.3097e-06	Down
c66564_g1	174.024	697.865	-2.0037	4.5848e-06	0.0003495	Down
c52138_g1	192.223	771.059	-2.0041	8.511e-09	1.1543e-06	Down
c73389_g2	1190.69	4794.03	-2.0094	2.3224e-09	3.5173e-07	Down
c71625_g2	1503.3	6070.91	-2.0138	5.0803e-09	7.2606e-07	Down
c67145_g1	635.29	2571.71	-2.0172	5.8904e-07	5.4585e-05	Down
c75003_g1	58.1058	235.42	-2.0185	0.0002683	0.011639	Down
c64453_g1	17.6466	71.5077	-2.0187	0.00068357	0.025001	Down
c76531_g2	48.6703	197.386	-2.0199	3.5492e-06	0.00027795	Down
c71587_g3	1560.93	6349.18	-2.0242	2.0751e-10	3.6586e-08	Down
c65925_g1	21.9781	89.5235	-2.0262	0.0001984	0.0090701	Down
c69821_g1	28.3339	115.432	-2.0264	5.9214e-05	0.0032034	Down
c77210_g1	210.162	856.472	-2.0269	4.4052e-09	6.4037e-07	Down
c63688_g1	51.0774	208.215	-2.0273	1.9435e-05	0.0012193	Down
c66973_g1	80.3149	327.611	-2.0282	1.8658e-07	1.9263e-05	Down
c69461_g1	438.254	1788.07	-2.0286	1.7585e-09	2.6989e-07	Down
c65562_g1	46.2736	188.82	-2.0287	3.9228e-06	0.00030409	Down
c66755_g1	17.1672	70.2745	-2.0333	0.00070084	0.02547	Down
c67403_g1	18.0018	73.945	-2.0383	0.0014293	0.045007	Down
c13049_g1	20.9848	86.2386	-2.039	0.00032265	0.013519	Down
c73023_g1	732.725	3013.42	-2.0401	3.3234e-05	0.0019448	Down
c79700_g1	42.5008	175.965	-2.0497	4.6968e-06	0.00035724	Down
c76122_g1	182.563	757.236	-2.0523	3.4423e-09	5.0901e-07	Down
c77218_g2	30.3754	126.058	-2.0531	2.7246e-05	0.001629	Down
c73659_g1	19.2088	79.7236	-2.0532	0.00033267	0.013855	Down
c68323_g1	206.124	856.283	-2.0546	7.4001e-07	6.6687e-05	Down
c63807_g1	439.416	1829.83	-2.058	5.1116e-05	0.0028336	Down
c65802_g1	291.708	1216.28	-2.0599	6.6664e-10	1.1072e-07	Down
c71396_g3	27.42	114.438	-2.0613	0.00012221	0.0060323	Down
c76256_g1	20.5848	86.151	-2.0653	0.00021496	0.0096983	Down
c81065_g3	17.3983	72.8852	-2.0667	0.00057942	0.021794	Down
c74339_g1	128.258	538.064	-2.0687	3.2209e-05	0.0018964	Down
c73780_g1	13.6876	57.6867	-2.0754	0.0013839	0.043891	Down
c71354_g1	87.1603	367.603	-2.0764	8.5388e-08	9.3789e-06	Down
c67378_g1	136.362	576.566	-2.08	0.00092985	0.032048	Down
c61123_g1	29.6823	125.763	-2.083	1.631e-05	0.0010462	Down
c74650_g1	26.106	110.769	-2.0851	4.979e-05	0.0027766	Down
c68055_g3	20.1054	85.3561	-2.0859	0.00021436	0.009684	Down
c66380_g1	34.2103	145.334	-2.0869	1.0516e-05	0.00072417	Down
c65326_g1	209.452	889.865	-2.087	1.4202e-09	2.2217e-07	Down
c73870_g1	46.8771	199.416	-2.0888	0.00015987	0.0075913	Down
c66112_g1	53.357	226.987	-2.0889	0.0003721	0.01513	Down
c70436_g1	66.2997	282.152	-2.0894	2.8669e-07	2.8241e-05	Down
c68233_g2	15.2325	64.905	-2.0912	0.00093923	0.032274	Down
c70753_g3	50.8636	216.814	-2.0918	1.9153e-06	0.00015963	Down
c65653_g3	39.3142	167.753	-2.0932	4.0995e-06	0.00031636	Down
c72004_g1	189.233	807.94	-2.0941	2.1703e-09	3.3016e-07	Down
c76184_g2	207.01	885.791	-2.0973	1.105e-09	1.7588e-07	Down
c67661_g1	43.0422	184.268	-2.098	2.3053e-06	0.00018803	Down
c62242_g1	239.738	1027.77	-2.1	6.8688e-10	1.1353e-07	Down
c68371_g1	63.3787	272.058	-2.1018	2.6323e-07	2.6231e-05	Down
c70269_g1	804.484	3469.81	-2.1087	2.8351e-11	5.7167e-09	Down
c70849_g2	24.9611	108.038	-2.1138	5.3681e-05	0.0029492	Down
c78916_g2	602.811	2623.69	-2.1218	4.1574e-09	6.082e-07	Down
c79864_g1	194.644	847.738	-2.1228	6.6563e-10	1.1072e-07	Down
c73920_g1	1213.33	5303.84	-2.1281	2.7892e-11	5.6407e-09	Down
c72858_g1	384.5	1682.49	-2.1295	1.4787e-10	2.6478e-08	Down
c70272_g1	266.392	1167.64	-2.132	6.7333e-07	6.1402e-05	Down
c79755_g1	2960.54	13014.1	-2.1361	2.3767e-08	2.9498e-06	Down
c74709_g1	69.2551	306.045	-2.1438	7.4822e-08	8.3113e-06	Down
c77103_g1	762.817	3371.64	-2.144	2.0137e-11	4.2086e-09	Down
c80188_g1	120.081	531.867	-2.1471	2.9765e-09	4.4395e-07	Down
c72386_g2	641.909	2847.93	-2.1495	9.542e-10	1.5438e-07	Down
c75183_g2	38.5693	171.388	-2.1517	2.9788e-06	0.00023596	Down
c74693_g1	238.751	1062.69	-2.1541	2.1211e-10	3.7206e-08	Down
c61516_g1	22.0229	98.1212	-2.1556	6.6951e-05	0.0035713	Down
c76733_g1	69.8311	311.877	-2.159	4.7464e-08	5.5693e-06	Down
c73879_g1	70.1793	314.382	-2.1634	0.0002499	0.010986	Down
c78588_g1	88.3225	395.715	-2.1636	1.6064e-08	2.0934e-06	Down
c80468_g2	140.755	632.102	-2.167	1.2146e-09	1.9288e-07	Down
c78083_g1	75.0695	337.584	-2.1689	3.5455e-08	4.2843e-06	Down
c79248_g2	430.543	1940	-2.1718	2.6665e-11	5.4245e-09	Down
c77267_g3	25.5025	115.052	-2.1736	2.3776e-05	0.0014493	Down
c61256_g1	112.973	511.309	-2.1782	3.2242e-05	0.0018964	Down
c73257_g1	25.9198	117.312	-2.1782	2.0872e-05	0.0013011	Down
c78430_g3	149.753	678.892	-2.1806	6.2215e-07	5.7267e-05	Down
c75882_g4	15.6223	70.8609	-2.1814	0.00025867	0.011286	Down
c76845_g1	277.81	1262.41	-2.184	8.8673e-11	1.6568e-08	Down
c76870_g1	203.175	925.258	-2.1871	2.0879e-10	3.6716e-08	Down
c77115_g1	161.357	735.015	-2.1875	1.5748e-09	2.4443e-07	Down
c74284_g1	104.345	475.517	-2.1881	4.9204e-09	7.063e-07	Down
c63327_g1	3219.12	14677.5	-2.1889	8.603e-12	1.902e-09	Down
c73499_g1	24.5438	111.942	-2.1893	2.4121e-05	0.0014677	Down
c72433_g1	264.399	1208.82	-2.1928	9.633e-11	1.7853e-08	Down
c69404_g2	877.542	4018.28	-2.195	7.8079e-12	1.7374e-09	Down
c72772_g1	17694.4	81580.7	-2.2049	1.7162e-12	4.1405e-10	Down
c67226_g1	154.302	711.754	-2.2056	4.8838e-10	8.2507e-08	Down
c69760_g2	102.152	472.055	-2.2082	3.2406e-09	4.8022e-07	Down
c77126_g1	117.677	544.17	-2.2092	0.00031051	0.013114	Down
c69016_g2	110.38	511.012	-2.2109	0.00024377	0.010761	Down
c66984_g1	45.1183	209.855	-2.2176	2.2145e-07	2.2574e-05	Down
c65286_g1	66.5825	309.73	-2.2178	9.6451e-05	0.0048908	Down
c75282_g2	282.807	1321.03	-2.2238	3.7826e-11	7.5169e-09	Down
c74479_g1	91.9091	429.66	-2.2249	5.2222e-09	7.4342e-07	Down
c69415_g2	99.5409	465.429	-2.2252	2.1234e-09	3.2374e-07	Down
c77476_g1	64.5582	302.083	-2.2263	2.1087e-08	2.6604e-06	Down
c61510_g1	90.9159	426.023	-2.2283	6.4477e-09	8.9926e-07	Down
c74731_g1	64.0167	300.142	-2.2291	2.2752e-08	2.8444e-06	Down
c79883_g1	1501.06	7039.99	-2.2296	5.6017e-12	1.2754e-09	Down
c65636_g1	13.9186	65.2869	-2.2298	0.00043648	0.017189	Down
c81077_g1	13.5186	63.4399	-2.2304	0.00034426	0.014225	Down
c59353_g2	52.5328	246.913	-2.2327	1.6183e-07	1.686e-05	Down
c79369_g1	114.339	537.413	-2.2327	9.9006e-10	1.5943e-07	Down
c67998_g1	13.7945	64.9069	-2.2343	0.00044785	0.017596	Down
c66249_g1	496.925	2339.17	-2.2349	1.2341e-11	2.7023e-09	Down
c61956_g1	1639.69	7740.11	-2.2389	2.0031e-12	4.7824e-10	Down
c66778_g1	27.0993	127.965	-2.2394	9.8668e-06	0.00068876	Down
c77502_g2	34.6	163.618	-2.2415	0.001181	0.039003	Down
c73132_g1	1116.86	5306.8	-2.2484	1.4492e-12	3.5335e-10	Down
c66192_g1	225.76	1077.49	-2.2548	5.254e-11	1.0148e-08	Down
c74348_g1	533.005	2544.14	-2.255	5.1543e-12	1.1853e-09	Down
c77347_g1	27.6062	131.864	-2.256	5.5003e-06	0.00041108	Down
c69541_g1	454.501	2174.08	-2.2581	2.3739e-12	5.5901e-10	Down
c65233_g1	11.3356	54.283	-2.2596	0.0010327	0.034876	Down
c72306_g1	522.786	2507.31	-2.2618	6.027e-09	8.4573e-07	Down
c70470_g2	1209.14	5829.66	-2.2694	2.0882e-12	4.9512e-10	Down
c71582_g1	1036.11	4999.28	-2.2705	1.5419e-12	3.7463e-10	Down
c63513_g1	10.6252	51.3197	-2.272	0.001081	0.036221	Down
c46361_g1	9.62166	46.4782	-2.2722	0.0012524	0.040889	Down
c65577_g1	20.0882	97.0671	-2.2726	0.00070457	0.025551	Down
c65303_g1	19.9985	97.0068	-2.2782	2.5675e-05	0.0015472	Down
c76179_g1	107.7	523.409	-2.2809	7.5368e-10	1.2339e-07	Down
c61516_g2	74.4487	361.846	-2.2811	7.059e-09	9.766e-07	Down
c71907_g2	61.8613	300.97	-2.2825	4.8748e-08	5.6907e-06	Down
c69466_g1	236.917	1153.68	-2.2838	2.3007e-08	2.871e-06	Down
c57460_g1	13438.9	65534.1	-2.2858	1.4846e-13	3.972e-11	Down
c64732_g1	21.7297	106.22	-2.2893	1.5563e-05	0.0010039	Down
c74901_g1	165.672	811.351	-2.292	5.6017e-11	1.0759e-08	Down
c72488_g2	240.893	1179.78	-2.2921	1.6122e-11	3.4641e-09	Down
c77121_g1	277.376	1359.07	-2.2927	1.0276e-11	2.2574e-09	Down
c66639_g1	2652.37	12995.9	-2.2927	6.7545e-13	1.7138e-10	Down
c67314_g2	47.2771	231.779	-2.2935	9.005e-08	9.8281e-06	Down
c57365_g1	47.3289	232.212	-2.2946	5.8697e-08	6.6931e-06	Down
c73933_g1	385.997	1899.92	-2.2993	9.6634e-11	1.7857e-08	Down
c68511_g1	11.2908	55.7208	-2.3031	0.00058199	0.021834	Down
c71169_g1	129.154	639.211	-2.3072	3.3618e-05	0.001959	Down
c78660_g1	122.516	608.733	-2.3128	2.2975e-10	4.0096e-08	Down
c77612_g1	64.9857	323.562	-2.3158	7.0416e-09	9.7615e-07	Down
c77185_g2	93.2403	465.413	-2.3195	0.00023276	0.010365	Down
c69623_g1	20.5848	103.021	-2.3233	1.6553e-05	0.0010578	Down
c77730_g1	47.3564	238.351	-2.3315	4.1105e-08	4.8814e-06	Down
c77114_g2	117.153	590.9	-2.3345	1.4177e-10	2.5586e-08	Down
c62523_g1	16.0671	81.3095	-2.3393	0.00015229	0.0072617	Down
c73060_g1	16.0223	81.1011	-2.3396	7.2716e-05	0.0038178	Down
c66159_g1	22.4402	113.583	-2.3396	8.728e-06	0.00061552	Down
c68594_g1	16.1912	82.1901	-2.3438	0.00030012	0.012723	Down
c69371_g1	36.6071	185.858	-2.344	2.2161e-07	2.2574e-05	Down
c59490_g1	9.18712	46.6536	-2.3443	0.0012738	0.041351	Down
c77407_g1	226.098	1148.56	-2.3448	9.2092e-12	2.0295e-09	Down
c74901_g2	27.0199	137.323	-2.3455	1.6452e-06	0.00013949	Down
c71573_g1	44.6665	227.142	-2.3463	4.3191e-08	5.1115e-06	Down
c64625_g1	9.06297	46.1274	-2.3476	0.0013294	0.042707	Down
c63703_g1	21.2952	108.418	-2.348	1.2329e-05	0.00083027	Down
c63794_g1	11.7701	59.9447	-2.3485	0.00041074	0.016382	Down
c62138_g1	42.8732	219.098	-2.3534	5.2024e-08	5.9918e-06	Down
c72897_g1	408.551	2090.45	-2.3552	0.0015328	0.047455	Down
c64234_g1	17.1845	88.0583	-2.3574	2.4778e-05	0.0015004	Down
c67278_g1	19.1467	98.1212	-2.3575	1.7489e-05	0.0011094	Down
c68481_g1	136.672	701.085	-2.3589	3.6351e-11	7.266e-09	Down
c72026_g1	125.25	642.66	-2.3592	9.0173e-11	1.6803e-08	Down
c75917_g1	52.2466	268.989	-2.3641	8.4133e-05	0.0043496	Down
c77362_g1	104.91	540.459	-2.365	9.6871e-11	1.7857e-08	Down
c61091_g1	48.2082	249.06	-2.3691	1.7583e-08	2.2725e-06	Down
c71494_g1	96.2475	503.307	-2.3866	1.2421e-10	2.2713e-08	Down
c70996_g2	1841.49	9630.46	-2.3867	8.7345e-11	1.6409e-08	Down
c74250_g2	577.361	3022.09	-2.388	2.6765e-13	7.0242e-11	Down
c74193_g1	41.4972	217.777	-2.3918	3.4563e-08	4.1914e-06	Down
c65298_g2	156.188	819.954	-2.3923	5.6489e-06	0.00042036	Down
c67692_g1	91.5814	480.918	-2.3927	3.2115e-10	5.5622e-08	Down
c74975_g2	281.88	1482.12	-2.3945	1.3245e-09	2.084e-07	Down
c66496_g2	14.7084	77.5532	-2.3986	5.7377e-05	0.0031237	Down
c50150_g1	17.5397	92.6622	-2.4014	1.6137e-05	0.001037	Down
c66414_g1	919.646	4895.11	-2.4122	1.3817e-13	3.711e-11	Down
c76859_g1	641.319	3424.03	-2.4166	2.9322e-12	6.8576e-10	Down
c66057_g1	11.1666	59.742	-2.4196	0.00024976	0.010986	Down
c67416_g1	19.5813	105.193	-2.4255	5.3724e-06	0.00040328	Down
c68913_g2	42.5283	228.788	-2.4275	6.035e-05	0.0032528	Down
c75565_g1	16.6706	89.8469	-2.4302	2.5849e-05	0.001555	Down
c81087_g3	12.4185	67.1669	-2.4353	0.0014231	0.044889	Down
c64460_g1	36.5898	198.386	-2.4388	6.9547e-08	7.784e-06	Down
c69651_g1	22.1298	120.306	-2.4427	6.0387e-06	0.00044551	Down
c69673_g1	210.386	1143.89	-2.4428	9.9931e-05	0.0050449	Down
c68009_g1	17.7707	97.0671	-2.4495	2.8707e-05	0.0017075	Down
c65706_g1	41.1696	225.258	-2.4519	1.9906e-08	2.5347e-06	Down
c61671_g1	11.877	65.0219	-2.4528	0.00016764	0.0079002	Down
c71593_g1	93.2748	511.677	-2.4557	4.5522e-11	8.9686e-09	Down
c57334_g1	14.3083	78.8157	-2.4616	0.00015203	0.0072545	Down
c70910_g1	100.493	554.58	-2.4643	1.4648e-10	2.6367e-08	Down
c69922_g2	196.806	1091.73	-2.4718	1.3566e-12	3.3194e-10	Down
c59999_g1	868.428	4832.05	-2.4762	1.8621e-14	5.591e-12	Down
c75112_g1	16.2706	90.9632	-2.483	1.1718e-05	0.00079777	Down
c56672_g1	11.5218	65.0823	-2.4979	0.00011619	0.0057764	Down
c70302_g1	234.992	1348.59	-2.5208	2.1714e-13	5.7205e-11	Down
c65916_g1	9.79063	56.2215	-2.5216	0.00020327	0.009256	Down
c67758_g1	289.487	1664.93	-2.5239	1.2155e-05	0.00082177	Down
c67136_g1	81.8529	470.901	-2.5243	0.00068513	0.025045	Down
c68419_g3	13.022	75.3206	-2.5321	4.1348e-05	0.0023516	Down
c72760_g1	73.9246	427.589	-2.5321	4.0232e-05	0.0023014	Down
c64006_g1	30.1719	175.141	-2.5372	6.6251e-06	0.00048204	Down
c70753_g1	845.404	4916.88	-2.54	6.7338e-15	2.1239e-12	Down
c74073_g1	901.548	5267.48	-2.5466	3.8109e-15	1.236e-12	Down
c66292_g1	97.013	567.894	-2.5494	7.7108e-12	1.7214e-09	Down
c80963_g1	200.292	1173.79	-2.551	0.0003753	0.015233	Down
c66722_g1	137.655	809.273	-2.5556	3.7072e-13	9.6555e-11	Down
c66873_g2	11.9391	70.3329	-2.5585	5.8989e-05	0.0031962	Down
c73671_g1	68.9965	410.766	-2.5737	2.6983e-11	5.473e-09	Down
c67607_g1	109.707	656.581	-2.5813	1.335e-06	0.00011511	Down
c64263_g1	74.2177	444.831	-2.5834	2.3217e-11	4.8084e-09	Down
c71750_g1	53.7295	324.505	-2.5945	2.0587e-06	0.00017034	Down
c76388_g2	12.6047	76.6434	-2.6042	2.1792e-05	0.0013499	Down
c61472_g1	6.54203	39.7878	-2.6045	0.0012511	0.040868	Down
c73394_g1	66.1928	402.92	-2.6057	1.8549e-06	0.00015535	Down
c64924_g1	7.50074	45.7456	-2.6085	0.00058293	0.021855	Down
c74466_g1	18.9157	115.525	-2.6106	0.00138	0.043884	Down
c67707_g1	8.3353	50.9689	-2.6123	0.00034803	0.014338	Down
c67531_g2	36.0036	220.156	-2.6123	4.2739e-09	6.2261e-07	Down
c71364_g2	44.2044	270.48	-2.6133	4.2468e-10	7.2279e-08	Down
c66436_g1	45.8563	280.665	-2.6137	1.5109e-09	2.3505e-07	Down
c79122_g1	271.399	1666.69	-2.6185	0.00015663	0.0074531	Down
c72966_g1	969.204	5964.52	-2.6215	3.1467e-16	1.2087e-13	Down
c78485_g1	84.5222	521.314	-2.6248	0.0006009	0.022504	Down
c73353_g1	72.0416	444.523	-2.6254	0.00071516	0.025881	Down
c71651_g2	24.4817	151.876	-2.6331	8.7749e-08	9.6229e-06	Down
c68683_g1	9.97686	61.9125	-2.6336	6.2595e-05	0.0033625	Down
c79957_g1	19.3157	120.248	-2.6382	2.0508e-06	0.00016989	Down
c70079_g1	15.774	98.3258	-2.64	3.587e-06	0.00028059	Down
c63900_g1	29.196	182.133	-2.6412	0.0001142	0.0056868	Down
c46702_g1	66.9928	424.294	-2.663	1.2553e-11	2.7401e-09	Down
c70378_g1	30.81	195.245	-2.6638	4.6241e-09	6.6937e-07	Down
c61270_g1	892.736	5662.19	-2.6651	0.0010347	0.034908	Down
c74519_g1	11.877	75.4101	-2.6666	2.1144e-05	0.0013169	Down
c72530_g2	18.9605	120.63	-2.6695	1.2289e-05	0.00082839	Down
c72999_g1	89.3088	568.291	-2.6698	0.00029004	0.012341	Down
c69925_g1	60.8232	387.49	-2.6715	4.5243e-11	8.9393e-09	Down
c68613_g1	229.854	1474.79	-2.6817	6.4814e-15	2.0537e-12	Down
c75429_g1	329.181	2113.23	-2.6825	0.0013851	0.04391	Down
c70769_g1	266.792	1724.47	-2.6924	1.493e-15	5.1478e-13	Down
c76684_g2	666.121	4308.68	-2.6934	1.772e-16	6.9625e-14	Down
c73034_g1	310.686	2024.67	-2.7042	6.6947e-16	2.4356e-13	Down
c78549_g1	6.47995	42.2816	-2.706	0.00069882	0.025423	Down
c75158_g1	1891.59	12350.6	-2.7069	2.6916e-17	1.164e-14	Down
c68656_g1	17.6466	115.636	-2.7121	4.7207e-07	4.4771e-05	Down
c78132_g2	48.2358	318.345	-2.7224	8.2587e-05	0.0042825	Down
c73244_g1	13.2703	87.6454	-2.7235	3.7769e-06	0.00029477	Down
c76375_g1	1154.56	7674.34	-2.7327	2.9395e-17	1.2632e-14	Down
c73518_g3	11.7701	78.6676	-2.7406	7.6345e-06	0.00054511	Down
c69763_g1	40.335	269.576	-2.7406	5.9173e-06	0.00043749	Down
c62591_g1	17.15	114.904	-2.7441	5.3082e-07	4.9725e-05	Down
c74710_g1	17.6914	118.806	-2.7475	3.7642e-07	3.6403e-05	Down
c76778_g1	863.151	5830.19	-2.7559	2.3079e-17	1.0172e-14	Down
c69245_g1	672.86	4576.61	-2.7659	5.2843e-11	1.0178e-08	Down
c67462_g1	258.229	1762.65	-2.771	3.7204e-16	1.3903e-13	Down
c60092_g1	42.0662	288.936	-2.78	4.9118e-11	9.6219e-09	Down
c67063_g4	21.0021	144.367	-2.7811	3.5516e-08	4.2843e-06	Down
c60015_g1	6.41787	44.1616	-2.7826	0.00040978	0.016381	Down
c66619_g1	15.0015	103.608	-2.788	7.5325e-07	6.7614e-05	Down
c70084_g1	25.1301	173.679	-2.7889	7.3166e-09	1.0002e-06	Down
c59705_g1	6.3558	44.0721	-2.7937	0.00044783	0.017596	Down
c67272_g1	18.7122	130.49	-2.8019	0.00049951	0.019284	Down
c75654_g1	119.967	836.728	-2.8021	6.9987e-15	2.1974e-12	Down
c69882_g2	52.0707	363.847	-2.8048	5.202e-12	1.1923e-09	Down
c78096_g2	298.871	2093.41	-2.8083	1.4952e-16	5.9427e-14	Down
c80162_g2	206.062	1444.28	-2.8092	0.00051526	0.01976	Down
c65608_g1	6.2489	43.9551	-2.8144	0.00029631	0.012584	Down
c58516_g1	24.4369	171.946	-2.8148	4.1772e-09	6.098e-07	Down
c59722_g1	5.52124	38.9656	-2.8191	0.00075116	0.026929	Down
c79122_g2	12.1253	85.7399	-2.8219	2.6254e-06	0.00021188	Down
c77905_g1	11.4149	80.7523	-2.8226	3.457e-06	0.00027166	Down
c70707_g1	141.786	1004.35	-2.8245	1.989e-15	6.607e-13	Down
c59238_g1	6.06267	43.1349	-2.8308	0.0014844	0.046353	Down
c70090_g1	22.147	157.719	-2.8322	4.0173e-07	3.8623e-05	Down
c68296_g1	39.2867	280.576	-2.8363	1.6773e-11	3.5928e-09	Down
c75882_g1	113.246	810.207	-2.8388	6.6003e-05	0.003529	Down
c68815_g1	41.3834	298.06	-2.8485	2.1655e-11	4.4984e-09	Down
c71396_g1	116.143	843.284	-2.8601	8.9931e-14	2.4538e-11	Down
c71324_g1	9.95961	72.5656	-2.8651	8.9973e-06	0.00063256	Down
c73735_g1	455.659	3323.35	-2.8666	4.3454e-06	0.00033346	Down
c66913_g1	15.1256	110.327	-2.8667	2.256e-07	2.2845e-05	Down
c79363_g2	29.1684	212.793	-2.867	3.2412e-10	5.5949e-08	Down
c64420_g1	31.5307	231.693	-2.8774	1.6595e-05	0.0010595	Down
c76266_g2	22.2712	163.817	-2.8788	4.1071e-09	6.0213e-07	Down
c70923_g1	157.736	1160.93	-2.8797	2.0914e-16	8.1706e-14	Down
c75097_g1	129.634	954.353	-2.8801	2.6359e-08	3.2538e-06	Down
c78934_g1	249.532	1840.81	-2.883	6.6978e-07	6.116e-05	Down
c112637_g1	6.77308	50.0572	-2.8857	0.00016136	0.0076517	Down
c80088_g2	236.917	1752.21	-2.8867	0.00014044	0.0067954	Down
c62807_g1	7.02139	51.9372	-2.8869	9.2972e-05	0.0047388	Down
c66004_g1	13.7496	101.934	-2.8902	3.7598e-07	3.6403e-05	Down
c57922_g1	8.27323	61.5033	-2.8941	5.5169e-05	0.0030178	Down
c56402_g1	5.04188	37.5882	-2.8982	0.00066518	0.024469	Down
c66496_g1	24.0817	180.257	-2.904	0.00050826	0.019546	Down
c71508_g1	50.6498	381.282	-2.9122	1.2128e-10	2.2238e-08	Down
c78132_g1	39.1108	295.193	-2.916	9.2316e-05	0.0047194	Down
c70108_g4	28.289	214.286	-2.9212	1.2622e-10	2.2983e-08	Down
c60205_g1	19.2261	145.833	-2.9232	6.0818e-09	8.5169e-07	Down
c74053_g1	101.496	773.009	-2.9291	1.7157e-11	3.6636e-09	Down
c45919_g1	11.1046	85.3543	-2.9423	0.0002264	0.010148	Down
c58889_g1	7.6249	58.6257	-2.9427	3.0311e-05	0.0017952	Down
c63922_g1	13.5013	104.081	-2.9465	0.00031049	0.013114	Down
c77045_g1	117.65	908.343	-2.9487	2.3891e-16	9.281e-14	Down
c76580_g1	8.64569	66.9001	-2.952	1.0401e-05	0.00071808	Down
c12543_g1	4.08317	31.6011	-2.9522	0.0014741	0.046112	Down
c74382_g2	32.3549	251.706	-2.9597	6.2217e-06	0.00045656	Down
c72890_g1	294.829	2294.52	-2.9602	2.9675e-18	1.4953e-15	Down
c66984_g2	1416.72	11100.1	-2.9699	9.8274e-20	5.7754e-17	Down
c73109_g1	131.851	1047.4	-2.9898	3.2829e-17	1.402e-14	Down
c65379_g1	26.0267	207.539	-2.9953	1.6511e-10	2.9336e-08	Down
c67528_g1	4.43837	35.6516	-3.0059	0.00073092	0.02634	Down
c68305_g1	55.4434	445.756	-3.0072	0.00057322	0.021599	Down
c76640_g1	39.7591	321.301	-3.0146	1.2014e-12	2.9821e-10	Down
c57982_g2	10.0217	81.0719	-3.0161	1.6616e-06	0.0001407	Down
c68468_g1	5.52124	44.8339	-3.0215	0.00016918	0.0079565	Down
c61706_g1	13.3944	108.95	-3.024	6.375e-08	7.2095e-06	Down
c68666_g1	108.721	887.08	-3.0284	0.00028647	0.012234	Down
c71880_g1	3.89693	32.0707	-3.0408	0.0013163	0.042371	Down
c77502_g1	13.253	109.069	-3.0408	1.0382e-05	0.00071808	Down
c75882_g2	802.363	6613.26	-3.043	9.6002e-10	1.5495e-07	Down
c68253_g1	279.234	2319.81	-3.0545	3.0444e-18	1.5169e-15	Down
c70996_g3	444.765	3696.33	-3.055	4.7128e-09	6.801e-07	Down
c63119_g1	10.7321	89.2623	-3.0561	0.00018561	0.0085944	Down
c71777_g2	148.073	1232.71	-3.0575	7.8363e-18	3.7418e-15	Down
c39539_g1	13.1461	109.567	-3.0591	1.5557e-06	0.00013239	Down
c65750_g2	4.31421	36.0042	-3.061	0.00065847	0.024238	Down
c66300_g1	91.0297	760.243	-3.0621	2.3721e-07	2.3951e-05	Down
c65497_g1	74.4212	622.914	-3.0652	4.9634e-16	1.8348e-13	Down
c79861_g1	68.5172	574.104	-3.0668	4.0416e-15	1.3047e-12	Down
c73109_g2	150.874	1277.86	-3.0823	1.5155e-18	7.835e-16	Down
c74316_g2	8.04218	68.1352	-3.0827	0.00011684	0.0057966	Down
c72949_g1	21.7297	184.917	-3.0891	1.4006e-10	2.5343e-08	Down
c78446_g2	53.1535	454.925	-3.0974	7.8343e-15	2.4374e-12	Down
c78114_g2	4.37629	37.4712	-3.098	0.00044126	0.017357	Down
c64353_g1	12.046	103.489	-3.1028	1.4175e-07	1.4904e-05	Down
c76266_g1	110.308	948.166	-3.1036	6.0094e-18	2.9305e-15	Down
c54291_g1	4.02109	34.5956	-3.1049	0.00060279	0.022562	Down
c80324_g2	481.155	4159.6	-3.1119	1.0875e-20	6.9238e-18	Down
c70467_g1	111.783	969.643	-3.1167	1.65e-07	1.7163e-05	Down
c77328_g1	15.4188	135.097	-3.1312	0.00099995	0.034021	Down
c65988_g1	194.309	1702.77	-3.1315	2.0346e-19	1.1756e-16	Down
c67175_g1	121.54	1069.71	-3.1377	2.9793e-18	1.4953e-15	Down
c78376_g2	99.3029	875.298	-3.1399	9.2734e-15	2.8722e-12	Down
c75881_g2	255.994	2258.22	-3.141	6.2389e-20	3.763e-17	Down
c71542_g1	119.86	1062.06	-3.1474	1.5501e-18	7.9538e-16	Down
c66700_g1	5.45916	48.3874	-3.1479	0.0013669	0.043513	Down
c68296_g2	127.358	1129.87	-3.1492	4.2444e-19	2.3535e-16	Down
c78096_g3	7.25243	64.4647	-3.152	8.039e-06	0.00057043	Down
c66507_g1	67.8791	605.159	-3.1563	1.3517e-16	5.4034e-14	Down
c69842_g2	6.77308	60.3888	-3.1564	0.0012334	0.040404	Down
c73398_g1	61.4095	548.112	-3.1579	6.5298e-16	2.3882e-13	Down
c60242_g1	31.5204	281.898	-3.1608	2.504e-09	3.7757e-07	Down
c72106_g1	56.7125	508.825	-3.1654	6.8808e-16	2.4901e-13	Down
c73464_g2	12.2495	110.212	-3.1695	2.2125e-08	2.771e-06	Down
c69228_g1	12.4185	112.266	-3.1764	2.3535e-08	2.9263e-06	Down
c64382_g1	17.1051	155.044	-3.1802	5.3327e-10	8.9871e-08	Down
c78690_g1	131.882	1203.9	-3.1904	5.515e-19	3.0096e-16	Down
c66820_g1	46.0252	420.417	-3.1913	3.6317e-15	1.1835e-12	Down
c73772_g1	146.839	1344.28	-3.1945	7.5237e-05	0.003934	Down
c71484_g1	52.0879	481.192	-3.2076	5.8325e-16	2.1446e-13	Down
c62147_g1	68.7585	637.296	-3.2124	3.6435e-17	1.5276e-14	Down
c61655_g1	7.33177	68.3964	-3.2217	1.9189e-06	0.00015973	Down
c67917_g1	421.862	3952.25	-3.2278	2.498e-21	1.7707e-18	Down
c75881_g1	12.7116	119.159	-3.2287	1.0743e-08	1.4343e-06	Down
c73267_g2	5.81436	54.6375	-3.2322	0.001014	0.034448	Down
c72839_g1	102.569	963.908	-3.2323	5.7921e-19	3.1359e-16	Down
c70421_g1	32.1066	302.085	-3.234	7.9111e-14	2.1934e-11	Down
c65017_g1	5045.59	47534.6	-3.2359	1.2402e-22	1.0399e-19	Down
c65332_g1	3.41758	32.2771	-3.2395	0.00073375	0.026414	Down
c74987_g4	12.1874	115.609	-3.2458	8.5366e-09	1.1554e-06	Down
c74541_g2	114.925	1090.46	-3.2462	4.8165e-05	0.0026991	Down
c63031_g2	71.307	678.34	-3.2499	1.5661e-17	7.0843e-15	Down
c70519_g1	57.4229	546.66	-3.2509	1.8876e-10	3.3364e-08	Down
c66018_g2	25.6542	244.983	-3.2554	1.5863e-12	3.8406e-10	Down
c66018_g1	5.93852	56.8664	-3.2594	1.1732e-05	0.00079787	Down
c64043_g1	8.45946	81.251	-3.2637	3.9433e-07	3.7974e-05	Down
c71191_g2	8.93881	86.0322	-3.2667	2.3413e-07	2.3675e-05	Down
c62720_g2	5.16603	49.9987	-3.2748	2.6092e-05	0.0015682	Down
c71611_g1	445.63	4340.18	-3.2838	1.9771e-20	1.2247e-17	Down
c67223_g1	58.7093	572.21	-3.2849	2.0735e-17	9.2577e-15	Down
c71777_g1	147.639	1445.15	-3.2911	2.3852e-20	1.4643e-17	Down
c71310_g1	10.0838	100.029	-3.3103	3.0499e-08	3.7117e-06	Down
c58129_g1	4.2694	42.3985	-3.3119	7.1892e-05	0.0037879	Down
c71049_g1	26.2302	261.615	-3.3181	1.7068e-13	4.5312e-11	Down
c80312_g1	36.9623	370.395	-3.3249	1.0947e-14	3.3603e-12	Down
c63092_g1	30.234	303.809	-3.3289	3.0656e-14	8.9696e-12	Down
c72892_g1	16.3775	165.876	-3.3403	6.4685e-08	7.2913e-06	Down
c65185_g1	9.72856	98.9726	-3.3467	2.3119e-08	2.8798e-06	Down
c67743_g1	10.0217	102.466	-3.3539	1.7507e-08	2.2669e-06	Down
c73933_g2	6.41787	65.7564	-3.357	2.211e-06	0.0001812	Down
c64684_g1	16.0223	164.174	-3.3571	5.089e-11	9.8567e-09	Down
c63535_g1	5.10396	52.3483	-3.3585	1.2895e-05	0.00086084	Down
c78161_g1	43.5216	447.136	-3.3609	0.00023033	0.010271	Down
c65891_g1	28.6097	295.093	-3.3666	3.1058e-14	9.0489e-12	Down
c74858_g1	21.8884	226.221	-3.3695	0.00079514	0.028269	Down
c69842_g1	12.6668	131.986	-3.3813	1.5891e-05	0.0010231	Down
c74981_g1	93.3817	975.02	-3.3842	1.9282e-05	0.0012108	Down
c71647_g1	21.6056	225.998	-3.3868	5.1117e-13	1.3115e-10	Down
c69940_g2	2.58302	27.0538	-3.3887	0.0011969	0.039489	Down
c74987_g2	6.12475	64.3186	-3.3925	1.8402e-06	0.00015431	Down
c60554_g1	2.52094	26.5843	-3.3985	0.001401	0.04433	Down
c75286_g1	15.6671	165.438	-3.4005	9.0552e-05	0.004643	Down
c75811_g1	5.33501	56.6891	-3.4095	7.8331e-06	0.00055698	Down
c60577_g2	4.79357	51.4658	-3.4244	1.8431e-05	0.0011638	Down
c74975_g3	26.4337	283.997	-3.4254	9.7123e-07	8.6057e-05	Down
c73329_g1	8.58361	92.3737	-3.4278	0.0014927	0.046526	Down
c70709_g1	20.0606	216.988	-3.4352	3.7676e-13	9.7757e-11	Down
c60577_g1	3.41758	37.0583	-3.4388	0.00019735	0.0090342	Down
c66866_g1	7.14554	77.4929	-3.4389	2.236e-07	2.2676e-05	Down
c65579_g1	4.14524	44.9819	-3.4398	3.3358e-05	0.0019465	Down
c57041_g1	6.12475	66.5493	-3.4417	1.0259e-06	9.0438e-05	Down
c67889_g1	4.85565	53.64	-3.4656	0.0012596	0.041046	Down
c64116_g3	3.18653	35.2405	-3.4672	0.00017142	0.0080433	Down
c68691_g2	2.58302	28.6086	-3.4693	0.00074931	0.02689	Down
c66116_g1	7.56282	83.8306	-3.4705	8.8776e-08	9.7045e-06	Down
c72185_g1	42.9284	476.557	-3.4726	9.5332e-16	3.3569e-13	Down
c66994_g1	274.669	3061.09	-3.4783	3.9314e-24	3.703e-21	Down
c65784_g1	29.2132	326.253	-3.4813	1.6762e-15	5.6776e-13	Down
c58016_g1	3.83486	43.396	-3.5003	0.00013494	0.0065571	Down
c71279_g1	1018.38	11553.4	-3.504	9.9157e-26	1.1755e-22	Down
c72449_g1	142.824	1627.74	-3.5106	1.5207e-17	6.9245e-15	Down
c73215_g1	16.981	194.452	-3.5174	1.222e-12	3.0115e-10	Down
c59941_g1	5.10396	58.5984	-3.5212	2.5627e-06	0.0002073	Down
c45752_g1	16.1292	185.593	-3.5244	2.8665e-12	6.7269e-10	Down
c61919_g1	3.06237	35.9457	-3.5531	0.00036748	0.014978	Down
c56012_g1	12.6668	149.71	-3.563	1.4332e-05	0.0009385	Down
c62540_g1	71.9623	857.168	-3.5743	2.0896e-21	1.5124e-18	Down
c62778_g1	9.79063	117.197	-3.5814	8.7421e-07	7.7863e-05	Down
c64111_g1	9.29402	111.444	-3.5839	1.7982e-09	2.7537e-07	Down
c66329_g1	3.41758	41.4029	-3.5987	5.1143e-05	0.0028336	Down
c68712_g1	16.7499	203.139	-3.6002	2.0481e-13	5.4164e-11	Down
c74032_g1	135.607	1645.16	-3.6007	3.6641e-24	3.5485e-21	Down
c67822_g1	91.0573	1104.87	-3.601	1.5372e-22	1.2735e-19	Down
c59036_g1	68.5102	834.443	-3.6064	1.8729e-21	1.37e-18	Down
c65493_g1	6.60411	81.2803	-3.6215	4.8276e-08	5.6453e-06	Down
c57383_g1	123.767	1533.18	-3.6308	5.7099e-24	5.2637e-21	Down
c64141_g1	1.97951	24.6769	-3.64	0.0014296	0.045007	Down
c60557_g1	21.2159	264.619	-3.6407	0.00014319	0.0069139	Down
c57343_g1	10.9804	137.854	-3.6501	6.9701e-07	6.331e-05	Down
c56673_g1	28.8753	363.158	-3.6527	7.1704e-05	0.0037809	Down
c74071_g1	134.996	1701.28	-3.6556	1.6795e-24	1.7497e-21	Down
c75125_g1	40.7523	515.018	-3.6597	1.4974e-19	8.7257e-17	Down
c58985_g1	2.58302	32.7759	-3.6655	0.00019529	0.0089646	Down
c62228_g1	75.0798	955.067	-3.6691	2.0044e-22	1.6214e-19	Down
c70362_g1	28.3511	361.233	-3.6715	1.1279e-17	5.2757e-15	Down
c64431_g1	7.6249	97.8893	-3.6824	1.2151e-05	0.00082177	Down
c63031_g4	51.5017	662.491	-3.6852	3.6207e-21	2.5147e-18	Down
c70068_g1	8.58361	111.325	-3.697	6.3683e-10	1.0628e-07	Down
c74329_g1	146.304	1907.32	-3.7045	7.1041e-16	2.5574e-13	Down
c66450_g1	134.658	1763.34	-3.7109	2.6954e-25	3.0382e-22	Down
c74039_g1	8.69051	114.528	-3.7201	0.00025951	0.011315	Down
c66110_g1	5.76955	76.2031	-3.7233	4.9977e-08	5.7851e-06	Down
c72835_g1	76.3559	1019.26	-3.7386	5.9695e-13	1.5202e-10	Down
c68231_g1	7.37659	99.1225	-3.7482	0.00053449	0.020327	Down
c62998_g1	6.41787	86.7082	-3.756	1.3791e-08	1.8096e-06	Down
c76710_g1	59.6507	813.508	-3.7695	1.0757e-09	1.72e-07	Down
c76140_g1	428.96	5885.16	-3.7782	2.3293e-28	3.5592e-25	Down
c62190_g1	14.9394	206.897	-3.7917	2.0342e-11	4.2384e-09	Down
c68359_g1	46.6908	646.632	-3.7917	6.0184e-12	1.3564e-09	Down
c41845_g1	27.6683	384.709	-3.7975	1.1354e-18	6.0055e-16	Down
c64359_g1	3.0003	41.7555	-3.7988	2.3426e-05	0.0014318	Down
c70718_g1	14.2117	200.357	-3.8174	8.3253e-05	0.0043138	Down
c74981_g2	58.7817	829.297	-3.8185	4.7303e-08	5.5598e-06	Down
c70701_g3	3.83486	54.4291	-3.8271	2.5407e-06	0.00020577	Down
c74921_g2	10.9804	156.451	-3.8327	1.8505e-12	4.4361e-10	Down
c66290_g1	92.1056	1316.28	-3.837	2.8474e-25	3.1077e-22	Down
c78296_g2	74.1211	1060.64	-3.8389	2.0641e-24	2.0569e-21	Down
c63327_g2	18.1432	261.422	-3.8489	0.00028832	0.012283	Down
c66282_g1	40.1936	579.391	-3.8495	1.7898e-21	1.3233e-18	Down
c64236_g1	2.58302	37.294	-3.8518	4.8457e-05	0.0027088	Down
c71075_g1	153.657	2220.44	-3.8531	5.7016e-06	0.00042336	Down
c65075_g2	156.095	2263.87	-3.8583	1.4674e-27	2.018e-24	Down
c65598_g1	9.83545	143.105	-3.8629	6.0365e-12	1.3564e-09	Down
c76932_g2	71.7761	1044.4	-3.863	1.445e-18	7.5268e-16	Down
c63031_g1	22.547	329.485	-3.8692	8.5016e-18	4.0314e-15	Down
c65373_g1	2.64509	39.2306	-3.8906	2.6134e-05	0.0015694	Down
c78334_g1	47.8461	711.462	-3.8943	0.00012458	0.0061319	Down
c80312_g2	11.7529	175.793	-3.9028	1.6913e-13	4.5074e-11	Down
c75199_g1	23.9576	359.274	-3.9065	2.4338e-17	1.0591e-14	Down
c62391_g1	2.39679	36.238	-3.9183	6.8233e-05	0.0036257	Down
c70942_g1	235.796	3568.99	-3.9199	1.868e-28	2.9191e-25	Down
c72445_g1	6.2489	94.7487	-3.9224	1.0262e-09	1.6448e-07	Down
c80174_g2	3.0003	45.5099	-3.923	8.0492e-06	0.00057057	Down
c46693_g1	1.56223	23.7379	-3.9255	0.00097737	0.033368	Down
c64813_g1	7.43867	113.998	-3.9378	3.3463e-10	5.7522e-08	Down
c66300_g2	2.93822	45.128	-3.941	9.2625e-06	0.00064988	Down
c68514_g1	35.569	547.312	-3.9437	7.9539e-06	0.00056498	Down
c67112_g2	5.04188	77.9954	-3.9514	0.00082278	0.029042	Down
c70274_g1	198.513	3080.38	-3.9558	1.3557e-29	2.5194e-26	Down
c77383_g2	49.9222	776.46	-3.9592	3.8722e-24	3.6979e-21	Down
c65236_g1	247.159	3898.84	-3.9795	2.356e-11	4.8357e-09	Down
c62519_g1	1.56223	24.6769	-3.9815	0.00070133	0.025474	Down
c64133_g2	4.14524	65.9902	-3.9927	9.9072e-08	1.0745e-05	Down
c73089_g1	6.54203	104.258	-3.9943	0.0011983	0.039491	Down
c66383_g1	4.85565	77.5843	-3.998	0.00033645	0.013978	Down
c71032_g1	193.83	3102.09	-4.0004	1.1592e-06	0.00010115	Down
c79960_g1	25.9819	419.362	-4.0126	1.4023e-20	8.7658e-18	Down
c65910_g1	50.8636	822.373	-4.0151	9.2384e-25	9.9254e-22	Down
c74028_g1	11.7701	191.341	-4.0229	7.7986e-15	2.4374e-12	Down
c75308_g1	107.887	1756.93	-4.0255	3.8556e-21	2.6511e-18	Down
c70161_g1	5.45916	90.0534	-4.044	1.6515e-09	2.546e-07	Down
c73268_g1	10.439	172.481	-4.0464	8.7766e-05	0.0045136	Down
c67029_g1	10.3769	172.508	-4.0552	2.2003e-08	2.7607e-06	Down
c72076_g2	1.56223	26.4674	-4.0825	0.00036609	0.014939	Down
c71086_g1	37.5037	635.852	-4.0836	5.7415e-24	5.2637e-21	Down
c66261_g1	124.664	2169.27	-4.1211	2.6856e-06	0.00021631	Down
c61272_g1	2.64509	47.0081	-4.1515	1.9013e-05	0.001195	Down
c64495_g1	22.5022	402.632	-4.1613	3.3318e-21	2.3377e-18	Down
c65851_g1	3.95901	71.7123	-4.179	2.1074e-08	2.6604e-06	Down
c59667_g1	1.56223	28.4332	-4.1859	0.00018592	0.0085968	Down
c40451_g1	3.12445	57.3925	-4.1992	2.4056e-07	2.4217e-05	Down
c55546_g1	13.7945	254.202	-4.2038	5.6836e-06	0.00042249	Down
c70204_g1	6.31098	117.99	-4.2247	6.1184e-06	0.00045039	Down
c63031_g3	11.1666	208.858	-4.2253	2.512e-16	9.7033e-14	Down
c61572_g1	1.43807	26.9077	-4.2258	0.00031779	0.013352	Down
c60649_g1	3.89693	73.2105	-4.2316	1.325e-08	1.7486e-06	Down
c71359_g1	67.0273	1273.87	-4.2483	5.5529e-15	1.7676e-12	Down
c74902_g3	416.3	7947.35	-4.2548	3.281e-31	6.8363e-28	Down
c59956_g2	6.41787	122.621	-4.256	4.3955e-12	1.0142e-09	Down
c75893_g1	137.41	2635	-4.2612	1.6613e-15	5.6776e-13	Down
c59042_g2	19.8571	382.696	-4.2685	4.8354e-06	0.00036536	Down
c73226_g1	32.1342	629.978	-4.2931	0.00016742	0.0078956	Down
c58289_g1	4.43837	88.8767	-4.3237	5.44e-10	9.1455e-08	Down
c62262_g1	21.8987	444.022	-4.3417	1.8576e-07	1.9207e-05	Down
c70685_g2	22.9816	467.166	-4.3454	1.2249e-23	1.0938e-20	Down
c60487_g1	3.66589	74.7379	-4.3496	6.7944e-05	0.0036187	Down
c71647_g2	1.43807	29.343	-4.3508	0.00013678	0.0066418	Down
c67581_g2	44.0009	898.114	-4.3513	1.686e-28	2.696e-25	Down
c66203_g1	2.58302	53.8154	-4.3809	2.6497e-07	2.6366e-05	Down
c40365_g1	1.08287	22.5942	-4.383	0.00061674	0.022947	Down
c70368_g1	157.322	3301.41	-4.3913	3.4688e-05	0.0020178	Down
c67861_g1	5.04188	108.687	-4.4301	6.673e-11	1.2745e-08	Down
c68565_g1	10.9977	237.09	-4.4302	1.3991e-18	7.3438e-16	Down
c58312_g1	1.50015	32.3941	-4.4326	4.8349e-05	0.002705	Down
c69443_g1	74.066	1622.08	-4.4529	1.0507e-24	1.1114e-21	Down
c65668_g1	79.1182	1745.42	-4.4634	1.0185e-32	2.5012e-29	Down
c67107_g1	55.9746	1253.44	-4.485	7.6045e-32	1.634e-28	Down
c72576_g1	7.14554	160.68	-4.491	3.5427e-15	1.16e-12	Down
c63501_g1	8.21115	185.182	-4.4952	3.9228e-16	1.458e-13	Down
c64156_g1	124.778	2820.05	-4.4983	0.00041271	0.016441	Down
c70704_g3	2.64509	60.007	-4.5037	7.0851e-07	6.41e-05	Down
c65129_g2	30.2513	689.194	-4.5098	6.3022e-28	9.0277e-25	Down
c57325_g1	2.58302	59.4186	-4.5238	5.0667e-08	5.8453e-06	Down
c59036_g2	26.5509	614.727	-4.5331	9.2198e-27	1.243e-23	Down
c40526_g1	1.08287	25.2634	-4.5441	0.00024108	0.010674	Down
c70701_g5	7.02139	165.462	-4.5586	1.4974e-15	5.1478e-13	Down
c64493_g1	3.06237	74.4145	-4.6029	2.779e-07	2.7454e-05	Down
c46487_g1	3.66589	89.3481	-4.6072	7.47e-11	1.4111e-08	Down
c66978_g2	143.845	3552.72	-4.6263	3.1389e-37	1.3489e-33	Down
c67332_g1	3.89693	97.0087	-4.6377	7.6295e-08	8.4476e-06	Down
c57244_g1	1.02079	25.5575	-4.646	0.00021072	0.0095637	Down
c72378_g2	27.1889	683.957	-4.6528	1.1399e-13	3.0858e-11	Down
c71673_g1	2.58302	65.0238	-4.6538	9.1764e-09	1.2348e-06	Down
c67112_g1	1.91743	48.9447	-4.6739	3.9146e-06	0.0003038	Down
c64192_g1	10.2252	263.059	-4.6852	6.6535e-21	4.357e-18	Down
c70685_g1	5.10396	131.686	-4.6893	5.2267e-14	1.4669e-11	Down
c55855_g1	249.397	6451.71	-4.6932	3.9818e-14	1.1408e-11	Down
c68646_g1	608.022	15773.2	-4.6972	2.245e-05	0.0013845	Down
c74975_g1	7.99736	209.937	-4.7143	6.5957e-06	0.00048093	Down
c78953_g1	3.12445	83.215	-4.7352	1.4787e-10	2.6478e-08	Down
c54286_g1	1.08287	30.1652	-4.8	0.00023917	0.010624	Down
c663_g1	0.958714	27.3461	-4.8341	0.00013761	0.0066773	Down
c67225_g1	7.85595	228.586	-4.8628	6.9296e-06	0.00050155	Down
c73824_g1	3.95901	116.345	-4.8771	7.2365e-11	1.3745e-08	Down
c75183_g1	32.7101	962.758	-4.8794	1.8675e-33	5.1364e-30	Down
c74649_g1	1.02079	30.1652	-4.8851	0.00022793	0.010197	Down
c66995_g1	17.5052	520.525	-4.8941	2.2803e-05	0.0014037	Down
c64990_g1	20.4434	611.378	-4.9024	1.7955e-29	3.2488e-26	Down
c67025_g1	78.6836	2363.91	-4.909	8.8982e-06	0.00062623	Down
c65540_g1	768.314	23217.1	-4.9173	7.8998e-22	6.1032e-19	Down
c68086_g1	3.41758	105.519	-4.9484	1.4371e-06	0.00012321	Down
c62905_g1	1.02079	31.6615	-4.955	2.1618e-05	0.0013416	Down
c68486_g1	980.221	30537.1	-4.9613	5.5016e-44	6.3047e-40	Down
c63279_g2	1.43807	45.8936	-4.9961	0.0008353	0.029366	Down
c67267_g1	10.1458	329.041	-5.0193	2.599e-24	2.553e-21	Down
c70701_g1	1.91743	62.6158	-5.0293	7.2913e-09	1.0002e-06	Down
c69507_g1	3.3555	117.345	-5.1281	2.1562e-05	0.0013393	Down
c68798_g1	0.958714	34.4494	-5.1672	0.00038853	0.015689	Down
c53836_g1	1.50015	55.2532	-5.2029	2.0703e-08	2.6216e-06	Down
c72386_g1	0.479357	17.7527	-5.2108	0.0014822	0.046305	Down
c60535_g1	1.02079	38.2642	-5.2282	0.000399	0.016044	Down
c60778_g1	67.5618	2562.77	-5.2454	2.4091e-40	1.6564e-36	Down
c68086_g2	0.541434	21.1856	-5.2902	0.00037284	0.015151	Down
c78953_g2	4.02109	163.204	-5.3429	6.9811e-18	3.3567e-15	Down
c46268_g1	3.54173	143.803	-5.3435	2.0238e-08	2.5722e-06	Down
c67791_g1	6.31098	265.251	-5.3933	5.3646e-23	4.6692e-20	Down
c74960_g1	9.64922	406.882	-5.3981	0.00046361	0.018091	Down
c70772_g5	0.479357	21.6551	-5.4975	0.00031206	0.013156	Down
c67786_g1	32.2135	1464.7	-5.5068	5.5541e-42	4.82e-38	Down
c64493_g2	4.91773	239.204	-5.6041	2.7792e-18	1.4155e-15	Down
c67474_g1	1.50015	73.152	-5.6077	7.3885e-11	1.3995e-08	Down
c68779_g2	0.479357	23.3852	-5.6084	0.00016562	0.0078244	Down
c60685_g1	16.9637	858.128	-5.6607	3.1179e-38	1.6491e-34	Down
c50805_g1	1.08287	55.0467	-5.6677	5.9567e-09	8.3757e-07	Down
c64883_g2	0.958714	49.8545	-5.7005	5.3461e-06	0.00040218	Down
c55260_g1	1.97951	104.342	-5.72	4.359e-14	1.2385e-11	Down
c76771_g1	18.7743	1021.98	-5.7665	5.169e-41	3.949e-37	Down
c66756_g1	9.83545	544.858	-5.7917	4.829e-34	1.5093e-30	Down
c56678_g1	1.02079	58.4522	-5.8395	7.66e-06	0.00054579	Down
c60329_g1	4.2694	256.483	-5.9087	2.7952e-25	3.0999e-22	Down
c64045_g1	13.1289	821.577	-5.9676	0.0013649	0.043508	Down
c80314_g2	0.479357	30.0464	-5.9699	1.1822e-05	0.00080323	Down
c72299_g1	6.83515	429.512	-5.9736	6.9509e-32	1.5417e-28	Down
c46779_g1	1.08287	69.688	-6.008	5.059e-11	9.8475e-09	Down
c75953_g1	0.479357	31.603	-6.0428	7.2152e-05	0.0037929	Down
c68991_g2	1.08287	75.4101	-6.1218	8.2695e-12	1.8342e-09	Down
c64403_g2	0.958714	67.726	-6.1425	0.0014914	0.046507	Down
c67063_g1	1.50015	107.808	-6.1672	1.2726e-06	0.00011021	Down
c57890_g2	1.50015	112.735	-6.2317	9.7772e-16	3.4126e-13	Down
c63011_g1	0.479357	37.1771	-6.2772	7.5298e-07	6.7614e-05	Down
c73351_g1	1.97951	158.389	-6.3222	8.9733e-20	5.3189e-17	Down
c72405_g1	75.5834	6074.16	-6.3285	5.9538e-59	4.0938e-54	Down
c67711_g1	2.39679	219.891	-6.5195	1.9697e-24	1.9917e-21	Down
c62948_g1	40.1936	4073.47	-6.6631	5.8463e-06	0.00043271	Down
c69629_g2	1.02079	106.986	-6.7116	1.2164e-08	1.6115e-06	Down
c69046_g1	5.27293	624.038	-6.8869	7.1962e-22	5.6228e-19	Down
c55362_g1	1.02079	135.156	-7.0488	9.1349e-08	9.9384e-06	Down
c69129_g2	1.50015	350.012	-7.8662	1.5607e-06	0.00013264	Down
c63357_g1	0.479357	117.661	-7.9393	5.8666e-18	2.8813e-15	Down
c19116_g1	0.479357	207.72	-8.7593	1.4521e-17	6.7012e-15	Down
c64729_g1	10621.8	22.1247	8.9072	0.0023328	0.066276	No
c64531_g2	149.146	0.498762	8.2242	0.0050803	0.11906	No
c44397_g1	244.17	0.939068	8.0224	0.081051	0.76489	No
c80785_g3	115.15	0.498762	7.8509	0.026619	0.38622	No
c62484_g1	1393.05	6.77807	7.6832	0.00172	0.052167	No
c73819_g1	7101.35	38.8195	7.5152	0.021931	0.33849	No
c73750_g5	864.336	4.84148	7.48	0.023622	0.35674	No
c53825_g1	758.711	4.37194	7.4391	0.079485	0.75655	No
c73750_g1	814.91	5.80977	7.132	0.0088667	0.18021	No
c72054_g1	130.071	0.968295	7.0696	0.0046759	0.11187	No
c74103_g2	832.632	8.71466	6.5781	0.0020552	0.059909	No
c49192_g2	92.1677	0.968295	6.5727	0.0096748	0.1922	No
c64102_g1	120.536	1.46706	6.3604	0.1054	0.88205	No
c62839_g1	37.8383	0.469534	6.3325	0.17221	1	No
c58475_g1	37.6348	0.469534	6.3247	0.03412	0.45371	No
c74065_g2	770.422	9.94789	6.2751	0.01657	0.27823	No
c65123_g1	73.397	0.997523	6.2012	0.013436	0.24217	No
c54184_g1	65.6928	0.939068	6.1284	0.0053753	0.12382	No
c66622_g1	30.4893	0.469534	6.0209	0.10208	0.86818	No
c49385_g2	31.2203	0.498762	5.968	0.17092	1	No
c68412_g2	31.1997	0.498762	5.967	0.029519	0.41389	No
c65658_g1	26.0267	0.469534	5.7926	0.020475	0.32342	No
c66008_g1	76.9285	1.4086	5.7712	0.13339	0.99078	No
c59081_g1	27.2234	0.498762	5.7704	0.0044426	0.10771	No
c69103_g1	2103.4	42.6361	5.6245	0.043826	0.53063	No
c25990_g1	71.4693	1.46706	5.6063	0.1947	1	No
c14227_g1	22.8471	0.469534	5.6046	0.071288	0.71057	No
c73285_g2	67.3964	1.4086	5.5803	0.043721	0.5301	No
c68552_g2	16150.1	345.186	5.548	0.023706	0.35769	No
c68419_g1	337.472	7.21837	5.5469	0.01585	0.26993	No
c56073_g1	68.2758	1.46706	5.5404	0.0063859	0.14057	No
c68107_g1	38.4866	0.939068	5.357	0.10989	0.89934	No
c56552_g1	36.614	0.939068	5.285	0.058512	0.63548	No
c77832_g4	38.1763	0.997523	5.2582	0.051115	0.58479	No
c60023_g1	18.995	0.498762	5.2511	0.037442	0.47959	No
c65546_g1	557.691	14.7894	5.2368	0.11562	0.92153	No
c44773_g1	17.6293	0.498762	5.1435	0.04876	0.56777	No
c66082_g1	1277.52	36.271	5.1384	0.072307	0.7172	No
c48425_g1	17.0776	0.498762	5.0976	0.12827	0.96946	No
c62965_g1	17.0603	0.498762	5.0962	0.0018109	0.054351	No
c61927_g1	47.8427	1.4086	5.086	0.014222	0.25152	No
c42587_g1	47.5496	1.4086	5.0771	0.034167	0.45382	No
c56817_g1	128.534	3.81473	5.0744	0.15553	1	No
c36239_g1	16.7672	0.498762	5.0711	0.012905	0.23562	No
c50116_g1	30.8893	0.939068	5.0397	0.0068785	0.14882	No
c68533_g1	778.41	23.7086	5.037	0.049662	0.57409	No
c57410_g1	15.9154	0.498762	4.9959	0.0028228	0.07702	No
c62483_g1	14.9567	0.469534	4.9934	0.0042737	0.10465	No
c74533_g1	219.364	7.21837	4.9255	0.093505	0.82692	No
c68032_g1	356.539	11.9722	4.8963	0.011178	0.21309	No
c74533_g2	13.8911	0.469534	4.8868	0.15972	1	No
c67480_g3	14.6463	0.498762	4.876	0.0045058	0.10894	No
c56736_g1	42.2594	1.46706	4.8483	0.037562	0.4805	No
c44866_g1	14.1221	0.498762	4.8235	0.011509	0.21795	No
c66812_g1	26.1406	0.939068	4.7989	0.0063629	0.14041	No
c78115_g2	5755.62	208.573	4.7863	0.022151	0.34111	No
c69124_g2	173.873	6.71961	4.6935	0.15413	1	No
c73223_g1	59.5405	2.3769	4.6467	0.16356	1	No
c32356_g1	11.7081	0.469534	4.6401	0.015628	0.26758	No
c71046_g1	11.7081	0.469534	4.6401	0.015628	0.26758	No
c58777_g1	11.4149	0.469534	4.6036	0.018528	0.30204	No
c61624_g1	126.326	5.22333	4.596	0.066233	0.68514	No
c69561_g1	309.379	12.8528	4.5892	0.023936	0.35971	No
c80735_g1	22.5367	0.939068	4.5849	0.015499	0.26643	No
c44156_g1	11.246	0.469534	4.582	0.20751	1	No
c61200_g1	22.3057	0.939068	4.57	0.098542	0.85132	No
c69027_g1	45.2149	1.90736	4.5671	0.095693	0.83686	No
c63890_g1	11.5391	0.498762	4.532	0.028417	0.40313	No
c35461_g1	10.7666	0.469534	4.5192	0.26668	1	No
c63420_g1	10.7493	0.469534	4.5169	0.023499	0.3555	No
c77007_g3	90.3953	3.96087	4.5124	0.015903	0.27054	No
c76787_g1	10.6873	0.469534	4.5085	0.023765	0.35835	No
c73642_g2	11.246	0.498762	4.4949	0.20633	1	No
c36748_g1	10.5804	0.469534	4.494	0.094972	0.83443	No
c77827_g3	11.1839	0.498762	4.4869	0.15123	1	No
c61703_g1	10.5183	0.469534	4.4855	0.049344	0.57213	No
c66858_g2	10.5183	0.469534	4.4855	0.049344	0.57213	No
c60044_g2	31.4928	1.4086	4.4827	0.01897	0.30633	No
c58830_g1	10.3941	0.469534	4.4684	0.028173	0.40132	No
c53397_g1	392.733	17.7527	4.4674	0.078205	0.74882	No
c68084_g6	30.5271	1.4086	4.4378	0.023883	0.35935	No
c60549_g1	10.6252	0.498762	4.413	0.023908	0.35945	No
c63440_g1	52.6121	2.49381	4.399	0.0016509	0.050524	No
c77775_g2	10.4562	0.498762	4.3899	0.027721	0.39702	No
c49372_g1	9.72856	0.469534	4.3729	0.035687	0.46445	No
c44664_g1	10.2872	0.498762	4.3664	0.32859	1	No
c63136_g1	9.49751	0.469534	4.3382	0.082204	0.76972	No
c79574_g2	38.4073	1.90736	4.3317	0.029419	0.41282	No
c37800_g1	9.31128	0.469534	4.3097	0.043234	0.52726	No
c60818_g1	9.72856	0.498762	4.2858	0.035502	0.46295	No
c71505_g2	4600.25	236.675	4.2807	0.0024277	0.068609	No
c37709_g1	28.7856	1.49629	4.2659	0.011461	0.21739	No
c50109_g2	9.01815	0.469534	4.2635	0.13791	1	No
c75667_g1	128.954	6.74884	4.2561	0.0030581	0.081594	No
c61368_g1	8.93881	0.469534	4.2508	0.046187	0.54759	No
c67841_g5	126.537	6.66116	4.2476	0.17623	1	No
c64203_g1	479.272	25.2653	4.2456	0.0081209	0.1689	No
c61157_g1	8.894	0.469534	4.2435	0.052371	0.5953	No
c61258_g1	344.159	18.3684	4.2278	0.0052249	0.12154	No
c95185_g1	8.76984	0.469534	4.2233	0.053503	0.60289	No
c71607_g1	79.477	4.31349	4.2036	0.072469	0.7181	No
c60814_g1	26.682	1.46706	4.1849	0.011556	0.21842	No
c52817_g1	9.01815	0.498762	4.1764	0.13685	1	No
c43709_g1	34.8241	1.93659	4.1685	0.17735	1	No
c55720_g1	8.93881	0.498762	4.1637	0.045945	0.54606	No
c66780_g1	8.35256	0.469534	4.1529	0.064772	0.67737	No
c42912_g1	8.83192	0.498762	4.1463	0.052667	0.59748	No
c62339_g1	25.8474	1.46706	4.139	0.053726	0.60411	No
c53699_g1	188.767	10.7389	4.1357	0.15205	1	No
c61718_g1	8.22841	0.469534	4.1313	0.066157	0.6848	No
c73009_g2	32.5757	1.87814	4.1164	0.030067	0.41858	No
c73148_g1	8.10425	0.469534	4.1094	0.067586	0.69323	No
c66996_g1	50.1187	2.90489	4.1088	0.11329	0.91199	No
c59915_g1	7.99736	0.469534	4.0902	0.20668	1	No
c77832_g9	15.9947	0.939068	4.0902	0.16948	1	No
c80494_g4	8.45946	0.498762	4.0841	0.056204	0.6216	No
c59641_g1	7.91802	0.469534	4.0758	0.069817	0.70399	No
c88413_g1	7.8732	0.469534	4.0677	0.079211	0.75505	No
c64432_g1	23.4506	1.4086	4.0573	0.15523	1	No
c55044_g1	7.81113	0.469534	4.0562	0.080035	0.75974	No
c8117_g1	7.81113	0.469534	4.0562	0.080035	0.75974	No
c44876_g1	15.5602	0.939068	4.0505	0.0080777	0.1681	No
c61881_g1	1608.63	97.829	4.0394	0.077707	0.74594	No
c76641_g1	926.227	56.543	4.0339	0.0062963	0.13938	No
c57652_g1	7.68697	0.469534	4.0331	0.081723	0.76766	No
c73642_g3	16.2878	0.997523	4.0293	0.039649	0.49831	No
c79316_g1	1189.56	73.6489	4.0136	0.047388	0.55803	No
c74812_g1	2398.7	150.238	3.9969	0.097507	0.84599	No
c59955_g1	15.8085	0.997523	3.9862	0.061485	0.65531	No
c65346_g1	7.8732	0.498762	3.9805	0.078828	0.75271	No
c62028_g1	1731.45	109.836	3.9786	0.064358	0.6757	No
c63864_g1	7.81113	0.498762	3.9691	0.079646	0.75734	No
c80785_g1	418.608	26.935	3.958	0.076557	0.73891	No
c61957_g1	7.20762	0.469534	3.9402	0.099802	0.85736	No
c80477_g1	7.20762	0.469534	3.9402	0.099802	0.85736	No
c55221_g1	44.1148	2.90489	3.9247	0.027206	0.39173	No
c54065_g1	7.50074	0.498762	3.9106	0.083936	0.77899	No
c52797_g1	34.7587	2.34767	3.8881	0.19143	1	No
c73942_g1	21.6228	1.46706	3.8816	0.0017766	0.053436	No
c49543_g1	6.85241	0.469534	3.8673	0.11937	0.93781	No
c59795_g1	6.79034	0.469534	3.8542	0.12056	0.94157	No
c68355_g2	3297.1	228.264	3.8524	0.0087275	0.17828	No
c55934_g1	6.77308	0.469534	3.8505	0.2647	1	No
c46308_g1	7.19036	0.498762	3.8496	0.35511	1	No
c66527_g1	124.595	8.6562	3.8474	0.030103	0.41875	No
c71122_g1	427.495	29.7249	3.8462	0.0441	0.53236	No
c26600_g1	6.72826	0.469534	3.8409	0.12177	0.944	No
c71444_g1	14674.7	1028.1	3.8353	0.035109	0.46006	No
c77070_g1	40.5558	2.90489	3.8034	0.0016511	0.050524	No
c73766_g1	1469.84	105.491	3.8005	0.0060335	0.13505	No
c60012_g1	6.54203	0.469534	3.8004	0.12552	0.95888	No
c64828_g1	6.54203	0.469534	3.8004	0.12552	0.95888	No
c61993_g1	13.0841	0.939068	3.8004	0.018551	0.30211	No
c62875_g1	20.771	1.49629	3.7951	0.002227	0.063697	No
c58805_g1	6.47995	0.469534	3.7867	0.12682	0.96393	No
c92628_g1	6.47995	0.469534	3.7867	0.12682	0.96393	No
c67279_g4	19.9813	1.46706	3.7677	0.0027898	0.076485	No
c62156_g1	6.79034	0.498762	3.7671	0.12	0.94045	No
c66054_g4	6.77308	0.498762	3.7634	0.26282	1	No
c46375_g1	6.3558	0.469534	3.7588	0.15279	1	No
c60706_g1	97.2029	7.18915	3.7571	0.067378	0.69165	No
c54965_g1	6.72826	0.498762	3.7538	0.1212	0.94324	No
c53224_g1	6.31098	0.469534	3.7486	0.14699	1	No
c75421_g1	524.153	39.2014	3.741	0.0037228	0.094351	No
c61085_g1	6.2489	0.469534	3.7343	0.14842	1	No
c74139_g3	6.2489	0.469534	3.7343	0.14842	1	No
c79142_g2	95.8993	7.27683	3.7201	0.0036228	0.092534	No
c78672_g2	6.18683	0.469534	3.7199	0.14988	1	No
c54641_g1	6.54203	0.498762	3.7133	0.12492	0.95747	No
c49502_g1	12.3116	0.939068	3.7126	0.026091	0.38111	No
c78628_g4	89.1226	6.8073	3.7106	0.030427	0.42129	No
c80249_g1	40599	3110.78	3.7061	0.21315	1	No
c50336_g1	6.12475	0.469534	3.7053	0.15136	1	No
c50462_g1	6.12475	0.469534	3.7053	0.15136	1	No
c62071_g3	6.12475	0.469534	3.7053	0.15136	1	No
c53734_g1	45.0114	3.4621	3.7006	0.016441	0.27661	No
c58896_g1	12.8978	0.997523	3.6926	0.018921	0.30591	No
c65121_g3	6.43513	0.498762	3.6895	0.3024	1	No
c49955_g2	31.7342	2.46458	3.6866	0.0074246	0.15724	No
c81125_g1	369.082	28.7566	3.682	0.026018	0.38076	No
c59848_g2	6.2489	0.498762	3.6472	0.14774	1	No
c66491_g1	12.0633	0.968295	3.639	0.026961	0.38962	No
c65083_g1	42.2422	3.40365	3.6335	0.0065968	0.14412	No
c41184_g1	6.18683	0.498762	3.6328	0.14919	1	No
c72275_g4	6.18683	0.498762	3.6328	0.14919	1	No
c73577_g8	6.18683	0.498762	3.6328	0.14919	1	No
c46744_g1	17.3707	1.4086	3.6243	0.068875	0.69963	No
c37880_g1	6.12475	0.498762	3.6182	0.15066	1	No
c57872_g1	6.12475	0.498762	3.6182	0.15066	1	No
c64325_g1	93.7508	7.65868	3.6137	0.018684	0.30343	No
c69374_g1	5.70747	0.469534	3.6036	0.1824	1	No
c58364_g1	29.1581	2.40612	3.5991	0.11948	0.93852	No
c67365_g1	17.0603	1.4086	3.5983	0.0090039	0.1822	No
c45814_g1	5.64539	0.469534	3.5878	0.18415	1	No
c60922_g1	5.64539	0.469534	3.5878	0.18415	1	No
c48038_g1	264.992	22.1812	3.5785	0.0054371	0.12487	No
c68451_g2	138.769	11.6195	3.5781	0.1338	0.99251	No
c56225_g1	430.385	36.0626	3.577	0.0020554	0.059909	No
c71470_g4	5.93852	0.498762	3.5737	0.15522	1	No
c75631_g1	5.58331	0.469534	3.5718	0.18592	1	No
c100574_g1	17.0603	1.43783	3.5687	0.0089682	0.1817	No
c48376_g1	5.8937	0.498762	3.5628	0.30831	1	No
c61475_g1	51.5534	4.37194	3.5597	0.0039999	0.099422	No
c55252_g1	5.52124	0.469534	3.5557	0.18772	1	No
c77455_g5	11.3529	0.968295	3.5515	0.037516	0.48021	No
c87566_g1	5.83162	0.498762	3.5475	0.19099	1	No
c50073_g1	5.45916	0.469534	3.5394	0.18955	1	No
c53615_g1	5.45916	0.469534	3.5394	0.18955	1	No
c64561_g1	5.45916	0.469534	3.5394	0.18955	1	No
c78074_g2	5.76955	0.498762	3.532	0.17989	1	No
c56686_g1	5.70747	0.498762	3.5164	0.18159	1	No
c64370_g2	5.70747	0.498762	3.5164	0.18159	1	No
c87289_g1	5.70747	0.498762	3.5164	0.18159	1	No
c63344_g1	5.33501	0.469534	3.5062	0.2742	1	No
c74596_g4	33.2964	2.93411	3.5044	0.0040576	0.1003	No
c45426_g1	5.29019	0.469534	3.494	0.21968	1	No
c53852_g1	10.5804	0.939068	3.494	0.14055	1	No
c78204_g3	5.29019	0.469534	3.494	0.21968	1	No
c62951_g1	1492.08	132.742	3.4906	0.11181	0.90764	No
c64482_g1	27.0096	2.40612	3.4887	0.32755	1	No
c72761_g1	5.58331	0.498762	3.4847	0.18508	1	No
c66898_g1	59.906	5.36947	3.4798	0.004867	0.11532	No
c38206_g1	5.22811	0.469534	3.477	0.22168	1	No
c50881_g1	5.22811	0.469534	3.477	0.22168	1	No
c60483_g2	5.22811	0.469534	3.477	0.22168	1	No
c68603_g1	10.4562	0.939068	3.477	0.053786	0.60459	No
c62692_g1	10.7493	0.968295	3.4727	0.045842	0.54524	No
c73441_g1	1594.42	143.803	3.4709	0.044804	0.5382	No
c64811_g6	5.52124	0.498762	3.4686	0.18687	1	No
c67328_g1	301.199	27.3461	3.4613	0.0020973	0.060772	No
c49873_g1	21.6401	1.96582	3.4605	0.089085	0.8033	No
c10369_g1	10.3321	0.939068	3.4598	0.054724	0.61084	No
c51091_g1	10.3148	0.939068	3.4573	0.09427	0.8308	No
c39638_g2	5.10396	0.469534	3.4423	0.22578	1	No
c59241_g1	5.10396	0.469534	3.4423	0.22578	1	No
c81059_g1	5.10396	0.469534	3.4423	0.22578	1	No
c57732_g1	5.04188	0.469534	3.4247	0.22788	1	No
c72743_g3	5.04188	0.469534	3.4247	0.22788	1	No
c51298_g1	21.3573	1.99505	3.4202	0.0082507	0.17113	No
c70082_g1	5.33501	0.498762	3.4191	0.27208	1	No
c70097_g2	38354.7	3592.57	3.4163	0.0038778	0.097241	No
c74403_g1	965.635	90.8171	3.4104	0.21593	1	No
c44087_g1	5.29019	0.498762	3.4069	0.21875	1	No
c68748_g4	5.29019	0.498762	3.4069	0.21875	1	No
c76910_g2	4.9798	0.469534	3.4068	0.23002	1	No
c50282_g1	56.0091	5.28178	3.4066	0.02211	0.34064	No
c58616_g1	10.1907	0.968295	3.3957	0.22543	1	No
c52446_g1	10.1631	0.968295	3.3917	0.26448	1	No
c63855_g2	9.85271	0.939068	3.3912	0.065579	0.68174	No
c54022_g1	5.22811	0.498762	3.3899	0.22073	1	No
c47672_g1	4.91773	0.469534	3.3887	0.2322	1	No
c69608_g1	9.79063	0.939068	3.3821	0.06614	0.6848	No
c76720_g1	155.981	15.0232	3.3761	0.062344	0.66122	No
c38808_g1	4.87291	0.469534	3.3755	0.4518	1	No
c73651_g2	9.72856	0.939068	3.3729	0.066708	0.68714	No
c106293_g1	5.16603	0.498762	3.3726	0.22275	1	No
c27450_g1	4.85565	0.469534	3.3704	0.27718	1	No
c63254_g2	4.85565	0.469534	3.3704	0.27718	1	No
c53403_g1	10.27	0.997523	3.3639	0.054752	0.61095	No
c40901_g1	4.81083	0.469534	3.357	0.3237	1	No
c51939_g2	4.81083	0.469534	3.357	0.3237	1	No
c62234_g1	4.81083	0.469534	3.357	0.3237	1	No
c62785_g1	34.2551	3.34519	3.3562	0.0075747	0.15957	No
c69191_g4	5.10396	0.498762	3.3552	0.2248	1	No
c60532_g1	4.79357	0.469534	3.3518	0.42204	1	No
c62952_g1	4.74875	0.469534	3.3382	0.26898	1	No
c71005_g1	33214.1	3291.98	3.3348	0.21559	1	No
c69124_g1	952.944	94.6337	3.332	0.095988	0.83821	No
c61053_g1	20.0606	1.99505	3.3299	0.0056063	0.12798	No
c74139_g8	101.252	10.094	3.3264	0.010442	0.20356	No
c70888_g1	1061.18	106.279	3.3197	0.070544	0.70782	No
c52919_g1	4.68668	0.469534	3.3193	0.27132	1	No
c61035_g2	4.68668	0.469534	3.3193	0.27132	1	No
c62631_g1	4.68668	0.469534	3.3193	0.27132	1	No
c92677_g1	4.68668	0.469534	3.3193	0.27132	1	No
c39740_g1	18.9778	1.90736	3.3147	0.0080016	0.16692	No
c55560_g1	14.2911	1.43783	3.3132	0.02236	0.34364	No
c55725_g1	9.6044	0.968295	3.3102	0.06759	0.69323	No
c48020_g1	4.91773	0.498762	3.3016	0.23117	1	No
c69276_g3	4.6246	0.469534	3.3	0.27371	1	No
c60813_g3	9.72856	0.997523	3.2858	0.066173	0.68481	No
c105628_g1	4.56252	0.469534	3.2805	0.27614	1	No
c44745_g1	4.56252	0.469534	3.2805	0.27614	1	No
c51489_g1	4.56252	0.469534	3.2805	0.27614	1	No
c8018_g1	99.4307	10.2402	3.2795	0.10201	0.86818	No
c59312_g1	9.64922	0.997523	3.274	0.30287	1	No
c68412_g1	385.615	39.9339	3.2715	0.12805	0.96862	No
c37971_g3	4.81083	0.498762	3.2699	0.32144	1	No
c59480_g2	4.81083	0.498762	3.2699	0.32144	1	No
c63229_g1	4.81083	0.498762	3.2699	0.32144	1	No
c5336_g1	9.6044	0.997523	3.2673	0.067316	0.69125	No
c59778_g1	9.6044	0.997523	3.2673	0.067316	0.69125	No
c67203_g1	13.7669	1.43783	3.2592	0.1484	1	No
c62663_g1	4.74875	0.498762	3.2511	0.26789	1	No
c73262_g5	4.74875	0.498762	3.2511	0.26789	1	No
c101348_g1	9.18712	0.968295	3.2461	0.08019	0.76084	No
c65083_g5	13.6255	1.43783	3.2443	0.027169	0.39156	No
c65868_g5	8.894	0.939068	3.2435	0.09391	0.82906	No
c60478_g1	9.43543	0.997523	3.2417	0.077267	0.74367	No
c26784_g1	4.43837	0.469534	3.2407	0.28114	1	No
c57978_g1	4.43837	0.469534	3.2407	0.28114	1	No
c76477_g1	149.805	15.8746	3.2383	0.011555	0.21842	No
c60770_g2	13.829	1.46706	3.2367	0.19756	1	No
c43356_g1	4.68668	0.498762	3.2321	0.27021	1	No
c52571_g1	4.68668	0.498762	3.2321	0.27021	1	No
c60759_g1	4.68668	0.498762	3.2321	0.27021	1	No
c71578_g1	22.1643	2.3769	3.2211	0.004917	0.11626	No
c13338_g1	13.9359	1.49629	3.2193	0.025917	0.37992	No
c78983_g2	58004.6	6244.82	3.2154	0.30855	1	No
c53581_g1	4.6246	0.498762	3.2129	0.27258	1	No
c61078_g1	4.6246	0.498762	3.2129	0.27258	1	No
c69578_g1	8.93881	0.968295	3.2066	0.082951	0.7741	No
c75625_g1	2253.93	244.153	3.2066	0.0034086	0.088542	No
c53622_g1	4.33147	0.469534	3.2056	0.47507	1	No
c59088_g1	8.64569	0.939068	3.2027	0.097023	0.84367	No
c65982_g1	22.6885	2.46458	3.2025	0.0037346	0.094578	No
c50567_g1	4.56252	0.498762	3.1934	0.27499	1	No
c62918_g1	4.56252	0.498762	3.1934	0.27499	1	No
c78006_g4	9.12505	0.997523	3.1934	0.080547	0.76265	No
c61380_g1	8.83192	0.968295	3.1892	0.094313	0.83097	No
c50686_g1	4.2694	0.469534	3.1847	0.33123	1	No
c65053_g4	4.2694	0.469534	3.1847	0.33123	1	No
c66096_g2	4.2694	0.469534	3.1847	0.33123	1	No
c54308_g1	21.8539	2.40612	3.1831	0.0050776	0.11905	No
c43572_g1	21.2676	2.34767	3.1794	0.0067073	0.14594	No
c58301_g1	8.76984	0.968295	3.179	0.095082	0.83468	No
c56362_g1	4.50045	0.498762	3.1736	0.27745	1	No
c61672_g2	4.50045	0.498762	3.1736	0.27745	1	No
c67710_g3	4.50045	0.498762	3.1736	0.27745	1	No
c46365_g1	39.2419	4.37194	3.166	0.027241	0.39194	No
c57944_g1	138.469	15.4343	3.1654	0.037556	0.4805	No
c74678_g1	454.208	50.6418	3.165	0.0091664	0.18451	No
c112648_g1	4.20732	0.469534	3.1636	0.32845	1	No
c55563_g1	4.20732	0.469534	3.1636	0.32845	1	No
c55762_g1	4.20732	0.469534	3.1636	0.32845	1	No
c60171_g1	4.20732	0.469534	3.1636	0.32845	1	No
c80725_g1	4.20732	0.469534	3.1636	0.32845	1	No
c60935_g1	17.5845	1.96582	3.1611	0.011621	0.21932	No
c53562_g1	8.35256	0.939068	3.1529	0.11308	0.91157	No
c59707_g1	50.781	5.72209	3.1497	0.031631	0.4317	No
c59629_g1	8.58361	0.968295	3.1481	0.097447	0.84559	No
c55796_g1	4.14524	0.469534	3.1422	0.33117	1	No
c58717_g1	4.14524	0.469534	3.1422	0.33117	1	No
c59608_g1	4.14524	0.469534	3.1422	0.33117	1	No
c76787_g2	4.14524	0.469534	3.1422	0.33117	1	No
c68235_g1	17.3535	1.96582	3.142	0.013274	0.24041	No
c77915_g3	8.76984	0.997523	3.1361	0.094718	0.83294	No
c80161_g2	12.6047	1.43783	3.132	0.038429	0.48887	No
c65048_g3	16.6879	1.90736	3.1291	0.016074	0.27238	No
c62296_g2	12.5254	1.43783	3.1229	0.32218	1	No
c75255_g1	38.2832	4.40117	3.1208	0.043775	0.53038	No
c110712_g1	4.08317	0.469534	3.1204	0.33394	1	No
c54819_g1	4.08317	0.469534	3.1204	0.33394	1	No
c56485_g1	4.08317	0.469534	3.1204	0.33394	1	No
c58432_g1	4.08317	0.469534	3.1204	0.33394	1	No
c75752_g1	4.08317	0.469534	3.1204	0.33394	1	No
c67359_g1	4.33147	0.498762	3.1184	0.47234	1	No
c20600_g1	4.31421	0.498762	3.1127	0.43813	1	No
c51645_g1	4.31421	0.498762	3.1127	0.43813	1	No
c59363_g1	8.05944	0.939068	3.1014	0.35958	1	No
c69715_g2	314.407	36.6491	3.1008	0.0026795	0.074081	No
c50074_g1	4.02109	0.469534	3.0983	0.33676	1	No
c50148_g1	4.02109	0.469534	3.0983	0.33676	1	No
c53438_g1	4.02109	0.469534	3.0983	0.33676	1	No
c60687_g1	4.02109	0.469534	3.0983	0.33676	1	No
c60966_g1	4.02109	0.469534	3.0983	0.33676	1	No
c86819_g1	4.02109	0.469534	3.0983	0.33676	1	No
c53548_g1	4.2694	0.498762	3.0976	0.32893	1	No
c62434_g1	4.2694	0.498762	3.0976	0.32893	1	No
c48181_g1	8.52153	0.997523	3.0947	0.097874	0.84768	No
c46941_g1	4.20732	0.498762	3.0765	0.32719	1	No
c72706_g3	4.20732	0.498762	3.0765	0.32719	1	No
c65431_g1	8.16633	0.968295	3.0762	0.11537	0.92105	No
c49878_g1	3.95901	0.469534	3.0758	0.33963	1	No
c53651_g1	3.95901	0.469534	3.0758	0.33963	1	No
c75239_g4	3.95901	0.469534	3.0758	0.33963	1	No
c77906_g4	3.95901	0.469534	3.0758	0.33963	1	No
c60279_g1	19.9985	2.3769	3.0727	0.0094566	0.18896	No
c69372_g1	31.6791	3.7855	3.065	0.11718	0.92901	No
c50783_g1	16.1464	1.93659	3.0596	0.018966	0.30633	No
c53669_g1	4.14524	0.498762	3.055	0.32989	1	No
c66654_g1	20.709	2.49381	3.0538	0.007025	0.15161	No
c74218_g6	3.89693	0.469534	3.053	0.34255	1	No
c78507_g1	3.89693	0.469534	3.053	0.34255	1	No
c78809_g3	128.289	15.4635	3.0525	0.011524	0.21812	No
c66370_g3	11.646	1.4086	3.0475	0.053939	0.60552	No
c61561_g1	12.1253	1.46706	3.047	0.045305	0.54214	No
c94119_g1	11.8495	1.43783	3.0429	0.36223	1	No
c69134_g1	665.739	81.1633	3.0361	0.098911	0.85258	No
c37989_g1	4.08317	0.498762	3.0333	0.33263	1	No
c41565_g1	4.08317	0.498762	3.0333	0.33263	1	No
c51030_g1	4.08317	0.498762	3.0333	0.33263	1	No
c51714_g1	4.08317	0.498762	3.0333	0.33263	1	No
c85014_g1	4.08317	0.498762	3.0333	0.33263	1	No
c88248_g1	4.08317	0.498762	3.0333	0.33263	1	No
c76708_g3	3.83486	0.469534	3.0299	0.46344	1	No
c77349_g2	3.83486	0.469534	3.0299	0.46344	1	No
c66532_g6	16.0223	1.96582	3.0269	0.019179	0.30883	No
c73217_g2	34.9104	4.28426	3.0265	0.01377	0.24574	No
c56283_g1	11.7081	1.43783	3.0255	0.05335	0.60207	No
c35525_g1	7.8732	0.968295	3.0234	0.13443	0.9956	No
c41929_g1	3.79004	0.469534	3.0129	0.50336	1	No
c43746_g1	3.79004	0.469534	3.0129	0.50336	1	No
c46288_g1	3.79004	0.469534	3.0129	0.50336	1	No
c65375_g1	3.79004	0.469534	3.0129	0.50336	1	No
c70343_g3	3.79004	0.469534	3.0129	0.50336	1	No
c59252_g1	4.02109	0.498762	3.0112	0.33542	1	No
c61767_g1	4.02109	0.498762	3.0112	0.33542	1	No
c73921_g1	4.02109	0.498762	3.0112	0.33542	1	No
c76819_g2	4.02109	0.498762	3.0112	0.33542	1	No
c56627_g1	246.063	30.6055	3.0072	0.2251	1	No
c66773_g1	43.1388	5.36947	3.0061	0.0049322	0.11658	No
c38488_g1	3.72796	0.469534	2.9891	0.39676	1	No
c59368_g1	3.72796	0.469534	2.9891	0.39676	1	No
c92664_g1	3.72796	0.469534	2.9891	0.39676	1	No
c64555_g1	18.8709	2.3769	2.989	0.058806	0.63767	No
c103327_g1	3.95901	0.498762	2.9887	0.33827	1	No
c110673_g1	3.95901	0.498762	2.9887	0.33827	1	No
c52188_g1	3.95901	0.498762	2.9887	0.33827	1	No
c56274_g1	3.95901	0.498762	2.9887	0.33827	1	No
c71603_g6	3.95901	0.498762	2.9887	0.33827	1	No
c71235_g3	39.535	4.98762	2.9867	0.010052	0.19777	No
c68112_g1	19.0226	2.40612	2.9829	0.011626	0.21932	No
c50775_g1	7.6249	0.968295	2.9772	0.13862	1	No
c70055_g1	7.6249	0.968295	2.9772	0.13862	1	No
c59847_g1	67.193	8.59775	2.9663	0.057461	0.63004	No
c73946_g2	3.89693	0.498762	2.9659	0.34117	1	No
c57743_g1	7.56282	0.968295	2.9654	0.1397	1	No
c75054_g2	7.56282	0.968295	2.9654	0.1397	1	No
c68166_g2	11.2287	1.43783	2.9652	0.063019	0.66571	No
c17371_g1	3.66589	0.469534	2.9649	0.39979	1	No
c56412_g1	3.66589	0.469534	2.9649	0.39979	1	No
c63942_g2	3.66589	0.469534	2.9649	0.39979	1	No
c86840_g1	3.66589	0.469534	2.9649	0.39979	1	No
c80524_g2	7.50074	0.968295	2.9535	0.1408	1	No
c73962_g2	7.26969	0.939068	2.9526	0.16312	1	No
c59807_g1	11.1046	1.43783	2.9492	0.063947	0.67293	No
c60825_g1	18.357	2.3769	2.9492	0.021027	0.32874	No
c59738_g1	19.2088	2.49381	2.9453	0.011282	0.21483	No
c63209_g1	7.43867	0.968295	2.9415	0.14191	1	No
c53348_g1	3.60381	0.469534	2.9402	0.40288	1	No
c57320_g1	3.60381	0.469534	2.9402	0.40288	1	No
c64060_g7	3.60381	0.469534	2.9402	0.40288	1	No
c74128_g1	3.60381	0.469534	2.9402	0.40288	1	No
c56249_g1	7.6249	0.997523	2.9343	0.13812	1	No
c55742_g1	3.79004	0.498762	2.9258	0.50049	1	No
c77440_g1	17.9742	2.3769	2.9188	0.15177	1	No
c47369_g1	3.54173	0.469534	2.9152	0.40603	1	No
c59287_g1	3.54173	0.469534	2.9152	0.40603	1	No
c60193_g1	3.54173	0.469534	2.9152	0.40603	1	No
c62738_g1	3.54173	0.469534	2.9152	0.40603	1	No
c78999_g1	3.54173	0.469534	2.9152	0.40603	1	No
c80302_g2	3.54173	0.469534	2.9152	0.40603	1	No
c80524_g3	3.54173	0.469534	2.9152	0.40603	1	No
c81009_g2	3.54173	0.469534	2.9152	0.40603	1	No
c8197_g1	3.54173	0.469534	2.9152	0.40603	1	No
c65108_g1	10.9804	1.46706	2.9039	0.06467	0.67717	No
c58721_g1	7.02139	0.939068	2.9025	0.16809	1	No
c49711_g1	3.72796	0.498762	2.902	0.39535	1	No
c64987_g2	3.72796	0.498762	2.902	0.39535	1	No
c66357_g1	3.72796	0.498762	2.902	0.39535	1	No
c76615_g2	3.72796	0.498762	2.902	0.39535	1	No
c50210_g1	29.5236	3.96087	2.898	0.0018415	0.055004	No
c62977_g1	349.166	46.86	2.8975	0.011139	0.21263	No
c57309_g1	6.95931	0.939068	2.8896	0.16937	1	No
c60227_g1	3.47965	0.469534	2.8896	0.40923	1	No
c79393_g2	3.47965	0.469534	2.8896	0.40923	1	No
c52068_g1	14.0876	1.90736	2.8848	0.24291	1	No
c28038_g1	3.66589	0.498762	2.8777	0.39836	1	No
c37230_g1	3.66589	0.498762	2.8777	0.39836	1	No
c45621_g2	3.66589	0.498762	2.8777	0.39836	1	No
c64388_g7	3.66589	0.498762	2.8777	0.39836	1	No
c71153_g1	3.66589	0.498762	2.8777	0.39836	1	No
c73921_g3	6.89723	0.939068	2.8767	0.17067	1	No
c64712_g1	5282.18	721.069	2.8729	0.0043715	0.1064	No
c70945_g2	7.08346	0.968295	2.8709	0.16623	1	No
c55358_g1	7.26969	0.997523	2.8655	0.16199	1	No
c56957_g1	3.41758	0.469534	2.8637	0.4125	1	No
c63125_g1	3.41758	0.469534	2.8637	0.4125	1	No
c106332_g1	3.60381	0.498762	2.8531	0.40142	1	No
c27538_g1	3.60381	0.498762	2.8531	0.40142	1	No
c50891_g1	3.60381	0.498762	2.8531	0.40142	1	No
c60575_g1	3.60381	0.498762	2.8531	0.40142	1	No
c60658_g1	3.60381	0.498762	2.8531	0.40142	1	No
c61224_g1	3.60381	0.498762	2.8531	0.40142	1	No
c71459_g1	3.60381	0.498762	2.8531	0.40142	1	No
c73442_g3	3.60381	0.498762	2.8531	0.40142	1	No
c73698_g3	3.60381	0.498762	2.8531	0.40142	1	No
c74763_g4	3.60381	0.498762	2.8531	0.40142	1	No
c92812_g1	3.60381	0.498762	2.8531	0.40142	1	No
c68314_g1	65.6135	9.12574	2.846	0.011619	0.21932	No
c70340_g1	128.064	17.8696	2.8413	0.031089	0.42667	No
c63307_g1	7.14554	0.997523	2.8406	0.16441	1	No
c7536_g1	10.0838	1.4086	2.8397	0.089808	0.80755	No
c105232_g1	3.3555	0.469534	2.8372	0.49084	1	No
c44250_g1	3.3555	0.469534	2.8372	0.49084	1	No
c54326_g1	3.3555	0.469534	2.8372	0.49084	1	No
c86821_g1	3.3555	0.469534	2.8372	0.49084	1	No
c9722_g1	3.3555	0.469534	2.8372	0.49084	1	No
c63337_g1	17.1845	2.40612	2.8363	0.023619	0.35674	No
c73590_g1	41.3213	5.80977	2.8303	0.078575	0.75111	No
c108001_g1	3.54173	0.498762	2.828	0.40454	1	No
c51824_g1	3.54173	0.498762	2.828	0.40454	1	No
c64135_g1	3.54173	0.498762	2.828	0.40454	1	No
c79475_g1	3.54173	0.498762	2.828	0.40454	1	No
c36668_g1	6.66618	0.939068	2.8276	0.19673	1	No
c60862_g1	6.66618	0.939068	2.8276	0.19673	1	No
c72222_g2	5561.47	785.582	2.8236	0.011922	0.22348	No
c65162_g1	10.5631	1.49629	2.8196	0.075466	0.73376	No
c66663_g1	10.1458	1.43783	2.8189	0.08889	0.8022	No
c71969_g4	6.60411	0.939068	2.8141	0.19815	1	No
c73298_g3	6.60411	0.939068	2.8141	0.19815	1	No
c61661_g1	6.79034	0.968295	2.81	0.1933	1	No
c35309_g1	3.47965	0.498762	2.8025	0.40772	1	No
c49869_g1	3.47965	0.498762	2.8025	0.40772	1	No
c55637_g1	3.47965	0.498762	2.8025	0.40772	1	No
c63827_g3	3.47965	0.498762	2.8025	0.40772	1	No
c64329_g1	3.47965	0.498762	2.8025	0.40772	1	No
c65923_g2	3.47965	0.498762	2.8025	0.40772	1	No
c72278_g2	3.47965	0.498762	2.8025	0.40772	1	No
c78190_g1	3.47965	0.498762	2.8025	0.40772	1	No
c72678_g2	6.72826	0.968295	2.7967	0.19467	1	No
c64720_g1	16.2878	2.34767	2.7945	0.10659	0.88692	No
c69527_g1	187.643	27.083	2.7925	0.072391	0.71764	No
c68592_g1	96.5373	13.938	2.7921	0.1131	0.91157	No
c71824_g1	9355.46	1351.96	2.7908	0.023178	0.35243	No
c45622_g1	3.24861	0.469534	2.7905	0.53898	1	No
c46993_g1	3.24861	0.469534	2.7905	0.53898	1	No
c77975_g2	3.24861	0.469534	2.7905	0.53898	1	No
c61538_g1	56.5229	8.18667	2.7875	0.24094	1	No
c52707_g1	16.3947	2.3769	2.7861	0.028448	0.40331	No
c43315_g1	6.66618	0.968295	2.7833	0.19607	1	No
c56430_g1	13.3324	1.93659	2.7833	0.04897	0.5691	No
c61092_g1	136.693	19.8939	2.7805	0.11576	0.92213	No
c53874_g1	3.41758	0.498762	2.7766	0.41096	1	No
c97394_g1	3.41758	0.498762	2.7766	0.41096	1	No
c66317_g5	6.41787	0.939068	2.7728	0.20253	1	No
c68796_g1	4402.07	645.408	2.7699	0.030912	0.4256	No
c58198_g1	89.8711	13.2327	2.7637	0.13786	1	No
c38363_g1	3.18653	0.469534	2.7627	0.48141	1	No
c43505_g1	3.18653	0.469534	2.7627	0.48141	1	No
c51205_g1	3.18653	0.469534	2.7627	0.48141	1	No
c51539_g1	3.18653	0.469534	2.7627	0.48141	1	No
c56000_g1	3.18653	0.469534	2.7627	0.48141	1	No
c74020_g2	3.18653	0.469534	2.7627	0.48141	1	No
c44260_g1	29.2477	4.31349	2.7614	0.0034549	0.089409	No
c56161_g1	6.3558	0.939068	2.7588	0.22344	1	No
c55358_g2	9.72856	1.43783	2.7583	0.10392	0.87529	No
c55099_g1	6.54203	0.968295	2.7562	0.19891	1	No
c50305_g1	3.3555	0.498762	2.7501	0.48771	1	No
c57632_g1	3.3555	0.498762	2.7501	0.48771	1	No
c67412_g1	2295.7	343.438	2.7408	0.0052025	0.12122	No
c25940_g1	3.12445	0.469534	2.7343	0.48475	1	No
c33281_g1	3.12445	0.469534	2.7343	0.48475	1	No
c59536_g1	6.2489	0.939068	2.7343	0.23176	1	No
c64332_g1	3.12445	0.469534	2.7343	0.48475	1	No
c66357_g6	3.12445	0.469534	2.7343	0.48475	1	No
c74420_g3	3.12445	0.469534	2.7343	0.48475	1	No
c79304_g1	3.12445	0.469534	2.7343	0.48475	1	No
c92969_g1	3.12445	0.469534	2.7343	0.48475	1	No
c61742_g1	12.4978	1.87814	2.7343	0.066471	0.68637	No
c62746_g1	12.4978	1.87814	2.7343	0.066471	0.68637	No
c80731_g2	34.5137	5.1941	2.7322	0.39419	1	No
c77873_g2	9.35609	1.4086	2.7316	0.12043	0.94128	No
c67069_g1	32.1411	4.84148	2.7309	0.0029212	0.078891	No
c71478_g3	32.1136	4.84148	2.7297	0.29539	1	No
c48365_g1	9.31128	1.4086	2.7247	0.12176	0.944	No
c55924_g1	9.31128	1.4086	2.7247	0.12176	0.944	No
c61939_g1	6.18683	0.939068	2.7199	0.23335	1	No
c64388_g8	6.18683	0.939068	2.7199	0.23335	1	No
c72905_g3	6.18683	0.939068	2.7199	0.23335	1	No
c40565_g1	6.37306	0.968295	2.7185	0.26536	1	No
c69733_g2	6.37306	0.968295	2.7185	0.26536	1	No
c67261_g1	156.623	23.9736	2.7078	0.002748	0.075641	No
c78027_g1	8205.2	1256.22	2.7074	0.2588	1	No
c33381_g1	3.06237	0.469534	2.7053	0.48816	1	No
c38266_g1	3.06237	0.469534	2.7053	0.48816	1	No
c42124_g1	3.06237	0.469534	2.7053	0.48816	1	No
c50333_g1	3.06237	0.469534	2.7053	0.48816	1	No
c56244_g1	3.06237	0.469534	2.7053	0.48816	1	No
c59224_g1	3.06237	0.469534	2.7053	0.48816	1	No
c60072_g1	3.06237	0.469534	2.7053	0.48816	1	No
c67130_g1	3.06237	0.469534	2.7053	0.48816	1	No
c71522_g2	3.06237	0.469534	2.7053	0.48816	1	No
c72637_g4	3.06237	0.469534	2.7053	0.48816	1	No
c100192_g1	6.31098	0.968295	2.7043	0.22947	1	No
c100329_g1	3.24861	0.498762	2.7034	0.53603	1	No
c104535_g1	3.24861	0.498762	2.7034	0.53603	1	No
c56739_g1	3.24861	0.498762	2.7034	0.53603	1	No
c67400_g2	3.24861	0.498762	2.7034	0.53603	1	No
c925_g1	3.24861	0.498762	2.7034	0.53603	1	No
c70007_g1	318.104	48.8532	2.703	0.11563	0.92153	No
c59757_g2	9.54233	1.46706	2.7014	0.10571	0.88352	No
c75130_g1	3398.13	522.5	2.7012	0.066436	0.68637	No
c64238_g1	94.506	14.6121	2.6932	0.0048957	0.1158	No
c60787_g2	6.06267	0.939068	2.6907	0.23658	1	No
c76855_g2	33.8448	5.25256	2.6878	0.16241	1	No
c76170_g1	18.4536	2.87566	2.6819	0.13671	1	No
c68952_g3	31.1997	4.87071	2.6793	0.15825	1	No
c71997_g5	178.394	27.8741	2.6781	0.092514	0.82148	No
c18286_g1	3.0003	0.469534	2.6758	0.49163	1	No
c53354_g1	6.00059	0.939068	2.6758	0.23822	1	No
c53618_g2	3.0003	0.469534	2.6758	0.49163	1	No
c54543_g1	3.0003	0.469534	2.6758	0.49163	1	No
c56487_g1	3.0003	0.469534	2.6758	0.49163	1	No
c56684_g1	3.0003	0.469534	2.6758	0.49163	1	No
c57752_g1	3.0003	0.469534	2.6758	0.49163	1	No
c62499_g1	3.0003	0.469534	2.6758	0.49163	1	No
c64093_g1	3.0003	0.469534	2.6758	0.49163	1	No
c71589_g3	3.0003	0.469534	2.6758	0.49163	1	No
c73362_g1	3.0003	0.469534	2.6758	0.49163	1	No
c73523_g6	3.0003	0.469534	2.6758	0.49163	1	No
c76301_g2	3.0003	0.469534	2.6758	0.49163	1	No
c67163_g1	6.18683	0.968295	2.6757	0.2326	1	No
c78595_g3	6.18683	0.968295	2.6757	0.2326	1	No
c114768_g1	3.18653	0.498762	2.6756	0.47986	1	No
c42528_g1	3.18653	0.498762	2.6756	0.47986	1	No
c56092_g1	3.18653	0.498762	2.6756	0.47986	1	No
c59275_g1	3.18653	0.498762	2.6756	0.47986	1	No
c61079_g1	3.18653	0.498762	2.6756	0.47986	1	No
c66311_g3	3.18653	0.498762	2.6756	0.47986	1	No
c78871_g5	6.37306	0.997523	2.6756	0.27655	1	No
c72552_g1	6.3558	0.997523	2.6717	0.2214	1	No
c65794_g2	23.8955	3.75627	2.6694	0.0098745	0.1951	No
c65006_g4	6.31098	0.997523	2.6614	0.22875	1	No
c57008_g1	12.4357	1.96582	2.6613	0.066302	0.68554	No
c67250_g1	12.4185	1.96582	2.6593	0.059724	0.64397	No
c59892_g1	12.3737	1.96582	2.6541	0.066714	0.68714	No
c62401_g1	12.1874	1.93659	2.6538	0.068173	0.69556	No
c66136_g1	12.1874	1.93659	2.6538	0.068173	0.69556	No
c74415_g3	21.7297	3.4621	2.65	0.012032	0.22499	No
c100628_g1	6.2489	0.997523	2.6472	0.23029	1	No
c25488_g1	3.12445	0.498762	2.6472	0.48317	1	No
c39562_g1	3.12445	0.498762	2.6472	0.48317	1	No
c46587_g1	3.12445	0.498762	2.6472	0.48317	1	No
c51452_g1	3.12445	0.498762	2.6472	0.48317	1	No
c51595_g1	6.2489	0.997523	2.6472	0.23029	1	No
c57939_g1	3.12445	0.498762	2.6472	0.48317	1	No
c60472_g1	3.12445	0.498762	2.6472	0.48317	1	No
c65011_g1	3.12445	0.498762	2.6472	0.48317	1	No
c86952_g1	3.12445	0.498762	2.6472	0.48317	1	No
c9910_g1	3.12445	0.498762	2.6472	0.48317	1	No
c57002_g1	9.18712	1.46706	2.6467	0.12261	0.9475	No
c58033_g1	6.06267	0.968295	2.6464	0.23581	1	No
c39847_g1	2.93822	0.469534	2.6456	0.49518	1	No
c60024_g1	2.93822	0.469534	2.6456	0.49518	1	No
c66790_g1	2.93822	0.469534	2.6456	0.49518	1	No
c68184_g2	2.93822	0.469534	2.6456	0.49518	1	No
c76819_g3	2.93822	0.469534	2.6456	0.49518	1	No
c73442_g1	15.3739	2.46458	2.6411	0.03835	0.48813	No
c79932_g3	12.4357	1.99505	2.64	0.06611	0.6848	No
c61583_g1	24.499	3.93164	2.6395	0.0083861	0.17305	No
c68163_g2	8.95607	1.43783	2.639	0.1554	1	No
c56275_g1	6.00059	0.968295	2.6316	0.23745	1	No
c78219_g6	8.70777	1.4086	2.628	0.1448	1	No
c62172_g1	454.701	73.6763	2.6256	0.095762	0.83722	No
c57102_g1	5.76955	0.939068	2.6192	0.27449	1	No
c78113_g2	11.8943	1.93659	2.6187	0.078095	0.74819	No
c113930_g1	3.06237	0.498762	2.6182	0.48654	1	No
c41109_g1	3.06237	0.498762	2.6182	0.48654	1	No
c45340_g1	3.06237	0.498762	2.6182	0.48654	1	No
c45829_g1	3.06237	0.498762	2.6182	0.48654	1	No
c46646_g1	3.06237	0.498762	2.6182	0.48654	1	No
c56365_g1	3.06237	0.498762	2.6182	0.48654	1	No
c57205_g1	3.06237	0.498762	2.6182	0.48654	1	No
c57768_g1	3.06237	0.498762	2.6182	0.48654	1	No
c58641_g2	3.06237	0.498762	2.6182	0.48654	1	No
c60838_g1	3.06237	0.498762	2.6182	0.48654	1	No
c61639_g1	3.06237	0.498762	2.6182	0.48654	1	No
c63778_g3	3.06237	0.498762	2.6182	0.48654	1	No
c66230_g2	3.06237	0.498762	2.6182	0.48654	1	No
c71276_g3	3.06237	0.498762	2.6182	0.48654	1	No
c72423_g4	3.06237	0.498762	2.6182	0.48654	1	No
c89743_g1	3.06237	0.498762	2.6182	0.48654	1	No
c92898_g1	3.06237	0.498762	2.6182	0.48654	1	No
c68941_g2	543.589	88.6099	2.617	0.058276	0.63447	No
c111323_g1	2.87614	0.469534	2.6148	0.52556	1	No
c36922_g1	2.87614	0.469534	2.6148	0.52556	1	No
c38778_g1	2.87614	0.469534	2.6148	0.52556	1	No
c41669_g1	2.87614	0.469534	2.6148	0.52556	1	No
c50043_g1	2.87614	0.469534	2.6148	0.52556	1	No
c50609_g1	2.87614	0.469534	2.6148	0.52556	1	No
c51875_g1	2.87614	0.469534	2.6148	0.52556	1	No
c60188_g1	2.87614	0.469534	2.6148	0.52556	1	No
c67625_g2	2.87614	0.469534	2.6148	0.52556	1	No
c72578_g2	11.646	1.90736	2.6102	0.08025	0.76127	No
c54949_g1	12.0012	1.96582	2.61	0.069267	0.70164	No
c65965_g1	24455.6	4007.36	2.6094	0.085047	0.78459	No
c62240_g2	8.76984	1.43783	2.6087	0.14347	1	No
c46597_g1	6.06267	0.997523	2.6035	0.23505	1	No
c61178_g1	6.06267	0.997523	2.6035	0.23505	1	No
c43538_g1	5.87644	0.968295	2.6014	0.24078	1	No
c58977_g1	11.7081	1.93659	2.5959	0.079531	0.75678	No
c80752_g1	12182.4	2016.43	2.5949	0.032665	0.44135	No
c61059_g1	28.8753	4.78302	2.5938	0.0051139	0.11966	No
c64315_g1	34.8759	5.78054	2.593	0.0021367	0.061678	No
c57836_g1	5.83162	0.968295	2.5904	0.27194	1	No
c73071_g4	11.6632	1.93659	2.5904	0.22325	1	No
c114141_g1	3.0003	0.498762	2.5887	0.48999	1	No
c52741_g1	3.0003	0.498762	2.5887	0.48999	1	No
c54152_g1	3.0003	0.498762	2.5887	0.48999	1	No
c56578_g2	3.0003	0.498762	2.5887	0.48999	1	No
c57595_g1	3.0003	0.498762	2.5887	0.48999	1	No
c60578_g1	3.0003	0.498762	2.5887	0.48999	1	No
c67873_g1	3.0003	0.498762	2.5887	0.48999	1	No
c9148_g1	3.0003	0.498762	2.5887	0.48999	1	No
c56114_g1	5.64539	0.939068	2.5878	0.27805	1	No
c73677_g2	8.81466	1.46706	2.587	0.18235	1	No
c63366_g1	11.4598	1.90736	2.5869	0.081747	0.76766	No
c77170_g2	8.60087	1.43783	2.5806	0.40201	1	No
c99504_g1	52.7156	8.83157	2.5775	0.12687	0.96411	No
c65647_g1	17.2914	2.90489	2.5735	0.03077	0.424	No
c58781_g1	5.58331	0.939068	2.5718	0.27986	1	No
c55478_g1	8.894	1.49629	2.5714	0.14086	1	No
c59719_g1	37.2451	6.27931	2.5684	0.0019201	0.057004	No
c56127_g1	971.884	164.813	2.56	0.071023	0.71014	No
c58418_g1	25.0749	4.25503	2.559	0.2953	1	No
c34560_g1	2.93822	0.498762	2.5585	0.4935	1	No
c52703_g1	2.93822	0.498762	2.5585	0.4935	1	No
c64333_g2	2.93822	0.498762	2.5585	0.4935	1	No
c64905_g3	2.93822	0.498762	2.5585	0.4935	1	No
c55510_g1	8.76984	1.49629	2.5512	0.14262	1	No
c62340_g1	8.22841	1.4086	2.5464	0.16972	1	No
c54897_g1	5.64539	0.968295	2.5436	0.2772	1	No
c55571_g1	5.64539	0.968295	2.5436	0.2772	1	No
c66699_g1	5.64539	0.968295	2.5436	0.2772	1	No
c78351_g2	5.64539	0.968295	2.5436	0.2772	1	No
c57247_g1	11.246	1.93659	2.5378	0.35024	1	No
c68349_g2	4015.08	692.927	2.5347	0.0036854	0.093666	No
c55368_g1	2.87614	0.498762	2.5277	0.52236	1	No
c57433_g1	2.87614	0.498762	2.5277	0.52236	1	No
c47121_g1	5.58331	0.968295	2.5276	0.27901	1	No
c49884_g1	5.58331	0.968295	2.5276	0.27901	1	No
c56985_g1	8.29049	1.43783	2.5276	0.16822	1	No
c63927_g1	5.58331	0.968295	2.5276	0.27901	1	No
c71979_g4	5.58331	0.968295	2.5276	0.27901	1	No
c100044_g1	2.70717	0.469534	2.5275	0.58622	1	No
c42836_g1	2.70717	0.469534	2.5275	0.58622	1	No
c45684_g1	2.70717	0.469534	2.5275	0.58622	1	No
c48158_g1	2.70717	0.469534	2.5275	0.58622	1	No
c51145_g1	2.70717	0.469534	2.5275	0.58622	1	No
c52320_g1	2.70717	0.469534	2.5275	0.58622	1	No
c54912_g1	2.70717	0.469534	2.5275	0.58622	1	No
c55908_g1	2.70717	0.469534	2.5275	0.58622	1	No
c57077_g1	2.70717	0.469534	2.5275	0.58622	1	No
c57969_g1	2.70717	0.469534	2.5275	0.58622	1	No
c58938_g2	2.70717	0.469534	2.5275	0.58622	1	No
c60036_g1	2.70717	0.469534	2.5275	0.58622	1	No
c61072_g1	2.70717	0.469534	2.5275	0.58622	1	No
c62572_g1	2.70717	0.469534	2.5275	0.58622	1	No
c69529_g2	2.70717	0.469534	2.5275	0.58622	1	No
c74131_g2	2.70717	0.469534	2.5275	0.58622	1	No
c74290_g1	2.70717	0.469534	2.5275	0.58622	1	No
c79247_g2	2.70717	0.469534	2.5275	0.58622	1	No
c78847_g1	24.6231	4.28426	2.5229	0.011862	0.22261	No
c73184_g4	8.22841	1.43783	2.5167	0.16923	1	No
c66897_g1	35.9312	6.27931	2.5166	0.020816	0.32684	No
c64468_g1	5.70747	0.997523	2.5164	0.2746	1	No
c77646_g2	30.3306	5.31101	2.5137	0.0052943	0.12261	No
c55109_g1	13.8738	2.43535	2.5102	0.060389	0.64849	No
c61772_g1	24.5611	4.31349	2.5094	0.011893	0.22306	No
c64816_g1	19.1915	3.37442	2.5078	0.10763	0.89064	No
c65196_g1	32.3652	5.69286	2.5072	0.33308	1	No
c75244_g3	5.64539	0.997523	2.5007	0.27636	1	No
c68941_g3	58.6093	10.3571	2.5005	0.15521	1	No
c78279_g1	8.29049	1.46706	2.4985	0.16774	1	No
c74596_g3	27.8097	4.92916	2.4962	0.0072529	0.15503	No
c65489_g1	5.45916	0.968295	2.4952	0.28269	1	No
c57563_g2	8.10425	1.43783	2.4948	0.1713	1	No
c100023_g1	2.64509	0.469534	2.494	0.58149	1	No
c102848_g1	2.64509	0.469534	2.494	0.58149	1	No
c105316_g1	2.64509	0.469534	2.494	0.58149	1	No
c21171_g1	2.64509	0.469534	2.494	0.58149	1	No
c40396_g1	2.64509	0.469534	2.494	0.58149	1	No
c41514_g1	2.64509	0.469534	2.494	0.58149	1	No
c41777_g1	2.64509	0.469534	2.494	0.58149	1	No
c47652_g1	2.64509	0.469534	2.494	0.58149	1	No
c51068_g1	2.64509	0.469534	2.494	0.58149	1	No
c52681_g1	2.64509	0.469534	2.494	0.58149	1	No
c53695_g1	5.29019	0.939068	2.494	0.32445	1	No
c54726_g1	2.64509	0.469534	2.494	0.58149	1	No
c55628_g1	2.64509	0.469534	2.494	0.58149	1	No
c56665_g1	2.64509	0.469534	2.494	0.58149	1	No
c59482_g1	2.64509	0.469534	2.494	0.58149	1	No
c60252_g1	2.64509	0.469534	2.494	0.58149	1	No
[truncated: 40,124 more rows]

## Sheet: C
Gene id	RF read_count	l-GF read_count	Log2 (RF/l-GF)	Pval	Padj	Significant
c72405_g1	3.62336	5814.01	-10.648	1.1297e-105	1.9858e-101	Down
c70524_g1	1.62336	1350.4	-9.7002	0.00061578	0.0097844	Down
c60685_g1	1.06168	821.655	-9.596	5.0964e-59	7.7286e-56	Down
c76771_g1	1.5	978.608	-9.3496	1.4567e-55	1.7968e-52	Down
c67434_g1	0.5	315.062	-9.2995	0.0021236	0.027686	Down
c67607_g1	1.06168	628.127	-9.2086	4.0568e-26	8.831e-24	Down
c64990_g1	1	585.223	-9.1928	4.0104e-50	3.615e-47	Down
c73847_g1	0.5	258.401	-9.0135	0.0014013	0.0195	Down
c68405_g1	0.5	247.43	-8.9509	0.00035425	0.0060486	Down
c66352_g1	4.18504	1979.11	-8.8854	0.00043472	0.0072259	Down
c62948_g1	8.8084	3904.02	-8.7919	8.9669e-08	3.4098e-06	Down
c67711_g1	0.5	210.454	-8.7174	6.5269e-28	1.5825e-25	Down
c69046_g1	1.5	597.676	-8.6383	1.5358e-24	2.9184e-22	Down
c19116_g1	0.5	198.958	-8.6363	9.5776e-17	1.0021e-14	Down
c64286_g1	0.5	196.68	-8.6197	4.8562e-10	2.5886e-08	Down
c64460_g1	0.5	189.94	-8.5694	5.3999e-26	1.1611e-23	Down
c68731_g1	1.06168	380.537	-8.4855	0.00014806	0.0028312	Down
c63501_g1	0.5	177.316	-8.4702	9.5733e-25	1.875e-22	Down
c70200_g1	0.5	172.735	-8.4324	0.0023072	0.029668	Down
c69348_g1	5.8084	1981.9	-8.4145	0.00077921	0.011931	Down
c79692_g3	0.5	166.147	-8.3763	0.00078413	0.011996	Down
c75737_g1	0.561679	184.031	-8.356	1.9796e-05	0.0004696	Down
c70034_g1	0.5	158.758	-8.3107	0.001311	0.018476	Down
c71741_g1	0.5	158.08	-8.3045	1.5868e-09	7.8458e-08	Down
c73351_g1	0.5	151.591	-8.244	5.2849e-22	8.388e-20	Down
c67175_g1	3.68504	1023.97	-8.1183	7.3779e-60	1.2351e-56	Down
c60557_g1	1	253.539	-7.9861	3.5759e-09	1.6863e-07	Down
c76932_g2	4.18504	999.263	-7.8995	3.315e-39	1.7013e-36	Down
c64493_g2	1	229.091	-7.8398	1.7152e-21	2.6103e-19	Down
c76466_g1	1.68504	377.957	-7.8093	0.00014821	0.0028333	Down
c73824_g1	0.5	111.44	-7.8001	1.0154e-13	8.0854e-12	Down
c63461_g1	0.5	108.485	-7.7614	8.7594e-05	0.0017708	Down
c71130_g1	2.62336	568.051	-7.7585	0.0003617	0.0061532	Down
c57890_g2	0.5	107.958	-7.7543	6.5979e-17	6.9971e-15	Down
c67786_g1	6.62336	1402.32	-7.726	7.4982e-64	1.5976e-60	Down
c72541_g1	0.5	105.454	-7.7205	0.0014731	0.020309	Down
c67063_g1	0.5	103.299	-7.6907	3.1136e-07	1.0848e-05	Down
c67206_g1	0.5	103.099	-7.6879	2.0986e-05	0.00049448	Down
c68086_g1	0.5	101.095	-7.6596	1.9678e-08	8.3853e-07	Down
c69507_g1	0.561679	112.442	-7.6452	5.5466e-07	1.8362e-05	Down
c66290_g1	6.3084	1260.3	-7.6423	1.0667e-61	1.9737e-58	Down
c72299_g1	2.06168	411.089	-7.6395	2.5709e-39	1.3591e-36	Down
c75759_g3	1.5	292.743	-7.6085	0.0019485	0.025709	Down
c64813_g1	0.561679	109.185	-7.6028	2.5136e-15	2.3347e-13	Down
c66969_g1	0.5	92.9798	-7.5388	5.4052e-05	0.001153	Down
c67861_g1	0.561679	104.101	-7.534	1.9012e-14	1.6105e-12	Down
c74960_g1	2.12336	390.005	-7.521	2.2593e-05	0.00052811	Down
c70733_g1	1.5	267.644	-7.4792	0.0023326	0.029946	Down
c62190_g1	1.12336	198.157	-7.4627	5.4186e-19	6.7912e-17	Down
c60778_g1	14.185	2454	-7.4346	1.401e-56	1.9701e-53	Down
c68551_g1	0.5	86.3167	-7.4316	5.8941e-07	1.9402e-05	Down
c65829_g1	0.5	85.6907	-7.4211	3.3619e-05	0.00075375	Down
c70084_g1	1	166.295	-7.3776	1.454e-22	2.3775e-20	Down
c72158_g1	18.8635	3092.24	-7.3569	0.00010435	0.0020697	Down
c67210_g1	8.12336	1318.42	-7.3425	8.752e-15	7.7016e-13	Down
c65910_g1	4.87008	787.034	-7.3363	2.0312e-51	2.0698e-48	Down
c68386_g1	0.561679	89.0726	-7.3091	0.0012114	0.017267	Down
c67822_g1	6.74672	1057.93	-7.2928	1.7568e-56	2.3754e-53	Down
c66396_g1	0.5	78.3765	-7.2923	3.0426e-05	0.0006901	Down
c66018_g2	1.5	234.576	-7.289	5.1588e-28	1.2638e-25	Down
c55546_g1	1.62336	243.545	-7.2291	1.7607e-09	8.6452e-08	Down
c67112_g2	0.5	74.7444	-7.2239	1.5906e-05	0.00038737	Down
c69521_g1	2	297.677	-7.2176	0.00095931	0.014248	Down
c62998_g1	0.561679	83.0348	-7.2078	1.2838e-13	1.012e-11	Down
c68565_g1	1.56168	227.037	-7.1837	2.2261e-27	5.2173e-25	Down
c68991_g2	0.5	72.1886	-7.1737	4.5355e-12	3.096e-10	Down
c68613_g1	9.8084	1411.99	-7.1695	1.4103e-60	2.4186e-57	Down
c75308_g1	11.8701	1682.49	-7.1471	3.0444e-38	1.4969e-35	Down
c70701_g5	1.12336	158.379	-7.1394	1.0069e-21	1.5732e-19	Down
c78953_g2	1.12336	156.25	-7.1199	1.6365e-21	2.5014e-19	Down
c66112_g1	1.56168	217.115	-7.1192	5.8268e-13	4.363e-11	Down
c65129_g2	4.74672	659.717	-7.1188	5.9316e-47	4.7393e-44	Down
c71391_g1	0.5	69.3595	-7.116	0.0038837	0.045584	Down
c63880_g1	0.5	69.1087	-7.1108	0.00031001	0.0053946	Down
c79622_g2	2.56168	351.1	-7.0986	7.345e-35	2.9177e-32	Down
c65075_g2	16.1785	2167.49	-7.0658	3.3007e-66	9.5779e-63	Down
c68253_g1	16.6168	2221.35	-7.0626	5.6198e-54	6.4776e-51	Down
c64276_g1	1.12336	150.165	-7.0626	6.7364e-05	0.0014059	Down
c74316_g2	0.5	65.2759	-7.0285	5.7253e-08	2.2552e-06	Down
c46268_g1	1.06168	137.538	-7.0173	3.3551e-10	1.8301e-08	Down
c74858_g1	1.68504	216.313	-7.0042	2.409e-07	8.5215e-06	Down
c64493_g1	0.561679	71.2875	-6.9878	4.9485e-09	2.2682e-07	Down
c63327_g1	111.373	14050	-6.979	6.882e-80	4.3989e-76	Down
c68646_g1	120.366	15114.3	-6.9723	4.2625e-08	1.7126e-06	Down
c71625_g2	46.3504	5810.24	-6.9699	4.5565e-75	2.0023e-71	Down
c64045_g1	6.3084	787.676	-6.9642	0.00042298	0.0070591	Down
c60750_g1	0.5	62.1954	-6.9587	0.0008622	0.013029	Down
c72835_g1	7.87008	976.18	-6.9546	5.257e-24	9.6507e-22	Down
c75183_g1	7.43176	921.696	-6.9544	2.7359e-52	2.9595e-49	Down
c64914_g1	1.5	185.209	-6.948	0.00031372	0.0054454	Down
c67025_g1	18.4318	2265.12	-6.9413	3.614e-08	1.4714e-06	Down
c75759_g1	5.74672	700.058	-6.9286	0.0035325	0.042097	Down
c73226_g1	5.12336	603.691	-6.8806	4.9671e-07	1.6638e-05	Down
c60886_g1	43.6719	5117.66	-6.8726	3.1182e-07	1.0859e-05	Down
c57383_g1	12.5551	1467.74	-6.8692	3.9135e-59	6.1147e-56	Down
c61510_g1	3.5	407.808	-6.8644	1.0141e-36	4.5706e-34	Down
c72938_g2	1.62336	187.113	-6.8488	0.0020189	0.026503	Down
c59042_g2	3.18504	366.658	-6.847	2.7972e-09	1.3334e-07	Down
c67267_g1	2.74672	314.853	-6.8408	2.1332e-32	7.3884e-30	Down
c66057_g1	0.5	57.2101	-6.8382	7.1822e-10	3.7213e-08	Down
c63092_g1	2.56168	290.758	-6.8266	1.0545e-30	3.252e-28	Down
c69340_g1	6.49344	725.557	-6.804	0.0015338	0.021026	Down
c63327_g2	2.24672	250.509	-6.8009	7.0324e-07	2.2817e-05	Down
c74638_g2	0.5	55.4822	-6.794	4.5293e-05	0.00098687	Down
c74466_g1	1	110.689	-6.7904	2.367e-07	8.3842e-06	Down
c67225_g1	2	219.023	-6.7749	1.2678e-07	4.6969e-06	Down
c55855_g1	58.2821	6179.4	-6.7283	6.6508e-21	9.6817e-19	Down
c73268_g1	1.56168	165.269	-6.7256	3.6681e-07	1.2618e-05	Down
c69189_g1	1.12336	117.402	-6.7075	0.0012967	0.018301	Down
c59956_g2	1.12336	117.35	-6.7069	4.2465e-17	4.5654e-15	Down
c70701_g3	0.5	52.0747	-6.7025	4.7049e-09	2.1664e-07	Down
c65668_g1	16.1785	1670.48	-6.69	1.8286e-59	2.922e-56	Down
c72576_g1	1.5	153.846	-6.6804	2.1721e-20	3.0123e-18	Down
c69629_g2	1	102.498	-6.6794	2.862e-08	1.188e-06	Down
c67399_g2	1.06168	106.807	-6.6525	0.0028883	0.035653	Down
c71882_g1	2.24672	225.487	-6.6491	0.00025941	0.0046269	Down
c65540_g1	221.736	22234.7	-6.6478	3.1207e-30	9.2975e-28	Down
c78296_g2	10.185	1015.32	-6.6393	1.4926e-51	1.5664e-48	Down
c63149_g1	0.561679	55.9081	-6.6372	0.00010459	0.0020739	Down
c67791_g1	2.56168	253.786	-6.6304	1.0003e-26	2.2688e-24	Down
c67657_g1	1	97.9645	-6.6142	0.00022473	0.0040734	Down
c66995_g1	5.24672	498.788	-6.5709	4.4724e-07	1.514e-05	Down
c64382_g1	1.56168	148.385	-6.5701	8.7666e-20	1.1565e-17	Down
c53836_g1	0.561679	52.927	-6.5581	3.1464e-09	1.4927e-07	Down
c75842_g1	5.3084	491.278	-6.5321	0.0028846	0.035626	Down
c69543_g1	20.9869	1907.22	-6.5058	0.00096858	0.01437	Down
c63279_g2	0.5	43.985	-6.4589	0.00026226	0.0046718	Down
c66192_g1	11.8701	1031.71	-6.4416	1.3499e-50	1.2655e-47	Down
c63807_g1	20.1785	1752.47	-6.4404	8.1789e-24	1.4745e-21	Down
c69129_g1	1.12336	97.5387	-6.4401	0.00014692	0.0028124	Down
c68150_g1	0.5	43.4091	-6.4399	0.0033393	0.040217	Down
c70508_g1	8.43176	730.541	-6.437	0.0023747	0.030336	Down
c70362_g1	4	345.738	-6.4335	2.636e-32	9.0854e-30	Down
c75680_g2	0.5	43.1833	-6.4324	2.8034e-06	8.0881e-05	Down
c72378_g2	7.62336	655.087	-6.4251	3.7704e-18	4.4184e-16	Down
c52618_g1	0.5	42.6818	-6.4156	1.3831e-07	5.102e-06	Down
c58289_g1	1	85.0378	-6.41	5.3996e-13	4.0518e-11	Down
c67782_g1	17.9318	1520.27	-6.4057	7.8808e-50	6.9263e-47	Down
c79122_g1	18.8635	1596.58	-6.4032	3.9347e-13	2.9844e-11	Down
c59036_g1	9.55511	798.835	-6.3855	1.6851e-46	1.3313e-43	Down
c70272_g1	13.3701	1117.29	-6.3849	3.197e-51	3.2112e-48	Down
c66700_g1	0.561679	46.3645	-6.3671	1.064e-05	0.00026988	Down
c68152_g1	70.7205	5699.93	-6.3327	0.0032075	0.03889	Down
c77196_g2	1	80.4308	-6.3297	0.0018987	0.025151	Down
c60329_g1	3.06168	245.547	-6.3255	1.4623e-26	3.2536e-24	Down
c67275_g1	3.3084	264.963	-6.3235	0.001182	0.016944	Down
c72866_g3	3.5	279.91	-6.3215	1.7821e-13	1.3845e-11	Down
c57460_g1	785.341	62733.6	-6.3198	1.5426e-73	6.0256e-70	Down
c65315_g1	0.561679	44.8612	-6.3196	6.0026e-08	2.3578e-06	Down
c46702_g1	5.24672	406.231	-6.2747	1.1092e-34	4.3089e-32	Down
c69466_g1	14.4934	1104.85	-6.2523	1.5805e-26	3.5055e-24	Down
c67240_g1	3.62336	275.553	-6.2489	3.6633e-28	9.1337e-26	Down
c72185_g1	6.12336	456.353	-6.2197	7.2089e-32	2.3797e-29	Down
c68712_g1	2.62336	194.499	-6.2122	6.7296e-23	1.1186e-20	Down
c58016_g1	0.561679	41.5043	-6.2074	3.0853e-07	1.0771e-05	Down
c61437_g1	0.5	36.5702	-6.1926	1.3246e-06	4.0617e-05	Down
c64156_g1	37.4252	2702.73	-6.1743	1.7972e-05	0.00043126	Down
c71359_g1	16.9318	1220.02	-6.171	8.8323e-22	1.3924e-19	Down
c68486_g1	408.371	29227.2	-6.1613	4.0483e-69	1.4981e-65	Down
c71804_g1	0.5	35.6178	-6.1545	0.0017457	0.023447	Down
c75136_g1	0.561679	39.9771	-6.1533	2.1506e-06	6.3241e-05	Down
c45752_g1	2.5	177.717	-6.1515	2.5081e-21	3.7601e-19	Down
c67629_g1	36.9869	2626.89	-6.1502	5.1662e-59	7.7286e-56	Down
c67223_g1	7.8084	547.828	-6.1326	7.8671e-39	3.951e-36	Down
c67860_g1	1.12336	78.0007	-6.1176	1.1778e-05	0.00029587	Down
c73094_g1	0.5	34.6166	-6.1134	2.72e-06	7.8638e-05	Down
c71279_g1	160.005	11055.2	-6.1105	1.5799e-55	1.9153e-52	Down
c65750_g2	0.5	34.4915	-6.1082	2.7909e-06	8.0587e-05	Down
c69692_g1	0.561679	38.6995	-6.1064	5.7056e-07	1.8843e-05	Down
c68419_g3	1.06168	72.063	-6.0848	3.1507e-11	1.9692e-09	Down
c80088_g2	24.7336	1678.69	-6.0847	9.8531e-10	5.002e-08	Down
c70709_g1	3.06168	207.724	-6.0842	2.1451e-23	3.715e-21	Down
c66261_g1	30.8569	2078.28	-6.0737	2.1277e-09	1.0332e-07	Down
c59036_g2	8.8084	588.531	-6.0621	1.5678e-39	8.5453e-37	Down
c73089_g1	1.5	99.9181	-6.0577	7.3588e-05	0.0015204	Down
c63900_g1	2.62336	174.461	-6.0553	6.1736e-12	4.134e-10	Down
c66383_g1	1.12336	74.3436	-6.0483	9.7028e-06	0.00024772	Down
c57264_g1	0.561679	36.2944	-6.0139	1.4989e-06	4.5564e-05	Down
c65598_g1	2.12336	137.039	-6.0121	7.3465e-18	8.3991e-16	Down
c70942_g1	53.4186	3417.55	-5.9995	5.5364e-44	3.8163e-41	Down
c65497_g1	9.43176	596.371	-5.9825	2.275e-39	1.2118e-36	Down
c65974_g1	11.5551	729.579	-5.9805	7.2938e-26	1.554e-23	Down
c60577_g1	0.561679	35.4427	-5.9796	2.0935e-06	6.1771e-05	Down
c70368_g1	50.7073	3163.43	-5.9632	4.2527e-07	1.4459e-05	Down
c71673_g1	1	62.2699	-5.9605	7.1687e-10	3.7171e-08	Down
c58312_g1	0.5	31.0095	-5.9546	1.0919e-05	0.00027607	Down
c70061_g1	1.62336	100.118	-5.9466	1.1031e-06	3.4318e-05	Down
c64193_g1	3.5	215.316	-5.943	1.1819e-06	3.6624e-05	Down
c67136_g1	7.37008	451.12	-5.9357	5.1751e-10	2.7441e-08	Down
c68359_g1	10.185	619.318	-5.9262	2.6634e-18	3.1526e-16	Down
c63589_g1	0.5	30.2084	-5.9169	0.0018667	0.024792	Down
c57330_g1	8.43176	508.009	-5.9129	0.001672	0.022607	Down
c65236_g1	62.3792	3734.32	-5.9036	1.7662e-17	1.9619e-15	Down
c65633_g1	2.06168	123.289	-5.9021	0.0036891	0.04366	Down
c65521_g1	1.06168	63.0465	-5.892	3.2622e-09	1.5446e-07	Down
c69587_g1	2.06168	122.233	-5.8897	8.83e-08	3.3628e-06	Down
c71310_g1	1.62336	95.7589	-5.8824	1.0779e-13	8.573e-12	Down
c64089_g1	0.5	29.3317	-5.8744	0.00055522	0.0089257	Down
c73311_g1	5.74672	336.872	-5.8733	5.5362e-30	1.6219e-27	Down
c64320_g1	0.5	29.2817	-5.8719	0.0027279	0.034001	Down
c78048_g1	5.87008	343.616	-5.8713	0.0042706	0.049337	Down
c70470_g2	95.3307	5579.55	-5.8711	1.2372e-60	2.1746e-57	Down
c64648_g1	0.561679	32.5629	-5.8573	0.00016722	0.0031513	Down
c69842_g2	1	57.8617	-5.8545	6.3005e-06	0.00016812	Down
c80314_g2	0.5	28.7551	-5.8457	2.6234e-05	0.00060391	Down
c67350_g1	25.5486	1466.55	-5.843	3.0417e-23	5.1909e-21	Down
c65017_g1	803.48	45505.4	-5.8236	3.0077e-64	7.0491e-61	Down
c64258_g1	0.5	28.1542	-5.8153	3.2274e-05	0.00072662	Down
c73933_g2	1.12336	62.9459	-5.8082	5.7979e-10	3.0536e-08	Down
c67769_g1	0.5	27.7783	-5.7959	3.7896e-05	0.00083948	Down
c79960_g1	7.24672	401.421	-5.7916	3.3678e-32	1.1439e-29	Down
c68656_g1	2	110.637	-5.7897	8.2351e-15	7.265e-13	Down
c59663_g1	0.5	27.5282	-5.7828	0.00017225	0.0032339	Down
c65332_g1	0.561679	30.9095	-5.7822	1.1006e-05	0.00027797	Down
c75881_g2	39.2821	2160.84	-5.7816	1.3112e-49	1.1243e-46	Down
c71191_g2	1.5	82.3582	-5.7789	5.8237e-12	3.9184e-10	Down
c60205_g1	2.56168	139.618	-5.7683	1.8111e-17	2.0086e-15	Down
c62783_g1	1.12336	61.1167	-5.7657	5.4224e-07	1.8026e-05	Down
c74071_g1	30.1037	1628.05	-5.7571	1.0648e-50	1.0255e-47	Down
c49856_g1	2.06168	111.466	-5.7566	0.003179	0.038618	Down
c67029_g1	3.06168	165.243	-5.7541	4.0404e-11	2.4938e-09	Down
c66994_g1	54.4055	2931.09	-5.7515	1.8493e-51	1.9121e-48	Down
c71481_g3	2.06168	110.737	-5.7472	7.5686e-15	6.7362e-13	Down
c68204_g2	1	53.503	-5.7415	1.3739e-08	5.963e-07	Down
c68514_g1	9.8084	524.362	-5.7404	2.1845e-08	9.2361e-07	Down
c71612_g1	9.55511	508.235	-5.7331	0.0029021	0.03578	Down
c70707_g1	18.185	961.067	-5.7238	8.5243e-44	5.7081e-41	Down
c68683_g1	1.12336	59.2638	-5.7213	1.9818e-09	9.6699e-08	Down
c66756_g1	10.0551	521.526	-5.6967	9.4944e-36	4.0214e-33	Down
c64111_g1	2.06168	106.705	-5.6937	2.1753e-14	1.8405e-12	Down
c60212_g3	0.5	25.8497	-5.6921	7.8885e-05	0.0016166	Down
c64684_g1	3.06168	157.228	-5.6824	2.5464e-18	3.0294e-16	Down
c72449_g1	30.3635	1558.77	-5.6819	2.3454e-29	6.6229e-27	Down
c70779_g1	7.43176	375.445	-5.6588	1.0192e-30	3.1567e-28	Down
c45919_g1	1.62336	81.6309	-5.6521	1.8577e-07	6.6914e-06	Down
c67191_g1	1	50.2461	-5.6509	4.5114e-08	1.8033e-06	Down
c65592_g1	40.5354	2031.95	-5.6475	1.1733e-51	1.25e-48	Down
c63667_g1	0.561679	28.0291	-5.641	3.2704e-05	0.0007356	Down
c69030_g1	0.561679	27.5782	-5.6176	3.9007e-05	0.00086138	Down
c74902_g3	155.681	7610.06	-5.6112	4.4244e-43	2.828e-40	Down
c75008_g1	2.12336	103.25	-5.6037	0.0034276	0.041077	Down
c65608_g2	0.5	24.2469	-5.5997	0.0042179	0.048858	Down
c73970_g2	5.06168	245.249	-5.5985	5.4243e-05	0.0011561	Down
c57791_g1	0.5	24.1212	-5.5922	0.00015799	0.002999	Down
c73970_g1	9.74015	467.303	-5.5843	1.5843e-05	0.00038611	Down
c73109_g2	25.6785	1223.2	-5.574	1.4361e-45	1.0629e-42	Down
c74032_g1	33.1037	1575.2	-5.5724	1.5952e-48	1.3196e-45	Down
c71404_g3	0.561679	26.6014	-5.5656	0.00029763	0.005194	Down
c67231_g1	1.06168	50.1717	-5.5625	4.1937e-08	1.6888e-06	Down
c59991_g1	0.5	23.4953	-5.5543	0.00019582	0.0036138	Down
c67581_g2	18.3084	859.751	-5.5533	3.6298e-41	2.0582e-38	Down
c70685_g1	2.68504	125.991	-5.5522	5.8828e-16	5.785e-14	Down
c67112_g1	1	46.8905	-5.5512	1.1028e-06	3.4318e-05	Down
c59208_g2	0.5	23.3702	-5.5466	0.0011722	0.016824	Down
c66110_g1	1.56168	72.9653	-5.546	1.0083e-10	5.864e-09	Down
c67474_g1	1.5	70.0599	-5.5456	2.4769e-10	1.3778e-08	Down
c62501_g2	0.5	23.3195	-5.5435	0.00022093	0.004017	Down
c65696_g1	4.3084	200.589	-5.5409	0.0025319	0.032018	Down
c58759_g1	1	46.4896	-5.5388	1.5236e-07	5.5794e-06	Down
c64769_g1	8.62336	397.737	-5.5274	3.58e-29	9.949e-27	Down
c80312_g1	7.8084	354.708	-5.5055	7.7579e-24	1.4022e-21	Down
c55190_g1	0.5	22.2677	-5.4769	0.00032572	0.005631	Down
c77383_g1	0.5	22.2177	-5.4736	0.00032914	0.0056847	Down
c77961_g1	11.1234	493.48	-5.4713	0.00114	0.016465	Down
c75893_g1	56.8924	2523.61	-5.4711	2.8477e-20	3.8954e-18	Down
c68362_g1	9.12336	403.875	-5.4682	1.832e-30	5.5763e-28	Down
c62003_g1	0.5	22.0426	-5.4622	0.00034148	0.0058655	Down
c65701_g1	0.5	22.0169	-5.4605	0.0034089	0.040901	Down
c72839_g1	20.9869	922.925	-5.4587	1.1804e-41	6.8593e-39	Down
c61853_g1	0.5	21.9675	-5.4573	0.0039568	0.046275	Down
c69431_g1	9.87008	433.338	-5.4563	0.0001655	0.0031256	Down
c72890_g1	50.1653	2196.37	-5.4523	8.2881e-50	7.1944e-47	Down
c60446_g4	1.56168	67.9312	-5.4429	2.1066e-05	0.00049622	Down
c68273_g5	1.68504	73.0898	-5.4388	1.0389e-10	6.027e-09	Down
c68749_g1	23.9252	1034.26	-5.4339	1.1708e-42	7.2209e-40	Down
c76416_g3	0.5	21.5667	-5.4307	0.00041043	0.0068834	Down
c70172_g5	1	43.0326	-5.4274	5.3212e-07	1.7723e-05	Down
c64420_g1	5.18504	221.928	-5.4196	5.4891e-12	3.7039e-10	Down
c69925_g1	8.74015	370.76	-5.4067	1.666e-29	4.7424e-27	Down
c67037_g1	64.9186	2748.83	-5.404	1.3201e-50	1.2542e-47	Down
c64401_g1	0.5	21.1658	-5.4037	0.00048563	0.00795	Down
c73492_g1	4.8084	203.265	-5.4017	2.8716e-21	4.2776e-19	Down
c76266_g1	21.6168	907.491	-5.3917	1.3152e-40	7.339e-38	Down
c71092_g1	5.68504	238.336	-5.3897	0.001094	0.015935	Down
c74039_g1	2.62336	109.737	-5.3865	5.2506e-06	0.00014282	Down
c71086_g1	14.6234	608.719	-5.3794	2.0671e-35	8.5494e-33	Down
c73369_g2	0.5	20.7399	-5.3743	0.00057773	0.0092593	Down
c65296_g1	0.5	20.7149	-5.3726	0.00058077	0.0092975	Down
c75429_g1	49.6522	2024.78	-5.3498	5.6747e-07	1.875e-05	Down
c68666_g1	20.8635	849.915	-5.3483	2.0424e-07	7.3081e-06	Down
c74921_g2	3.68504	149.687	-5.3441	2.5243e-17	2.7819e-15	Down
c58129_g1	1	40.5525	-5.3417	1.3424e-06	4.1144e-05	Down
c70753_g3	5.12336	207.625	-5.3407	3.72e-21	5.4949e-19	Down
c56673_g1	8.62336	347.288	-5.3317	5.8622e-07	1.9315e-05	Down
c64358_g3	1.5	60.1411	-5.3253	2.3343e-05	0.0005442	Down
c61272_g1	1.12336	45.0369	-5.3252	3.1681e-06	9.0352e-05	Down
c69020_g1	0.561679	22.4934	-5.3236	0.00028197	0.0049664	Down
c70421_g1	7.24672	289.282	-5.319	5.3816e-25	1.0659e-22	Down
c70274_g1	73.8989	2948.86	-5.3185	2.5981e-50	2.3724e-47	Down
c72980_g1	5.24672	208.753	-5.3142	1.8022e-05	0.00043218	Down
c72106_g1	12.2467	487.009	-5.3135	3.6403e-32	1.2305e-29	Down
c69763_g1	6.5	258.223	-5.312	9.1367e-11	5.3713e-09	Down
c57804_g1	0.561679	22.2927	-5.3107	0.00031987	0.0055409	Down
c65706_g1	5.43176	215.538	-5.3104	9.2385e-22	1.4532e-19	Down
c67654_g1	1	39.4256	-5.3011	1.935e-06	5.7454e-05	Down
c75870_g3	0.561679	22.0175	-5.2928	0.00045152	0.0074716	Down
c73383_g2	61.3989	2391.25	-5.2834	0.00022087	0.004017	Down
c44197_g1	0.5	19.4373	-5.2808	0.00097856	0.014497	Down
c69245_g1	112.905	4382.84	-5.2787	1.043e-24	2.0314e-22	Down
c57982_g2	2	77.5736	-5.2775	9.9754e-11	5.8158e-09	Down
c77383_g2	19.3084	743.277	-5.2666	4.0502e-37	1.8735e-34	Down
c70745_g1	2.68504	103.148	-5.2636	2.2143e-13	1.7015e-11	Down
c64390_g1	3.74672	143.904	-5.2633	0.0042652	0.0493	Down
c70996_g3	92.5157	3536.09	-5.2563	4.9107e-17	5.2473e-15	Down
c65562_g1	4.74672	180.772	-5.2511	2.6666e-19	3.4339e-17	Down
c70467_g1	24.5486	928.765	-5.2416	4.3616e-13	3.294e-11	Down
c64174_g2	0.561679	21.2158	-5.2393	0.00047437	0.0077893	Down
c67063_g2	0.5	18.8614	-5.2374	0.0012019	0.017155	Down
c64359_g1	1.06168	40.0022	-5.2357	1.4701e-06	4.4805e-05	Down
c10862_g1	0.561679	21.1408	-5.2341	0.0004819	0.0079	Down
c71508_g1	9.8084	365.153	-5.2183	6.0611e-19	7.5695e-17	Down
c56012_g1	3.87008	143.427	-5.2118	1.2234e-07	4.5562e-06	Down
c63474_g1	0.5	18.5105	-5.2103	0.0014083	0.019572	Down
c66450_g1	45.7887	1688.17	-5.2043	4.0954e-45	2.9685e-42	Down
c62228_g1	24.9934	914.23	-5.1929	6.7793e-39	3.4292e-36	Down
c74499_g1	0.561679	20.4392	-5.1854	0.00066107	0.010373	Down
c65463_g1	0.5	18.1847	-5.1847	0.0016419	0.022278	Down
c68204_g1	29.6102	1074.14	-5.1809	1.0704e-40	6.0211e-38	Down
c78376_g2	23.2953	838.213	-5.1692	4.8174e-26	1.0393e-23	Down
c65784_g1	8.67847	312.173	-5.1688	5.6348e-26	1.2079e-23	Down
c70753_g1	131.681	4707.45	-5.1598	1.6274e-50	1.5056e-47	Down
c80324_g2	111.976	3983.09	-5.1526	3.5272e-38	1.7222e-35	Down
c79267_g5	12.185	430.4	-5.1425	1.7861e-29	5.0638e-27	Down
c48628_g1	0.561679	19.8382	-5.1424	0.00081597	0.012432	Down
c61780_g1	0.561679	19.8382	-5.1424	0.00081597	0.012432	Down
c73874_g1	0.5	17.6338	-5.1403	0.0020061	0.026355	Down
c75437_g1	84.1942	2962.72	-5.1371	5.2346e-06	0.00014243	Down
c62457_g1	1.5	52.6769	-5.1341	0.00094736	0.014091	Down
c68791_g1	0.561679	19.7131	-5.1333	0.0011388	0.016459	Down
c71396_g3	3.12336	109.611	-5.1332	2.7301e-11	1.7169e-09	Down
c80312_g2	4.8084	168.349	-5.1298	3.502e-18	4.1176e-16	Down
c64539_g1	5.24672	183.653	-5.1294	4.544e-19	5.7154e-17	Down
c71647_g1	6.18504	216.416	-5.1289	6.1349e-21	8.9492e-19	Down
c73353_g1	12.1785	425.897	-5.1281	4.3856e-07	1.4868e-05	Down
c61303_g2	0.5	17.4837	-5.1279	0.0020699	0.027072	Down
c73109_g1	28.6785	1002.42	-5.1274	2.664e-39	1.3875e-36	Down
c62262_g1	12.1785	425.37	-5.1263	1.0758e-08	4.7218e-07	Down
c17208_g2	0.5	17.4087	-5.1217	0.002999	0.03678	Down
c73329_g1	2.56168	88.521	-5.1109	0.00010079	0.0020098	Down
c65417_g2	0.561679	19.3623	-5.1074	0.0009813	0.014522	Down
c63039_g1	0.5	17.0578	-5.0924	0.0024642	0.031302	Down
c74284_g1	13.4318	455.022	-5.0822	6.0085e-30	1.7529e-27	Down
c61270_g1	160.207	5424.84	-5.0816	2.3146e-07	8.2153e-06	Down
c76778_g1	165.476	5581.57	-5.076	5.915e-50	5.2645e-47	Down
c67462_g1	50.1522	1687.14	-5.0721	7.1951e-44	4.9116e-41	Down
c64384_g1	1.68504	56.6592	-5.0715	1.7577e-08	7.5221e-07	Down
c78334_g1	20.4934	681.716	-5.0559	5.7309e-06	0.00015468	Down
c66567_g1	1.5	49.7458	-5.0515	1.7741e-07	6.4308e-06	Down
c74302_g3	0.561679	18.4355	-5.0366	0.0014122	0.019615	Down
c66779_g1	1.06168	34.6416	-5.0281	1.028e-05	0.0002615	Down
c72001_g2	3.06168	99.8419	-5.0273	1.7951e-12	1.2762e-10	Down
c62906_g1	3.12336	101.144	-5.0172	1.3212e-12	9.6064e-11	Down
c50536_g2	0.561679	18.1097	-5.0109	0.0016465	0.022322	Down
c71206_g1	1.5	48.3426	-5.0103	3.0424e-07	1.0627e-05	Down
c68815_g1	8.87008	285.298	-5.0074	7.717e-24	1.3984e-21	Down
c74975_g1	6.24672	200.758	-5.0062	3.3501e-06	9.4978e-05	Down
c65083_g4	1.06168	34.065	-5.0039	1.4959e-05	0.00036672	Down
c70427_g1	8.68504	278.664	-5.0038	0.00019505	0.0036024	Down
c64623_g1	0.561679	17.8846	-4.9928	0.0017256	0.023207	Down
c71554_g1	0.5	15.9053	-4.9914	0.0040526	0.047238	Down
c67416_g1	3.18504	100.719	-4.9829	1.3862e-12	1.0048e-10	Down
c62342_g3	0.561679	17.7088	-4.9786	0.0019501	0.02572	Down
c58212_g1	1.5	47.2657	-4.9778	4.2525e-07	1.4459e-05	Down
c62591_g1	3.5	109.961	-4.9735	4.0013e-13	3.0316e-11	Down
c58985_g1	1	31.3854	-4.972	3.3483e-05	0.00075119	Down
c75759_g2	28.1719	881.88	-4.9683	0.00013951	0.0026831	Down
c77730_g1	7.3084	228.214	-4.9647	5.3572e-21	7.831e-19	Down
c75199_g1	11.0551	344.062	-4.9599	8.2101e-21	1.1853e-18	Down
c72178_g5	1.06168	33.0388	-4.9597	0.00019242	0.0035641	Down
c68798_g1	1.06168	33.0138	-4.9586	0.00052881	0.0085514	Down
c65418_g1	0.561679	17.4087	-4.9539	0.002932	0.03609	Down
c63031_g1	10.185	315.38	-4.9526	1.2941e-24	2.4861e-22	Down
c75881_g1	3.68504	114.044	-4.9518	1.3618e-13	1.0686e-11	Down
c78096_g2	64.9409	2004.1	-4.9477	5.2572e-44	3.6598e-41	Down
c70204_g1	3.68504	113.043	-4.939	1.4818e-06	4.5102e-05	Down
c64133_g2	2.06168	63.146	-4.9368	7.9738e-09	3.571e-07	Down
c68181_g1	4.06168	124.212	-4.9346	1.12e-05	0.00028225	Down
c67692_g1	15.0551	460.232	-4.934	3.3185e-29	9.2589e-27	Down
c71542_g1	33.3635	1016.83	-4.9297	1.0911e-37	5.1486e-35	Down
c72675_g1	17.1785	521.226	-4.9232	1.1677e-30	3.5853e-28	Down
c74028_g1	6.05511	183.126	-4.9185	1.4697e-18	1.7909e-16	Down
c67743_g1	3.24672	98.139	-4.9178	3.0133e-12	2.0853e-10	Down
c70108_g4	6.87008	205.068	-4.8996	1.5302e-19	1.9924e-17	Down
c66300_g1	24.3635	727.241	-4.8996	1.2569e-12	9.158e-11	Down
c70701_g2	0.561679	16.682	-4.8924	0.0028664	0.035445	Down
c79267_g2	2.5	74.2173	-4.8918	8.4611e-10	4.352e-08	Down
c72445_g1	3.06168	90.7498	-4.8895	3.7306e-11	2.3131e-09	Down
c63031_g3	6.74672	199.883	-4.8888	4.0869e-19	5.1589e-17	Down
c69358_g1	15.3635	454.003	-4.8851	0.00035325	0.0060329	Down
c71075_g1	72.227	2127.28	-4.8803	1.4235e-07	5.2403e-06	Down
c61303_g1	1.06168	31.2103	-4.8776	0.00016673	0.0031429	Down
c69732_g2	93.6942	2739.33	-4.8697	2.1319e-44	1.499e-41	Down
c77928_g1	14.3635	419.236	-4.8673	0.00031039	0.0053979	Down
c80174_g2	1.5	43.5586	-4.8599	1.474e-06	4.4885e-05	Down
c62778_g1	3.87008	112.266	-4.8584	1.4928e-08	6.4472e-07	Down
c47737_g1	0.561679	16.2561	-4.8551	0.0034129	0.040936	Down
c73060_g1	2.68504	77.5986	-4.853	3.1227e-10	1.7113e-08	Down
c78686_g1	3	86.6675	-4.8525	0.00024382	0.0043789	Down
c74731_g1	9.99344	287.276	-4.8453	3.337e-23	5.681e-21	Down
c64754_g1	1.06168	30.4586	-4.8424	4.6249e-05	0.001003	Down
c75196_g1	17.9869	515.373	-4.8406	0.0026017	0.032729	Down
c71396_g1	28.4186	807.529	-4.8286	1.2416e-27	2.9593e-25	Down
c71275_g1	19.7402	560.182	-4.8267	6.0571e-06	0.00016236	Down
c80963_g1	39.727	1124.52	-4.823	7.8035e-08	3.0064e-06	Down
c79861_g1	19.4318	549.302	-4.8211	1.8335e-24	3.4655e-22	Down
c75125_g1	17.4934	492.997	-4.8167	3.6195e-29	1.0019e-26	Down
c61695_g3	0.561679	15.7552	-4.8099	0.004127	0.047923	Down
c74053_g1	26.4869	740.275	-4.8047	1.0807e-21	1.6774e-19	Down
c71206_g2	1	27.7783	-4.7959	0.0001256	0.0024442	Down
c71170_g1	3.74672	103.174	-4.7833	0.00018939	0.0035172	Down
c68468_g1	1.56168	42.8819	-4.7792	1.9092e-06	5.6783e-05	Down
c65851_g1	2.5	68.6316	-4.7789	4.4062e-09	2.0436e-07	Down
c70685_g2	16.3701	447.335	-4.7722	9.4958e-28	2.2787e-25	Down
c69367_g1	1.12336	30.6593	-4.7704	0.0043145	0.049755	Down
c59667_g1	1	27.2274	-4.767	0.00015104	0.0028819	Down
c68797_g1	9.06168	246.27	-4.7643	5.1786e-05	0.0011091	Down
c76640_g1	11.3701	307.591	-4.7577	1.9149e-23	3.341e-21	Down
c66427_g1	20.0486	541.919	-4.7565	2.7146e-11	1.7087e-09	Down
c67078_g1	1.56168	42.2065	-4.7563	0.00025503	0.0045581	Down
c77328_g1	4.8084	129.45	-4.7507	2.5651e-05	0.00059269	Down
c70036_g1	32.1102	864.33	-4.7505	2.314e-20	3.1902e-18	Down
c72004_g1	28.9252	773.309	-4.7406	2.1288e-33	7.8365e-31	Down
c69232_g1	11.5551	307.992	-4.7363	1.7803e-23	3.1138e-21	Down
c66300_g2	1.62336	43.1827	-4.7334	1.6616e-06	5.0013e-05	Down
c70090_g1	5.74672	151.066	-4.7163	3.8906e-11	2.4059e-09	Down
c72076_g3	3.62336	95.2092	-4.7157	0.0019633	0.025851	Down
c68049_g1	16.3635	429.122	-4.7128	4.025e-27	9.34e-25	Down
c663_g1	1	26.1499	-4.7087	0.00023594	0.0042515	Down
c70161_g1	3.3084	86.241	-4.7042	7.0081e-11	4.1865e-09	Down
c65233_g1	2	51.9496	-4.699	2.7061e-07	9.5229e-06	Down
c56645_g1	39.9934	1038.52	-4.6986	3.0122e-29	8.4378e-27	Down
c66187_g1	13.8084	356.559	-4.6905	1.2328e-24	2.3749e-22	Down
c79122_g2	3.18504	82.108	-4.6881	2.2775e-10	1.2699e-08	Down
c61226_g1	1.56168	40.2523	-4.6879	4.4078e-06	0.00012179	Down
c80551_g2	1.68504	43.3334	-4.6846	1.4842e-06	4.5138e-05	Down
c68118_g1	1.56168	40.0522	-4.6807	4.563e-06	0.00012582	Down
c64564_g1	3.62336	91.978	-4.6659	0.0027483	0.034201	Down
c74650_g1	4.18504	106.079	-4.6638	2.6948e-12	1.8797e-10	Down
c65185_g1	3.74672	94.7571	-4.6605	1.9767e-11	1.2601e-09	Down
c71484_g1	18.3018	460.761	-4.654	1.6504e-27	3.9071e-25	Down
c60807_g1	1	24.973	-4.6423	0.00034607	0.0059319	Down
c67661_g1	7.06168	176.338	-4.6422	1.0065e-16	1.0497e-14	Down
c62986_g1	1	24.7729	-4.6307	0.0007316	0.011315	Down
c63868_g1	17.3635	429.553	-4.6287	1.0947e-10	6.3244e-09	Down
c66876_g1	2.24672	55.5072	-4.6268	0.00021883	0.003984	Down
c75949_g1	16.1168	397.87	-4.6257	0.0012077	0.017231	Down
c69922_g2	42.4737	1044.73	-4.6204	3.3654e-35	1.3522e-32	Down
c64495_g1	15.6785	385.288	-4.6191	3.0053e-25	6.1426e-23	Down
c69616_g1	1.56168	38.3737	-4.6189	8.3005e-06	0.00021592	Down
c76184_g2	34.6522	847.979	-4.613	8.6494e-34	3.2696e-31	Down
c65493_g1	3.18504	77.85	-4.6113	7.4942e-10	3.8773e-08	Down
c71549_g1	9.87008	241.167	-4.6108	0.002169	0.028206	Down
c76140_g1	230.8	5633.04	-4.6092	1.2024e-43	7.9008e-41	Down
c74329_g1	74.8858	1826.59	-4.6083	5.8121e-20	7.7839e-18	Down
c74073_g1	207.258	5042.61	-4.6047	2.8532e-43	1.8405e-40	Down
c68305_g1	17.5551	427.099	-4.6046	8.1274e-06	0.0002122	Down
c65079_g1	1	24.322	-4.6042	0.00052184	0.0084562	Down
c68029_g1	1.68504	40.8039	-4.5979	0.00067687	0.010581	Down
c69481_g1	67.0905	1623.56	-4.5969	4.4009e-38	2.134e-35	Down
c75286_g1	6.56168	158.506	-4.5943	5.9602e-06	0.00016007	Down
c73464_g2	4.37008	105.553	-4.5942	2.9871e-12	2.0713e-10	Down
c61800_g1	1	24.1463	-4.5937	0.00047561	0.0078077	Down
c63652_g1	1.5	36.195	-4.5928	0.0019551	0.025767	Down
c63031_g2	27.0551	649.398	-4.5851	2.8595e-30	8.5922e-28	Down
c74710_g1	4.74672	113.693	-4.5821	1.1257e-12	8.2364e-11	Down
c63411_g1	1	23.9211	-4.5802	0.00049596	0.0080946	Down
c73174_g1	20.6168	492.619	-4.5786	1.7553e-27	4.1415e-25	Down
c65241_g1	101.61	2419.15	-4.5734	2.6378e-09	1.2643e-07	Down
c77799_g1	23.227	551.439	-4.5693	1.0688e-06	3.3384e-05	Down
c73394_g1	16.2467	385.437	-4.5683	9.9995e-12	6.5463e-10	Down
c67107_g1	50.7953	1199.6	-4.5617	2.1524e-35	8.7477e-33	Down
c43744_g1	1.62336	38.3237	-4.5612	8.2839e-06	0.00021556	Down
c59043_g1	2.06168	48.6684	-4.5611	7.6077e-07	2.4526e-05	Down
c64263_g1	18.0551	425.818	-4.5598	7.2341e-26	1.546e-23	Down
c66604_g1	1	23.5703	-4.5589	0.00057466	0.0092144	Down
c65479_g1	4.3084	101.145	-4.5531	9.5971e-12	6.2888e-10	Down
c72419_g1	9.37008	219.371	-4.5492	8.8667e-19	1.0995e-16	Down
c71268_g4	9.37008	219.073	-4.5472	0.00046146	0.007611	Down
c73289_g1	2	46.6397	-4.5435	1.4338e-06	4.3735e-05	Down
c70545_g1	4.93176	114.797	-4.5408	0.0040707	0.047411	Down
c66949_g1	3.12336	72.138	-4.5296	4.3396e-09	2.0166e-07	Down
c72026_g1	26.6785	615.232	-4.5274	2.4416e-29	6.867e-27	Down
c77121_g1	56.4737	1301.28	-4.5262	7.9815e-36	3.4429e-33	Down
c59722_g1	1.62336	37.2712	-4.521	1.2539e-05	0.00031285	Down
c61048_g1	6.18504	141.498	-4.5159	7.797e-06	0.00020397	Down
c64835_g2	1	22.8687	-4.5153	0.0007718	0.011836	Down
c66984_g2	464.799	10621.7	-4.5143	4.4752e-43	2.8347e-40	Down
c71587_g3	265.933	6077.24	-4.5143	1.0052e-42	6.2544e-40	Down
c70079_g1	4.12336	94.1055	-4.5124	6.4367e-11	3.8648e-09	Down
c77376_g1	7.93176	180.998	-4.5122	8.6295e-17	9.0966e-15	Down
c67468_g1	1.06168	24.1963	-4.5104	0.00046587	0.0076694	Down
c67528_g1	1.5	34.1407	-4.5085	3.5092e-05	0.00078379	Down
c68109_g2	1	22.7436	-4.5074	0.00078979	0.012075	Down
c69842_g1	5.56168	126.444	-4.5068	9.5709e-07	3.0204e-05	Down
c74610_g1	4.87008	110.212	-4.5002	2.3911e-12	1.6728e-10	Down
c70673_g1	2.62336	59.3144	-4.4989	2.1442e-06	6.3079e-05	Down
c77502_g1	4.62336	104.476	-4.4981	2.0641e-08	8.7586e-07	Down
c60535_g1	1.62336	36.6709	-4.4976	0.0010682	0.015618	Down
c64318_g1	1.12336	25.2738	-4.4918	0.00029463	0.0051507	Down
c71032_g1	132.593	2971.86	-4.4863	2.0241e-07	7.2538e-06	Down
c63031_g4	28.3569	634.117	-4.483	1.5629e-29	4.4852e-27	Down
c72999_g1	24.4252	544.425	-4.4783	1.9908e-07	7.1453e-06	Down
c61516_g2	15.5551	346.264	-4.4764	3.5453e-23	5.9922e-21	Down
c72949_g1	7.99344	177.04	-4.4691	1.8073e-16	1.8389e-14	Down
c80142_g3	1	21.9925	-4.4589	0.0035241	0.042011	Down
c69673_g1	49.8569	1095.74	-4.458	3.675e-09	1.7284e-07	Down
c77924_g2	3.06168	67.2283	-4.4567	3.8724e-05	0.00085566	Down
c64098_g1	1.56168	34.1907	-4.4524	3.4423e-05	0.00076981	Down
c64687_g1	9.37008	205.093	-4.4521	1.1104e-17	1.2572e-15	Down
c77414_g1	17.6785	386.917	-4.452	3.1244e-24	5.8271e-22	Down
c69443_g1	71.0289	1552.02	-4.4496	2.9247e-25	5.9954e-23	Down
c70424_g1	13.4318	293.262	-4.4485	9.8154e-21	1.3999e-18	Down
c66507_g1	26.5486	579.313	-4.4476	2.7033e-28	6.837e-26	Down
c49838_g1	1	21.7918	-4.4457	0.0011107	0.016132	Down
c72972_g1	7	151.993	-4.4405	3.5992e-05	0.0008016	Down
c74148_g1	19.5551	424.489	-4.4401	5.2608e-25	1.0478e-22	Down
c76710_g1	35.9121	779.201	-4.4395	2.4024e-11	1.5204e-09	Down
c65244_g1	7.87008	170.353	-4.436	9.8362e-10	4.9971e-08	Down
c57620_g3	1	21.6417	-4.4357	0.0011419	0.01648	Down
c76266_g2	7.24672	156.776	-4.4352	5.1789e-15	4.6804e-13	Down
c66639_g1	575.328	12439.1	-4.4344	2.064e-42	1.2619e-39	Down
c76230_g1	2	43.1833	-4.4324	5.3842e-05	0.0011493	Down
c69777_g1	3.5	75.4192	-4.4295	4.3688e-09	2.0289e-07	Down
c70519_g1	24.3018	523.558	-4.4292	2.9477e-14	2.4556e-12	Down
c65893_g3	1	21.466	-4.424	0.0012814	0.018117	Down
c60595_g1	1	21.441	-4.4223	0.0012872	0.018185	Down
c58889_g1	2.62336	56.1076	-4.4187	1.9016e-07	6.8355e-06	Down
c73534_g2	123.571	2642.46	-4.4185	4.819e-26	1.0393e-23	Down
c65996_g1	3.62336	77.4747	-4.4183	0.00065467	0.010288	Down
c66414_g1	219.203	4685.87	-4.418	1.9048e-40	1.0545e-37	Down
c73449_g1	7.37008	157.303	-4.4157	4.1615e-15	3.7852e-13	Down
c70068_g1	5	106.554	-4.4135	1.5833e-11	1.0213e-09	Down
c76733_g1	14.0486	298.447	-4.409	1.374e-21	2.1139e-19	Down
c54291_g1	1.56168	33.1389	-4.4074	4.8266e-05	0.0010435	Down
c50253_g1	2	42.356	-4.4045	6.0527e-06	0.00016231	Down
c66820_g1	19.1719	402.422	-4.3916	1.7318e-24	3.2822e-22	Down
c67544_g1	2.12336	44.5104	-4.3897	2.8786e-06	8.278e-05	Down
c77620_g2	2	41.7306	-4.383	0.00088745	0.013339	Down
c67917_g1	182.197	3781.79	-4.3755	2.803e-35	1.1327e-32	Down
c77185_g2	21.4934	445.835	-4.3745	3.021e-08	1.2451e-06	Down
c66873_g2	3.24672	67.304	-4.3736	1.6787e-08	7.1968e-07	Down
c72523_g1	5.37008	111.315	-4.3736	0.0012478	0.017699	Down
c65891_g1	13.6234	282.366	-4.3734	2.806e-20	3.8459e-18	Down
c67226_g1	33.0486	681.181	-4.3654	5.3363e-29	1.4543e-26	Down
c69228_g1	5.24672	107.507	-4.3569	1.1508e-11	7.4991e-10	Down
c66975_g2	29.8569	610.095	-4.3529	4.5421e-28	1.1206e-25	Down
c40365_g1	1.06168	21.6417	-4.3494	0.001129	0.016367	Down
c62811_g1	20.8018	422.966	-4.3458	6.6348e-07	2.1678e-05	Down
c64630_g1	1.06168	21.5416	-4.3427	0.0025423	0.032132	Down
c62662_g1	75.3569	1522.51	-4.3366	1.3618e-16	1.4018e-14	Down
c78096_g3	3.06168	61.6933	-4.3327	8.8338e-08	3.3628e-06	Down
c76580_g1	3.18504	64.0227	-4.3292	4.3891e-08	1.7584e-06	Down
c73440_g1	105.201	2109.62	-4.3258	2.5928e-36	1.1394e-33	Down
c64431_g1	4.68504	93.7809	-4.3232	3.0836e-06	8.8207e-05	Down
c62705_g1	6.43176	128.347	-4.3187	4.3846e-13	3.3077e-11	Down
c72407_g1	46.3373	923.593	-4.317	3.8789e-21	5.7056e-19	Down
c64524_g1	32.3018	643.24	-4.3157	4.071e-10	2.195e-08	Down
c76072_g3	11.185	222.25	-4.3125	9.8668e-16	9.4645e-14	Down
c72274_g6	1	19.8382	-4.3102	0.0022148	0.028668	Down
c71582_g1	243.012	4784.04	-4.2991	8.2948e-39	4.1363e-36	Down
c65066_g1	45.6457	896.833	-4.2963	0.00013342	0.0025778	Down
c66436_g1	13.7467	268.793	-4.2893	1.117e-14	9.684e-13	Down
c67707_g1	2.5	48.8191	-4.2874	1.7331e-06	5.1964e-05	Down
c74193_g1	10.6785	208.399	-4.2866	2.6775e-17	2.937e-15	Down
c39184_g1	1	19.5124	-4.2863	0.0025543	0.032255	Down
c62336_g1	2.74672	53.578	-4.2859	3.9229e-07	1.3415e-05	Down
c80978_g1	8.87008	172.857	-4.2845	2.0482e-15	1.9125e-13	Down
c69839_g1	1.62336	31.6361	-4.2845	0.0012344	0.017527	Down
c63453_g1	1.06168	20.6149	-4.2793	0.0042665	0.049307	Down
c60756_g1	1.12336	21.7918	-4.2779	0.0010859	0.015846	Down
c59437_g1	2.5	48.4182	-4.2755	1.9815e-06	5.8686e-05	Down
c64006_g1	8.68504	167.546	-4.2699	4.8622e-11	2.9684e-09	Down
c66487_g1	7.93176	152.921	-4.269	0.0023117	0.029719	Down
c64453_g1	3.56168	68.4565	-4.2646	2.8613e-08	1.188e-06	Down
c73207_g2	29.1719	560.678	-4.2645	1.39e-26	3.1086e-24	Down
c68198_g1	85.9344	1645.46	-4.2591	1.0406e-34	4.0647e-32	Down
c58191_g1	1.5	28.6551	-4.2558	0.00023177	0.0041817	Down
c68399_g3	123.022	2347.1	-4.2539	1.0079e-35	4.2437e-33	Down
c63816_g1	1	19.0615	-4.2526	0.0030135	0.036913	Down
c67272_g1	6.56168	125.016	-4.2519	7.1526e-06	0.00018871	Down
c66461_g1	80.3438	1529.63	-4.2509	1.0963e-33	4.1002e-31	Down
c76156_g1	16.9252	321.47	-4.2474	2.6682e-07	9.3991e-06	Down
c74981_g2	41.8438	794.381	-4.2467	4.4968e-09	2.0801e-07	Down
c76084_g1	2.06168	39.1004	-4.2453	1.5941e-05	0.0003881	Down
c65325_g1	1	18.9364	-4.2431	0.0030825	0.037634	Down
c75097_g1	48.3438	914.061	-4.2409	1.9726e-12	1.3912e-10	Down
c77259_g1	11.5551	218.07	-4.2382	9.2866e-15	8.1415e-13	Down
c57922_g1	3.12336	58.9136	-4.2374	1.8522e-07	6.68e-06	Down
c61192_g1	1	18.8364	-4.2354	0.003139	0.038191	Down
c71777_g1	73.5026	1383.63	-4.2345	1.5633e-33	5.785e-31	Down
c68059_g1	20.1719	378.399	-4.2295	8.4433e-12	5.5695e-10	Down
c70718_g1	10.2467	191.971	-4.2277	3.1843e-05	0.00071806	Down
c66867_g1	58.7205	1091.31	-4.2161	0.0010733	0.015686	Down
c60212_g2	1	18.4855	-4.2083	0.0036357	0.043152	Down
c77123_g2	1.56168	28.7802	-4.2039	0.00022453	0.004071	Down
c53480_g1	2.62336	48.1931	-4.1993	0.00024673	0.0044277	Down
c62303_g1	1.62336	29.8076	-4.1986	0.0011951	0.017079	Down
c66203_g1	2.8084	51.5494	-4.1981	7.0604e-07	2.2883e-05	Down
c73893_g1	64.0289	1174.9	-4.1977	1.0137e-31	3.3307e-29	Down
c60577_g2	2.68504	49.2443	-4.1969	1.5803e-06	4.783e-05	Down
c69672_g1	9.37008	171.63	-4.1951	5.1655e-15	4.6743e-13	Down
c66380_g1	7.62336	139.142	-4.19	4.3186e-13	3.265e-11	Down
c58516_g1	9.05511	164.566	-4.1838	1.0214e-14	8.9105e-13	Down
c65326_g2	9.61679	174.66	-4.1829	2.9135e-15	2.6778e-13	Down
c75654_g1	44.4737	800.938	-4.1707	8.0253e-29	2.1374e-26	Down
c65916_g1	3	53.8538	-4.166	8.5e-07	2.719e-05	Down
c70923_g1	62.0905	1111.31	-4.1617	4.8711e-31	1.5358e-28	Down
c71823_g1	8.93176	159.784	-4.161	0.0027862	0.034587	Down
c78681_g1	15.0617	269.245	-4.16	0.00039059	0.0066	Down
c73398_g1	29.3701	524.556	-4.1587	8.3832e-25	1.6465e-22	Down
c70675_g3	69.5905	1238.78	-4.1539	1.4294e-31	4.6529e-29	Down
c64156_g2	223.756	3978.43	-4.1522	0.0024299	0.030963	Down
c63531_g1	2	35.4683	-4.1485	5.3093e-05	0.0011343	Down
c63226_g1	6.49344	115.047	-4.1471	7.963e-08	3.0612e-06	Down
c74975_g3	15.4869	271.644	-4.1326	2.8746e-08	1.1924e-06	Down
c57695_g1	2.8084	49.1693	-4.1299	1.5688e-06	4.7525e-05	Down
c56672_g1	3.56168	62.3199	-4.1291	1.6108e-07	5.8836e-06	Down
c70587_g1	21.8701	380.98	-4.1227	9.6435e-22	1.5101e-19	Down
c79883_g1	386.88	6736.18	-4.122	1.2673e-28	3.3001e-26	Down
c75515_g4	1.06168	18.4605	-4.12	0.0036117	0.042881	Down
c76870_g1	50.9803	885.777	-4.1189	7.0012e-29	1.8861e-26	Down
c65844_g1	12.4934	217.042	-4.1187	8.658e-17	9.1131e-15	Down
c67440_g1	574.286	9973.79	-4.1183	1.334e-37	6.2529e-35	Down
c63407_g1	1.12336	19.4874	-4.1166	0.0025093	0.031772	Down
c65999_g1	3	51.9496	-4.1141	1.5979e-06	4.8322e-05	Down
c69496_g1	2.06168	35.6434	-4.1117	5.1125e-05	0.0010979	Down
c62395_g1	6.37008	109.587	-4.1046	0.00065365	0.010275	Down
c59353_g2	13.7402	236.278	-4.104	1.4303e-17	1.6013e-15	Down
c75871_g1	1410.61	24228.9	-4.1023	4.5118e-38	2.1728e-35	Down
c74649_g1	1.68504	28.9058	-4.1005	0.00079189	0.012101	Down
c66174_g1	2.06168	35.2682	-4.0965	0.0040836	0.047506	Down
c65022_g1	2.18504	37.3463	-4.0952	0.00011475	0.0022519	Down
c70160_g1	26.7887	457.104	-4.0928	9.1027e-24	1.6327e-21	Down
c64758_g1	1.62336	27.6533	-4.0904	0.00031558	0.0054733	Down
c66913_g1	6.24672	105.603	-4.0794	9.2794e-11	5.4461e-09	Down
c67998_g1	3.68504	62.1698	-4.0765	1.6167e-07	5.8959e-06	Down
c79864_g1	48.1522	811.635	-4.0752	3.1851e-28	7.9982e-26	Down
c80150_g4	2	33.4391	-4.0635	0.0001078	0.0021298	Down
c65454_g1	125.029	2086.53	-4.0608	0.0024401	0.031069	Down
c71647_g2	1.68504	28.1041	-4.0599	0.00026711	0.0047473	Down
c68472_g1	7.12336	118.753	-4.0593	1.9269e-11	1.2294e-09	Down
c70871_g1	5.8084	96.8364	-4.0593	3.4679e-10	1.8902e-08	Down
c76733_g2	1.62336	27.0517	-4.0587	0.00041013	0.0068828	Down
c69240_g1	421.808	7018.2	-4.0564	9.4881e-37	4.304e-34	Down
c74970_g1	12.7467	211.984	-4.0558	0.00026833	0.0047667	Down
c66484_g1	2.06168	34.2157	-4.0528	8.0857e-05	0.0016507	Down
c61091_g1	14.3701	238.458	-4.0526	3.1509e-17	3.4295e-15	Down
c64034_g1	1.12336	18.6106	-4.0502	0.0034769	0.041568	Down
c63119_g1	5.18504	85.515	-4.0438	5.8929e-06	0.00015839	Down
c77126_g1	31.6102	521.28	-4.0436	1.122e-07	4.2045e-06	Down
c73735_g1	193.115	3178.88	-4.041	5.7665e-09	2.6273e-07	Down
c72037_g1	41.6037	684.588	-4.0405	2.4001e-26	5.2571e-24	Down
c65326_g1	51.7887	851.76	-4.0397	6.475e-28	1.5753e-25	Down
c77218_g1	6.87008	112.767	-4.0369	3.4252e-11	2.1331e-09	Down
c72306_g1	146.366	2400.89	-4.0359	3.214e-28	8.042e-26	Down
c78132_g1	17.2402	282.795	-4.0359	1.2527e-06	3.8648e-05	Down
c71750_g1	19.0551	310.824	-4.0278	2.1443e-09	1.0405e-07	Down
c76185_g1	17.3018	281.716	-4.0252	1.0204e-18	1.2565e-16	Down
c76437_g1	2.18504	35.4183	-4.0188	5.196e-05	0.0011125	Down
c61516_g1	5.8084	93.9304	-4.0154	7.4314e-10	3.8476e-08	Down
c66292_g1	33.6719	543.644	-4.013	2.862e-24	5.3519e-22	Down
c77911_g1	7.18504	115.924	-4.012	0.0019357	0.025555	Down
c74773_g2	16.1785	260.674	-4.0101	7.0502e-18	8.0865e-16	Down
c76684_g2	256.684	4123.81	-4.0059	1.1821e-34	4.5669e-32	Down
c77229_g2	1.5	24.0962	-4.0058	0.0011132	0.016158	Down
c66866_g1	4.62336	74.1673	-4.0038	2.8818e-08	1.194e-06	Down
c69170_g1	2.06168	33.0138	-4.0012	0.0017911	0.02392	Down
c77502_g2	9.8084	156.752	-3.9983	6.445e-06	0.00017158	Down
c63804_g1	1.56168	24.9229	-3.9963	0.00081704	0.012442	Down
c66984_g1	12.6168	200.835	-3.9926	1.3721e-15	1.2933e-13	Down
c66998_g1	1.68504	26.7265	-3.9874	0.00042869	0.0071408	Down
c77924_g1	136.551	2158.46	-3.9825	2.0597e-32	7.2051e-30	Down
c56900_g1	2.12336	33.5641	-3.9825	0.00010367	0.0020579	Down
c76763_g3	2.06168	32.5373	-3.9802	0.00014378	0.002756	Down
c68466_g1	9.56168	150.615	-3.9775	6.0764e-13	4.5402e-11	Down
c66930_g1	28.0486	440.495	-3.9731	3.2072e-22	5.1485e-20	Down
c60554_g1	1.62336	25.4489	-3.9705	0.00068326	0.010671	Down
c75948_g1	90.5289	1415.27	-3.9666	3.8032e-30	1.1283e-27	Down
c68055_g3	5.24672	81.6816	-3.9605	8.2922e-09	3.7041e-07	Down
c69606_g1	3.12336	48.6183	-3.9603	4.1912e-06	0.00011648	Down
c66156_g1	13.6168	211.732	-3.9588	6.8362e-16	6.6482e-14	Down
c67489_g1	19.3635	300.826	-3.9575	1.0932e-15	1.0443e-13	Down
c67048_g1	2.06168	32.0114	-3.9567	0.00016882	0.003178	Down
c72966_g1	367.979	5709.54	-3.9557	1.6478e-34	6.3312e-32	Down
c73987_g1	15.0551	233.548	-3.9554	1.2519e-16	1.2944e-14	Down
c67063_g4	8.93176	138.266	-3.9524	8.6964e-12	5.7199e-10	Down
c41845_g1	23.7953	368.282	-3.9521	9.4986e-21	1.3602e-18	Down
c76450_g1	3.18504	49.1699	-3.9484	4.2449e-05	0.00092971	Down
c71651_g2	9.43176	145.379	-3.9461	9.1851e-13	6.7554e-11	Down
c67145_g1	159.915	2460.87	-3.9438	2.0992e-32	7.3066e-30	Down
c63825_g1	1.56168	23.8961	-3.9356	0.0011391	0.01646	Down
c68473_g1	7.24672	110.662	-3.9327	1.1564e-10	6.6321e-09	Down
c46779_g1	4.37008	66.703	-3.932	1.0039e-07	3.7948e-06	Down
c68060_g1	69.0289	1048.16	-3.9245	1.5333e-18	1.8555e-16	Down
c54397_g1	4.12336	62.545	-3.923	3.2906e-07	1.142e-05	Down
c60242_g1	17.8018	269.995	-3.9228	4.3964e-11	2.6974e-09	Down
c64680_g1	14.0551	212.983	-3.9216	1.0768e-15	1.0301e-13	Down
c75232_g1	113.366	1714.61	-3.9188	7.5181e-31	2.339e-28	Down
c73559_g1	184.684	2788.92	-3.9166	5.3345e-21	7.814e-19	Down
c68472_g2	12.1785	183.777	-3.9155	7.9923e-12	5.2914e-10	Down
c73181_g1	24.042	362.401	-3.914	0.0017467	0.023456	Down
c71494_g1	32.0486	481.699	-3.9098	1.9087e-22	3.0993e-20	Down
c62720_g2	3.18504	47.8416	-3.9089	5.3677e-06	0.00014589	Down
c69653_g1	2.18504	32.763	-3.9063	0.0001259	0.0024473	Down
c80197_g1	138.804	2074.38	-3.9016	3.0138e-31	9.5884e-29	Down
c71777_g2	79.0026	1180.24	-3.901	5.5445e-29	1.5052e-26	Down
c67216_g2	2	29.8076	-3.8976	0.002448	0.031154	Down
c74901_g1	52.1457	776.768	-3.8969	2.4123e-26	5.2675e-24	Down
c74987_g4	7.43176	110.662	-3.8963	1.1349e-10	6.5247e-09	Down
c43681_g1	2.56168	38.073	-3.8936	5.1572e-05	0.0011056	Down
c71677_g2	15.0551	223.554	-3.8923	6.0454e-16	5.9283e-14	Down
c65379_g1	13.4318	198.656	-3.8866	6.3133e-15	5.6547e-13	Down
c80705_g2	190.723	2818.2	-3.8852	4.8411e-32	1.6162e-29	Down
c52138_g1	50.1653	738.067	-3.879	2.0044e-25	4.145e-23	Down
c72892_g1	10.8084	158.881	-3.8777	6.558e-09	2.9653e-07	Down
c12543_g1	2.06168	30.2329	-3.8742	0.00030481	0.0053126	Down
c27868_g1	8.99344	131.603	-3.8712	7.8829e-12	5.2239e-10	Down
c65199_g1	7.43176	108.709	-3.8706	1.7508e-10	9.8638e-09	Down
c80521_g1	6.37008	93.1543	-3.8702	1.7355e-09	8.5332e-08	Down
c74901_g2	8.99344	131.452	-3.8695	8.444e-12	5.5695e-10	Down
c81087_g2	5.62336	81.9823	-3.8658	1.5282e-08	6.5879e-07	Down
c70957_g1	67.2756	980.411	-3.8652	2.6927e-25	5.5359e-23	Down
c71154_g1	71.0223	1034.81	-3.8649	1.4808e-27	3.5174e-25	Down
c66069_g4	12.1785	176.767	-3.8594	0.003332	0.040136	Down
c72187_g1	267.972	3868.47	-3.8516	1.3302e-32	4.6998e-30	Down
c69308_g1	31.4252	453.349	-3.8506	3.5669e-06	0.00010052	Down
c78132_g2	21.1719	304.963	-3.8484	6.9312e-07	2.2562e-05	Down
c79087_g2	341.371	4916.78	-3.8483	5.0146e-33	1.8174e-30	Down
c66978_g2	236.303	3401.46	-3.8474	1.0987e-32	3.9016e-30	Down
c79755_g1	865.081	12451.8	-3.8474	3.8883e-19	4.9438e-17	Down
c76951_g3	30.8018	443.203	-3.8469	2.7076e-21	4.0419e-19	Down
c79141_g3	1.56168	22.4684	-3.8467	0.002848	0.035242	Down
c69573_g2	9.37008	134.609	-3.8446	8.2114e-12	5.4314e-10	Down
c61309_g3	2.56168	36.7703	-3.8434	7.8526e-05	0.0016111	Down
c62489_g1	2.06168	29.5568	-3.8416	0.0003662	0.0062209	Down
c74526_g1	24293.8	348069	-3.8407	0.0001004	0.0020026	Down
c61256_g1	34.1719	489.136	-3.8394	9.4539e-11	5.5347e-09	Down
c74402_g4	3.18504	45.5872	-3.8392	1.0656e-05	0.00027008	Down
c63688_g1	13.9318	199.333	-3.8387	9.6199e-15	8.4127e-13	Down
c70996_g2	644.203	9214.37	-3.8383	1.0981e-20	1.5597e-18	Down
c77123_g1	28.6785	410.163	-3.8382	1.4369e-20	2.0166e-18	Down
c77045_g1	60.8241	869.241	-3.837	1.5901e-26	3.5158e-24	Down
c69561_g4	1.5	21.416	-3.8357	0.0028137	0.034866	Down
c68173_g1	4.18504	59.7153	-3.8348	0.00010552	0.0020905	Down
c74519_g1	5.06168	72.1886	-3.8341	9.6868e-08	3.6677e-06	Down
c46361_g1	3.12336	44.4854	-3.8322	1.4549e-05	0.00035817	Down
c76122_g1	50.9055	724.766	-3.8316	4.6484e-25	9.3116e-23	Down
c57365_g1	15.6102	222.175	-3.8311	7.5843e-16	7.3351e-14	Down
c77103_g1	227.102	3227.9	-3.8292	4.8502e-32	1.6162e-29	Down
c68153_g1	74.3924	1056.35	-3.8278	2.3641e-27	5.5222e-25	Down
c63918_g1	3.56168	50.5719	-3.8277	4.9581e-06	0.0001357	Down
c65265_g1	2.5	35.4433	-3.8255	0.00011221	0.0022063	Down
c72897_g1	141.373	2002.74	-3.8244	6.7438e-06	0.00017859	Down
c71340_g1	2.24672	31.7362	-3.8202	0.00017123	0.0032165	Down
c72557_g1	12.7467	179.869	-3.8188	9.9034e-14	7.8948e-12	Down
c69401_g1	17.1785	242.114	-3.817	2.9924e-16	2.9971e-14	Down
c78083_g1	22.9934	323.145	-3.8129	1.9166e-18	2.3035e-16	Down
c74342_g4	2.68504	37.6971	-3.8114	5.7759e-05	0.001222	Down
c76859_g1	233.44	3276.28	-3.8109	2.1465e-26	4.7163e-24	Down
c70124_g1	15.3018	214.111	-3.8066	2.6111e-15	2.4189e-13	Down
c75312_g1	36.1719	506.078	-3.8064	0.00039145	0.006613	Down
c70470_g1	41.4121	579.088	-3.8057	2.9406e-23	5.0428e-21	Down
c68371_g1	18.6785	260.298	-3.8007	1.7814e-16	1.8153e-14	Down
c70290_g1	4.06168	56.434	-3.7964	0.00092438	0.013814	Down
c72781_g2	1.5	20.84	-3.7963	0.003351	0.040331	Down
c57798_g1	18.1719	251.807	-3.7925	2.9004e-10	1.602e-08	Down
c73132_g1	366.74	5081.07	-3.7923	6.5372e-33	2.3451e-30	Down
c65634_g1	21.4121	296.145	-3.7898	5.4134e-16	5.3383e-14	Down
c74541_g2	75.626	1044.72	-3.7881	7.9337e-06	0.00020737	Down
c68009_g1	6.74672	92.9792	-3.7847	2.2322e-07	7.9467e-06	Down
c71611_g1	301.878	4152.88	-3.7821	1.1714e-25	2.466e-23	Down
c70246_g1	9.24672	127.119	-3.7811	4.1152e-11	2.5337e-09	Down
c68296_g2	78.7821	1081.78	-3.7794	8.4156e-27	1.9211e-24	Down
c70033_g1	16.2467	222.429	-3.7751	1.7759e-08	7.5906e-07	Down
c72760_g1	29.9252	409.59	-3.7747	1.4958e-07	5.4861e-06	Down
c80468_g2	44.2887	605.264	-3.7726	3.0272e-23	5.1788e-21	Down
c74882_g1	108.701	1484.92	-3.772	2.4589e-28	6.2867e-26	Down
c71907_g2	21.1102	288.23	-3.7712	3.6703e-15	3.3471e-13	Down
c68913_g2	16.0551	219.147	-3.7708	3.0581e-08	1.2589e-06	Down
c69729_g1	51.8307	707.254	-3.7704	1.5143e-20	2.121e-18	Down
c63846_g1	2	27.2274	-3.767	0.00078454	0.012	Down
c68296_g1	19.8084	268.667	-3.7616	1.2148e-16	1.2597e-14	Down
c69955_g1	6.24672	84.4125	-3.7563	1.5103e-08	6.5189e-07	Down
c64027_g1	25.7953	348.392	-3.7555	6.1529e-19	7.6705e-17	Down
c77114_g2	41.9055	565.687	-3.7548	8.3133e-23	1.3721e-20	Down
c72793_g1	7.12336	96.0835	-3.7537	2.298e-05	0.00053644	Down
c70919_g1	52.042	698.713	-3.747	1.7712e-21	2.6898e-19	Down
c69726_g1	78.3307	1051.46	-3.7467	1.4037e-21	2.1549e-19	Down
c71703_g1	13.5551	181.924	-3.7464	1.0865e-13	8.6319e-12	Down
c70528_g1	2.5	33.5397	-3.7459	0.0002865	0.005029	Down
c79248_g2	138.791	1857.02	-3.742	3.9375e-29	1.0857e-26	Down
c73870_g1	14.3635	191.018	-3.7332	8.658e-08	3.3013e-06	Down
c67531_g2	15.8635	210.729	-3.7316	7.4704e-15	6.6572e-13	Down
c73659_g1	5.74672	76.3216	-3.7313	6.2457e-08	2.4465e-06	Down
c74780_g1	66.584	881.814	-3.7272	2.6267e-22	4.2359e-20	Down
c68198_g2	49.6588	657.062	-3.7259	1.9673e-23	3.4239e-21	Down
c65294_g1	32.3569	426.922	-3.7218	1.8562e-13	1.4389e-11	Down
c73780_g1	4.18504	55.2058	-3.7215	2.5625e-06	7.4452e-05	Down
c66685_g1	9.12336	120.182	-3.7195	0.001037	0.015227	Down
c72345_g1	40.727	535.353	-3.7164	6.6055e-22	1.046e-19	Down
c69760_g2	34.4186	451.716	-3.7142	1.3926e-20	1.9583e-18	Down
c74783_g1	9.86351	128.623	-3.7049	2.5828e-11	1.6302e-09	Down
c75035_g3	2.06168	26.8766	-3.7045	0.00088725	0.013338	Down
c73023_g1	221.635	2882.64	-3.7011	1.1061e-09	5.5711e-08	Down
c72950_g1	8.3084	108.008	-3.7004	2.935e-05	0.0006685	Down
c75811_g1	4.18504	54.254	-3.6964	3.333e-06	9.4533e-05	Down
c65902_g1	4.62336	59.9148	-3.6959	1.366e-06	4.1795e-05	Down
c66133_g1	100.811	1304.56	-3.6938	3.087e-10	1.6944e-08	Down
c73257_g1	8.68504	112.316	-3.6929	5.1031e-10	2.708e-08	Down
c64903_g1	2	25.8497	-3.6921	0.0012263	0.01744	Down
c78342_g2	19.3701	249.43	-3.6867	1.1043e-15	1.052e-13	Down
c71049_g1	19.4869	250.38	-3.6835	6.3614e-16	6.2035e-14	Down
c68661_g1	15.1168	193.897	-3.6811	7.1778e-14	5.7743e-12	Down
c66282_g1	43.4252	554.514	-3.6746	1.5527e-21	2.3785e-19	Down
c65205_g1	4.87008	62.0691	-3.6719	7.2086e-07	2.3325e-05	Down
c69804_g1	172.902	2202.05	-3.6708	7.7705e-29	2.0774e-26	Down
c75269_g1	11.4934	145.856	-3.6657	8.5511e-12	5.6348e-10	Down
c79248_g1	57.5905	729.427	-3.6629	1.3474e-23	2.3864e-21	Down
c77317_g1	33.9803	430.075	-3.6618	6.9261e-20	9.2406e-18	Down
c61752_g1	4.06168	51.3737	-3.6609	7.4794e-06	0.00019652	Down
c73499_g1	8.49344	107.181	-3.6576	8.4758e-10	4.3563e-08	Down
c67314_g2	17.6168	221.952	-3.6552	9.0314e-15	7.9276e-13	Down
c60092_g1	21.9934	276.606	-3.6527	2.6587e-16	2.6782e-14	Down
c71339_g1	8.18504	102.623	-3.6482	1.2537e-06	3.8663e-05	Down
c76680_g2	2.8084	35.0925	-3.6433	0.00012183	0.0023781	Down
c70436_g1	21.6102	269.967	-3.643	2.8405e-16	2.8531e-14	Down
c73113_g1	161.745	2018.4	-3.6414	1.6383e-28	4.2075e-26	Down
c69122_g1	38.3569	477.166	-3.6369	2.2766e-20	3.1448e-18	Down
c70222_g1	181.382	2251.59	-3.6338	1.3955e-28	3.6073e-26	Down
c62450_g1	3613.38	44766	-3.631	0.00054557	0.0087941	Down
c69965_g1	42.0971	520.303	-3.6276	8.7639e-07	2.792e-05	Down
c64301_g1	6.3084	77.9488	-3.6272	0.00011508	0.0022576	Down
c69840_g1	25.3635	312.976	-3.6252	3.5781e-17	3.8764e-15	Down
c80388_g1	46.0354	567.496	-3.6238	0.00017237	0.0032354	Down
c67811_g1	2.5	30.7838	-3.6222	0.00051275	0.0083358	Down
c67075_g1	102.512	1262.22	-3.6221	8.7672e-27	1.9949e-24	Down
c68355_g1	161.038	1982.23	-3.6217	6.6331e-28	1.6027e-25	Down
c73092_g1	21.1785	260.651	-3.6214	9.0076e-16	8.6758e-14	Down
c71367_g1	82.5157	1012.96	-3.6178	2.8934e-13	2.1993e-11	Down
c71155_g2	5.68504	69.7841	-3.6177	3.3207e-07	1.1513e-05	Down
c70704_g3	4.68504	57.4859	-3.6171	1.4555e-05	0.00035819	Down
c81065_g3	5.68504	69.7335	-3.6166	3.5676e-07	1.2296e-05	Down
c69335_g1	3.5	42.9326	-3.6166	4.4106e-05	0.00096268	Down
c65709_g4	2	24.4971	-3.6145	0.0019066	0.025246	Down
c70911_g1	9.87008	120.833	-3.6138	7.8697e-05	0.0016137	Down
c60101_g1	4.74672	57.9856	-3.6107	0.0019493	0.025714	Down
c78433_g1	2	24.322	-3.6042	0.0023374	0.029985	Down
c73933_g1	150.408	1819.43	-3.5965	1.2858e-17	1.4465e-15	Down
c78708_g1	65.227	788.915	-3.5963	3.4725e-23	5.8832e-21	Down
c63513_g1	4.06168	49.1192	-3.5961	1.4213e-05	0.0003504	Down
c75882_g4	5.62336	67.8049	-3.5919	5.8326e-07	1.9226e-05	Down
c73027_g1	4.68504	56.459	-3.5911	0.00061376	0.0097546	Down
c70302_g1	107.133	1290.45	-3.5904	8.6745e-26	1.8426e-23	Down
c74617_g1	12.3701	148.486	-3.5854	1.495e-11	9.67e-10	Down
c75904_g1	71.7336	858.297	-3.5808	2.2742e-23	3.9288e-21	Down
c69574_g2	9.99344	119.505	-3.5799	3.238e-10	1.769e-08	Down
c76680_g3	5.49344	65.6768	-3.5796	0.00022304	0.0040491	Down
c65327_g1	3.06168	36.5702	-3.5783	0.00015646	0.0029724	Down
c68769_g1	11.4934	137.063	-3.576	4.9631e-11	3.0187e-09	Down
c62540_g1	68.8504	820.196	-3.5744	8.6617e-23	1.4263e-20	Down
c64043_g1	6.55511	77.825	-3.5695	9.713e-08	3.6756e-06	Down
c63966_g1	9.61679	113.794	-3.5647	6.375e-10	3.3376e-08	Down
c64141_g1	2	23.6203	-3.562	0.0025467	0.032176	Down
c75808_g1	75.7887	893.185	-3.5589	1.3731e-16	1.4115e-14	Down
c79363_g2	17.3018	203.742	-3.5577	9.4971e-14	7.5881e-12	Down
c62523_g1	6.61679	77.875	-3.557	7.2724e-08	2.8172e-06	Down
c71942_g1	231.93	2719.15	-3.5514	4.7346e-28	1.164e-25	Down
c69016_g2	41.7821	489.519	-3.5504	8.7127e-07	2.7782e-05	Down
c75282_g2	108.016	1264.6	-3.5494	3.1975e-25	6.4977e-23	Down
c61040_g3	12.2467	143.275	-3.5483	4.4033e-11	2.6992e-09	Down
c61722_g2	9.37008	109.534	-3.5472	3.7779e-06	0.00010574	Down
c70663_g1	18.5486	216.716	-3.5464	3.3492e-14	2.7672e-12	Down
c73359_g2	14254.9	166075	-3.5423	6.1964e-31	1.9363e-28	Down
c75575_g1	97.5577	1133.23	-3.538	3.0709e-19	3.9401e-17	Down
c71604_g1	3.62336	42.0558	-3.5369	5.6363e-05	0.0011955	Down
c68725_g3	3.3084	38.3988	-3.5369	8.7127e-05	0.0017629	Down
c69504_g1	26.2953	304.983	-3.5359	1.5249e-08	6.5776e-07	Down
c78934_g1	152.223	1763.2	-3.5339	1.114e-08	4.883e-07	Down
c77218_g2	10.4318	120.733	-3.5328	7.9909e-10	4.1191e-08	Down
c73021_g1	4.18504	48.1681	-3.5248	0.0015638	0.021379	Down
c73318_g2	11.9252	137.213	-3.5243	4.7356e-11	2.8953e-09	Down
c48230_g1	4.3084	49.445	-3.5206	1.2308e-05	0.00030764	Down
c70572_g1	22.0551	253.037	-3.5202	1.8301e-10	1.0278e-08	Down
c64236_g1	3.12336	35.6935	-3.5145	0.00020325	0.0037333	Down
c67885_g1	93.0577	1062.33	-3.513	7.8082e-11	4.6369e-09	Down
c59067_g1	3.06168	34.9174	-3.5116	0.00034431	0.0059074	Down
c59999_g1	405.92	4625.43	-3.5103	1.6396e-28	4.2075e-26	Down
c58817_g1	3.12336	35.3927	-3.5023	0.00022832	0.0041268	Down
c64353_g1	8.74672	99.0146	-3.5008	1.0136e-08	4.4738e-07	Down
c57505_g1	2.12336	24.0212	-3.4999	0.0021757	0.028271	Down
c75913_g1	220.113	2489.67	-3.4996	6.7874e-15	6.0639e-13	Down
c72061_g1	12.5551	141.797	-3.4975	5.6315e-11	3.4076e-09	Down
c68719_g3	15.6102	175.913	-3.4943	1.3037e-12	9.4889e-11	Down
c52953_g1	7.74672	87.2178	-3.493	4.5697e-08	1.8235e-06	Down
c70632_g1	7.06168	79.5034	-3.4929	0.00015193	0.002895	Down
c74010_g1	13.6168	152.92	-3.4893	0.00022824	0.0041268	Down
c74987_g2	5.49344	61.5682	-3.4864	1.5143e-06	4.5971e-05	Down
c87022_g1	2.06168	23.0444	-3.4825	0.0029756	0.036538	Down
c71364_g2	23.3701	258.948	-3.4699	9.3657e-15	8.2006e-13	Down
c74800_g4	29.3569	325.254	-3.4698	0.0043403	0.049979	Down
c69313_g1	84.1522	931.663	-3.4687	6.0951e-23	1.0179e-20	Down
c65792_g1	2	22.0926	-3.4655	0.0040491	0.047215	Down
c68626_g1	7.18504	79.202	-3.4625	1.8394e-07	6.6392e-06	Down
c72858_g1	146.333	1610.34	-3.46	1.5071e-25	3.1444e-23	Down
c74975_g2	128.983	1418.01	-3.4586	7.95e-15	7.0421e-13	Down
c60055_g1	6.43176	70.6859	-3.4581	4.6124e-07	1.5575e-05	Down
c63999_g1	2.68504	29.5068	-3.458	0.00069919	0.010879	Down
c69821_g1	10.0551	110.462	-3.4575	2.3428e-09	1.1313e-07	Down
c71169_g1	55.8373	612.28	-3.4549	8.3911e-08	3.2117e-06	Down
c47959_g1	14.0551	154.02	-3.454	2.6031e-11	1.6415e-09	Down
c71187_g2	35.227	385.79	-3.4531	1.0406e-17	1.182e-15	Down
c76526_g1	1026.61	11241.3	-3.4528	0.0001304	0.0025266	Down
c74828_g3	49.2821	538.857	-3.4508	7.6226e-20	1.0131e-17	Down
c74981_g1	85.626	934.102	-3.4475	1.732e-05	0.00041761	Down
c78446_g2	39.9318	435.486	-3.447	4.4412e-18	5.1529e-16	Down
c64625_g1	4.06168	44.1852	-3.4434	5.4118e-05	0.0011541	Down
c67531_g1	6.43176	69.8092	-3.4401	5.7869e-07	1.9094e-05	Down
c71573_g1	20.0551	217.493	-3.4389	1.6776e-13	1.3077e-11	Down
c75795_g1	211.384	2290.8	-3.4379	1.3035e-26	2.9375e-24	Down
c61919_g1	3.18504	34.4415	-3.4348	0.00058277	0.0093274	Down
c73879_g1	27.8569	301.13	-3.4343	5.2781e-08	2.0907e-06	Down
c66155_g1	7.99344	86.3667	-3.4336	0.00015293	0.0029108	Down
c61877_g1	323.107	3489.54	-3.4329	1.8303e-27	4.304e-25	Down
c65029_g1	9.93176	107.157	-3.4315	1.2249e-05	0.00030637	Down
c62341_g1	6.68504	72.1142	-3.4313	0.00031005	0.0053946	Down
c55989_g1	11.7467	126.618	-3.4302	6.3054e-10	3.3036e-08	Down
c78161_g1	39.7821	428.427	-3.4289	0.00021954	0.0039959	Down
c75519_g1	21.8569	235.377	-3.4288	2.9084e-14	2.4257e-12	Down
c72386_g2	253.554	2727.27	-3.4271	2.9584e-16	2.9673e-14	Down
c77894_g1	17.6168	189.388	-3.4263	1.6074e-12	1.1532e-10	Down
c67881_g1	3.18504	34.2408	-3.4263	0.00030779	0.0053593	Down
c72464_g1	316.667	3400.42	-3.4247	2.3065e-13	1.7685e-11	Down
c71150_g1	90.269	968.514	-3.4235	4.1804e-14	3.4177e-12	Down
c75882_g2	589.795	6326.73	-3.4232	3.5354e-11	2.1979e-09	Down
c76087_g1	11.4934	123.188	-3.422	4.5573e-05	0.0009915	Down
c75785_g1	6.12336	65.326	-3.4153	1.6063e-05	0.00039054	Down
c60487_g1	6.74672	71.6133	-3.408	0.00070521	0.01096	Down
c78264_g1	146.652	1556.28	-3.4076	9.1303e-11	5.3713e-09	Down
c60266_g1	16.4934	174.76	-3.4054	7.0811e-12	4.7192e-10	Down
c58205_g2	116.223	1226.38	-3.3994	6.6477e-24	1.2172e-21	Down
c66929_g1	24.5486	258.372	-3.3957	1.4324e-14	1.2297e-12	Down
c73451_g1	23.1168	243.143	-3.3948	4.9364e-14	4.0079e-12	Down
c70017_g1	2.5	26.2256	-3.391	0.0019548	0.025767	Down
c78690_g1	110.022	1152.74	-3.3892	4.1108e-23	6.9147e-21	Down
c70232_g1	441.508	4618.52	-3.3869	9.9548e-19	1.228e-16	Down
c61722_g1	4.56168	47.6415	-3.3846	3.7547e-05	0.00083332	Down
c77887_g1	86.7559	905.839	-3.3842	2.9438e-22	4.7364e-20	Down
c62009_g1	13.7402	143.049	-3.38	1.2032e-10	6.8947e-09	Down
c74348_g1	234.287	2436.14	-3.3782	1.9677e-24	3.7092e-22	Down
c63582_g1	41.8504	435.109	-3.3781	6.3509e-18	7.3444e-16	Down
c70711_g2	46.9055	487.361	-3.3772	9.304e-19	1.1497e-16	Down
c69108_g1	22.4252	232.994	-3.3771	0.0035611	0.042395	Down
c73034_g1	186.963	1937.82	-3.3736	5.9991e-25	1.1815e-22	Down
c71776_g2	3.18504	32.9381	-3.3704	0.00046013	0.0075908	Down
c74098_g1	179.745	1855.43	-3.3677	5.4225e-25	1.071e-22	Down
c77347_g1	12.2467	126.192	-3.3652	1.1673e-09	5.8667e-08	Down
c57778_g1	24.4252	251.557	-3.3644	1.939e-12	1.3702e-10	Down
c74611_g4	13.7467	141.245	-3.361	1.7753e-05	0.00042645	Down
c67378_g1	53.8569	552.34	-3.3584	1.3682e-05	0.00033861	Down
c64279_g1	263.131	2698.15	-3.3581	0.00096875	0.01437	Down
c72992_g1	132.113	1352.84	-3.3562	1.3838e-23	2.4446e-21	Down
c65084_g1	4.56168	46.5396	-3.3508	4.9324e-05	0.0010625	Down
c77555_g1	14.6168	149.086	-3.3504	1.0172e-10	5.911e-09	Down
c53606_g1	140.353	1429.04	-3.3479	7.71e-15	6.8447e-13	Down
c69882_g2	34.2467	348.319	-3.3464	6.4579e-16	6.2889e-14	Down
c72488_g2	111.139	1129.55	-3.3453	1.1838e-22	1.9403e-20	Down
c66603_g2	2.68504	27.2774	-3.3447	0.0014096	0.019587	Down
c67685_g1	4.74672	48.143	-3.3423	0.0034713	0.041515	Down
c77040_g1	146.168	1479.11	-3.339	1.0557e-23	1.884e-21	Down
c67530_g1	277.744	2805.41	-3.3364	6.4326e-05	0.0013497	Down
c78660_g2	636.593	6416.63	-3.3334	7.6114e-27	1.7489e-24	Down
c49038_g1	4.87008	49.0692	-3.3328	2.4677e-05	0.00057244	Down
c59633_g1	20.9803	211.031	-3.3303	4.143e-13	3.1356e-11	Down
c66339_g2	4.3084	43.2328	-3.3269	7.3327e-05	0.0015155	Down
c73023_g2	50.5971	506.719	-3.3241	1.7306e-07	6.2817e-06	Down
c70711_g3	3.68504	36.846	-3.3218	0.000247	0.0044315	Down
c64528_g4	14.8635	148.585	-3.3214	1.0893e-10	6.3035e-09	Down
c72161_g1	57.0289	567.621	-3.3152	0.00092245	0.013788	Down
c69153_g3	5.68504	56.5591	-3.3145	5.6488e-05	0.0011977	Down
c66501_g1	3.68504	36.6453	-3.3139	0.00027287	0.0048315	Down
c75578_g3	11.8701	117.6	-3.3085	4.0206e-09	1.8784e-07	Down
c69387_g1	12.1168	119.881	-3.3065	2.2393e-09	1.0829e-07	Down
c75457_g1	134.373	1328.97	-3.306	6.979e-23	1.1573e-20	Down
c77362_g1	52.5354	517.369	-3.2998	2.3123e-18	2.7603e-16	Down
c69786_g1	46.3438	456.2	-3.2992	1.0041e-17	1.1423e-15	Down
c78342_g4	5.06168	49.6702	-3.2947	3.7981e-05	0.0008411	Down
c65143_g1	41.1522	403.428	-3.2933	4.4261e-06	0.00012214	Down
c76829_g1	20.2336	198.157	-3.2918	2.7039e-05	0.00062128	Down
c80688_g1	92.769	907.602	-3.2903	0.0002356	0.0042464	Down
c67505_g2	15.3018	149.513	-3.2885	5.6897e-06	0.00015381	Down
c80162_g2	141.675	1383.77	-3.288	0.00013851	0.0026654	Down
c68151_g1	35.4737	345.713	-3.2848	6.0722e-16	5.9462e-14	Down
c81087_g3	6.62336	64.3491	-3.2803	0.00019092	0.0035409	Down
c75531_g1	21.9318	212.783	-3.2783	1.8454e-12	1.308e-10	Down
c67889_g1	5.3084	51.3993	-3.2754	0.0013918	0.019397	Down
c75878_g1	29.3018	283.144	-3.2725	2.4703e-14	2.0851e-12	Down
c59490_g1	4.62336	44.6354	-3.2712	8.7433e-05	0.0017686	Down
c70316_g1	53.0971	512.334	-3.2704	4.2776e-18	4.9712e-16	Down
c74339_g1	53.4737	515.368	-3.2687	4.28e-08	1.7186e-06	Down
c65608_g1	4.37008	42.0809	-3.2674	9.697e-05	0.0019397	Down
c75684_g1	2.68504	25.7997	-3.2643	0.0021838	0.02835	Down
c76063_g3	2.5	24.0212	-3.2643	0.0038947	0.045701	Down
c69140_g1	23.042	221.324	-3.2638	5.0264e-13	3.7758e-11	Down
c71203_g1	114.652	1100.86	-3.2633	1.4101e-14	1.212e-12	Down
c64526_g1	3.37008	32.3372	-3.2623	0.00052474	0.0084933	Down
c76184_g3	10.5551	101.22	-3.2615	2.5741e-08	1.0767e-06	Down
c66570_g1	9.37008	89.773	-3.2601	9.8282e-07	3.0946e-05	Down
c69351_g2	3	28.7301	-3.2595	0.0016257	0.022092	Down
c76174_g1	121.756	1164.22	-3.2573	1.3006e-16	1.3428e-14	Down
c74636_g1	20.4252	194.548	-3.2517	5.633e-12	3.7973e-10	Down
c73671_g1	41.3438	393.23	-3.2496	1.4968e-16	1.5342e-14	Down
c73920_g1	533.925	5076.03	-3.249	1.7749e-25	3.6814e-23	Down
c71934_g1	8.24672	78.2252	-3.2457	6.3337e-07	2.0781e-05	Down
c70499_g1	59.9606	567.039	-3.2414	1.4999e-18	1.8214e-16	Down
c79641_g1	62.727	592.64	-3.24	1.5824e-18	1.9117e-16	Down
c66806_g1	10.9318	103.274	-3.2399	0.0010278	0.015112	Down
c74354_g1	55.0354	518.952	-3.2372	0.00035272	0.0060267	Down
c76561_g1	223.171	2095.34	-3.231	1.1589e-23	2.0577e-21	Down
c68584_g1	19.9803	187.587	-3.2309	3.4245e-05	0.00076608	Down
c77905_g1	8.24015	77.3491	-3.2306	1.5522e-06	4.7082e-05	Down
c43651_g1	83.5026	783.226	-3.2295	3.7171e-20	5.0455e-18	Down
c78588_g1	40.4121	378.878	-3.2289	4.3076e-16	4.2839e-14	Down
c75633_g2	11.8635	111.064	-3.2268	0.0010565	0.015479	Down
c58205_g1	57.769	540.539	-3.226	2.8219e-18	3.3346e-16	Down
c69535_g1	7.3084	68.2558	-3.2233	2.5644e-06	7.4476e-05	Down
c71970_g1	32.1037	299.8	-3.2232	1.3828e-14	1.1915e-12	Down
c61776_g1	12.7402	118.753	-3.2205	4.7667e-09	2.1905e-07	Down
c68323_g1	88.084	819.243	-3.2173	1.8222e-12	1.2929e-10	Down
c72553_g3	27.1102	251.833	-3.2156	2.233e-13	1.714e-11	Down
c69465_g1	599.317	5564.81	-3.2149	3.2723e-25	6.6305e-23	Down
c72581_g1	15.1102	140.271	-3.2146	1.955e-05	0.00046438	Down
c77938_g1	16.8084	155.65	-3.2111	8.642e-07	2.7594e-05	Down
c70825_g1	46.727	432.606	-3.2107	1.2174e-16	1.2606e-14	Down
c63975_g1	146.003	1349.87	-3.2088	7.2762e-11	4.3356e-09	Down
c57814_g1	5.3084	49.0698	-3.2085	0.0034491	0.041306	Down
c69461_g1	185.19	1710.85	-3.2076	4.02e-18	4.6874e-16	Down
c64565_g1	9.3084	85.8646	-3.2055	2.979e-07	1.0426e-05	Down
c77911_g2	21.4252	197.557	-3.2049	0.0042943	0.049555	Down
c77210_g1	88.9475	819.748	-3.2042	5.0876e-20	6.8527e-18	Down
c66045_g1	3	27.6282	-3.2031	0.0021815	0.028336	Down
c75882_g1	84.5774	774.906	-3.1957	1.7182e-05	0.00041471	Down
c62328_g2	4.3084	39.4512	-3.1948	0.0028824	0.035605	Down
c73174_g2	2.62336	23.9712	-3.1918	0.0038564	0.04532	Down
c77831_g1	35.5971	325.249	-3.1917	5.4423e-15	4.9121e-13	Down
c39539_g1	11.4934	104.952	-3.1909	1.6379e-06	4.9468e-05	Down
c67689_g1	2.68504	24.4971	-3.1896	0.0032952	0.039721	Down
c75565_g1	9.43176	86.0153	-3.189	2.7359e-07	9.6039e-06	Down
c66618_g1	4.99344	45.5122	-3.1881	6.5474e-05	0.0013709	Down
c67758_g1	175.168	1594.72	-3.1865	1.2517e-07	4.6542e-06	Down
c73838_g2	18.1785	165.393	-3.1856	1.0775e-10	6.2407e-09	Down
c78660_g1	64.0708	582.567	-3.1847	2.1382e-18	2.5612e-16	Down
c75774_g2	90.6942	822.981	-3.1818	6.9863e-20	9.3034e-18	Down
c76571_g1	42.2402	383.235	-3.1815	1.7189e-15	1.6114e-13	Down
c64229_g1	3.24672	29.4568	-3.1815	0.0012304	0.017477	Down
c59238_g1	4.56168	41.3298	-3.1795	0.0014538	0.020102	Down
c62323_g1	6366.62	57677.4	-3.1794	0.00092508	0.013821	Down
c70910_g1	58.6457	531.072	-3.1788	1.7355e-16	1.7723e-14	Down
c65554_g1	59.0289	532.348	-3.1729	1.38e-17	1.5499e-15	Down
c77307_g1	57.8373	521.481	-3.1725	2.0048e-05	0.00047493	Down
c70279_g1	19.1168	172.231	-3.1714	8.0646e-11	4.781e-09	Down
c73832_g1	135.811	1223.27	-3.1711	3.5083e-21	5.1932e-19	Down
c70281_g1	23.1102	207.649	-3.1675	4.9325e-12	3.3508e-10	Down
c65951_g1	138.161	1241.01	-3.1671	1.8833e-21	2.8538e-19	Down
c70769_g1	184.155	1650.49	-3.1639	3.8675e-22	6.1662e-20	Down
c77977_g2	5.8084	52.0247	-3.163	3.3247e-05	0.0007466	Down
c67631_g1	3.74672	33.5397	-3.1622	0.00062587	0.0099058	Down
c67604_g1	62.2008	556.316	-3.1609	6.6977e-18	7.72e-16	Down
c73518_g1	153.405	1371.6	-3.1604	2.5619e-09	1.2312e-07	Down
c78139_g1	82.8373	740.372	-3.1599	4.93e-19	6.1899e-17	Down
c70269_g1	372.898	3321.73	-3.1551	1.5553e-23	2.7408e-21	Down
c70284_g1	429.751	3822.26	-3.1529	7.0439e-24	1.2844e-21	Down
c70291_g1	62.7139	555.089	-3.1459	1.4699e-17	1.6405e-15	Down
c76248_g1	120.463	1063.24	-3.1418	8.8162e-21	1.2676e-18	Down
c74986_g1	402.189	3541.5	-3.1384	1.1017e-23	1.9611e-21	Down
c75100_g2	4.68504	41.2291	-3.1375	0.00021277	0.0038908	Down
c68955_g1	6142.83	53958.1	-3.1349	1.7336e-23	3.0396e-21	Down
c65511_g1	17.1785	150.813	-3.1341	7.1661e-08	2.7822e-06	Down
c79695_g1	450.451	3954.47	-3.134	7.6836e-24	1.396e-21	Down
c62147_g1	69.5289	610.249	-3.1337	6.3389e-18	7.3425e-16	Down
c78462_g1	372.823	3271.01	-3.1332	2.7608e-23	4.7461e-21	Down
c78597_g1	163.346	1431.72	-3.1317	1.9927e-21	3.0066e-19	Down
c69160_g1	93.8727	822.579	-3.1314	1.7176e-19	2.2323e-17	Down
c65261_g1	15.9252	139.444	-3.1303	0.002328	0.029908	Down
c70187_g1	16.3701	143.325	-3.1302	1.4187e-09	7.0542e-08	Down
c66828_g1	7.99344	69.9348	-3.1291	1.2253e-05	0.00030637	Down
c65373_g1	4.3084	37.547	-3.1235	0.00035105	0.0060025	Down
c71286_g1	6.8084	59.2888	-3.1224	1.3703e-05	0.00033902	Down
c65795_g1	38.6102	336.194	-3.1222	9.9468e-11	5.8087e-09	Down
c74693_g1	116.928	1017.13	-3.1208	3.5221e-20	4.79e-18	Down
c69808_g1	14.9252	129.649	-3.1188	3.0723e-09	1.4586e-07	Down
c65417_g1	3.56168	30.9095	-3.1174	0.0013856	0.019334	Down
c75183_g2	18.9252	164.04	-3.1157	2.0489e-10	1.1451e-08	Down
c78359_g1	242.664	2101.66	-3.1145	2.3102e-22	3.7342e-20	Down
c79687_g2	5.62336	48.6684	-3.1135	7.9047e-05	0.0016185	Down
c71638_g1	5.12336	44.2352	-3.11	0.00015011	0.0028658	Down
c72528_g1	280.648	2419.48	-3.1079	4.8428e-10	2.5835e-08	Down
c62126_g1	3.56168	30.6587	-3.1057	0.0015392	0.021092	Down
c71330_g1	75.8858	651.449	-3.1018	4.0524e-18	4.7174e-16	Down
c78751_g1	25.542	219.196	-3.1013	3.9262e-12	2.6932e-10	Down
c72297_g1	1682.94	14415.6	-3.0986	2.7032e-24	5.0684e-22	Down
c70146_g1	5.56168	47.6165	-3.0979	0.00010228	0.0020349	Down
c100039_g1	12.6234	107.756	-3.0936	0.00034929	0.0059797	Down
c68967_g1	4.74672	40.4775	-3.0921	0.00026584	0.0047297	Down
c69767_g1	40.5354	345.589	-3.0918	1.166e-14	1.0097e-12	Down
c76817_g4	3.56168	30.3335	-3.0903	0.0016014	0.021837	Down
c66019_g1	36.4803	310.469	-3.0893	4.8546e-08	1.9274e-06	Down
c73276_g2	5.37008	45.6873	-3.0888	0.00010795	0.0021321	Down
c76406_g1	85.496	726.793	-3.0876	1.3384e-18	1.6337e-16	Down
c76375_g1	865.668	7345.52	-3.085	4.024e-24	7.4455e-22	Down
c68266_g1	596.646	5054.54	-3.0826	2.0918e-23	3.6316e-21	Down
c76531_g2	22.3084	188.938	-3.0823	7.9951e-11	4.7439e-09	Down
c81356_g2	251.69	2130.28	-3.0813	8.0248e-22	1.2679e-19	Down
c78485_g1	59.0223	499.464	-3.081	0.00017899	0.0033479	Down
c74141_g1	24.4869	206.846	-3.0785	1.7563e-11	1.1257e-09	Down
c70126_g1	30.6037	258.345	-3.0775	7.2899e-13	5.4067e-11	Down
c77424_g1	51.7821	436.938	-3.0769	8.6889e-16	8.3803e-14	Down
c67016_g1	12.6168	106.404	-3.0761	5.5805e-08	2.2019e-06	Down
c69730_g3	5.18504	43.6837	-3.0747	0.00018238	0.0034014	Down
c61557_g1	19.8635	167.323	-3.0744	0.00010613	0.0020985	Down
c76776_g1	62.8373	529.269	-3.0743	5.1073e-11	3.101e-09	Down
c59864_g1	3.74672	31.5105	-3.0721	0.0011681	0.016774	Down
c66004_g1	11.6102	97.5368	-3.0706	8.9275e-08	3.3967e-06	Down
c64586_g1	7.74672	64.8751	-3.066	2.7475e-05	0.00063006	Down
c60927_g1	1300.38	10875	-3.064	0.00075203	0.01158	Down
c60513_g1	3.18504	26.6258	-3.0634	0.0030435	0.03721	Down
c75685_g1	19.3635	161.585	-3.0609	4.5932e-10	2.4559e-08	Down
c69257_g1	78.9409	657.063	-3.0572	6.9379e-18	7.9707e-16	Down
c74479_g1	49.4121	411.264	-3.0571	2.8984e-15	2.6709e-13	Down
c68222_g1	142.148	1179.7	-3.0529	2.1706e-07	7.747e-06	Down
c68233_g2	7.49344	62.1192	-3.0513	1.0828e-05	0.00027404	Down
c68055_g8	3.68504	30.5336	-3.0506	0.0015395	0.021092	Down
c66270_g1	5.8084	48.0674	-3.0488	8.8566e-05	0.0017853	Down
c74526_g2	307.388	2540.75	-3.0471	3.3951e-05	0.00075999	Down
c71115_g1	168.856	1389.29	-3.0405	9.6629e-21	1.3809e-18	Down
c59579_g1	3943.17	32395	-3.0383	2.4207e-05	0.00056247	Down
c60927_g2	330.446	2713.69	-3.0378	0.00031063	0.0054008	Down
c78686_g2	12.6168	102.999	-3.0292	7.03e-05	0.0014632	Down
c76184_g1	121.051	984.966	-3.0245	3.9298e-19	4.9876e-17	Down
c64255_g1	70.0223	569.742	-3.0244	1.0078e-16	1.0497e-14	Down
c79963_g1	85.8373	697.766	-3.0231	1.4512e-17	1.6221e-15	Down
c71324_g1	8.55511	69.509	-3.0223	4.3456e-06	0.00012034	Down
c55808_g1	6.8084	55.2315	-3.0201	3.5251e-05	0.00078659	Down
c62905_g1	3.74672	30.3335	-3.0172	0.0015656	0.0214	Down
c69157_g2	50.269	406.681	-3.0162	3.272e-15	2.9916e-13	Down
c54573_g1	4.24672	34.3408	-3.0155	0.00086278	0.013035	Down
c61144_g1	3.74672	30.2835	-3.0148	0.0035665	0.042424	Down
c65636_g1	7.74672	62.495	-3.0121	1.5611e-05	0.000381	Down
c71457_g1	10.4318	83.961	-3.0087	1.0613e-06	3.3194e-05	Down
c81064_g1	15.8084	127.094	-3.0071	1.7714e-08	7.5761e-07	Down
c70940_g1	23.6037	189.664	-3.0064	6.5898e-11	3.9534e-09	Down
c64692_g1	48.584	390.05	-3.0051	6.4609e-15	5.7796e-13	Down
c69371_g1	22.1719	177.993	-3.005	1.8271e-10	1.0269e-08	Down
c68698_g1	52.3504	419.931	-3.0039	5.7363e-15	5.1576e-13	Down
c73244_g1	10.4934	83.8859	-2.9989	1.0625e-06	3.3217e-05	Down
c64614_g1	42.2205	337.375	-2.9983	1.2702e-09	6.3428e-08	Down
c77522_g2	11.6785	93.28	-2.9977	0.00029674	0.0051797	Down
c61304_g1	5.93176	47.3157	-2.9958	0.00010878	0.002146	Down
c72766_g1	33.7953	269.417	-2.9949	1.552e-12	1.118e-10	Down
c79804_g3	39.3504	313.202	-2.9926	1.8752e-13	1.452e-11	Down
c73815_g2	4.68504	37.2719	-2.992	0.00059259	0.0094673	Down
c62109_g1	73.2756	582.744	-2.9915	1.5818e-16	1.6189e-14	Down
c77850_g1	81.7402	648.516	-2.988	2.8481e-07	9.9728e-06	Down
c74006_g1	70.5223	559.426	-2.9878	2.1613e-16	2.1896e-14	Down
c69922_g3	11.0551	87.6437	-2.9869	6.8342e-07	2.2267e-05	Down
c66783_g1	10.3635	82.1086	-2.986	0.0035698	0.042456	Down
c78274_g1	387.793	3067.15	-2.9835	1.0773e-21	1.6759e-19	Down
c67590_g1	903.164	7140.2	-2.9829	7.0265e-14	5.6591e-12	Down
c44296_g1	3.8084	30.0327	-2.9793	0.0017368	0.023335	Down
c64265_g1	6.12336	48.2431	-2.9779	0.0009899	0.014641	Down
c70583_g1	17.2402	135.611	-2.9756	7.4105e-09	3.3273e-07	Down
c71842_g1	19.3569	152.242	-2.9754	1.3432e-09	6.6931e-08	Down
c77407_g1	139.837	1099.74	-2.9753	2.5995e-17	2.8603e-15	Down
c63735_g3	5.24672	41.2291	-2.9742	0.00033725	0.0058047	Down
c79762_g1	49.9121	392.028	-2.9735	1.8957e-14	1.6079e-12	Down
c62242_g1	125.304	983.51	-2.9725	1.4999e-18	1.8214e-16	Down
c63465_g2	7.12336	55.9069	-2.9724	5.1754e-05	0.0011089	Down
c65988_g1	208.021	1629.32	-2.9695	2.3744e-20	3.2671e-18	Down
c65862_g1	17.4934	136.888	-2.9681	8.9956e-09	4.0031e-07	Down
c77318_g1	21.2402	166.02	-2.9665	6.8272e-05	0.0014234	Down
c68401_g1	63.4055	495.175	-2.9653	1.5379e-15	1.4456e-13	Down
c72711_g1	7.68504	59.9904	-2.9646	2.7524e-05	0.000631	Down
c73185_g1	49.9606	389.822	-2.964	1.5285e-14	1.309e-12	Down
c78349_g2	32.227	251.384	-2.9635	3.6351e-12	2.496e-10	Down
c65461_g1	155.853	1214.18	-2.9617	3.7839e-19	4.8284e-17	Down
c71926_g1	61.5971	479.274	-2.9599	3.99e-05	0.00087972	Down
c79365_g1	14.6168	113.694	-2.9595	5.0472e-06	0.00013782	Down
c76314_g1	7.87008	61.218	-2.9595	1.9828e-05	0.0004702	Down
c76310_g1	179.82	1396.02	-2.9567	6.4261e-08	2.5087e-06	Down
c72953_g1	5.62336	43.6336	-2.9559	0.00028876	0.0050631	Down
c65978_g1	20.7336	160.733	-2.9546	1.0102e-09	5.1137e-08	Down
c69022_g1	509.995	3947.39	-2.9523	2.5582e-21	3.827e-19	Down
c73300_g1	49.0971	380.008	-2.9523	1.7005e-05	0.00041086	Down
c69898_g1	89.8241	693.682	-2.9491	5.2375e-17	5.588e-15	Down
c76774_g2	4.12336	31.8363	-2.9488	0.0016865	0.022777	Down
c81356_g3	30.2336	233.422	-2.9487	8.8826e-11	5.2351e-09	Down
c78549_g1	5.24672	40.4524	-2.9467	0.00042255	0.007058	Down
c77258_g1	825.429	6354.17	-2.9445	3.7655e-22	6.0172e-20	Down
c55376_g1	4.24672	32.6129	-2.941	0.0013137	0.018502	Down
c66650_g1	3.68504	28.2792	-2.94	0.002933	0.036097	Down
c76671_g2	21.2402	162.738	-2.9377	2.8715e-09	1.3679e-07	Down
c79531_g1	572.262	4383.89	-2.9375	1.3665e-21	2.107e-19	Down
c63735_g1	160.135	1225.88	-2.9365	3.993e-19	5.0586e-17	Down
c59243_g1	4.24672	32.4122	-2.9321	0.0014466	0.020015	Down
c77599_g1	236.213	1802.46	-2.9318	4.2575e-20	5.7456e-18	Down
c72646_g1	81.0708	617.612	-2.9294	1.8411e-16	1.8707e-14	Down
c70261_g2	4.12336	31.3854	-2.9282	0.0019104	0.025287	Down
c72689_g1	715.68	5446.83	-2.928	6.7271e-18	7.7412e-16	Down
c79957_g1	15.1719	115.172	-2.9243	2.2805e-07	8.1064e-06	Down
c66755_g1	8.87008	67.254	-2.9226	1.2126e-05	0.00030352	Down
c64408_g2	14.1785	107.481	-2.9223	1.4947e-07	5.4851e-06	Down
c68043_g1	4.3084	32.6129	-2.9202	0.0013043	0.018389	Down
c58422_g1	7.99344	60.4157	-2.918	2.5682e-05	0.00059301	Down
c65502_g1	6.3084	47.6659	-2.9176	0.0035942	0.042723	Down
c56687_g1	7.87008	59.4389	-2.917	3.2438e-05	0.00073008	Down
c76071_g2	7.87008	59.4145	-2.9164	3.047e-05	0.00069064	Down
c63703_g1	13.7467	103.724	-2.9156	3.1313e-07	1.0899e-05	Down
c69560_g1	71.8176	541.365	-2.9142	7.252e-16	7.033e-14	Down
c77964_g1	81.2073	610.368	-2.91	4.8998e-09	2.2487e-07	Down
c72178_g2	179.102	1345.65	-2.9094	0.0035144	0.041924	Down
c65029_g2	10.4318	78.3509	-2.909	3.2889e-06	9.3433e-05	Down
c71900_g3	344.592	2587.48	-2.9086	6.9111e-12	4.6147e-10	Down
c75588_g1	84.5511	634.788	-2.9084	1.514e-05	0.00037052	Down
c65719_g1	12.6168	94.6821	-2.9077	5.3333e-07	1.7755e-05	Down
c71004_g1	23.6719	177.491	-2.9065	5.8301e-10	3.066e-08	Down
c72732_g1	51.0971	383.014	-2.9061	0.00083996	0.012742	Down
c72530_g2	15.4252	115.548	-2.9051	3.1072e-06	8.8772e-05	Down
c74636_g2	76.2756	570.969	-2.9041	1.1019e-15	1.0513e-13	Down
c60573_g1	10.0551	75.2453	-2.9037	0.0032039	0.038853	Down
c79762_g2	62.7756	469.704	-2.9035	1.5134e-09	7.4987e-08	Down
c69651_g1	15.4252	115.222	-2.9011	6.4066e-08	2.5025e-06	Down
c76030_g1	77.2296	576.464	-2.9	0.0041814	0.048513	Down
c68481_g2	9.93176	73.9671	-2.8968	5.8901e-06	0.00015839	Down
c71057_g1	5.18504	38.5989	-2.8961	0.00068857	0.010735	Down
c75059_g1	31.4186	233.801	-2.8956	0.00064864	0.01021	Down
c76968_g1	112.503	837.003	-2.8953	1.5113e-13	1.1807e-11	Down
c74729_g1	22.6785	168.698	-2.895	1.6883e-09	8.3128e-08	Down
c70202_g1	18.8635	140.169	-2.8935	1.0191e-08	4.495e-07	Down
c68624_g1	19.6719	146.105	-2.8928	1.9303e-08	8.2357e-07	Down
c77165_g2	17.9252	132.731	-2.8884	0.00082818	0.012588	Down
c67640_g1	26.2402	194.272	-2.8882	3.6657e-10	1.9949e-08	Down
c59854_g1	10.685	79.1019	-2.8881	4.3677e-06	0.00012081	Down
c67204_g2	3.74672	27.7033	-2.8864	0.0033589	0.040398	Down
c70224_g1	26.3569	194.701	-2.885	0.0009921	0.014667	Down
c78155_g1	46.727	344.89	-2.8838	8.8292e-05	0.0017819	Down
c69024_g1	35.9737	264.933	-2.8806	5.9439e-12	3.9916e-10	Down
c60773_g1	4.12336	30.3585	-2.8802	0.0024844	0.031502	Down
c73082_g1	23.1719	169.851	-2.8738	1.2918e-09	6.4461e-08	Down
c62464_g1	14.3701	105.328	-2.8737	3.0184e-07	1.0553e-05	Down
c77759_g1	267.508	1959.96	-2.8732	1.2418e-19	1.629e-17	Down
c77849_g1	123.194	902.479	-2.873	2.6192e-16	2.6422e-14	Down
c65573_g1	27.1102	198.608	-2.873	0.00015581	0.0029616	Down
c70549_g1	10.7402	78.6511	-2.8725	3.1259e-06	8.927e-05	Down
c63043_g1	31.5486	230.866	-2.8714	0.00019598	0.0036157	Down
c72643_g1	133.1	970.541	-2.8663	1.124e-17	1.2705e-15	Down
c77476_g1	39.7205	289.231	-2.8643	2.3078e-12	1.6194e-10	Down
c70180_g1	102.681	747.459	-2.8638	1.1245e-16	1.1696e-14	Down
c76426_g1	126.551	920.291	-2.8624	2.4716e-17	2.7281e-15	Down
c67910_g1	21.1785	153.669	-2.8592	6.4022e-09	2.8986e-07	Down
c98780_g1	6.43176	46.414	-2.8513	0.00021247	0.003887	Down
c69249_g1	28.4869	205.119	-2.8481	2.5211e-10	1.4002e-08	Down
c75132_g1	11.4318	82.3081	-2.848	3.1831e-06	9.0683e-05	Down
c69047_g1	42.9803	309.068	-2.8462	2.324e-12	1.6291e-10	Down
c68103_g1	76.1942	547.025	-2.8439	2.7338e-15	2.5258e-13	Down
c74711_g1	108.668	780.123	-2.8438	9.0323e-17	9.4786e-15	Down
c58004_g1	55.6457	399.343	-2.8433	7.2265e-14	5.8069e-12	Down
c73741_g2	628.097	4500.68	-2.8411	2.4414e-20	3.3527e-18	Down
c66619_g1	13.8701	99.1653	-2.8379	7.0621e-07	2.2883e-05	Down
c75912_g1	121.97	868.802	-2.8325	0.00042135	0.0070453	Down
c70845_g5	68.2139	485.806	-2.8322	1.8471e-14	1.5685e-12	Down
c68481_g1	94.3727	671.266	-2.8304	5.0819e-16	5.0397e-14	Down
c62403_g1	4505.65	32004.3	-2.8285	0.00010201	0.0020307	Down
c68419_g2	14.0551	99.6918	-2.8264	6.0102e-07	1.9774e-05	Down
c65471_g1	24.1037	170.878	-2.8256	1.5013e-09	7.4442e-08	Down
c76388_g2	10.3701	73.3912	-2.8232	9.6943e-06	0.00024759	Down
c80705_g1	583.496	4129.04	-2.823	3.4474e-20	4.6975e-18	Down
c80799_g2	19.1785	135.561	-2.8214	2.9494e-08	1.2182e-06	Down
c61436_g1	7.3084	51.5994	-2.8197	0.00013028	0.0025255	Down
c70849_g2	14.685	103.398	-2.8158	6.4823e-07	2.1209e-05	Down
c66341_g1	12.6785	89.072	-2.8126	0.0016668	0.022564	Down
c65748_g1	127.421	893.423	-2.8097	9.819e-05	0.0019613	Down
c63757_g1	234.243	1641.46	-2.8089	8.1904e-06	0.00021352	Down
c74894_g2	67.0971	469.827	-2.8078	4.6433e-14	3.783e-12	Down
c71352_g2	44.8504	313.602	-2.8057	2.8546e-12	1.9872e-10	Down
c77586_g1	39.7756	278.009	-2.8052	6.087e-12	4.0799e-10	Down
c65369_g1	13.8701	96.8858	-2.8043	1.0956e-06	3.413e-05	Down
c76783_g1	336.726	2350.25	-2.8032	6.5102e-19	8.0873e-17	Down
c76991_g1	5.37008	37.472	-2.8028	0.00087659	0.013201	Down
c70597_g2	7.12336	49.5951	-2.7996	0.00022293	0.0040481	Down
c67804_g1	28.6037	199.082	-2.7991	4.2957e-10	2.3039e-08	Down
c76124_g1	55.2624	384.418	-2.7983	0.003756	0.044362	Down
c59429_g1	732.966	5081.85	-2.7935	0.0017527	0.023522	Down
c80179_g2	80.7887	558.45	-2.7892	1.2104e-08	5.2826e-07	Down
c75011_g1	28.6719	197.931	-2.7873	8.5555e-06	0.00022197	Down
c78460_g1	49.7756	343.614	-2.7873	0.0036376	0.043166	Down
c74079_g1	14.1168	97.2879	-2.7848	0.0033647	0.040447	Down
c71861_g1	22.3018	153.645	-2.7844	1.1338e-08	4.9636e-07	Down
c79369_g1	74.7624	514.615	-2.7831	1.5693e-14	1.3416e-12	Down
c76968_g2	1044.88	7189.83	-2.7826	5.2312e-20	7.0328e-18	Down
c69689_g1	5.43176	37.3719	-2.7825	0.00088013	0.013245	Down
c73894_g1	20.1102	138.341	-2.7822	2.5144e-08	1.0542e-06	Down
c70700_g1	12.5551	86.3655	-2.7822	2.9941e-06	8.5822e-05	Down
c76162_g1	45.4121	311.799	-2.7795	4.3151e-12	2.9571e-10	Down
c76610_g1	24.727	169.477	-2.7769	0.001007	0.014853	Down
c76268_g1	134.818	922.493	-2.7745	2.3602e-16	2.3843e-14	Down
c67045_g1	57.8176	394.861	-2.7718	1.2207e-07	4.5485e-06	Down
c66973_g1	45.9672	313.678	-2.7706	3.417e-12	2.3531e-10	Down
c78288_g1	56.6588	386.445	-2.7699	4.5427e-05	0.00098916	Down
c67985_g1	483.478	3296.37	-2.7694	3.2051e-17	3.4831e-15	Down
c65802_g1	171.635	1164.46	-2.7622	2.9661e-17	3.2433e-15	Down
c63465_g1	46.1588	312.824	-2.7607	5.3977e-12	3.6492e-10	Down
c77066_g1	29.3635	199.007	-2.7607	9.8838e-10	5.014e-08	Down
c64925_g1	22.042	149.263	-2.7595	0.0011359	0.016426	Down
c70293_g4	79.4409	537.43	-2.7581	1.5703e-14	1.3416e-12	Down
c53097_g1	6.37008	43.0076	-2.7552	0.00048486	0.0079393	Down
c69239_g1	467.041	3152.79	-2.755	3.0563e-10	1.6802e-08	Down
c63535_g1	7.43176	50.1467	-2.7544	0.00018014	0.003364	Down
c74488_g1	148.723	1003.38	-2.7542	1.157e-16	1.2016e-14	Down
c70378_g1	27.7336	186.909	-2.7526	1.6323e-09	8.054e-08	Down
c64865_g1	1860.67	12509.1	-2.7491	3.882e-20	5.2489e-18	Down
c67072_g1	6.74672	45.3371	-2.7484	0.00041049	0.0068834	Down
c59392_g1	80.3504	539.31	-2.7467	4.43e-14	3.6134e-12	Down
c63795_g1	7.8084	52.4005	-2.7465	0.00016642	0.0031387	Down
c67241_g1	22.5486	150.765	-2.7412	1.6472e-08	7.075e-07	Down
c67009_g1	13.8635	92.6784	-2.7409	1.5799e-06	4.783e-05	Down
c79929_g2	123.736	824.909	-2.737	6.9902e-16	6.7885e-14	Down
c61980_g1	16.8635	112.315	-2.7356	3.376e-07	1.1693e-05	Down
c62138_g1	31.542	209.677	-2.7328	5.6162e-10	2.9668e-08	Down
c65395_g1	23.3635	155.223	-2.732	1.5707e-08	6.763e-07	Down
c70620_g3	133.421	885.949	-2.7312	5.0935e-16	5.044e-14	Down
c79505_g1	9.68504	64.1478	-2.7276	5.3057e-05	0.0011339	Down
c62342_g1	29.9737	198.482	-2.7272	1.4098e-06	4.3059e-05	Down
c74401_g1	24.8635	164.115	-2.7226	1.0075e-08	4.4525e-07	Down
c70307_g1	117.941	778.416	-2.7225	2.6894e-12	1.8778e-10	Down
c69922_g1	96.9475	638.455	-2.7193	4.5925e-07	1.5524e-05	Down
c76370_g1	2037.23	13411.6	-2.7188	2.5728e-19	3.3192e-17	Down
c69206_g1	13.1785	86.5168	-2.7148	2.7063e-05	0.00062164	Down
c63632_g1	7.43176	48.769	-2.7142	0.00025	0.0044819	Down
c76233_g2	35.727	234.299	-2.7133	2.2216e-10	1.2397e-08	Down
c80307_g2	156.434	1025.54	-2.7128	2.2868e-07	8.1245e-06	Down
c71845_g1	19.1785	125.666	-2.712	1.6549e-07	6.0321e-06	Down
c73267_g2	7.99344	52.3511	-2.7113	0.0019415	0.025621	Down
c77978_g1	61.7073	403.926	-2.7106	6.0511e-13	4.5262e-11	Down
c67976_g5	78.2624	512.134	-2.7101	6.4244e-14	5.1861e-12	Down
c76521_g1	20.1719	131.954	-2.7096	7.2079e-08	2.7969e-06	Down
c72154_g2	20.3635	133.207	-2.7096	0.0012296	0.017469	Down
c75942_g1	55.584	363.498	-2.7092	1.7084e-12	1.2182e-10	Down
c70503_g2	116.285	760.088	-2.7085	1.147e-11	7.4815e-10	Down
c78129_g1	120.447	786.783	-2.7076	2.9979e-15	2.7517e-13	Down
c79636_g1	292.972	1913.18	-2.7071	1.1028e-17	1.2506e-15	Down
c76084_g2	120.34	784.308	-2.7043	1.1768e-15	1.1151e-13	Down
c66249_g1	344.093	2238.95	-2.7019	1.4285e-17	1.6013e-15	Down
c71900_g2	295.371	1918.75	-2.6996	3.8016e-10	2.0545e-08	Down
c69415_g2	68.5971	445.505	-2.6992	4.843e-13	3.6419e-11	Down
c69276_g4	10.0551	65.3003	-2.6992	3.8875e-05	0.00085873	Down
c53708_g1	22.7336	147.585	-2.6986	0.00021363	0.0039035	Down
c76145_g1	371.799	2412.14	-2.6977	3.529e-16	3.5296e-14	Down
c74432_g1	58.8373	381.457	-2.6967	1.5309e-12	1.1052e-10	Down
c65741_g1	5.68504	36.846	-2.6963	0.0015153	0.020829	Down
c77761_g2	1946.11	12604.1	-2.6952	1.3765e-12	9.9983e-11	Down
c76136_g3	3812.77	24685.2	-2.6947	1.3203e-19	1.7287e-17	Down
c72413_g1	249.93	1614.87	-2.6918	3.7266e-17	4.0188e-15	Down
c66906_g1	27.8018	179.345	-2.6895	6.1026e-09	2.77e-07	Down
c73830_g1	156.86	1011.74	-2.6893	5.8661e-16	5.7766e-14	Down
c66683_g1	9.12336	58.7879	-2.6879	0.00011635	0.0022807	Down
c80858_g1	206.164	1326.57	-2.6858	7.4402e-17	7.8784e-15	Down
c35305_g1	5.87008	37.7227	-2.684	0.0011866	0.016985	Down
c66486_g1	6.68504	42.8575	-2.6805	0.00073074	0.011307	Down
c68911_g1	64.6653	414.37	-2.6799	1.5221e-12	1.0999e-10	Down
c72647_g1	30.2953	193.922	-2.6783	2.5826e-09	1.2404e-07	Down
c73111_g1	8.37008	53.503	-2.6763	0.00017813	0.0033345	Down
c73455_g1	28.1037	179.62	-2.6761	4.4339e-09	2.0537e-07	Down
c77750_g1	118.304	754.972	-2.6739	5.5434e-15	4.997e-13	Down
c78430_g3	101.967	649.772	-2.6718	3.3239e-14	2.7495e-12	Down
c55642_g1	42.3504	269.793	-2.6714	8.3481e-11	4.9325e-09	Down
c59537_g1	10.9318	69.6334	-2.6713	3.2155e-05	0.00072418	Down
c79141_g1	22.9803	146.356	-2.671	3.4101e-08	1.3908e-06	Down
c71320_g1	19.8018	126.068	-2.6705	6.4152e-05	0.0013468	Down
c58176_g2	5.18504	32.9632	-2.6684	0.0028889	0.035653	Down
c81135_g3	321.625	2044.42	-2.6682	1.9873e-17	2.2005e-15	Down
c67259_g1	76.1719	483.602	-2.6665	1.0094e-11	6.6019e-10	Down
c70890_g1	81.2073	515.438	-2.6661	1.7913e-13	1.3902e-11	Down
c67403_g1	11.185	70.8366	-2.6629	0.00054322	0.0087602	Down
c75051_g1	73.3858	464.618	-2.6625	3.0931e-13	2.3486e-11	Down
c75366_g1	53.3373	337.549	-2.6619	7.2537e-12	4.8205e-10	Down
c77861_g1	274.063	1733	-2.6607	3.628e-17	3.9245e-15	Down
c81064_g2	24.1102	152.042	-2.6568	3.3558e-08	1.3702e-06	Down
c63099_g1	10.6168	66.9538	-2.6568	3.762e-05	0.00083468	Down
c76256_g1	13.1168	82.5089	-2.6531	8.3487e-06	0.00021693	Down
c67820_g2	20.4252	128.422	-2.6525	1.796e-07	6.5024e-06	Down
c73538_g1	25.5486	160.108	-2.6477	2.297e-08	9.671e-07	Down
c69784_g4	28.2953	177.242	-2.6471	8.9801e-06	0.00023145	Down
c80962_g1	50.1522	313.701	-2.645	2.2462e-11	1.428e-09	Down
c77170_g3	89.8924	561.025	-2.6418	1.3706e-13	1.0743e-11	Down
c70838_g1	16.4318	102.497	-2.641	1.9709e-06	5.8398e-05	Down
c71604_g2	10.3018	64.2485	-2.6408	4.7022e-05	0.0010182	Down
c68511_g1	8.55511	53.3273	-2.64	0.00018991	0.0035259	Down
c78385_g2	66.9409	417.206	-2.6398	0.0030232	0.037	Down
c65747_g1	49.4121	307.669	-2.6384	0.0020635	0.027009	Down
c75455_g1	287.556	1790.29	-2.6383	5.253e-17	5.5961e-15	Down
c72900_g2	96.7493	602.082	-2.6376	5.372e-14	4.3515e-12	Down
c65303_g1	14.9252	92.8785	-2.6376	3.0351e-06	8.689e-05	Down
c64940_g1	37.2887	231.572	-2.6346	0.00082032	0.012487	Down
c65738_g1	7.87008	48.8685	-2.6345	0.00038382	0.0064965	Down
c74931_g1	59.727	369.989	-2.631	0.0038779	0.045548	Down
c67500_g1	13.2467	81.6565	-2.6239	1.4914e-05	0.00036587	Down
c73818_g1	15.6168	96.0591	-2.6208	3.3905e-06	9.6007e-05	Down
c79618_g2	35.8504	220.374	-2.6199	1.0387e-09	5.2465e-08	Down
c74998_g2	13.6168	83.6364	-2.6187	0.00087525	0.013188	Down
c65164_g1	5.8084	35.6184	-2.6164	0.0020811	0.027203	Down
c75112_g1	14.2402	87.1178	-2.613	6.4749e-06	0.00017225	Down
c79308_g1	9.99344	61.0679	-2.6114	0.0028394	0.035148	Down
c79308_g3	7.37008	45.0119	-2.6106	0.0021609	0.028121	Down
c77211_g2	20.1785	123.161	-2.6097	4.6572e-07	1.5705e-05	Down
c79007_g1	428.731	2616.74	-2.6096	3.0404e-17	3.3195e-15	Down
c66252_g1	7.43176	45.237	-2.6057	0.00058836	0.0094061	Down
c104655_g1	10.185	61.9935	-2.6057	0.00061685	0.0097992	Down
c73868_g1	272.336	1657.58	-2.6056	1.8488e-16	1.8758e-14	Down
c73343_g1	72.0577	438.493	-2.6053	8.6717e-13	6.3911e-11	Down
c68517_g1	55.6457	337.548	-2.6008	1.7044e-11	1.0954e-09	Down
c71151_g3	8.93176	54.179	-2.6007	0.00022265	0.004045	Down
c67278_g1	15.4934	93.9304	-2.5999	4.8824e-06	0.00013389	Down
c75492_g1	10.1168	61.268	-2.5984	8.832e-05	0.0017819	Down
c71758_g1	13.3635	80.7804	-2.5957	1.1694e-05	0.00029386	Down
c70138_g1	39.2205	236.704	-2.5934	6.5275e-10	3.4072e-08	Down
c69402_g3	9.62336	58.0362	-2.5923	0.00019573	0.003613	Down
c67195_g2	13.5551	81.6559	-2.5907	0.0011012	0.016024	Down
c66778_g1	20.3569	122.561	-2.5899	4.3078e-07	1.4625e-05	Down
c75158_g1	1964.27	11820.7	-2.5892	2.5829e-18	3.0677e-16	Down
c77454_g1	455.786	2739.51	-2.5875	4.7395e-17	5.0799e-15	Down
c73688_g1	1756.55	10549.4	-2.5863	3.8289e-18	4.4794e-16	Down
c72045_g1	12.5617	75.3192	-2.584	3.8667e-05	0.00085468	Down
c79964_g1	174.921	1048.04	-2.5829	4.9044e-15	4.4495e-13	Down
c72950_g2	16.8018	100.443	-2.5797	2.5712e-06	7.4641e-05	Down
c70444_g1	76.4475	455.526	-2.575	1.6164e-12	1.1585e-10	Down
c71094_g2	44.7336	266.16	-2.5729	4.7824e-10	2.5532e-08	Down
c69701_g2	12.6168	75.069	-2.5729	2.772e-05	0.00063528	Down
c75311_g1	122.106	725.993	-2.5718	4.2835e-14	3.498e-12	Down
c71088_g1	12.2402	72.7402	-2.5711	2.9893e-05	0.0006791	Down
c67864_g1	59.8373	355.405	-2.5703	2.9105e-08	1.2052e-06	Down
c74990_g1	578.405	3434.85	-2.5701	3.7732e-17	4.0628e-15	Down
c76328_g1	84.4606	501.263	-2.5692	1.2235e-12	8.9237e-11	Down
c73389_g1	2387.78	14160.3	-2.5681	1.984e-13	1.5329e-11	Down
c75803_g1	8.68504	51.4737	-2.5672	0.00041751	0.0069877	Down
c74216_g1	12.7402	75.4449	-2.566	2.5216e-05	0.0005838	Down
c73602_g1	20.5551	121.708	-2.5659	7.8048e-07	2.5138e-05	Down
c73389_g2	775.261	4586.91	-2.5648	1.1244e-12	8.2354e-11	Down
c74166_g1	53.2139	314.732	-2.5642	4.5744e-05	0.00099422	Down
c79923_g3	112.496	664.749	-2.5629	1.2131e-13	9.6054e-12	Down
c66675_g1	30.9121	182.352	-2.5605	0.0015097	0.020769	Down
c81077_g1	10.3018	60.7671	-2.5604	9.6417e-05	0.0019297	Down
c70636_g2	13.1785	77.6987	-2.5597	2.3442e-05	0.00054613	Down
c61706_g1	17.7336	104.326	-2.5565	1.7355e-06	5.2013e-05	Down
c79134_g1	129.866	763.515	-2.5556	5.2934e-14	4.2928e-12	Down
c76094_g1	14.3018	84.0122	-2.5544	0.003386	0.040655	Down
c67546_g1	50.2756	295.241	-2.554	1.2551e-10	7.169e-09	Down
c74709_g1	49.9672	293.064	-2.5522	1.4343e-10	8.1527e-09	Down
c70695_g1	11.9318	69.9348	-2.5512	0.00017305	0.0032464	Down
c63116_g1	11.9252	69.8598	-2.5504	0.0010137	0.014932	Down
c74312_g1	177.622	1039.77	-2.5494	5.8338e-15	5.2318e-13	Down
c70785_g1	146.853	859.197	-2.5486	2.7157e-14	2.2777e-12	Down
c73929_g1	88.6942	518.646	-2.5478	9.6239e-13	7.0707e-11	Down
c67812_g1	227.534	1330.35	-2.5477	1.7046e-15	1.6002e-13	Down
c64235_g1	129.093	753.601	-2.5454	9.9681e-11	5.8158e-09	Down
c71593_g1	83.9895	489.892	-2.5442	9.9019e-13	7.2674e-11	Down
c70376_g1	52.8989	308.516	-2.544	9.9865e-11	5.8174e-09	Down
c69780_g1	213.567	1245.04	-2.5434	3.4645e-15	3.1636e-13	Down
c77958_g2	11.0551	64.3479	-2.5412	0.00037808	0.0064086	Down
c78634_g1	58.5905	340.928	-2.5407	5.1606e-11	3.1307e-09	Down
c73152_g1	7.18504	41.8057	-2.5406	0.0034828	0.041625	Down
c79908_g1	50.0354	290.535	-2.5377	1.0929e-05	0.00027622	Down
c71928_g1	337.378	1957	-2.5362	5.913e-16	5.8065e-14	Down
c70774_g1	5.68504	32.9632	-2.5356	0.0041238	0.0479	Down
c64959_g1	13.1168	75.9964	-2.5345	2.9803e-05	0.00067728	Down
c65960_g1	147.239	850.192	-2.5296	0.0031035	0.037857	Down
c79765_g1	58.7205	338.926	-2.529	6.739e-11	4.036e-09	Down
c65603_g2	43.4672	250.782	-2.5284	7.8384e-10	4.0494e-08	Down
c76280_g2	114.736	660.868	-2.526	2.0323e-13	1.5668e-11	Down
c66392_g1	26.8018	154.297	-2.5253	1.1967e-07	4.4637e-06	Down
c66618_g2	7.49344	43.1077	-2.5242	0.00098809	0.014617	Down
c70423_g1	10.8701	62.4956	-2.5234	0.0017545	0.023542	Down
c70601_g1	30.6102	175.637	-2.5205	3.6717e-08	1.4931e-06	Down
c59813_g1	43.2073	247.576	-2.5185	6.8117e-10	3.5424e-08	Down
c66333_g1	37.1037	212.557	-2.5182	3.3453e-08	1.3667e-06	Down
c65577_g1	16.2336	92.9792	-2.5179	5.213e-05	0.0011154	Down
c73897_g1	8.61679	49.345	-2.5177	0.00044674	0.007403	Down
c63943_g1	23.3018	133.305	-2.5162	4.7662e-07	1.6004e-05	Down
c70278_g1	247.898	1416.84	-2.5149	2.5594e-15	2.374e-13	Down
c72951_g2	1967.67	11245.7	-2.5148	3.1063e-17	3.3862e-15	Down
c73661_g1	40.1037	229.192	-2.5148	0.00221	0.028622	Down
c68017_g1	7.74672	44.0845	-2.5086	0.0011327	0.016408	Down
c78916_g2	441.36	2510.84	-2.5081	5.8992e-10	3.0977e-08	Down
c74382_g2	42.4055	241.115	-2.5074	5.4308e-05	0.0011571	Down
c65331_g1	14.9318	84.8627	-2.5067	1.9741e-05	0.00046844	Down
c66986_g1	2701.95	15344.8	-2.5057	2.9094e-17	3.1864e-15	Down
c62493_g1	6.62336	37.5971	-2.505	0.0026635	0.033347	Down
c74119_g1	19.4252	110.262	-2.5049	2.0071e-06	5.9369e-05	Down
c61498_g1	33.3635	189.163	-2.5033	2.5365e-08	1.0628e-06	Down
c81087_g1	19.6168	111.213	-2.5032	3.551e-06	0.00010015	Down
c73533_g2	25.4869	144.301	-2.5013	4.6451e-06	0.00012793	Down
c68627_g1	9.17847	51.8239	-2.4973	0.0032275	0.039051	Down
c76179_g1	88.7979	501.012	-2.4962	1.9097e-12	1.3522e-10	Down
c71887_g1	33.3635	188.237	-2.4962	2.8497e-08	1.1849e-06	Down
c74203_g1	75.3924	425.04	-2.4951	1.3774e-11	8.9344e-10	Down
c75384_g1	20.8701	117.401	-2.4919	0.00020206	0.0037123	Down
c67276_g1	6.68504	37.547	-2.4897	0.0026608	0.033325	Down
c61956_g1	1320.8	7406.62	-2.4874	8.8142e-17	9.2637e-15	Down
c81002_g2	314.713	1763.31	-2.4862	2.7184e-15	2.5149e-13	Down
c72602_g1	8.74672	48.9936	-2.4858	0.0026553	0.033262	Down
c66387_g1	56.5223	316.584	-2.4857	1.5479e-10	8.7769e-09	Down
c70132_g1	75.2008	421.213	-2.4857	0.0017518	0.023519	Down
c73627_g1	35.6719	199.733	-2.4852	1.7879e-08	7.6371e-07	Down
c75003_g1	40.2821	225.51	-2.485	3.7009e-05	0.00082295	Down
c76820_g2	8.87008	49.6458	-2.4847	0.0010669	0.015609	Down
c64383_g1	27.9186	156.225	-2.4843	1.1444e-07	4.2801e-06	Down
c72967_g1	31.2336	174.711	-2.4838	1.1764e-07	4.3972e-06	Down
c52781_g1	11.8084	66.0514	-2.4838	0.00012977	0.0025163	Down
c71871_g1	29.9186	167.221	-2.4826	6.874e-08	2.6703e-06	Down
c64033_g1	22.9186	127.896	-2.4804	5.8025e-07	1.9136e-05	Down
c59403_g1	44.0486	245.72	-2.4798	1.417e-05	0.00034959	Down
c73197_g1	32.9737	183.68	-2.4778	0.0026402	0.033106	Down
c63904_g1	77.2624	430.2	-2.4772	1.5038e-11	9.7181e-10	Down
c70110_g1	773.446	4306.62	-2.4772	9.4589e-06	0.00024211	Down
c55630_g2	21.8635	121.733	-2.4771	1.3116e-06	4.0253e-05	Down
c68530_g1	88.8727	493.746	-2.474	4.4472e-12	3.0436e-10	Down
c72896_g1	55.1653	306.366	-2.4734	0.00033374	0.0057571	Down
c64981_g1	56.8504	314.453	-2.4676	3.6803e-10	1.9997e-08	Down
c66159_g1	19.6719	108.683	-2.4659	2.7969e-06	8.0729e-05	Down
c64011_g1	6.37008	35.1675	-2.4649	0.0032771	0.039563	Down
c75909_g1	19.4186	107.157	-2.4642	0.0003574	0.0060934	Down
c75658_g1	33.2821	183.427	-2.4624	2.5555e-08	1.0695e-06	Down
c64234_g1	15.3084	84.3374	-2.4618	2.7314e-05	0.00062678	Down
c76233_g1	16.6168	91.5247	-2.4615	0.00427	0.049337	Down
c65136_g1	91.1194	501.61	-2.4607	1.6012e-10	9.0571e-09	Down
c76283_g1	13.7402	75.5956	-2.4599	4.3535e-05	0.0009515	Down
c67217_g2	8.24672	45.3621	-2.4596	0.0011505	0.016581	Down
c64351_g2	93.9186	516.34	-2.4588	8.0198e-10	4.131e-08	Down
c65338_g2	74.5092	409.112	-2.457	1.73e-10	9.7545e-09	Down
c63240_g2	13.1168	71.9879	-2.4563	7.0439e-05	0.0014648	Down
c81103_g1	301.602	1652.35	-2.4538	8.0035e-15	7.0784e-13	Down
c76574_g2	35.7887	196.001	-2.4533	2.1186e-08	8.9681e-07	Down
c65545_g2	13.4252	73.3912	-2.4507	4.9577e-05	0.0010676	Down
c76595_g1	15.8701	86.7169	-2.45	2.3519e-05	0.00054774	Down
c110952_g1	6.93176	37.8222	-2.4479	0.0042381	0.049019	Down
c68397_g1	56.5289	308.192	-2.4468	4.1334e-10	2.227e-08	Down
c72435_g1	59.9737	326.929	-2.4466	3.1645e-10	1.7315e-08	Down
c71165_g1	58.2402	316.556	-2.4424	6.4192e-06	0.00017109	Down
c71447_g1	301.508	1638	-2.4417	7.9525e-15	7.0421e-13	Down
c76867_g1	43.6522	237.081	-2.4413	3.3766e-09	1.5955e-07	Down
c80958_g2	170.369	924.248	-2.4396	9.142e-14	7.321e-12	Down
c67826_g1	40.6653	220.598	-2.4395	1.0035e-08	4.4377e-07	Down
c73339_g1	26.3569	142.774	-2.4375	3.7348e-07	1.2835e-05	Down
c65298_g2	144.807	784.375	-2.4374	2.6135e-06	7.5715e-05	Down
c68881_g1	473.52	2564.26	-2.437	3.207e-15	2.9361e-13	Down
c76380_g1	76.7624	415.623	-2.4368	3.4814e-11	2.1662e-09	Down
c58438_g2	10.9934	59.5145	-2.4366	0.00024763	0.0044416	Down
c69182_g1	69.4475	375.696	-2.4356	6.9681e-11	4.1661e-09	Down
c70345_g2	21.9869	118.728	-2.4329	1.9476e-06	5.7755e-05	Down
c75335_g2	33.1785	179.068	-2.4322	7.7255e-06	0.0002023	Down
c71825_g2	231.054	1246.59	-2.4317	3.6624e-14	3.0048e-12	Down
c74668_g1	105.919	570.441	-2.4291	6.3453e-05	0.0013338	Down
c76241_g1	176.853	952.151	-2.4286	1.9223e-13	1.4869e-11	Down
c62505_g1	6.99344	37.6471	-2.4285	0.0025682	0.032402	Down
c71298_g1	60.1457	323.247	-2.4261	3.0125e-10	1.6574e-08	Down
c74888_g1	619.489	3328.43	-2.4257	1.4137e-15	1.3306e-13	Down
c70072_g1	22.3018	119.679	-2.4239	2.2992e-06	6.7217e-05	Down
c64454_g1	7.43176	39.8765	-2.4238	0.0020992	0.027399	Down
c70424_g4	323.865	1737.07	-2.4232	0.00013835	0.0026635	Down
c65591_g3	20.5551	110.086	-2.4211	4.8294e-06	0.00013259	Down
c64092_g1	26.4869	141.798	-2.4205	5.548e-07	1.8362e-05	Down
c74024_g1	219.602	1175.33	-2.4201	4.7639e-14	3.8768e-12	Down
c76014_g1	19.5486	104.626	-2.4201	5.3391e-06	0.00014516	Down
c79763_g1	739.904	3955.78	-2.4186	1.1541e-15	1.0951e-13	Down
c65435_g1	7.3084	39.0754	-2.4186	0.0024266	0.030937	Down
c77169_g1	103.249	550.085	-2.4135	3.0438e-05	0.00069014	Down
c76593_g2	9.18504	48.8191	-2.4101	0.00096645	0.014345	Down
c64946_g1	15.6785	83.2093	-2.408	3.5722e-05	0.00079607	Down
c72100_g1	1021.96	5423.19	-2.4078	9.722e-07	3.0626e-05	Down
c63922_g1	18.7953	99.7174	-2.4075	0.0014855	0.020468	Down
c69814_g1	23.2336	123.187	-2.4066	1.5651e-06	4.7431e-05	Down
c81089_g2	1438.61	7609.46	-2.4031	9.3038e-16	8.9488e-14	Down
c70198_g1	88.0026	465.243	-2.4024	2.3031e-11	1.4615e-09	Down
c71556_g1	29.4252	155.448	-2.4013	3.5543e-07	1.2268e-05	Down
c76350_g1	99.9344	527.386	-2.3998	1.0222e-11	6.6795e-10	Down
c78741_g3	22.1785	117	-2.3993	3.3843e-06	9.5871e-05	Down
c70636_g3	976.302	5149.87	-2.3991	1.1818e-15	1.1183e-13	Down
c62438_g1	42.9672	226.435	-2.3978	8.9242e-09	3.9764e-07	Down
c60651_g2	15.6168	82.2575	-2.397	4.2492e-05	0.00093015	Down
c75845_g2	7.8084	41.0534	-2.3944	0.0022996	0.029611	Down
c74060_g2	23.2336	122.11	-2.3939	1.91e-06	5.6784e-05	Down
c73294_g1	49.1037	257.971	-2.3933	4.7596e-09	2.1887e-07	Down
c76585_g1	2751.31	14441.8	-2.3921	1.0242e-15	9.8113e-14	Down
c76531_g1	39.3504	206.395	-2.391	2.8809e-08	1.194e-06	Down
c72175_g2	11.6785	61.193	-2.3895	0.00022829	0.0041268	Down
c71653_g1	16.1785	84.7133	-2.3885	4.5926e-05	0.00099752	Down
c74437_g1	117.811	616.633	-2.3879	5.1791e-12	3.5115e-10	Down
c73249_g1	42.4737	222.228	-2.3874	2.8469e-08	1.1844e-06	Down
c66894_g1	6.87008	35.9442	-2.3874	0.0036869	0.043649	Down
c76974_g1	241.501	1262.98	-2.3867	4.8599e-14	3.9503e-12	Down
c72061_g2	12.8701	67.1289	-2.3829	0.00017845	0.0033397	Down
c70725_g2	2039.12	10625.4	-2.3815	6.3374e-16	6.1887e-14	Down
c76538_g1	90.9829	474.087	-2.3815	1.7806e-11	1.1402e-09	Down
c74096_g1	82.3241	428.975	-2.3815	6.3711e-11	3.8352e-09	Down
c80521_g2	143.421	747.011	-2.3809	1.5624e-12	1.1244e-10	Down
c77356_g2	75.8858	394.729	-2.379	0.0012107	0.017261	Down
c76845_g1	232.739	1208.65	-2.3766	1.1838e-13	9.3841e-12	Down
c64157_g1	23.4869	121.909	-2.3759	2.6225e-06	7.5943e-05	Down
c71595_g1	313.894	1629.13	-2.3758	2.5705e-14	2.1619e-12	Down
c65215_g1	82.9409	429.874	-2.3738	6.6834e-11	4.0061e-09	Down
c72649_g1	882.195	4553.39	-2.3678	3.0888e-15	2.8315e-13	Down
c68640_g2	62.2073	320.991	-2.3674	7.6743e-10	3.9676e-08	Down
c75178_g1	123.866	639.107	-2.3673	0.0001399	0.002689	Down
c76479_g1	6262.99	32307.2	-2.3669	5.1144e-16	5.0577e-14	Down
c73533_g1	10.7467	55.406	-2.3661	0.00062535	0.0099007	Down
c80760_g3	27.042	139.393	-2.3659	7.9344e-07	2.5509e-05	Down
c66067_g1	80.7493	415.521	-2.3634	8.9697e-11	5.282e-09	Down
c80661_g1	84.3307	433.834	-2.363	9.3251e-11	5.4684e-09	Down
c79650_g2	79.0223	406.231	-2.362	1.5847e-10	8.9709e-09	Down
c47050_g1	20.1102	103.373	-2.3619	8.6366e-06	0.00022375	Down
c76941_g2	308.261	1583.31	-2.3607	6.0714e-14	4.9124e-12	Down
c72313_g1	103.811	532.794	-2.3596	7.5378e-07	2.4334e-05	Down
c57996_g1	2582.09	13243.1	-2.3586	1.7571e-15	1.6451e-13	Down
c67513_g1	69.5905	356.883	-2.3585	6.561e-10	3.4196e-08	Down
c60951_g2	8.61679	44.1852	-2.3583	0.0013986	0.019469	Down
c64260_g1	19.8701	101.871	-2.3581	3.7126e-05	0.00082529	Down
c60988_g2	7.8084	40.0016	-2.357	0.0028565	0.035335	Down
c67988_g1	444.231	2275.07	-2.3565	1.7988e-14	1.5293e-12	Down
c75767_g1	18.8084	96.2855	-2.3559	0.00018473	0.0034407	Down
c69784_g1	13.9869	71.4376	-2.3526	9.5123e-05	0.0019071	Down
c69334_g1	47.9055	244.595	-2.3521	8.9922e-09	4.0031e-07	Down
c78214_g1	62.4186	318.412	-2.3508	1.8152e-09	8.8878e-08	Down
c62386_g2	9.87008	50.3468	-2.3508	0.00094114	0.01402	Down
c70241_g1	134.272	684.539	-2.35	3.0231e-12	2.0901e-10	Down
c77164_g1	97.5289	497.177	-2.3499	3.3643e-06	9.5344e-05	Down
c62312_g1	25.6037	130.351	-2.348	6.0879e-06	0.00016302	Down
c69051_g1	16.9869	86.4155	-2.3469	3.3711e-05	0.00075521	Down
c66073_g1	11.0551	56.2077	-2.3461	0.00051125	0.0083171	Down
c63762_g1	19.1785	97.513	-2.3461	0.00062044	0.0098363	Down
c71905_g1	17.6102	89.4966	-2.3454	2.4892e-05	0.00057705	Down
c76403_g1	21.8569	110.989	-2.3443	1.1675e-05	0.0002935	Down
c63794_g1	11.3084	57.3346	-2.342	0.0011622	0.016724	Down
c67542_g1	16.9252	85.7639	-2.3412	0.00028445	0.0049975	Down
c68827_g1	266.664	1351.09	-2.341	4.011e-10	2.1644e-08	Down
c59662_g1	9.74672	49.295	-2.3385	0.0011631	0.01673	Down
c67019_g1	18.9186	95.5338	-2.3362	1.3861e-05	0.00034255	Down
c70403_g2	12.5551	63.3968	-2.3361	0.00027482	0.0048623	Down
c67279_g1	268.671	1355.89	-2.3353	1.2602e-07	4.6758e-06	Down
c68657_g1	11.8084	59.5395	-2.334	0.00044377	0.0073624	Down
c67909_g1	11.9934	60.4663	-2.3339	0.000365	0.0062019	Down
c75317_g1	43.042	216.815	-2.3327	4.2608e-08	1.7126e-06	Down
c76210_g1	41.2336	207.549	-2.3316	6.3248e-08	2.4747e-06	Down
c73105_g1	46.8438	235.754	-2.3314	1.7425e-05	0.00042002	Down
c73602_g2	64.727	325.749	-2.3313	1.9681e-09	9.6095e-08	Down
c78363_g1	341.277	1717.24	-2.3311	0.00062449	0.0098896	Down
c80188_g1	101.249	509.28	-2.3305	3.9336e-11	2.4303e-09	Down
c73016_g3	71.9606	361.419	-2.3284	6.2875e-10	3.2966e-08	Down
c72289_g2	15.6168	78.3259	-2.3264	7.9703e-05	0.0016291	Down
c72923_g1	35.2953	176.739	-2.3241	2.262e-07	8.0489e-06	Down
c76496_g1	43.8635	219.472	-2.3229	5.2488e-08	2.0803e-06	Down
c76038_g2	53.9606	269.718	-2.3215	5.311e-09	2.4295e-07	Down
c72772_g1	15690.5	78085.5	-2.3152	1.7794e-15	1.6638e-13	Down
c61743_g1	8.43176	41.9308	-2.3141	0.0023495	0.030113	Down
c74342_g1	172.382	856.042	-2.3121	2.0751e-12	1.4605e-10	Down
c70555_g1	13.9252	69.1081	-2.3112	0.00014869	0.0028417	Down
c71795_g3	18.8018	93.2288	-2.3099	2.8907e-05	0.00065989	Down
c66716_g1	30.8438	152.718	-2.3078	4.8802e-07	1.6379e-05	Down
c72263_g4	5248.25	25984.2	-2.3077	2.2924e-15	2.1349e-13	Down
c68715_g1	72.3241	357.462	-2.3052	6.9604e-10	3.6171e-08	Down
c77272_g3	305.693	1509.45	-2.3039	2.1829e-13	1.6792e-11	Down
c73981_g1	141.311	697.409	-2.3031	3.418e-06	9.6632e-05	Down
c66267_g1	559.866	2759	-2.301	0.0012016	0.017154	Down
c78914_g1	35.4737	174.76	-2.3006	2.366e-07	8.3842e-06	Down
c73634_g2	29.2336	144.026	-2.3006	1.3014e-06	4.0011e-05	Down
c64516_g1	91.6325	451.339	-2.3003	1.0596e-06	3.3157e-05	Down
c78973_g1	21.0551	103.648	-2.2995	1.8291e-05	0.00043757	Down
c72263_g2	1933.74	9500.98	-2.2967	5.0135e-15	4.5425e-13	Down
c78761_g2	125.86	616.836	-2.2931	2.1047e-11	1.3404e-09	Down
c63974_g1	18.6719	91.5003	-2.2929	2.9959e-05	0.00068037	Down
c72326_g1	37.9121	185.681	-2.2921	1.6913e-07	6.1583e-06	Down
c73889_g4	50.727	248.402	-2.2919	2.1991e-08	9.292e-07	Down
c68233_g1	26.6653	130.326	-2.2891	2.2628e-06	6.6237e-05	Down
c68594_g1	16.1168	78.7267	-2.2883	0.00010738	0.0021219	Down
c74967_g2	8.3084	40.5781	-2.2881	0.0032012	0.038827	Down
c73297_g2	30.7336	149.837	-2.2855	1.1536e-06	3.578e-05	Down
c66185_g1	23.7336	115.672	-2.285	6.5765e-06	0.00017466	Down
c64190_g1	12.8018	62.3193	-2.2833	0.00034716	0.0059491	Down
c66245_g3	28.2953	137.564	-2.2815	2.0612e-06	6.0842e-05	Down
c75201_g1	107.996	524.858	-2.2809	7.7161e-11	4.5861e-09	Down
c63186_g1	151.606	736.608	-2.2806	0.00015879	0.003011	Down
c73639_g1	16.2467	78.8262	-2.2785	0.00013106	0.0025379	Down
c69113_g2	19.1102	92.7028	-2.2783	3.0833e-05	0.00069759	Down
c75366_g2	177.122	858.35	-2.2768	3.3633e-12	2.3229e-10	Down
c71265_g1	399.711	1934.76	-2.2751	1.3275e-13	1.0441e-11	Down
c57334_g1	15.6102	75.4955	-2.2739	0.00011183	0.0022001	Down
c73157_g2	12.9934	62.7952	-2.2729	0.00042251	0.007058	Down
c72663_g1	21.9934	106.229	-2.272	1.9003e-05	0.00045339	Down
c65365_g1	8.87008	42.7825	-2.27	0.002586	0.032573	Down
c74225_g2	365.495	1762.34	-2.2696	0.0042349	0.049006	Down
c71137_g2	66.0708	318.385	-2.2687	2.6346e-09	1.2636e-07	Down
c74784_g1	8.43176	40.5031	-2.2641	0.0031894	0.03871	Down
c70058_g1	48.5289	232.972	-2.2632	3.6901e-08	1.4992e-06	Down
c72806_g1	32.4186	155.375	-2.2609	0.0014227	0.019734	Down
c70270_g1	101.538	486.614	-2.2608	0.001927	0.025454	Down
c64000_g1	50.6653	242.743	-2.2604	4.2194e-05	0.00092564	Down
c57565_g1	24.1102	115.471	-2.2598	8.8226e-06	0.00022798	Down
c77055_g1	73.9475	353.903	-2.2588	1.5963e-09	7.8874e-08	Down
c65525_g1	21.7336	104	-2.2586	1.5702e-05	0.0003828	Down
c77630_g1	45.9186	219.596	-2.2577	9.1405e-08	3.4683e-06	Down
c71263_g1	1262.47	6036.58	-2.2575	2.7179e-14	2.2777e-12	Down
c77303_g1	82.8044	395.236	-2.2549	7.051e-09	3.178e-07	Down
c66268_g3	28.6037	136.437	-2.254	2.444e-06	7.1245e-05	Down
c76943_g1	1876.86	8951.99	-2.2539	2.8902e-10	1.5976e-08	Down
c70325_g1	34.042	162.212	-2.2525	7.4229e-07	2.3974e-05	Down
c62865_g1	336.719	1603.83	-2.2519	7.9412e-13	5.8651e-11	Down
c67430_g1	36.3989	173.282	-2.2512	2.8438e-07	9.9625e-06	Down
c76904_g1	121.976	580.39	-2.2504	5.4522e-11	3.3019e-09	Down
c75331_g1	58.4737	277.556	-2.2469	3.2239e-07	1.1194e-05	Down
c76283_g2	23.6719	112.341	-2.2466	1.0869e-05	0.0002749	Down
c59826_g1	71.3792	338.624	-2.2461	2.1534e-09	1.0442e-07	Down
c64480_g1	69.8989	331.56	-2.2459	3.9948e-09	1.8688e-07	Down
c80146_g1	503.676	2387.28	-2.2448	2.4924e-13	1.909e-11	Down
c71141_g1	8.93176	42.3316	-2.2447	0.0028387	0.035146	Down
c74784_g2	42.7821	202.363	-2.2419	1.4152e-07	5.2123e-06	Down
c75972_g1	18.8569	89.0958	-2.2403	4.42e-05	0.00096394	Down
c70447_g2	31.3569	148.084	-2.2396	1.7269e-06	5.1799e-05	Down
c78675_g1	536.908	2532.51	-2.2378	1.4387e-13	1.1252e-11	Down
c73432_g1	456.516	2152.97	-2.2376	2.0685e-13	1.593e-11	Down
c65132_g5	61.584	290.335	-2.2371	0.00020617	0.0037819	Down
c70742_g1	282.102	1329.81	-2.2369	1.6593e-12	1.1856e-10	Down
c75869_g1	686.615	3236	-2.2366	9.2248e-11	5.4186e-09	Down
c71135_g1	65.4934	308.615	-2.2364	0.0014224	0.019734	Down
c71361_g1	96.7362	454.799	-2.2331	3.0112e-10	1.6574e-08	Down
c64021_g1	63.4606	298.323	-2.2329	8.5846e-09	3.8299e-07	Down
c79650_g1	38.542	181.174	-2.2329	7.4031e-07	2.3921e-05	Down
c80268_g1	128.249	602.607	-2.2323	9.3858e-11	5.4994e-09	Down
c70266_g1	82.0708	385.539	-2.2319	1.3333e-09	6.6485e-08	Down
c76646_g1	419.66	1969.93	-2.2309	5.7292e-13	4.2945e-11	Down
c73669_g1	33.1037	155.375	-2.2307	0.0013865	0.019338	Down
c70134_g1	57.6457	270.394	-2.2298	1.6292e-08	7.0062e-07	Down
c78464_g1	167.554	785.334	-2.2287	1.1156e-11	7.2829e-10	Down
c67066_g1	9.37008	43.9094	-2.2284	0.0027563	0.034276	Down
c61123_g1	25.727	120.432	-2.2269	6.0264e-06	0.00016166	Down
c66920_g2	14.1102	65.9519	-2.2247	0.00027037	0.0047956	Down
c76262_g1	749.105	3498.17	-2.2234	1.0947e-13	8.6874e-12	Down
c71354_g1	75.3858	351.926	-2.2229	2.6034e-09	1.2495e-07	Down
c74008_g1	33.2336	155.048	-2.222	1.5052e-06	4.5723e-05	Down
c76774_g1	43.5354	203.089	-2.2219	1.8656e-07	6.7164e-06	Down
c66633_g1	17.2953	80.5302	-2.2192	0.00038093	0.0064508	Down
c51560_g1	111.194	517.741	-2.2191	1.901e-06	5.6563e-05	Down
c72400_g1	164.752	766.845	-2.2186	1.8672e-11	1.1935e-09	Down
c76920_g1	74.0774	344.686	-2.2182	3.6989e-09	1.7384e-07	Down
c70338_g1	363.127	1688.99	-2.2176	7.9016e-13	5.8419e-11	Down
c73916_g1	502.547	2331.56	-2.214	7.1196e-05	0.0014775	Down
c73555_g1	321.365	1490.41	-2.2134	1.5672e-12	1.1267e-10	Down
c74816_g1	11.4934	53.3023	-2.2134	0.0011873	0.016988	Down
c78094_g1	125.915	583.67	-2.2127	1.1111e-10	6.4089e-09	Down
c62443_g1	86.2493	399.794	-2.2127	1.0792e-09	5.4431e-08	Down
c75536_g1	14.2467	66.0264	-2.2124	0.0004977	0.0081142	Down
c76004_g1	52.7821	244.143	-2.2096	5.8023e-08	2.2842e-06	Down
c64609_g1	9.55511	44.1846	-2.2092	0.0026671	0.03338	Down
c53588_g1	9.49344	43.8594	-2.2079	0.0027419	0.034127	Down
c59727_g1	36.227	167.247	-2.2068	8.6015e-07	2.7478e-05	Down
c76801_g1	14.8635	68.5309	-2.205	0.00071704	0.011127	Down
c74248_g1	450.273	2073.53	-2.2032	6.283e-13	4.6896e-11	Down
c68856_g1	9.93176	45.5378	-2.1969	0.0024791	0.031452	Down
c70865_g3	37.6037	172.381	-2.1967	8.5483e-07	2.7333e-05	Down
c78076_g1	248.618	1139.32	-2.1962	3.6132e-12	2.4834e-10	Down
c67168_g1	8.55511	39.1754	-2.1951	0.004248	0.049125	Down
c62902_g1	139.873	640.479	-2.195	1.3324e-10	7.5915e-09	Down
c70885_g1	25.7336	117.652	-2.1928	0.0023176	0.029791	Down
c63443_g1	494.497	2260.28	-2.1925	6.3742e-08	2.4926e-06	Down
c72824_g1	24.4186	111.59	-2.1922	1.4621e-05	0.00035945	Down
c70582_g1	120.639	551.23	-2.192	1.1972e-05	0.00029998	Down
c73599_g1	49.4737	226.035	-2.1918	1.1959e-07	4.4631e-06	Down
c68687_g2	150.34	684.569	-2.187	5.8919e-06	0.00015839	Down
c77321_g2	12.6168	57.4102	-2.186	0.00087629	0.013199	Down
c63910_g1	53.5289	243.394	-2.1849	4.0773e-07	1.3896e-05	Down
c64544_g1	11.4934	52.1253	-2.1812	0.0014488	0.02004	Down
c77107_g1	30.3701	137.714	-2.1809	0.0006905	0.01076	Down
c62504_g1	54.1588	245.271	-2.1791	8.03e-08	3.0819e-06	Down
c66852_g1	21.6785	98.089	-2.1778	0.00019502	0.0036024	Down
c70265_g1	94.1876	425.542	-2.1757	1.4346e-09	7.1283e-08	Down
c78566_g1	31.4121	141.898	-2.1755	6.1538e-06	0.00016452	Down
c63591_g1	876.527	3955.75	-2.1741	1.2198e-06	3.7732e-05	Down
c73588_g2	33.1037	149.361	-2.1737	2.7285e-06	7.8851e-05	Down
c66707_g4	10.4318	47.0656	-2.1737	0.0024004	0.030636	Down
c67802_g1	28.1037	126.593	-2.1714	7.7979e-06	0.00020397	Down
c75229_g1	86.1391	387.419	-2.1692	3.5506e-09	1.6755e-07	Down
c66345_g1	19.0551	85.64	-2.1681	0.00039561	0.006672	Down
c73371_g2	158.278	711.137	-2.1677	2.0871e-09	1.0142e-07	Down
c69623_g1	21.9803	98.6143	-2.1656	3.7186e-05	0.00082636	Down
c76810_g1	173.346	777.09	-2.1644	7.336e-11	4.3675e-09	Down
c78973_g2	18.9252	84.8127	-2.164	0.00011653	0.0022828	Down
c79929_g1	61.5905	276.005	-2.1639	4.0011e-08	1.6159e-06	Down
c64387_g1	12.5551	56.2577	-2.1638	0.001131	0.016389	Down
c69908_g2	275.959	1236.36	-2.1636	0.00063091	0.0099775	Down
c68092_g1	23.6785	106.003	-2.1625	3.8532e-05	0.00085195	Down
c80069_g1	90.7296	405.406	-2.1597	1.0595e-05	0.00026884	Down
c80947_g1	381.277	1703.54	-2.1596	3.3667e-12	2.323e-10	Down
c50193_g1	38.2205	170.702	-2.1591	1.0828e-06	3.38e-05	Down
c76358_g1	65.7624	293.69	-2.159	8.7297e-08	3.3268e-06	Down
c69541_g1	466.147	2080.74	-2.1582	1.9346e-10	1.0847e-08	Down
c75309_g1	43.7821	195.1	-2.1558	4.2861e-07	1.4558e-05	Down
c72622_g2	18.5486	82.6077	-2.155	0.0038785	0.045548	Down
c74621_g2	189.073	841.991	-2.1549	4.8787e-11	2.9751e-09	Down
c66466_g1	25.1719	112.091	-2.1548	2.1221e-05	0.00049931	Down
c69931_g1	42.727	189.789	-2.1512	7.0114e-07	2.277e-05	Down
c71103_g1	142.388	632.462	-2.1511	1.6437e-10	9.2901e-09	Down
c74276_g2	13.2402	58.7629	-2.15	0.00085881	0.012983	Down
c64223_g2	30.4186	134.985	-2.1498	1.116e-05	0.00028134	Down
c75669_g2	473.522	2100.47	-2.1492	1.3929e-12	1.0086e-10	Down
c74921_g1	83.0708	368.456	-2.1491	5.9437e-09	2.7014e-07	Down
c78954_g4	17.1102	75.8207	-2.1477	0.00020541	0.0037699	Down
c73478_g1	116.639	514.911	-2.1423	3.2076e-07	1.1143e-05	Down
c69972_g2	29.9803	132.278	-2.1415	0.00011118	0.0021893	Down
c67929_g1	89.1876	393.353	-2.1409	2.0771e-08	8.803e-07	Down
c78344_g1	88.7008	390.877	-2.1397	4.8296e-09	2.218e-07	Down
c71284_g1	31.1102	137.038	-2.1391	7.5982e-06	0.00019942	Down
c67588_g1	29.9803	132.053	-2.139	8.2208e-06	0.00021424	Down
c72945_g2	959.642	4226.14	-2.1388	1.1774e-12	8.5963e-11	Down
c59051_g1	231.745	1020.41	-2.1385	3.2484e-11	2.0248e-09	Down
c65561_g2	108.818	478.494	-2.1366	1.5862e-09	7.8458e-08	Down
c71033_g1	25.2336	110.838	-2.135	2.5819e-05	0.00059539	Down
c67357_g2	10.3701	45.5378	-2.1346	0.0032159	0.038945	Down
c70310_g1	17.2402	75.6956	-2.1344	0.00026644	0.0047366	Down
c70620_g2	93.626	410.737	-2.1332	3.6316e-09	1.7114e-07	Down
c70983_g1	431.604	1892.68	-2.1327	2.6519e-12	1.8534e-10	Down
c75528_g3	449.396	1970.32	-2.1324	1.3617e-08	5.9173e-07	Down
c79042_g1	101.538	444.581	-2.1304	7.4255e-06	0.00019532	Down
c77683_g2	15.6785	68.556	-2.1285	0.0021556	0.028057	Down
c76228_g1	1162.55	5081.95	-2.1281	4.0616e-06	0.0001131	Down
c62084_g1	16.0486	70.1344	-2.1277	0.0003633	0.0061776	Down
c68380_g1	72.0577	314.854	-2.1275	1.3952e-08	6.0444e-07	Down
c76361_g1	17.4869	76.3973	-2.1272	0.00024351	0.0043745	Down
c81002_g1	35.7336	156.099	-2.1271	3.7423e-06	0.00010483	Down
c69100_g1	122.866	536.553	-2.1266	9.3342e-10	4.7661e-08	Down
c78379_g1	115.003	502.214	-2.1266	1.4413e-09	7.1568e-08	Down
c75937_g1	70.6522	308.393	-2.126	3.1627e-08	1.2966e-06	Down
c72356_g1	180.642	787.91	-2.1249	1.226e-10	7.014e-09	Down
c64825_g1	13.6168	59.3644	-2.1242	0.00094636	0.014079	Down
c66376_g1	138.846	604.535	-2.1223	4.1649e-10	2.2423e-08	Down
c68580_g1	10.3084	44.8362	-2.1208	0.0038277	0.045081	Down
c76578_g1	201.404	875.683	-2.1203	4.9031e-11	2.9848e-09	Down
c67680_g2	74.4672	323.695	-2.12	2.9507e-08	1.2182e-06	Down
c73825_g1	11.6234	50.3718	-2.1156	0.0026924	0.033651	Down
c68230_g1	221.937	961.668	-2.1154	6.4152e-11	3.8552e-09	Down
c69270_g1	502.279	2172.91	-2.1131	5.061e-07	1.6937e-05	Down
c74225_g5	602.418	2601.55	-2.1105	0.0015218	0.020899	Down
c75528_g1	364.325	1572.41	-2.1097	1.8076e-09	8.8569e-08	Down
c62016_g1	17.2402	74.393	-2.1094	0.00033637	0.0057924	Down
c73482_g1	58.7756	253.235	-2.1072	1.3651e-07	5.0386e-06	Down
c70392_g1	169.752	730.398	-2.1053	1.2928e-08	5.6286e-07	Down
c74292_g2	14.5486	62.5206	-2.1035	0.0027089	0.033806	Down
c73851_g2	226.657	974.026	-2.1034	4.3401e-06	0.00012024	Down
c60797_g1	13.8084	59.3388	-2.1034	0.0012915	0.018238	Down
c66075_g1	50.6588	217.593	-2.1028	3.9884e-07	1.3606e-05	Down
c66090_g2	199.472	855.436	-2.1005	6.5778e-06	0.00017466	Down
c74987_g3	23.227	99.3916	-2.0973	0.00066242	0.010389	Down
c63822_g1	43.5971	186.484	-2.0968	7.0504e-05	0.0014658	Down
c80036_g1	1990.95	8515.1	-2.0966	6.6247e-13	4.9394e-11	Down
c69759_g1	110.749	473.581	-2.0963	9.2073e-05	0.0018518	Down
c79907_g2	10.8084	46.1638	-2.0946	0.0037198	0.043993	Down
c78013_g1	887.861	3789.23	-2.0935	2.1238e-12	1.4933e-10	Down
c63878_g2	116.454	496.708	-2.0926	0.0024425	0.031094	Down
c66710_g1	19.9803	85.1892	-2.0921	0.00016371	0.003096	Down
c65548_g1	53.584	228.438	-2.0919	2.5868e-07	9.1215e-06	Down
c74782_g1	44.3438	189.037	-2.0919	1.0676e-06	3.3363e-05	Down
c76259_g1	67.042	285.723	-2.0915	1.1317e-07	4.2347e-06	Down
c73304_g1	395.283	1682.75	-2.0899	1.5433e-11	9.9643e-10	Down
c76243_g1	216.067	919.243	-2.089	1.1342e-10	6.5247e-09	Down
c68830_g2	78.9672	335.943	-2.0889	3.8829e-07	1.3331e-05	Down
c66451_g1	46.6653	198.432	-2.0882	0.00028334	0.0049829	Down
c72982_g1	86.5026	367.681	-2.0876	1.2535e-08	5.4607e-07	Down
c76976_g1	41.4186	176.013	-2.0873	2.2252e-06	6.5216e-05	Down
c73542_g1	94.7559	402.375	-2.0863	2.1775e-06	6.3926e-05	Down
c78159_g1	167.005	708.486	-2.0848	2.9188e-10	1.6109e-08	Down
c62927_g1	419.913	1781.39	-2.0848	0.0036704	0.04349	Down
c71090_g2	24.7953	105.127	-2.084	4.7967e-05	0.0010377	Down
c76977_g1	76.5774	324.65	-2.0839	9.197e-08	3.4879e-06	Down
c79003_g1	75.7887	321.292	-2.0838	5.626e-08	2.2186e-06	Down
c75354_g1	60.6522	256.319	-2.0793	0.00041107	0.0068898	Down
c80937_g1	62.269	262.68	-2.0767	1.2616e-07	4.6787e-06	Down
c81114_g1	938.389	3958.32	-2.0766	3.0457e-09	1.4479e-07	Down
c59368_g3	297.858	1256.06	-2.0762	3.8194e-11	2.3639e-09	Down
c77595_g1	250.97	1057.68	-2.0753	7.2575e-08	2.8146e-06	Down
c73053_g2	48.6102	204.692	-2.0741	0.00022497	0.0040767	Down
c62689_g1	22.7336	95.5582	-2.0716	9.5591e-05	0.0019148	Down
c67264_g1	456.949	1917.22	-2.0689	8.4144e-05	0.0017119	Down
c66847_g2	150.135	629.508	-2.068	6.6209e-10	3.4483e-08	Down
c67800_g2	36.5354	153.144	-2.0675	5.1594e-06	0.00014055	Down
c69488_g1	21.4252	89.7974	-2.0674	0.00015315	0.0029142	Down
c77958_g1	477.938	2002.15	-2.0667	4.7e-05	0.0010181	Down
c76175_g2	443.312	1856.54	-2.0662	1.8636e-11	1.1923e-09	Down
c67375_g1	783.517	3273.37	-2.0627	1.3929e-06	4.26e-05	Down
c68571_g1	92.2756	385.466	-2.0626	1.521e-07	5.5727e-06	Down
c76047_g1	811.504	3388.65	-2.062	4.7003e-12	3.2055e-10	Down
c79788_g2	294.277	1228.14	-2.0612	0.0022342	0.028881	Down
c77612_g1	74.4121	309.821	-2.0578	8.295e-07	2.6607e-05	Down
c67097_g1	166.888	693.855	-2.0558	6.2763e-10	3.2932e-08	Down
c80761_g3	11.6168	48.2925	-2.0556	0.0031719	0.038551	Down
c72248_g1	65.9055	273.576	-2.0535	1.7007e-07	6.1894e-06	Down
c68556_g1	87.3241	362.368	-2.053	0.00019745	0.0036362	Down
c81293_g2	82.5026	341.934	-2.0512	3.0123e-06	8.6306e-05	Down
c71423_g1	66.7008	276.28	-2.0504	1.2127e-07	4.5212e-06	Down
c61525_g1	58.5905	242.365	-2.0484	3.5772e-07	1.2323e-05	Down
c68498_g4	145.142	599.876	-2.0472	1.2375e-09	6.2019e-08	Down
c70963_g1	407.388	1683.25	-2.0468	1.5421e-05	0.00037714	Down
c60178_g1	21.8635	90.2983	-2.0462	0.00017518	0.0032846	Down
c78451_g1	7523.39	31012	-2.0434	0.0018987	0.025151	Down
c67800_g1	55.8307	229.69	-2.0406	4.4316e-07	1.5009e-05	Down
c66561_g1	13.5551	55.7568	-2.0403	0.0019816	0.026057	Down
c69264_g1	20.1785	82.9842	-2.04	0.00030512	0.0053167	Down
c74283_g1	128.675	528.965	-2.0394	3.7285e-09	1.75e-07	Down
c74521_g1	71.5157	293.588	-2.0375	1.0966e-07	4.1167e-06	Down
c77036_g2	74.1588	304.034	-2.0355	1.2535e-07	4.656e-06	Down
c79020_g4	41.584	170.477	-2.0355	2.4951e-06	7.2673e-05	Down
c73042_g1	904.977	3709.06	-2.0351	8.3264e-12	5.5022e-10	Down
c73939_g1	44.1653	180.998	-2.035	2.9551e-06	8.4806e-05	Down
c63767_g1	162.629	666.351	-2.0347	9.6764e-10	4.923e-08	Down
c75291_g1	35.9737	147.383	-2.0346	8.6661e-06	0.00022437	Down
c67413_g1	204.732	837.481	-2.0323	3.7868e-10	2.0481e-08	Down
c76280_g1	121.558	497.103	-2.0319	6.2274e-09	2.823e-07	Down
c69086_g1	276.468	1130.1	-2.0313	8.7554e-11	5.1645e-09	Down
c72952_g1	169.827	693.731	-2.0303	9.7652e-10	4.9646e-08	Down
c78884_g1	50.5289	206.046	-2.0278	1.0971e-06	3.4162e-05	Down
c69908_g1	134.97	549.96	-2.0267	0.00028185	0.0049664	Down
c77263_g1	113.304	461.49	-2.0261	0.002842	0.035174	Down
c80728_g1	125.175	509.652	-2.0256	5.4873e-09	2.5053e-07	Down
c66875_g1	63.4121	258.121	-2.0252	3.8961e-07	1.3356e-05	Down
c72637_g2	1291.65	5256.21	-2.0248	8.6776e-12	5.7128e-10	Down
c64951_g1	27.042	109.935	-2.0234	0.00024071	0.0043286	Down
c72035_g1	59.7073	242.716	-2.0233	3.9067e-07	1.3374e-05	Down
c66171_g1	133.291	541.264	-2.0217	3.9142e-09	1.8323e-07	Down
c65925_g1	21.1037	85.6895	-2.0216	0.000188	0.0034969	Down
c59671_g1	17.6785	71.7628	-2.0212	0.00066549	0.010427	Down
c58283_g1	95.3176	386.794	-2.0208	2.4994e-08	1.0485e-06	Down
c72909_g1	164.272	666.105	-2.0197	1.392e-09	6.9267e-08	Down
c70206_g1	58.5289	236.454	-2.0143	6.0488e-07	1.9874e-05	Down
c76492_g1	105.441	425.215	-2.0118	1.9878e-08	8.4554e-07	Down
c73800_g1	199.219	802.963	-2.011	5.696e-10	3.0044e-08	Down
c71948_g1	123.531	497.732	-2.0105	5.4709e-09	2.4994e-07	Down
c80700_g1	90.6457	365.176	-2.0103	5.4794e-08	2.1632e-06	Down
c66553_g1	47.7336	192.268	-2.01	0.00078004	0.011938	Down
c75845_g1	159.457	641.352	-2.008	1.5985e-05	0.0003889	Down
c63168_g3	273.992	1101.89	-2.0078	3.0612e-10	1.6815e-08	Down
c72659_g1	99.7428	401.072	-2.0076	2.0601e-08	8.7468e-07	Down
c72433_g1	288.274	1157.2	-2.0051	2.3227e-10	1.2931e-08	Down
c71849_g2	16.9252	67.8805	-2.0038	0.00081117	0.012374	Down
c57159_g2	28.9186	115.922	-2.0031	5.1438e-05	0.0011036	Down
c74905_g1	31.6785	126.894	-2.0021	7.5065e-05	0.0015473	Down
c79160_g1	357.8	1432.6	-2.0014	8.3825e-08	3.2102e-06	Down
c78318_g2	145.489	582.042	-2.0002	4.9117e-09	2.2528e-07	Down
c65773_g1	15.4252	61.5676	-1.9969	0.0030518	0.037304	Down
c78973_g4	12.9252	51.5738	-1.9965	0.0026694	0.033396	Down
c50150_g1	22.2336	88.6699	-1.9957	0.00022699	0.0041103	Down
c75617_g1	267.05	1064.72	-1.9953	2.3139e-10	1.2892e-08	Down
c67776_g1	126.489	503.989	-1.9944	2.2476e-05	0.00052572	Down
c67117_g1	12.8635	51.1729	-1.9921	0.0029117	0.035891	Down
c65621_g1	91.6063	364.026	-1.9905	3.3279e-08	1.3604e-06	Down
c65286_g1	74.5774	296.266	-1.9901	0.00028668	0.0050303	Down
c68180_g1	23.4869	93.2037	-1.9885	0.0002054	0.0037699	Down
c55009_g1	14.3084	56.7342	-1.9874	0.0024734	0.031402	Down
c71164_g2	63.2624	250.531	-1.9856	4.3533e-07	1.4765e-05	Down
c2113_g1	18.7402	74.2179	-1.9856	0.00064437	0.010154	Down
c75876_g1	57.1588	226.211	-1.9846	7.7911e-05	0.0016004	Down
c77354_g1	519.694	2056.49	-1.9845	5.6684e-11	3.4269e-09	Down
c72073_g1	70.3241	278.234	-1.9842	2.5308e-07	8.9371e-06	Down
c74583_g1	69.084	272.873	-1.9818	3.6829e-07	1.2662e-05	Down
c78944_g2	44.7953	176.814	-1.9808	6.6659e-06	0.00017666	Down
c67628_g1	29.727	117.024	-1.977	5.3444e-05	0.0011415	Down
c72365_g1	1282.41	5041	-1.9748	7.0562e-11	4.2116e-09	Down
c75714_g1	40.4737	159.081	-1.9747	9.4664e-06	0.00024221	Down
c80151_g1	229.096	898.197	-1.9711	8.9631e-10	4.5848e-08	Down
c67458_g1	57.4672	225.008	-1.9692	1.3055e-06	4.012e-05	Down
c73535_g1	191.031	747.284	-1.9678	2.7595e-09	1.3181e-07	Down
c71864_g1	215.629	843.194	-1.9673	1.4437e-09	7.1638e-08	Down
c67762_g1	79.8858	312.324	-1.967	1.8221e-07	6.5835e-06	Down
c73275_g1	369.357	1443.89	-1.9669	0.0029424	0.036194	Down
c57041_g1	16.3084	63.7226	-1.9662	0.001697	0.022911	Down
c67214_g1	208.944	815.788	-1.9651	1.8223e-09	8.9161e-08	Down
c71675_g1	54.2073	211.532	-1.9643	5.1113e-06	0.00013946	Down
c55663_g1	132.045	514.66	-1.9626	1.8901e-07	6.7975e-06	Down
c71963_g1	40.042	156	-1.962	1.3895e-05	0.00034328	Down
c74368_g1	28.4803	110.914	-1.9614	0.00045532	0.0075202	Down
c66127_g1	39.1653	152.367	-1.9599	1.5452e-05	0.00037775	Down
c77054_g3	28.7953	111.841	-1.9575	0.00055821	0.008969	Down
c78535_g1	69.811	270.845	-1.9559	3.1341e-07	1.0903e-05	Down
c74946_g4	56.7139	219.997	-1.9557	1.6443e-06	4.9599e-05	Down
c70592_g1	34.2887	133.006	-1.9557	0.00043131	0.0071777	Down
c80619_g2	3102.68	12015.8	-1.9533	1.5907e-11	1.0251e-09	Down
[truncated: 39,038 more rows]

## Sheet: D
Gene id	TF read_count	WF read_count	Log2 (TF/WF)	Pval	Padj	Significant
c78264_g1	828.582	2326.94	-1.4897	1.5128e-05	0.024364	Down
c69804_g1	918.81	2800.65	-1.6079	2.148e-06	0.0046126	Down
c70753_g1	877.459	2804.84	-1.6765	1.1326e-06	0.0031151	Down
c66187_g1	151.756	500.771	-1.7224	5.8462e-06	0.010761	Down
c67440_g1	3471.86	12266.5	-1.8209	3.1227e-05	0.049066	Down
c73165_g2	270.048	963.096	-1.8345	2.002e-07	0.00076255	Down
c70302_g1	243.913	892.533	-1.8715	2.8049e-07	0.00090349	Down
c79369_g1	118.633	436.083	-1.8781	1.188e-06	0.0031151	Down
c76710_g1	61.8993	231.506	-1.9031	9.4944e-06	0.016096	Down
c63327_g1	3342.28	12561.5	-1.9101	2.1306e-07	0.00076255	Down
c74071_g1	140.11	527.288	-1.912	2.4654e-06	0.0051234	Down
c66192_g1	234.325	894.064	-1.9319	1.2006e-07	0.00059498	Down
c65974_g1	209.416	799.917	-1.9335	1.5078e-07	0.0006938	Down
c70957_g1	287.591	1101.15	-1.9369	5.3241e-08	0.00031181	Down
c68666_g1	112.836	477.433	-2.0811	4.001e-06	0.007581	Down
c69770_g1	86.3801	374.514	-2.1162	9.4973e-08	0.00050986	Down
c63807_g1	456.18	2003.59	-2.1349	1.6777e-09	1.351e-05	Down
c70470_g2	1255.06	5577.53	-2.1519	1.9207e-07	0.00076255	Down
c61510_g1	94.3972	439.731	-2.2198	3.2633e-07	0.0010011	Down
c70718_g1	14.7572	88.0656	-2.5772	1.397e-05	0.023077	Down
c69443_g1	76.8466	478.947	-2.6398	3.7891e-11	8.1368e-07	Down
c66290_g1	95.6412	772.349	-3.0135	1.3558e-14	4.3671e-10	Down
c65598_g1	10.2119	85.2446	-3.0614	1.0178e-06	0.0029803	Down
c64133_g2	4.29747	49.8409	-3.5358	9.0569e-06	0.016096	Down
c66507_g1	70.4317	914.862	-3.6993	1.2629e-20	8.1361e-16	Down
c110378_g1	24.0452	0.466467	5.6878	0.20029	1	No
c80161_g2	13.0777	0.466467	4.8092	0.0063846	1	No
c62839_g1	39.1827	1.3994	4.8073	0.23436	1	No
c64949_g1	12.4545	0.466467	4.7387	0.0081666	1	No
c77716_g3	11.646	0.465302	4.6455	0.01235	1	No
c101354_g1	11.0853	0.465302	4.5743	0.015618	1	No
c66997_g1	10.9578	0.465302	4.5576	0.29452	1	No
c53825_g1	785.704	34.5046	4.5091	0.21414	1	No
c66622_g1	31.5815	1.39707	4.4986	0.15417	1	No
c56304_g1	10.1518	0.466467	4.4438	0.024149	1	No
c107792_g1	10.0291	0.466467	4.4263	0.26427	1	No
c56817_g1	133.119	6.51773	4.3522	0.19699	1	No
c51951_g1	9.34329	0.466467	4.3241	0.12865	1	No
c52817_g1	9.34329	0.466467	4.3241	0.12865	1	No
c25990_g1	74.0054	3.7294	4.3106	0.27128	1	No
c77915_g3	9.09303	0.465302	4.2885	0.038141	1	No
c66812_g1	27.0938	1.39824	4.2763	0.0085427	1	No
c64494_g1	8.78265	0.465302	4.2384	0.12292	1	No
c36239_g1	17.3776	0.932933	4.2193	0.020749	1	No
c53562_g1	8.65751	0.466467	4.2141	0.047143	1	No
c59363_g1	8.34713	0.465302	4.165	0.27702	1	No
c77832_g9	16.5691	0.931769	4.1524	0.15886	1	No
c60627_g1	8.28457	0.466467	4.1506	0.19562	1	No
c88413_g1	8.15943	0.466467	4.1286	0.058873	1	No
c100729_g1	7.97173	0.466467	4.095	0.060714	1	No
c64886_g1	23.5423	1.39591	4.076	0.000611	0.36962	No
c66652_g6	78.5507	4.65884	4.0756	0.22193	1	No
c56289_g1	7.78649	0.465302	4.0647	0.28165	1	No
c57445_g2	7.72392	0.465302	4.0531	0.19348	1	No
c65192_g1	7.72392	0.466467	4.0495	0.19343	1	No
c63343_g2	22.7964	1.39591	4.0295	0.018571	1	No
c73618_g2	136.42	8.3964	4.0221	0.21774	1	No
c73962_g2	7.53622	0.465302	4.0176	0.074982	1	No
c79672_g1	7.53622	0.466467	4.014	0.074968	1	No
c38705_g1	14.9498	0.932933	4.0022	0.1993	1	No
c80785_g3	119.285	7.45997	3.9991	0.13394	1	No
c67664_g1	22.2958	1.3994	3.9939	0.00092698	0.47775	No
c66357_g4	7.41109	0.466467	3.9898	0.076505	1	No
c61463_g1	7.28595	0.465302	3.9689	0.078107	1	No
c37685_g1	7.28841	0.466467	3.9658	0.37538	1	No
c54265_g1	7.16327	0.465302	3.9444	0.19032	1	No
c69104_g1	7.16082	0.465302	3.9439	0.079749	1	No
c59933_g1	42.96	2.79181	3.9437	0.25328	1	No
c5490_g1	7.10071	0.466467	3.9281	0.097311	1	No
c45699_g1	7.03814	0.466467	3.9153	0.093461	1	No
c8508_g1	7.03814	0.466467	3.9153	0.093461	1	No
c62384_g1	6.97557	0.465302	3.9061	0.094406	1	No
c104533_g1	13.7659	0.931769	3.885	0.14805	1	No
c54641_g1	6.78787	0.465302	3.8667	0.097282	1	No
c19388_g1	6.72776	0.465302	3.8539	0.38824	1	No
c40565_g1	6.60263	0.465302	3.8268	0.18587	1	No
c59599_g1	6.60017	0.466467	3.8227	0.14268	1	No
c37183_g1	6.47749	0.465302	3.7992	0.11756	1	No
c47839_g1	6.47504	0.466467	3.795	0.36608	1	No
c64292_g2	6.35236	0.466467	3.7674	0.11984	1	No
c72198_g4	12.6446	0.931769	3.7624	0.14109	1	No
c66149_g1	6.28979	0.466467	3.7532	0.12102	1	No
c80559_g2	6.28979	0.466467	3.7532	0.12102	1	No
c78341_g1	6.16711	0.465302	3.7284	0.40265	1	No
c94881_g1	12.2668	0.931769	3.7186	0.052935	1	No
c65137_g1	67.4003	5.13113	3.7154	0.25117	1	No
c5526_g1	6.04198	0.466467	3.6952	0.1796	1	No
c52797_g1	36.0041	2.79531	3.6871	0.19845	1	No
c78074_g2	5.97941	0.465302	3.6838	0.14623	1	No
c55325_g1	5.97941	0.466467	3.6802	0.1462	1	No
c77579_g2	5.97941	0.466467	3.6802	0.1462	1	No
c51726_g1	5.91685	0.466467	3.665	0.14758	1	No
c58777_g1	11.8337	0.932933	3.665	0.025332	1	No
c56114_g1	5.85428	0.465302	3.6533	0.149	1	No
c12784_g1	5.85428	0.466467	3.6496	0.14897	1	No
c75228_g2	5.79171	0.465302	3.6377	0.15042	1	No
c68197_g12	5.79171	0.466467	3.6341	0.15039	1	No
c64811_g6	5.72915	0.466467	3.6185	0.15184	1	No
c112256_g1	5.66658	0.465302	3.6062	0.15334	1	No
c74858_g1	22.6737	1.86237	3.6058	0.19701	1	No
c76275_g3	5.66658	0.466467	3.6026	0.15331	1	No
c65196_g1	33.6216	2.79531	3.5883	0.22847	1	No
c57171_g1	5.60647	0.466467	3.5872	0.41899	1	No
c73985_g2	5.60647	0.466467	3.5872	0.41899	1	No
c71943_g4	5.5439	0.465302	3.5747	0.30254	1	No
c76787_g1	11.0853	0.931769	3.5725	0.032092	1	No
c71478_g3	33.2634	2.79647	3.5723	0.21825	1	No
c3253_g1	5.5439	0.466467	3.5711	0.30246	1	No
c33089_g1	5.5439	0.466467	3.5711	0.30246	1	No
c74533_g3	5.5439	0.466467	3.5711	0.30246	1	No
c51749_g1	5.54145	0.466467	3.5704	0.26085	1	No
c72520_g3	5.54145	0.466467	3.5704	0.26085	1	No
c53695_g1	5.48133	0.465302	3.5583	0.18166	1	No
c57965_g1	5.48133	0.465302	3.5583	0.18166	1	No
c53079_g1	5.48133	0.466467	3.5547	0.18163	1	No
c61703_g1	10.9001	0.930605	3.55	0.073698	1	No
c38206_g1	5.41877	0.465302	3.5417	0.1833	1	No
c50881_g1	5.41877	0.466467	3.5381	0.18327	1	No
c51511_g1	5.41877	0.466467	3.5381	0.18327	1	No
c77832_g5	5.41877	0.466467	3.5381	0.18327	1	No
c65031_g1	10.7725	0.930605	3.533	0.037662	1	No
c65879_g1	21.4874	1.86587	3.5256	0.0025801	0.90827	No
c78115_g2	5964.05	518.751	3.5232	0.061009	1	No
c69124_g2	180.085	15.8505	3.5061	0.23768	1	No
c63520_g1	5.29363	0.466467	3.5044	0.18663	1	No
c61624_g1	131.193	11.6582	3.4923	0.11945	1	No
c51844_g1	5.23107	0.465302	3.4909	0.18839	1	No
c56450_g1	5.23107	0.465302	3.4909	0.18839	1	No
c57829_g1	5.23107	0.465302	3.4909	0.18839	1	No
c60232_g1	10.4646	0.932933	3.4876	0.18956	1	No
c51859_g1	5.23107	0.466467	3.4873	0.18835	1	No
c78317_g1	5.23107	0.466467	3.4873	0.18835	1	No
c37659_g1	5.1685	0.465302	3.4735	0.19014	1	No
c62417_g2	5.1685	0.466467	3.4699	0.19011	1	No
c65611_g1	118.474	10.7194	3.4663	0.14696	1	No
c68032_g1	369.482	33.5658	3.4604	0.042437	1	No
c65508_g1	5.10593	0.466467	3.4523	0.1919	1	No
c67114_g1	5.10593	0.466467	3.4523	0.1919	1	No
c49545_g1	335.846	30.767	3.4483	0.035089	1	No
c55358_g2	10.0892	0.931769	3.4367	0.047889	1	No
c54828_g1	4.9808	0.465302	3.4201	0.40796	1	No
c51723_g1	49.8325	4.66234	3.418	0.21154	1	No
c77832_g4	39.5532	3.72824	3.4072	0.12705	1	No
c51248_g1	4.92069	0.465302	3.4026	0.22728	1	No
c57923_g1	4.92069	0.465302	3.4026	0.22728	1	No
c55555_g1	4.92069	0.466467	3.399	0.22724	1	No
c62663_g1	4.92069	0.466467	3.399	0.22724	1	No
c93376_g1	4.92069	0.466467	3.399	0.22724	1	No
c39740_g1	19.6803	1.86587	3.3988	0.0045964	1	No
c66082_g1	1323.41	125.895	3.394	0.1708	1	No
c72742_g3	9.77635	0.931769	3.3913	0.049968	1	No
c36311_g1	9.77881	0.932933	3.3898	0.057006	1	No
c52068_g1	14.632	1.39707	3.3887	0.19889	1	No
c67497_g2	4.85812	0.465302	3.3842	0.22925	1	No
c106574_g1	4.79555	0.465302	3.3655	0.23125	1	No
c67140_g3	4.79555	0.465302	3.3655	0.23125	1	No
c53802_g1	4.79555	0.466467	3.3619	0.23121	1	No
c55987_g1	4.79555	0.466467	3.3619	0.23121	1	No
c58761_g1	4.79555	0.466467	3.3619	0.23121	1	No
c106017_g1	4.73299	0.465302	3.3465	0.23329	1	No
c62918_g1	4.73299	0.465302	3.3465	0.23329	1	No
c64922_g2	4.73299	0.465302	3.3465	0.23329	1	No
c73775_g6	4.73299	0.465302	3.3465	0.23329	1	No
c75668_g2	4.73299	0.465302	3.3465	0.23329	1	No
c89296_g1	4.73299	0.465302	3.3465	0.23329	1	No
c14227_g1	23.6698	2.33233	3.3432	0.16664	1	No
c13551_g1	4.73299	0.466467	3.3429	0.23325	1	No
c50567_g1	4.73299	0.466467	3.3429	0.23325	1	No
c60228_g1	4.73299	0.466467	3.3429	0.23325	1	No
c60674_g1	4.73299	0.466467	3.3429	0.23325	1	No
c74699_g1	9.40586	0.931769	3.3355	0.25495	1	No
c104967_g1	4.67042	0.465302	3.3273	0.23536	1	No
c76941_g1	4.67042	0.466467	3.3237	0.23532	1	No
c69260_g2	13.8886	1.39591	3.3146	0.020626	1	No
c49670_g1	9.27827	0.932933	3.314	0.060899	1	No
c78983_g2	60070	6064.35	3.3082	0.30118	1	No
c74065_g2	798.225	81.1302	3.2985	0.11718	1	No
c9803_g1	4.54529	0.466467	3.2845	0.26496	1	No
c45068_g1	31.6416	3.26527	3.2765	0.073663	1	No
c53508_g1	4.48517	0.465302	3.2689	0.46062	1	No
c53622_g1	4.48517	0.465302	3.2689	0.46062	1	No
c81384_g1	4.48517	0.465302	3.2689	0.46062	1	No
c8380_g1	4.48517	0.465302	3.2689	0.46062	1	No
c113268_g1	4.48517	0.466467	3.2653	0.46051	1	No
c38212_g1	4.48517	0.466467	3.2653	0.46051	1	No
c44338_g1	4.48517	0.466467	3.2653	0.46051	1	No
c51568_g1	4.48517	0.466467	3.2653	0.46051	1	No
c55400_g1	4.48517	0.466467	3.2653	0.46051	1	No
c56627_g1	254.892	26.5688	3.2621	0.19898	1	No
c45586_g1	4.42261	0.465302	3.2487	0.31461	1	No
c55442_g1	4.42261	0.465302	3.2487	0.31461	1	No
c59879_g1	4.42261	0.465302	3.2487	0.31461	1	No
c80785_g1	433.714	45.6578	3.2478	0.11971	1	No
c46431_g1	4.42261	0.466467	3.2451	0.31452	1	No
c49392_g1	4.42261	0.466467	3.2451	0.31452	1	No
c61978_g1	4.42261	0.466467	3.2451	0.31452	1	No
c84947_g1	4.36004	0.465302	3.2281	0.28359	1	No
c72054_g1	135.057	14.457	3.2237	0.075019	1	No
c40825_g1	21.6775	2.33	3.2178	0.28548	1	No
c105921_g1	4.29747	0.466467	3.2036	0.28588	1	No
c55796_g1	4.29747	0.466467	3.2036	0.28588	1	No
c57735_g1	4.29747	0.466467	3.2036	0.28588	1	No
c66983_g3	8.59495	0.932933	3.2036	0.086707	1	No
c71444_g2	21.4874	2.33233	3.2036	0.0044942	1	No
c76794_g3	4.29747	0.466467	3.2036	0.28588	1	No
c96209_g1	4.29747	0.466467	3.2036	0.28588	1	No
c71768_g1	12.8299	1.3994	3.1966	0.030177	1	No
c37989_g1	4.23491	0.465302	3.1861	0.28829	1	No
c76759_g2	4.23491	0.465302	3.1861	0.28829	1	No
c60333_g1	4.23491	0.466467	3.1825	0.28825	1	No
c73866_g3	4.23491	0.466467	3.1825	0.28825	1	No
c74386_g1	4.23491	0.466467	3.1825	0.28825	1	No
c85014_g1	4.23491	0.466467	3.1825	0.28825	1	No
c62484_g1	1443.5	160.916	3.1652	0.084712	1	No
c110341_g1	4.17234	0.465302	3.1646	0.29071	1	No
c110469_g1	4.17234	0.465302	3.1646	0.29071	1	No
c57150_g1	4.17234	0.465302	3.1646	0.29071	1	No
c74663_g2	4.17234	0.465302	3.1646	0.29071	1	No
c76819_g2	4.17234	0.465302	3.1646	0.29071	1	No
c86819_g1	4.17234	0.465302	3.1646	0.29071	1	No
c53438_g1	4.17234	0.466467	3.161	0.29066	1	No
c66666_g1	10388.3	1172.34	3.1475	0.003677	1	No
c65546_g1	577.629	65.2809	3.1454	0.26163	1	No
c57138_g1	4.10977	0.465302	3.1428	0.29317	1	No
c78008_g1	4.10977	0.465302	3.1428	0.29317	1	No
c72564_g2	20.5538	2.33233	3.1396	0.02299	1	No
c56842_g1	4.10977	0.466467	3.1392	0.29312	1	No
c59052_g1	4.10977	0.466467	3.1392	0.29312	1	No
c71603_g6	4.10977	0.466467	3.1392	0.29312	1	No
c75239_g4	4.10977	0.466467	3.1392	0.29312	1	No
c758_g1	4.10977	0.466467	3.1392	0.29312	1	No
c69561_g1	320.591	36.8183	3.1222	0.076484	1	No
c76461_g1	4.04721	0.465302	3.1207	0.29568	1	No
c78507_g1	4.04721	0.466467	3.1171	0.29563	1	No
c33002_g1	12.084	1.3994	3.1102	0.18113	1	No
c60469_g1	16.0686	1.8647	3.1072	0.016253	1	No
c68552_g3	12.0214	1.3994	3.1027	0.12254	1	No
c69103_g1	2179.07	254.102	3.1002	0.17555	1	No
c62510_g1	7.96928	0.930605	3.0982	0.39838	1	No
c44894_g2	3.98464	0.466467	3.0946	0.44775	1	No
c77349_g2	3.98464	0.466467	3.0946	0.44775	1	No
c78285_g2	3.98464	0.466467	3.0946	0.44775	1	No
c39526_g1	3.92453	0.466467	3.0727	0.4878	1	No
c41336_g1	3.92453	0.466467	3.0727	0.4878	1	No
c44159_g1	3.92453	0.466467	3.0727	0.4878	1	No
c57999_g1	23.4797	2.79647	3.0697	0.0037628	1	No
c55365_g1	3.86196	0.465302	3.0531	0.35006	1	No
c60692_g1	3.86196	0.465302	3.0531	0.35006	1	No
c65456_g3	3.86196	0.465302	3.0531	0.35006	1	No
c71881_g2	7.72392	0.930605	3.0531	0.26165	1	No
c89484_g1	3.86196	0.465302	3.0531	0.35006	1	No
c61474_g1	7.72147	0.930605	3.0526	0.11044	1	No
c58356_g1	3.86196	0.466467	3.0495	0.35002	1	No
c63459_g1	3.86196	0.466467	3.0495	0.35002	1	No
c50099_g2	7.6589	0.931769	3.0391	0.11129	1	No
c70659_g4	3.79939	0.465302	3.0295	0.35272	1	No
c71381_g1	3.79939	0.465302	3.0295	0.35272	1	No
c94708_g1	3.79939	0.465302	3.0295	0.35272	1	No
c106969_g1	3.79939	0.466467	3.0259	0.35267	1	No
c17371_g1	3.79939	0.466467	3.0259	0.35267	1	No
c1917_g1	3.79939	0.466467	3.0259	0.35267	1	No
c37230_g1	3.79939	0.466467	3.0259	0.35267	1	No
c51050_g1	3.79939	0.466467	3.0259	0.35267	1	No
c52420_g1	3.79939	0.466467	3.0259	0.35267	1	No
c64669_g1	3.79939	0.466467	3.0259	0.35267	1	No
c71153_g1	3.79939	0.466467	3.0259	0.35267	1	No
c73009_g2	33.759	4.1982	3.0074	0.072437	1	No
c38123_g1	3.73683	0.465302	3.0056	0.35542	1	No
c52944_g1	3.73683	0.465302	3.0056	0.35542	1	No
c70489_g6	3.73683	0.465302	3.0056	0.35542	1	No
c84875_g1	3.73683	0.465302	3.0056	0.35542	1	No
c92812_g1	3.73683	0.465302	3.0056	0.35542	1	No
c106332_g1	3.73683	0.466467	3.002	0.35537	1	No
c112769_g1	3.73683	0.466467	3.002	0.35537	1	No
c57823_g1	3.73683	0.466467	3.002	0.35537	1	No
c60208_g1	3.73683	0.466467	3.002	0.35537	1	No
c71286_g3	3.73683	0.466467	3.002	0.35537	1	No
c77385_g1	29.8345	3.72824	3.0004	0.036208	1	No
c34526_g1	85.2637	10.7217	2.9914	0.00028054	0.21783	No
c36477_g1	7.41109	0.932933	2.9898	0.13092	1	No
c17859_g1	3.67426	0.465302	2.9812	0.35817	1	No
c51824_g1	3.67426	0.465302	2.9812	0.35817	1	No
c53474_g1	3.67426	0.465302	2.9812	0.35817	1	No
c53567_g1	3.67426	0.465302	2.9812	0.35817	1	No
c76787_g3	25.7223	3.2641	2.9783	0.003061	1	No
c45891_g1	3.67426	0.466467	2.9776	0.35812	1	No
c56974_g1	3.67426	0.466467	2.9776	0.35812	1	No
c63201_g2	3.67426	0.466467	2.9776	0.35812	1	No
c62350_g1	446.834	57.3335	2.9623	0.03631	1	No
c49656_g1	3.61169	0.465302	2.9564	0.36098	1	No
c59222_g1	3.61169	0.465302	2.9564	0.36098	1	No
c61259_g2	3.61169	0.465302	2.9564	0.36098	1	No
c73392_g2	3.61169	0.465302	2.9564	0.36098	1	No
c78928_g4	3.61169	0.465302	2.9564	0.36098	1	No
c98976_g1	3.61169	0.465302	2.9564	0.36098	1	No
c70455_g8	10.8375	1.3994	2.9532	0.063083	1	No
c13132_g1	3.61169	0.466467	2.9528	0.36093	1	No
c45787_g1	3.61169	0.466467	2.9528	0.36093	1	No
c55519_g1	3.61169	0.466467	2.9528	0.36093	1	No
c58314_g1	3.61169	0.466467	2.9528	0.36093	1	No
c59472_g1	3.61169	0.466467	2.9528	0.36093	1	No
c79099_g2	3.61169	0.466467	2.9528	0.36093	1	No
c59811_g1	10.7124	1.3994	2.9364	0.063936	1	No
c93282_g1	14.264	1.86587	2.9345	0.17719	1	No
c29432_g1	3.54913	0.465302	2.9312	0.36385	1	No
c61101_g1	3.54913	0.465302	2.9312	0.36385	1	No
c47104_g1	3.54913	0.466467	2.9276	0.36379	1	No
c53874_g1	3.54913	0.466467	2.9276	0.36379	1	No
c55867_g1	3.54913	0.466467	2.9276	0.36379	1	No
c56438_g1	3.54913	0.466467	2.9276	0.36379	1	No
c59465_g1	3.54913	0.466467	2.9276	0.36379	1	No
c63040_g1	3.54913	0.466467	2.9276	0.36379	1	No
c64531_g2	154.536	20.5175	2.913	0.13246	1	No
c105232_g1	3.48656	0.465302	2.9056	0.4742	1	No
c16910_g1	3.48656	0.465302	2.9056	0.4742	1	No
c22858_g1	3.48656	0.465302	2.9056	0.4742	1	No
c78487_g3	3.48656	0.465302	2.9056	0.4742	1	No
c44145_g1	3.48656	0.466467	2.902	0.47408	1	No
c61665_g2	3.48656	0.466467	2.902	0.47408	1	No
c72498_g5	3.48656	0.466467	2.902	0.47408	1	No
c8266_g1	3.48656	0.466467	2.902	0.47408	1	No
c57763_g1	13.8861	1.8647	2.8966	0.032035	1	No
c71600_g3	20.6188	2.7988	2.8811	0.35288	1	No
c58116_g1	10.2143	1.39591	2.8713	0.076691	1	No
c80645_g3	23.795	3.26527	2.8654	0.27318	1	No
c70432_g2	6459.32	890.327	2.859	0.28766	1	No
c38042_g1	3.36388	0.465302	2.8539	0.52222	1	No
c51683_g1	3.36388	0.465302	2.8539	0.52222	1	No
c56739_g1	3.36388	0.465302	2.8539	0.52222	1	No
c86990_g1	3.36388	0.465302	2.8539	0.52222	1	No
c58805_g1	6.72531	0.931769	2.8516	0.16209	1	No
c46601_g1	3.36388	0.466467	2.8503	0.52211	1	No
c46676_g1	3.36388	0.466467	2.8503	0.52211	1	No
c63948_g1	10.0916	1.3994	2.8503	0.4404	1	No
c71670_g2	3.36388	0.466467	2.8503	0.52211	1	No
c92671_g1	3.36388	0.466467	2.8503	0.52211	1	No
c73819_g1	7356.22	1029.52	2.837	0.23381	1	No
c59062_g1	9.96651	1.3994	2.8323	0.31163	1	No
c56866_g1	33.1984	4.66467	2.8313	0.080968	1	No
c2173_g1	3.30131	0.465302	2.8268	0.43397	1	No
c54338_g1	3.30131	0.465302	2.8268	0.43397	1	No
c60990_g1	3.30131	0.465302	2.8268	0.43397	1	No
c72865_g2	3.30131	0.465302	2.8268	0.43397	1	No
c58060_g1	33.0156	4.65884	2.8251	0.38722	1	No
c38363_g1	3.30131	0.466467	2.8232	0.43391	1	No
c56252_g1	3.30131	0.466467	2.8232	0.43391	1	No
c59275_g1	3.30131	0.466467	2.8232	0.43391	1	No
c73827_g3	3.30131	0.466467	2.8232	0.43391	1	No
c69372_g1	32.8254	4.65768	2.8171	0.12766	1	No
c59955_g1	16.3814	2.33117	2.8129	0.12252	1	No
c81320_g1	1175.5	167.424	2.8117	0.03768	1	No
c13580_g1	3.23875	0.465302	2.7992	0.43695	1	No
c37526_g2	3.23875	0.465302	2.7992	0.43695	1	No
c42510_g1	3.23875	0.465302	2.7992	0.43695	1	No
c45697_g1	6.47749	0.930605	2.7992	0.19065	1	No
c52663_g1	3.23875	0.465302	2.7992	0.43695	1	No
c55743_g1	6.47749	0.930605	2.7992	0.19065	1	No
c58554_g1	3.23875	0.465302	2.7992	0.43695	1	No
c60715_g2	3.23875	0.465302	2.7992	0.43695	1	No
c65797_g3	3.23875	0.465302	2.7992	0.43695	1	No
c70896_g1	3.23875	0.465302	2.7992	0.43695	1	No
c73890_g3	3.23875	0.465302	2.7992	0.43695	1	No
c74622_g3	3.23875	0.465302	2.7992	0.43695	1	No
c77654_g2	3.23875	0.465302	2.7992	0.43695	1	No
c69554_g2	9.71624	1.39824	2.7968	0.091825	1	No
c77873_g2	9.71379	1.39824	2.7964	0.097494	1	No
c18973_g1	3.23875	0.466467	2.7956	0.4369	1	No
c40613_g1	3.23875	0.466467	2.7956	0.4369	1	No
c48168_g1	3.23875	0.466467	2.7956	0.4369	1	No
c52461_g1	3.23875	0.466467	2.7956	0.4369	1	No
c53776_g1	3.23875	0.466467	2.7956	0.4369	1	No
c54493_g1	3.23875	0.466467	2.7956	0.4369	1	No
c55354_g1	3.23875	0.466467	2.7956	0.4369	1	No
c56651_g1	3.23875	0.466467	2.7956	0.4369	1	No
c59938_g1	3.23875	0.466467	2.7956	0.4369	1	No
c62603_g1	3.23875	0.466467	2.7956	0.4369	1	No
c68476_g2	3.23875	0.466467	2.7956	0.4369	1	No
c79759_g2	3.23875	0.466467	2.7956	0.4369	1	No
c86835_g1	3.23875	0.466467	2.7956	0.4369	1	No
c9910_g1	3.23875	0.466467	2.7956	0.4369	1	No
c68952_g3	32.3274	4.65652	2.7954	0.14896	1	No
c53949_g2	25.8425	3.72475	2.7945	0.0070242	1	No
c57317_g1	1564.53	225.659	2.7935	0.036892	1	No
c69134_g1	689.832	99.74	2.79	0.11724	1	No
c50713_g1	61.0381	8.86054	2.7842	0.019291	1	No
c41184_g1	6.41493	0.931769	2.7834	0.19191	1	No
c68310_g1	6.41493	0.931769	2.7834	0.19191	1	No
c73564_g2	35.1208	5.12298	2.7773	0.0074985	1	No
c59835_g1	35.1306	5.13113	2.7754	0.18094	1	No
c45829_g1	3.17618	0.465302	2.7711	0.44	1	No
c51992_g1	3.17618	0.465302	2.7711	0.44	1	No
c52850_g1	3.17618	0.465302	2.7711	0.44	1	No
c56927_g1	3.17618	0.465302	2.7711	0.44	1	No
c58750_g1	3.17618	0.465302	2.7711	0.44	1	No
c59040_g1	6.35236	0.930605	2.7711	0.19323	1	No
c61193_g1	3.17618	0.465302	2.7711	0.44	1	No
c65811_g2	3.17618	0.465302	2.7711	0.44	1	No
c72423_g4	3.17618	0.465302	2.7711	0.44	1	No
c85330_g1	3.17618	0.465302	2.7711	0.44	1	No
c92898_g1	3.17618	0.465302	2.7711	0.44	1	No
c95964_g1	3.17618	0.465302	2.7711	0.44	1	No
c55649_g1	6.35236	0.931769	2.7692	0.19321	1	No
c20234_g1	3.17618	0.466467	2.7674	0.43994	1	No
c59882_g2	3.17618	0.466467	2.7674	0.43994	1	No
c60838_g1	3.17618	0.466467	2.7674	0.43994	1	No
c78905_g3	3.17618	0.466467	2.7674	0.43994	1	No
c77628_g1	25.3493	3.73173	2.764	0.019679	1	No
c60787_g2	6.28979	0.931769	2.755	0.19453	1	No
c26216_g1	3.11361	0.465302	2.7423	0.44311	1	No
c40599_g1	3.11361	0.465302	2.7423	0.44311	1	No
c54163_g1	3.11361	0.465302	2.7423	0.44311	1	No
c56564_g1	3.11361	0.465302	2.7423	0.44311	1	No
c58158_g1	3.11361	0.465302	2.7423	0.44311	1	No
c59963_g1	3.11361	0.465302	2.7423	0.44311	1	No
c61936_g1	3.11361	0.465302	2.7423	0.44311	1	No
c62682_g1	6.22723	0.930605	2.7423	0.19589	1	No
c64917_g1	3.11361	0.465302	2.7423	0.44311	1	No
c79054_g3	3.11361	0.465302	2.7423	0.44311	1	No
c83477_g1	3.11361	0.465302	2.7423	0.44311	1	No
c91231_g1	3.11361	0.465302	2.7423	0.44311	1	No
c94756_g1	3.11361	0.465302	2.7423	0.44311	1	No
c50109_g2	9.34329	1.3994	2.7391	0.23648	1	No
c44005_g1	3.11361	0.466467	2.7387	0.44305	1	No
c44403_g1	3.11361	0.466467	2.7387	0.44305	1	No
c45947_g1	3.11361	0.466467	2.7387	0.44305	1	No
c48293_g1	3.11361	0.466467	2.7387	0.44305	1	No
c48858_g1	3.11361	0.466467	2.7387	0.44305	1	No
c53686_g1	3.11361	0.466467	2.7387	0.44305	1	No
c60453_g1	3.11361	0.466467	2.7387	0.44305	1	No
c64553_g1	3.11361	0.466467	2.7387	0.44305	1	No
c64902_g1	3.11361	0.466467	2.7387	0.44305	1	No
c59707_g1	52.6309	7.92527	2.7314	0.048347	1	No
c60200_g1	6.16466	0.930605	2.7278	0.19724	1	No
c47753_g1	6.16466	0.931769	2.726	0.19721	1	No
c61157_g1	9.21816	1.39824	2.7209	0.10983	1	No
c78027_g1	8499.47	1290.13	2.7199	0.26098	1	No
c66996_g1	52.053	7.92295	2.7159	0.21137	1	No
c48376_g1	6.10455	0.930605	2.7136	0.37963	1	No
c70581_g2	6.10455	0.930605	2.7136	0.37963	1	No
c99532_g1	6.10455	0.930605	2.7136	0.37963	1	No
c110960_g1	3.05105	0.465302	2.7131	0.44628	1	No
c24888_g1	6.10209	0.930605	2.7131	0.20384	1	No
c35501_g1	3.05105	0.465302	2.7131	0.44628	1	No
c53881_g2	3.05105	0.465302	2.7131	0.44628	1	No
c54107_g1	3.05105	0.465302	2.7131	0.44628	1	No
c54324_g1	3.05105	0.465302	2.7131	0.44628	1	No
c63338_g1	3.05105	0.465302	2.7131	0.44628	1	No
c66649_g1	3.05105	0.465302	2.7131	0.44628	1	No
c67056_g2	3.05105	0.465302	2.7131	0.44628	1	No
c82714_g1	6.10209	0.930605	2.7131	0.20384	1	No
c8750_g1	3.05105	0.465302	2.7131	0.44628	1	No
c93869_g1	3.05105	0.465302	2.7131	0.44628	1	No
c60941_g1	6.10209	0.931769	2.7113	0.19859	1	No
c37539_g2	6.10455	0.932933	2.71	0.37951	1	No
c34560_g1	3.05105	0.466467	2.7095	0.44622	1	No
c38553_g1	3.05105	0.466467	2.7095	0.44622	1	No
c54458_g1	3.05105	0.466467	2.7095	0.44622	1	No
c57057_g1	3.05105	0.466467	2.7095	0.44622	1	No
c64964_g3	3.05105	0.466467	2.7095	0.44622	1	No
c65190_g2	3.05105	0.466467	2.7095	0.44622	1	No
c77650_g2	3.05105	0.466467	2.7095	0.44622	1	No
c64432_g1	24.2931	3.7294	2.7035	0.25666	1	No
c55510_g1	9.09303	1.39707	2.7024	0.1112	1	No
c64922_g8	27.2766	4.19471	2.701	0.0039247	1	No
c111396_g1	6.04198	0.931769	2.697	0.24664	1	No
c88006_g1	6.03953	0.931769	2.6964	0.32372	1	No
c78219_g6	9.03046	1.39707	2.6924	0.11189	1	No
c46744_g1	18.0008	2.79647	2.6864	0.11545	1	No
c38778_g1	2.98848	0.465302	2.6832	0.5075	1	No
c51350_g1	2.98848	0.465302	2.6832	0.5075	1	No
c60516_g1	2.98848	0.465302	2.6832	0.5075	1	No
c61719_g1	2.98848	0.465302	2.6832	0.5075	1	No
c69224_g1	2.98848	0.465302	2.6832	0.5075	1	No
c70321_g7	2.98848	0.465302	2.6832	0.5075	1	No
c96972_g1	2.98848	0.465302	2.6832	0.5075	1	No
c70342_g6	5.97941	0.932933	2.6802	0.23019	1	No
c47303_g1	2.98848	0.466467	2.6796	0.50738	1	No
c58046_g1	2.98848	0.466467	2.6796	0.50738	1	No
c61265_g2	2.98848	0.466467	2.6796	0.50738	1	No
c72216_g2	2.98848	0.466467	2.6796	0.50738	1	No
c45022_g1	5.91685	0.931769	2.6668	0.23168	1	No
c60120_g2	5.91685	0.931769	2.6668	0.23168	1	No
c53903_g1	5.91685	0.932933	2.665	0.23165	1	No
c68796_g1	4562.6	721.538	2.6607	0.03523	1	No
c33779_g1	20.5562	3.26177	2.6558	0.33645	1	No
c93529_g1	5.85428	0.931769	2.6514	0.23316	1	No
c68166_g2	11.646	1.8647	2.6428	0.068025	1	No
c63927_g1	5.79171	0.930605	2.6377	0.23468	1	No
c77704_g4	5.79171	0.931769	2.6359	0.23465	1	No
c73523_g3	5.72915	0.932933	2.6185	0.23615	1	No
c74812_g1	2485.08	405.633	2.615	0.21123	1	No
c66008_g1	79.6719	13.0564	2.6093	0.36096	1	No
c71607_g1	82.3451	13.5194	2.6067	0.18384	1	No
c58577_g1	5.66658	0.930605	2.6062	0.23774	1	No
c70365_g2	306.502	50.3644	2.6054	0.03998	1	No
c65381_g1	8.46736	1.39591	2.6007	0.43883	1	No
c44932_g1	14.0738	2.33233	2.5932	0.04335	1	No
c103529_g1	2.80323	0.465302	2.5909	0.56759	1	No
c19638_g1	2.80323	0.465302	2.5909	0.56759	1	No
c49434_g1	2.80323	0.465302	2.5909	0.56759	1	No
c55908_g1	2.80323	0.465302	2.5909	0.56759	1	No
c55949_g1	2.80323	0.465302	2.5909	0.56759	1	No
c57860_g1	2.80323	0.465302	2.5909	0.56759	1	No
c58936_g1	2.80323	0.465302	2.5909	0.56759	1	No
c64517_g1	2.80323	0.465302	2.5909	0.56759	1	No
c78915_g4	2.80323	0.465302	2.5909	0.56759	1	No
c93925_g1	2.80323	0.465302	2.5909	0.56759	1	No
c57818_g1	5.60401	0.931769	2.5884	0.23928	1	No
c61062_g1	89.7489	14.9223	2.5884	0.0052302	1	No
c77440_g4	5.60401	0.931769	2.5884	0.23928	1	No
c101532_g1	2.80323	0.466467	2.5872	0.56748	1	No
c111057_g1	2.80323	0.466467	2.5872	0.56748	1	No
c37599_g1	2.80323	0.466467	2.5872	0.56748	1	No
c38375_g1	2.80323	0.466467	2.5872	0.56748	1	No
c41564_g1	2.80323	0.466467	2.5872	0.56748	1	No
c45127_g1	2.80323	0.466467	2.5872	0.56748	1	No
c45670_g1	2.80323	0.466467	2.5872	0.56748	1	No
c50924_g1	2.80323	0.466467	2.5872	0.56748	1	No
c51047_g1	8.4097	1.3994	2.5872	0.47593	1	No
c51065_g1	2.80323	0.466467	2.5872	0.56748	1	No
c51931_g1	2.80323	0.466467	2.5872	0.56748	1	No
c57463_g1	2.80323	0.466467	2.5872	0.56748	1	No
c60229_g1	2.80323	0.466467	2.5872	0.56748	1	No
c60287_g1	2.80323	0.466467	2.5872	0.56748	1	No
c68924_g1	2.80323	0.466467	2.5872	0.56748	1	No
c73716_g3	2.80323	0.466467	2.5872	0.56748	1	No
c74131_g2	2.80323	0.466467	2.5872	0.56748	1	No
c8972_g1	2.80323	0.466467	2.5872	0.56748	1	No
c65206_g1	733.468	122.649	2.5802	0.056306	1	No
c59366_g1	8.34468	1.39707	2.5785	0.13595	1	No
c65243_g2	13.8886	2.32884	2.5762	0.049632	1	No
c68924_g4	97.3452	16.324	2.5761	0.00064913	0.37674	No
c74588_g1	5.5439	0.931769	2.5729	0.37987	1	No
c54690_g1	5.54145	0.932933	2.5704	0.3416	1	No
c107454_g1	2.74067	0.465302	2.5583	0.53547	1	No
c37756_g1	2.74067	0.465302	2.5583	0.53547	1	No
c41777_g1	2.74067	0.465302	2.5583	0.53547	1	No
c44269_g2	2.74067	0.465302	2.5583	0.53547	1	No
c49462_g1	2.74067	0.465302	2.5583	0.53547	1	No
c53493_g1	2.74067	0.465302	2.5583	0.53547	1	No
c54108_g1	2.74067	0.465302	2.5583	0.53547	1	No
c54759_g1	2.74067	0.465302	2.5583	0.53547	1	No
c77622_g2	2.74067	0.465302	2.5583	0.53547	1	No
c99291_g1	2.74067	0.465302	2.5583	0.53547	1	No
c69185_g2	5.47888	0.930605	2.5576	0.46616	1	No
c45426_g1	5.48133	0.931769	2.5565	0.27745	1	No
c54176_g1	5.48133	0.931769	2.5565	0.27745	1	No
c68832_g3	5.48133	0.931769	2.5565	0.27745	1	No
c36748_g1	10.9627	1.8647	2.5556	0.20543	1	No
c39105_g1	2.74067	0.466467	2.5547	0.53541	1	No
c41146_g1	2.74067	0.466467	2.5547	0.53541	1	No
c43151_g1	2.74067	0.466467	2.5547	0.53541	1	No
c51068_g1	2.74067	0.466467	2.5547	0.53541	1	No
c53220_g1	2.74067	0.466467	2.5547	0.53541	1	No
c56619_g1	2.74067	0.466467	2.5547	0.53541	1	No
c58623_g1	2.74067	0.466467	2.5547	0.53541	1	No
c60503_g1	2.74067	0.466467	2.5547	0.53541	1	No
c61361_g2	2.74067	0.466467	2.5547	0.53541	1	No
c72498_g3	2.74067	0.466467	2.5547	0.53541	1	No
c73411_g5	2.74067	0.466467	2.5547	0.53541	1	No
c74810_g1	2.74067	0.466467	2.5547	0.53541	1	No
c77203_g3	2.74067	0.466467	2.5547	0.53541	1	No
c8160_g1	2.74067	0.466467	2.5547	0.53541	1	No
c56736_g1	43.7881	7.45997	2.5533	0.16022	1	No
c60809_g1	5.41877	0.930605	2.5417	0.27912	1	No
c60483_g2	5.41877	0.931769	2.5399	0.27909	1	No
c40623_g1	2.6781	0.465302	2.525	0.53867	1	No
c48403_g1	2.6781	0.465302	2.525	0.53867	1	No
c51788_g1	5.3562	0.930605	2.525	0.28078	1	No
c52052_g2	2.6781	0.465302	2.525	0.53867	1	No
c52908_g1	2.6781	0.465302	2.525	0.53867	1	No
c53494_g1	2.6781	0.465302	2.525	0.53867	1	No
c54979_g1	2.6781	0.465302	2.525	0.53867	1	No
c57907_g1	2.6781	0.465302	2.525	0.53867	1	No
c61143_g1	2.6781	0.465302	2.525	0.53867	1	No
c61203_g1	2.6781	0.465302	2.525	0.53867	1	No
c61525_g2	2.6781	0.465302	2.525	0.53867	1	No
c63586_g1	2.6781	0.465302	2.525	0.53867	1	No
c66021_g1	2.6781	0.465302	2.525	0.53867	1	No
c67542_g3	2.6781	0.465302	2.525	0.53867	1	No
c69996_g2	2.6781	0.465302	2.525	0.53867	1	No
c70520_g4	2.6781	0.465302	2.525	0.53867	1	No
c71016_g7	2.6781	0.465302	2.525	0.53867	1	No
c80305_g2	2.6781	0.465302	2.525	0.53867	1	No
c82017_g1	2.6781	0.465302	2.525	0.53867	1	No
c87981_g1	2.6781	0.465302	2.525	0.53867	1	No
c93907_g1	2.6781	0.465302	2.525	0.53867	1	No
c61250_g1	8.03185	1.39591	2.5245	0.36634	1	No
c104825_g1	2.6781	0.466467	2.5214	0.53861	1	No
c28937_g1	2.6781	0.466467	2.5214	0.53861	1	No
c41091_g1	2.6781	0.466467	2.5214	0.53861	1	No
c41768_g1	2.6781	0.466467	2.5214	0.53861	1	No
c45866_g1	2.6781	0.466467	2.5214	0.53861	1	No
c51623_g1	2.6781	0.466467	2.5214	0.53861	1	No
c52593_g1	2.6781	0.466467	2.5214	0.53861	1	No
c54414_g1	2.6781	0.466467	2.5214	0.53861	1	No
c63926_g3	2.6781	0.466467	2.5214	0.53861	1	No
c67723_g7	2.6781	0.466467	2.5214	0.53861	1	No
c67827_g1	2.6781	0.466467	2.5214	0.53861	1	No
c73897_g4	2.6781	0.466467	2.5214	0.53861	1	No
c74842_g3	2.6781	0.466467	2.5214	0.53861	1	No
c80467_g4	2.6781	0.466467	2.5214	0.53861	1	No
c53403_g1	10.6498	1.8647	2.5138	0.095198	1	No
c44186_g1	7.97173	1.39824	2.5113	0.16001	1	No
c61782_g1	7.97173	1.3994	2.5101	0.16	1	No
c110621_g1	5.29363	0.930605	2.508	0.28246	1	No
c57523_g1	5.29363	0.930605	2.508	0.28246	1	No
c66506_g4	5.29363	0.930605	2.508	0.28246	1	No
c78072_g3	5.29363	0.930605	2.508	0.28246	1	No
c98569_g1	10.5873	1.86237	2.5071	0.095734	1	No
c56945_g1	5.29363	0.932933	2.5044	0.2824	1	No
c71492_g3	15.8208	2.79531	2.5007	0.1342	1	No
c64203_g1	496.724	88.1016	2.4952	0.061589	1	No
c71005_g1	34403.8	6112.71	2.4927	0.31159	1	No
c11159_g1	2.61553	0.465302	2.4909	0.54193	1	No
c112602_g1	2.61553	0.465302	2.4909	0.54193	1	No
c36514_g1	2.61553	0.465302	2.4909	0.54193	1	No
c40349_g1	2.61553	0.465302	2.4909	0.54193	1	No
c42983_g1	2.61553	0.465302	2.4909	0.54193	1	No
c43704_g1	2.61553	0.465302	2.4909	0.54193	1	No
c48974_g1	2.61553	0.465302	2.4909	0.54193	1	No
c49445_g1	2.61553	0.465302	2.4909	0.54193	1	No
c52479_g1	2.61553	0.465302	2.4909	0.54193	1	No
c52720_g1	2.61553	0.465302	2.4909	0.54193	1	No
c55821_g2	2.61553	0.465302	2.4909	0.54193	1	No
c56215_g1	2.61553	0.465302	2.4909	0.54193	1	No
c57603_g1	2.61553	0.465302	2.4909	0.54193	1	No
c60198_g1	2.61553	0.465302	2.4909	0.54193	1	No
c62954_g1	2.61553	0.465302	2.4909	0.54193	1	No
c65755_g1	2.61553	0.465302	2.4909	0.54193	1	No
c67285_g3	2.61553	0.465302	2.4909	0.54193	1	No
c75422_g1	2.61553	0.465302	2.4909	0.54193	1	No
c77809_g1	2.61553	0.465302	2.4909	0.54193	1	No
c78073_g4	2.61553	0.465302	2.4909	0.54193	1	No
c95894_g1	2.61553	0.465302	2.4909	0.54193	1	No
c96610_g1	2.61553	0.465302	2.4909	0.54193	1	No
c99454_g1	2.61553	0.465302	2.4909	0.54193	1	No
c99992_g1	2.61553	0.465302	2.4909	0.54193	1	No
c58441_g3	49.77	8.85937	2.49	0.29441	1	No
c29507_g1	5.23107	0.931769	2.4891	0.28413	1	No
c7536_g1	10.4621	1.86354	2.4891	0.096773	1	No
c78339_g2	7.8466	1.39824	2.4885	0.16185	1	No
c30512_g1	2.61553	0.466467	2.4873	0.54187	1	No
c42073_g1	2.61553	0.466467	2.4873	0.54187	1	No
c46460_g1	2.61553	0.466467	2.4873	0.54187	1	No
c48155_g1	2.61553	0.466467	2.4873	0.54187	1	No
c51013_g1	2.61553	0.466467	2.4873	0.54187	1	No
c52161_g1	2.61553	0.466467	2.4873	0.54187	1	No
c53590_g1	2.61553	0.466467	2.4873	0.54187	1	No
c59382_g1	2.61553	0.466467	2.4873	0.54187	1	No
c61662_g1	2.61553	0.466467	2.4873	0.54187	1	No
c67723_g1	2.61553	0.466467	2.4873	0.54187	1	No
c74550_g1	2.61553	0.466467	2.4873	0.54187	1	No
c75375_g8	2.61553	0.466467	2.4873	0.54187	1	No
c80034_g1	2.61553	0.466467	2.4873	0.54187	1	No
c88194_g1	2.61553	0.466467	2.4873	0.54187	1	No
c81125_g1	382.497	68.5345	2.4805	0.088525	1	No
c55270_g1	404.821	72.6954	2.4773	0.36211	1	No
c53734_g1	46.6514	8.38126	2.4767	0.061786	1	No
c7791_g1	5.1685	0.930605	2.4735	0.28589	1	No
c66495_g2	10.3395	1.8647	2.4711	0.12424	1	No
c58279_g2	10.337	1.8647	2.4708	0.097831	1	No
c80731_g2	35.8618	6.52122	2.4592	0.4106	1	No
c19857_g1	2.55297	0.465302	2.4559	0.54527	1	No
c38081_g1	2.55297	0.465302	2.4559	0.54527	1	No
c41430_g1	2.55297	0.465302	2.4559	0.54527	1	No
c48969_g1	2.55297	0.465302	2.4559	0.54527	1	No
c51360_g1	2.55297	0.465302	2.4559	0.54527	1	No
c53285_g1	5.10593	0.930605	2.4559	0.28765	1	No
c53999_g1	2.55297	0.465302	2.4559	0.54527	1	No
c54533_g1	2.55297	0.465302	2.4559	0.54527	1	No
c54754_g1	2.55297	0.465302	2.4559	0.54527	1	No
c60402_g1	2.55297	0.465302	2.4559	0.54527	1	No
c63137_g1	2.55297	0.465302	2.4559	0.54527	1	No
c68197_g6	2.55297	0.465302	2.4559	0.54527	1	No
c70145_g1	2.55297	0.465302	2.4559	0.54527	1	No
c76393_g5	2.55297	0.465302	2.4559	0.54527	1	No
c60319_g2	7.6589	1.39824	2.4535	0.16469	1	No
c40798_g1	2.55297	0.466467	2.4523	0.5452	1	No
c45830_g1	2.55297	0.466467	2.4523	0.5452	1	No
c52709_g1	2.55297	0.466467	2.4523	0.5452	1	No
c54136_g1	2.55297	0.466467	2.4523	0.5452	1	No
c56980_g1	2.55297	0.466467	2.4523	0.5452	1	No
c59115_g1	2.55297	0.466467	2.4523	0.5452	1	No
c62163_g1	2.55297	0.466467	2.4523	0.5452	1	No
c64980_g1	2.55297	0.466467	2.4523	0.5452	1	No
c68033_g7	2.55297	0.466467	2.4523	0.5452	1	No
c69403_g2	2.55297	0.466467	2.4523	0.5452	1	No
c73461_g1	2.55297	0.466467	2.4523	0.5452	1	No
c74857_g2	5.10593	0.932933	2.4523	0.28758	1	No
c82344_g1	2.55297	0.466467	2.4523	0.5452	1	No
c68197_g7	10.1518	1.86237	2.4465	0.11242	1	No
c8245_g1	5.04337	0.930605	2.4381	0.35092	1	No
c67365_g1	17.688	3.2641	2.438	0.032383	1	No
c94963_g1	10.0892	1.86354	2.4367	0.113	1	No
c54640_g1	5.04337	0.931769	2.4363	0.33537	1	No
c38808_g1	5.04582	0.932933	2.4352	0.5237	1	No
c80982_g1	5.04337	0.932933	2.4345	0.3508	1	No
c44265_g1	7.53622	1.39591	2.4326	0.1893	1	No
c44296_g1	15.0099	2.79763	2.4236	0.050522	1	No
c57587_g1	4.98325	0.930605	2.4208	0.40579	1	No
c75176_g2	4.98325	0.930605	2.4208	0.40579	1	No
c2230_g1	2.4904	0.465302	2.4201	0.55194	1	No
c23636_g1	2.4904	0.465302	2.4201	0.55194	1	No
c34574_g1	2.4904	0.465302	2.4201	0.55194	1	No
c37047_g1	2.4904	0.465302	2.4201	0.55194	1	No
c37772_g1	2.4904	0.465302	2.4201	0.55194	1	No
c39391_g1	2.4904	0.465302	2.4201	0.55194	1	No
c47773_g1	2.4904	0.465302	2.4201	0.55194	1	No
c50048_g1	2.4904	0.465302	2.4201	0.55194	1	No
c50995_g1	2.4904	0.465302	2.4201	0.55194	1	No
c59086_g1	2.4904	0.465302	2.4201	0.55194	1	No
c61197_g1	2.4904	0.465302	2.4201	0.55194	1	No
c68344_g3	2.4904	0.465302	2.4201	0.55194	1	No
c76416_g3	2.4904	0.465302	2.4201	0.55194	1	No
c78022_g3	2.4904	0.465302	2.4201	0.55194	1	No
c78324_g3	2.4904	0.465302	2.4201	0.55194	1	No
c78954_g2	2.4904	0.465302	2.4201	0.55194	1	No
c96033_g1	2.4904	0.465302	2.4201	0.55194	1	No
c99182_g1	2.4904	0.465302	2.4201	0.55194	1	No
c60216_g1	4.98325	0.931769	2.419	0.39103	1	No
c40901_g1	4.98325	0.932933	2.4172	0.40567	1	No
c106803_g1	2.4904	0.466467	2.4165	0.55181	1	No
c112308_g1	2.4904	0.466467	2.4165	0.55181	1	No
c19096_g1	2.4904	0.466467	2.4165	0.55181	1	No
c38381_g1	2.4904	0.466467	2.4165	0.55181	1	No
c43512_g1	2.4904	0.466467	2.4165	0.55181	1	No
c43528_g1	2.4904	0.466467	2.4165	0.55181	1	No
c54968_g1	2.4904	0.466467	2.4165	0.55181	1	No
c55970_g1	2.4904	0.466467	2.4165	0.55181	1	No
c57551_g1	2.4904	0.466467	2.4165	0.55181	1	No
c57894_g1	2.4904	0.466467	2.4165	0.55181	1	No
c59564_g2	2.4904	0.466467	2.4165	0.55181	1	No
c62872_g3	2.4904	0.466467	2.4165	0.55181	1	No
c67192_g2	2.4904	0.466467	2.4165	0.55181	1	No
c68598_g5	2.4904	0.466467	2.4165	0.55181	1	No
c74387_g2	2.4904	0.466467	2.4165	0.55181	1	No
c77378_g2	2.4904	0.466467	2.4165	0.55181	1	No
c77781_g3	2.4904	0.466467	2.4165	0.55181	1	No
c77848_g3	2.4904	0.466467	2.4165	0.55181	1	No
c97600_g1	2.4904	0.466467	2.4165	0.55181	1	No
c75513_g2	151.783	28.4417	2.4159	0.011687	1	No
c63106_g1	27.2815	5.12997	2.4109	0.14971	1	No
c74403_g1	1000.21	188.342	2.4089	0.32411	1	No
c61935_g1	9.90149	1.8647	2.4087	0.11478	1	No
c57944_g1	143.506	27.0271	2.4086	0.079708	1	No
c58638_g1	7.41109	1.39707	2.4073	0.19133	1	No
c63180_g2	7.41109	1.3994	2.4049	0.1913	1	No
c66363_g4	7.41109	1.3994	2.4049	0.1913	1	No
c75916_g3	36.9953	6.99234	2.4035	0.0027045	0.93672	No
c52795_g1	4.92069	0.930605	2.4026	0.33545	1	No
c45344_g1	51.7574	9.79463	2.4017	0.029157	1	No
c6057_g1	9.84137	1.86237	2.4017	0.19451	1	No
c50116_g1	32.0145	6.0629	2.4006	0.085761	1	No
c47625_g1	4.92069	0.932933	2.399	0.33538	1	No
c61496_g1	9.77635	1.86587	2.3895	0.11599	1	No
c48920_g1	4.85812	0.930605	2.3842	0.33727	1	No
c51094_g1	4.85812	0.930605	2.3842	0.33727	1	No
c57648_g1	4.85812	0.931769	2.3824	0.33724	1	No
c43356_g1	4.85812	0.932933	2.3806	0.3372	1	No
c57309_g1	7.22339	1.39707	2.3703	0.19449	1	No
c41578_g1	7.22584	1.3994	2.3684	0.42702	1	No
c63423_g1	12.0189	2.33	2.3669	0.082673	1	No
c54969_g1	4.79555	0.930605	2.3655	0.33912	1	No
c79925_g3	4.79555	0.930605	2.3655	0.33912	1	No
c60323_g1	4.79555	0.931769	2.3637	0.33909	1	No
c61746_g1	4.79555	0.931769	2.3637	0.33909	1	No
c58756_g1	4.79555	0.932933	2.3619	0.33905	1	No
c66959_g1	45.5252	8.85821	2.3616	0.0011187	0.52607	No
c54490_g2	31.141	6.06174	2.361	0.0082486	1	No
c57758_g1	11.8963	2.33	2.3521	0.094048	1	No
c42051_g1	18.997	3.73173	2.3479	0.10983	1	No
c39260_g1	4.73299	0.930605	2.3465	0.341	1	No
c47033_g1	4.73299	0.930605	2.3465	0.341	1	No
c54410_g1	4.73299	0.930605	2.3465	0.341	1	No
c62763_g1	4.73299	0.930605	2.3465	0.341	1	No
c78007_g3	4.73299	0.930605	2.3465	0.341	1	No
c52438_g1	7.10071	1.39707	2.3456	0.22361	1	No
c603_g1	4.73299	0.931769	2.3447	0.34096	1	No
c72983_g2	4.73299	0.931769	2.3447	0.34096	1	No
c54758_g1	4.73299	0.932933	2.3429	0.34093	1	No
c58532_g2	4.73299	0.932933	2.3429	0.34093	1	No
c61444_g1	4.73299	0.932933	2.3429	0.34093	1	No
c68451_g2	143.764	28.4277	2.3383	0.25279	1	No
c63190_g1	2157.8	428.836	2.3311	0.3757	1	No
c79574_g2	39.801	7.92993	2.3274	0.15518	1	No
c67710_g3	4.67042	0.930605	2.3273	0.3429	1	No
c61593_g1	9.34084	1.86237	2.3264	0.13592	1	No
c55117_g1	4.67042	0.931769	2.3255	0.34286	1	No
c80954_g1	4.67042	0.931769	2.3255	0.34286	1	No
c52077_g1	4.67042	0.932933	2.3237	0.34283	1	No
c65078_g1	7379.22	1474.75	2.323	0.0041151	1	No
c79775_g4	6.97557	1.39824	2.3187	0.22585	1	No
c38560_g2	13.9487	2.79647	2.3185	0.0614	1	No
c26600_g1	6.97557	1.3994	2.3175	0.22583	1	No
c70737_g1	6.97312	1.3994	2.317	0.47691	1	No
c80954_g3	322.52	64.7527	2.3164	0.13268	1	No
c66209_g3	1016.81	204.707	2.3124	0.10246	1	No
c62451_g1	6.91301	1.39707	2.3069	0.22702	1	No
c61232_g1	4.60785	0.931769	2.3061	0.34479	1	No
c106500_g1	6.91301	1.39824	2.3057	0.227	1	No
c76646_g2	6.91301	1.39824	2.3057	0.227	1	No
c37709_g1	29.8345	6.06057	2.2995	0.082012	1	No
c72474_g1	179.062	36.3774	2.2993	0.016276	1	No
c58475_g1	38.9925	7.92877	2.298	0.24522	1	No
c71978_g2	18.3136	3.72475	2.2977	0.37329	1	No
c74342_g2	11.4607	2.33117	2.2976	0.17992	1	No
c42912_g1	9.15559	1.86354	2.2966	0.15602	1	No
c61380_g1	9.15559	1.8647	2.2957	0.156	1	No
c58937_g1	6.85044	1.39591	2.295	0.22821	1	No
c64291_g3	6.85044	1.39824	2.2926	0.22816	1	No
c73223_g1	61.6687	12.5888	2.2924	0.37174	1	No
c58403_g1	624.847	127.685	2.2909	0.39794	1	No
c73220_g1	4.54529	0.930605	2.2881	0.36222	1	No
c70789_g1	908.611	186.091	2.2877	0.079744	1	No
c53496_g1	4.54529	0.931769	2.2863	0.34675	1	No
c65026_g1	4.54529	0.931769	2.2863	0.34675	1	No
c76991_g1	13.5782	2.79414	2.2808	0.10684	1	No
c70664_g1	6.78787	1.39707	2.2806	0.22936	1	No
c72357_g1	33.9345	6.98536	2.2803	0.23492	1	No
c61870_g2	67.8885	13.9905	2.2787	0.028373	1	No
c71469_g2	9.03046	1.8647	2.2759	0.15749	1	No
c108485_g1	2.24259	0.465302	2.2689	0.65386	1	No
c16309_g1	2.24259	0.465302	2.2689	0.65386	1	No
c23837_g1	2.24259	0.465302	2.2689	0.65386	1	No
c258_g1	2.24259	0.465302	2.2689	0.65386	1	No
c26421_g1	2.24259	0.465302	2.2689	0.65386	1	No
c39548_g1	2.24259	0.465302	2.2689	0.65386	1	No
c43251_g1	2.24259	0.465302	2.2689	0.65386	1	No
c47707_g1	2.24259	0.465302	2.2689	0.65386	1	No
c48237_g1	2.24259	0.465302	2.2689	0.65386	1	No
c4826_g1	2.24259	0.465302	2.2689	0.65386	1	No
c48818_g1	2.24259	0.465302	2.2689	0.65386	1	No
c51580_g1	2.24259	0.465302	2.2689	0.65386	1	No
c52096_g1	2.24259	0.465302	2.2689	0.65386	1	No
c5335_g1	2.24259	0.465302	2.2689	0.65386	1	No
c54749_g1	2.24259	0.465302	2.2689	0.65386	1	No
c58767_g1	2.24259	0.465302	2.2689	0.65386	1	No
c59300_g1	2.24259	0.465302	2.2689	0.65386	1	No
c65240_g6	2.24259	0.465302	2.2689	0.65386	1	No
c66529_g2	2.24259	0.465302	2.2689	0.65386	1	No
c67217_g3	2.24259	0.465302	2.2689	0.65386	1	No
c69410_g1	2.24259	0.465302	2.2689	0.65386	1	No
c70056_g3	2.24259	0.465302	2.2689	0.65386	1	No
c70446_g3	2.24259	0.465302	2.2689	0.65386	1	No
c70498_g3	2.24259	0.465302	2.2689	0.65386	1	No
c74338_g2	2.24259	0.465302	2.2689	0.65386	1	No
c74532_g7	2.24259	0.465302	2.2689	0.65386	1	No
c78097_g3	2.24259	0.465302	2.2689	0.65386	1	No
c79442_g2	2.24259	0.465302	2.2689	0.65386	1	No
c79595_g2	2.24259	0.465302	2.2689	0.65386	1	No
c84129_g1	2.24259	0.465302	2.2689	0.65386	1	No
c95772_g1	2.24259	0.465302	2.2689	0.65386	1	No
c56599_g1	4.48272	0.930605	2.2681	0.50946	1	No
c104716_g1	4.48517	0.931769	2.2671	0.54196	1	No
c76023_g1	4.48517	0.931769	2.2671	0.54196	1	No
c48130_g2	6.72776	1.39824	2.2665	0.51527	1	No
c57814_g2	4.48272	0.931769	2.2663	0.49788	1	No
c64668_g1	6.72531	1.39824	2.266	0.23052	1	No
c92628_g1	6.72531	1.39824	2.266	0.23052	1	No
c39755_g2	11.2105	2.33117	2.2657	0.1115	1	No
c100625_g1	2.24259	0.466467	2.2653	0.65381	1	No
c110909_g1	2.24259	0.466467	2.2653	0.65381	1	No
c29673_g1	2.24259	0.466467	2.2653	0.65381	1	No
c31906_g1	2.24259	0.466467	2.2653	0.65381	1	No
c37102_g1	2.24259	0.466467	2.2653	0.65381	1	No
c37290_g1	2.24259	0.466467	2.2653	0.65381	1	No
c41278_g1	2.24259	0.466467	2.2653	0.65381	1	No
c45827_g1	4.48517	0.932933	2.2653	0.55263	1	No
c47083_g1	2.24259	0.466467	2.2653	0.65381	1	No
c48026_g1	2.24259	0.466467	2.2653	0.65381	1	No
c50639_g1	4.48517	0.932933	2.2653	0.55263	1	No
c5225_g1	4.48517	0.932933	2.2653	0.55263	1	No
c52684_g1	2.24259	0.466467	2.2653	0.65381	1	No
c53852_g2	2.24259	0.466467	2.2653	0.65381	1	No
c54854_g1	2.24259	0.466467	2.2653	0.65381	1	No
c54988_g2	2.24259	0.466467	2.2653	0.65381	1	No
c55147_g1	2.24259	0.466467	2.2653	0.65381	1	No
c57793_g1	2.24259	0.466467	2.2653	0.65381	1	No
c58213_g1	2.24259	0.466467	2.2653	0.65381	1	No
c58301_g2	2.24259	0.466467	2.2653	0.65381	1	No
c58575_g1	2.24259	0.466467	2.2653	0.65381	1	No
c60643_g1	2.24259	0.466467	2.2653	0.65381	1	No
c62912_g1	2.24259	0.466467	2.2653	0.65381	1	No
c70714_g2	2.24259	0.466467	2.2653	0.65381	1	No
c71544_g4	2.24259	0.466467	2.2653	0.65381	1	No
c72464_g2	2.24259	0.466467	2.2653	0.65381	1	No
c76149_g2	2.24259	0.466467	2.2653	0.65381	1	No
c8257_g1	2.24259	0.466467	2.2653	0.65381	1	No
c84438_g1	2.24259	0.466467	2.2653	0.65381	1	No
c85626_g1	2.24259	0.466467	2.2653	0.65381	1	No
c98840_g1	2.24259	0.466467	2.2653	0.65381	1	No
c58565_g1	15.6957	3.26527	2.2651	0.093018	1	No
c62866_g1	4.48272	0.932933	2.2645	0.50931	1	No
c35461_g1	11.1504	2.32884	2.2594	0.43898	1	No
c69027_g1	46.8416	9.78648	2.2589	0.27581	1	No
c73213_g1	13.3905	2.7988	2.2583	0.080485	1	No
c77170_g2	8.90778	1.86237	2.2579	0.43728	1	No
c74533_g1	227.235	47.5749	2.2559	0.32504	1	No
c71444_g1	15206.9	3191.42	2.2525	0.14057	1	No
c63130_g2	11.0853	2.32884	2.251	0.11254	1	No
c60798_g1	31.076	6.53053	2.2505	0.0074073	1	No
c66209_g2	28.8408	6.06174	2.2503	0.36828	1	No
c65696_g1	28.766	6.0501	2.2493	0.29966	1	No
c36152_g1	4.42261	0.930605	2.2487	0.42375	1	No
c75513_g4	4.42261	0.930605	2.2487	0.42375	1	No
c78336_g1	4.42261	0.931769	2.2469	0.40441	1	No
c83276_g1	4.42261	0.931769	2.2469	0.40441	1	No
c72780_g2	4.42261	0.932933	2.2451	0.42365	1	No
c53884_g1	8.84276	1.86587	2.2447	0.15977	1	No
c77253_g3	138088	29166.7	2.2432	0.028965	1	No
c76858_g3	11.0252	2.33	2.2424	0.31263	1	No
c44505_g1	6.60263	1.39591	2.2418	0.33841	1	No
c55154_g1	68.3768	14.457	2.2417	0.00044665	0.29973	No
c77051_g6	13.2028	2.79181	2.2416	0.081571	1	No
c57492_g1	24.2305	5.12648	2.2408	0.27869	1	No
c70455_g6	149.413	31.7197	2.2359	0.0089662	1	No
c101481_g1	2.18002	0.465302	2.2281	0.65689	1	No
c102767_g1	2.18002	0.465302	2.2281	0.65689	1	No
c15822_g1	2.18002	0.465302	2.2281	0.65689	1	No
c31448_g1	2.18002	0.465302	2.2281	0.65689	1	No
c37718_g1	2.18002	0.465302	2.2281	0.65689	1	No
c41612_g1	2.18002	0.465302	2.2281	0.65689	1	No
c43392_g1	2.18002	0.465302	2.2281	0.65689	1	No
c48916_g1	2.18002	0.465302	2.2281	0.65689	1	No
c51231_g1	2.18002	0.465302	2.2281	0.65689	1	No
c53147_g1	2.18002	0.465302	2.2281	0.65689	1	No
c53636_g2	2.18002	0.465302	2.2281	0.65689	1	No
c53807_g1	2.18002	0.465302	2.2281	0.65689	1	No
c57078_g1	4.36004	0.930605	2.2281	0.40406	1	No
c57202_g1	2.18002	0.465302	2.2281	0.65689	1	No
c57670_g1	2.18002	0.465302	2.2281	0.65689	1	No
c58632_g1	2.18002	0.465302	2.2281	0.65689	1	No
c61106_g1	6.54006	1.39591	2.2281	0.26631	1	No
c61109_g1	2.18002	0.465302	2.2281	0.65689	1	No
c61751_g1	2.18002	0.465302	2.2281	0.65689	1	No
c69210_g3	2.18002	0.465302	2.2281	0.65689	1	No
c72685_g3	2.18002	0.465302	2.2281	0.65689	1	No
c73459_g3	2.18002	0.465302	2.2281	0.65689	1	No
c75944_g2	2.18002	0.465302	2.2281	0.65689	1	No
c76065_g1	2.18002	0.465302	2.2281	0.65689	1	No
c76489_g3	4.36004	0.930605	2.2281	0.40406	1	No
c77647_g2	2.18002	0.465302	2.2281	0.65689	1	No
c81134_g2	2.18002	0.465302	2.2281	0.65689	1	No
c81923_g1	2.18002	0.465302	2.2281	0.65689	1	No
c858_g1	2.18002	0.465302	2.2281	0.65689	1	No
c86685_g1	2.18002	0.465302	2.2281	0.65689	1	No
c91076_g1	2.18002	0.465302	2.2281	0.65689	1	No
c94495_g1	2.18002	0.465302	2.2281	0.65689	1	No
c71498_g2	6.54006	1.39707	2.2269	0.26628	1	No
c50331_g1	4.36004	0.931769	2.2263	0.40402	1	No
c59695_g1	4.36004	0.931769	2.2263	0.40402	1	No
c60294_g1	4.36004	0.931769	2.2263	0.40402	1	No
c68757_g2	4.36004	0.931769	2.2263	0.40402	1	No
c13011_g1	15.2601	3.2641	2.225	0.1674	1	No
c100443_g1	2.18002	0.466467	2.2245	0.65684	1	No
c100672_g1	2.18002	0.466467	2.2245	0.65684	1	No
c110410_g1	2.18002	0.466467	2.2245	0.65684	1	No
c26672_g1	2.18002	0.466467	2.2245	0.65684	1	No
c41573_g1	2.18002	0.466467	2.2245	0.65684	1	No
c45480_g1	2.18002	0.466467	2.2245	0.65684	1	No
c46318_g1	2.18002	0.466467	2.2245	0.65684	1	No
c50955_g1	2.18002	0.466467	2.2245	0.65684	1	No
c52282_g1	2.18002	0.466467	2.2245	0.65684	1	No
c54195_g1	6.54006	1.3994	2.2245	0.26624	1	No
c55268_g1	2.18002	0.466467	2.2245	0.65684	1	No
c55461_g4	2.18002	0.466467	2.2245	0.65684	1	No
c55563_g1	4.36004	0.932933	2.2245	0.40398	1	No
c57794_g1	4.36004	0.932933	2.2245	0.40398	1	No
c59120_g1	2.18002	0.466467	2.2245	0.65684	1	No
c60104_g1	2.18002	0.466467	2.2245	0.65684	1	No
c62363_g1	2.18002	0.466467	2.2245	0.65684	1	No
c67994_g2	2.18002	0.466467	2.2245	0.65684	1	No
c68982_g2	2.18002	0.466467	2.2245	0.65684	1	No
c71735_g2	2.18002	0.466467	2.2245	0.65684	1	No
c72084_g2	2.18002	0.466467	2.2245	0.65684	1	No
c73775_g5	2.18002	0.466467	2.2245	0.65684	1	No
c74600_g2	2.18002	0.466467	2.2245	0.65684	1	No
c75791_g2	4.36004	0.932933	2.2245	0.40398	1	No
c79648_g2	2.18002	0.466467	2.2245	0.65684	1	No
c84728_g1	2.18002	0.466467	2.2245	0.65684	1	No
c88372_g1	2.18002	0.466467	2.2245	0.65684	1	No
c94799_g1	2.18002	0.466467	2.2245	0.65684	1	No
c62382_g1	19.5552	4.19703	2.2201	0.033761	1	No
c58418_g1	25.975	5.5976	2.2142	0.34514	1	No
c100628_g1	6.47749	1.39707	2.213	0.26753	1	No
c61085_g1	6.47749	1.39824	2.2118	0.26751	1	No
c31348_g1	6.47504	1.3994	2.2101	0.49287	1	No
c54180_g1	4.29747	0.930605	2.2072	0.40604	1	No
c55657_g1	4.29747	0.930605	2.2072	0.40604	1	No
c70312_g1	4.29747	0.930605	2.2072	0.40604	1	No
c69685_g1	64.5799	13.9847	2.2072	0.00036556	0.27384	No
c40728_g1	4.29747	0.931769	2.2054	0.406	1	No
c5655_g1	4.29747	0.931769	2.2054	0.406	1	No
c65222_g1	12.89	2.79647	2.2046	0.083342	1	No
c100425_g1	4.29747	0.932933	2.2036	0.40596	1	No
c106068_g1	4.29747	0.932933	2.2036	0.40596	1	No
c56985_g1	8.59495	1.86587	2.2036	0.18415	1	No
c57961_g1	4.29747	0.932933	2.2036	0.40596	1	No
c66054_g2	8.59495	1.86587	2.2036	0.18415	1	No
c51091_g1	10.7099	2.32768	2.202	0.18452	1	No
c61939_g1	6.41493	1.39707	2.199	0.2688	1	No
c73577_g8	6.41493	1.39707	2.199	0.2688	1	No
c44664_g1	10.6523	2.33117	2.192	0.50638	1	No
c105017_g1	2.11745	0.465302	2.1861	0.65999	1	No
c27259_g1	2.11745	0.465302	2.1861	0.65999	1	No
c33276_g1	2.11745	0.465302	2.1861	0.65999	1	No
c37392_g1	2.11745	0.465302	2.1861	0.65999	1	No
c385_g1	2.11745	0.465302	2.1861	0.65999	1	No
c40008_g1	2.11745	0.465302	2.1861	0.65999	1	No
c42548_g1	2.11745	0.465302	2.1861	0.65999	1	No
c43605_g1	2.11745	0.465302	2.1861	0.65999	1	No
c44938_g1	2.11745	0.465302	2.1861	0.65999	1	No
c47695_g1	2.11745	0.465302	2.1861	0.65999	1	No
c48493_g2	2.11745	0.465302	2.1861	0.65999	1	No
c49361_g1	2.11745	0.465302	2.1861	0.65999	1	No
c49399_g1	2.11745	0.465302	2.1861	0.65999	1	No
c49890_g1	2.11745	0.465302	2.1861	0.65999	1	No
c50322_g1	2.11745	0.465302	2.1861	0.65999	1	No
c50665_g1	2.11745	0.465302	2.1861	0.65999	1	No
c52179_g1	2.11745	0.465302	2.1861	0.65999	1	No
c53228_g1	2.11745	0.465302	2.1861	0.65999	1	No
c53247_g1	2.11745	0.465302	2.1861	0.65999	1	No
c53384_g1	2.11745	0.465302	2.1861	0.65999	1	No
c53846_g1	4.23491	0.930605	2.1861	0.40805	1	No
c54014_g1	4.23491	0.930605	2.1861	0.40805	1	No
c54398_g1	2.11745	0.465302	2.1861	0.65999	1	No
c54475_g1	2.11745	0.465302	2.1861	0.65999	1	No
c55004_g1	4.23491	0.930605	2.1861	0.40805	1	No
c55229_g1	2.11745	0.465302	2.1861	0.65999	1	No
c55301_g1	4.23491	0.930605	2.1861	0.40805	1	No
c58227_g1	2.11745	0.465302	2.1861	0.65999	1	No
c58435_g1	2.11745	0.465302	2.1861	0.65999	1	No
c59450_g1	2.11745	0.465302	2.1861	0.65999	1	No
c60035_g1	2.11745	0.465302	2.1861	0.65999	1	No
c62496_g1	2.11745	0.465302	2.1861	0.65999	1	No
c62568_g3	2.11745	0.465302	2.1861	0.65999	1	No
c66470_g3	2.11745	0.465302	2.1861	0.65999	1	No
c71795_g1	4.23491	0.930605	2.1861	0.40805	1	No
c72967_g2	2.11745	0.465302	2.1861	0.65999	1	No
c78031_g3	2.11745	0.465302	2.1861	0.65999	1	No
c79054_g2	2.11745	0.465302	2.1861	0.65999	1	No
c83229_g1	2.11745	0.465302	2.1861	0.65999	1	No
c92473_g1	2.11745	0.465302	2.1861	0.65999	1	No
c95635_g1	2.11745	0.465302	2.1861	0.65999	1	No
c99276_g1	2.11745	0.465302	2.1861	0.65999	1	No
c40860_g1	4.23491	0.931769	2.1843	0.40801	1	No
c60418_g1	4.23491	0.931769	2.1843	0.40801	1	No
c77809_g2	4.23491	0.931769	2.1843	0.40801	1	No
c77866_g2	4.23491	0.931769	2.1843	0.40801	1	No
c88248_g1	4.23491	0.931769	2.1843	0.40801	1	No
c88395_g1	4.23491	0.931769	2.1843	0.40801	1	No
c55560_g1	14.8222	3.26294	2.1835	0.069384	1	No
c100108_g1	2.11745	0.466467	2.1825	0.65993	1	No
c103668_g1	2.11745	0.466467	2.1825	0.65993	1	No
c105602_g1	2.11745	0.466467	2.1825	0.65993	1	No
c113804_g1	2.11745	0.466467	2.1825	0.65993	1	No
c31594_g1	4.23491	0.932933	2.1825	0.40797	1	No
c37304_g1	2.11745	0.466467	2.1825	0.65993	1	No
c38276_g1	2.11745	0.466467	2.1825	0.65993	1	No
c40498_g1	2.11745	0.466467	2.1825	0.65993	1	No
c46323_g1	2.11745	0.466467	2.1825	0.65993	1	No
c46997_g1	2.11745	0.466467	2.1825	0.65993	1	No
c49953_g1	2.11745	0.466467	2.1825	0.65993	1	No
c51191_g1	2.11745	0.466467	2.1825	0.65993	1	No
c51215_g2	2.11745	0.466467	2.1825	0.65993	1	No
c53975_g3	2.11745	0.466467	2.1825	0.65993	1	No
c53989_g1	2.11745	0.466467	2.1825	0.65993	1	No
c55964_g1	4.23491	0.932933	2.1825	0.40797	1	No
c57116_g1	2.11745	0.466467	2.1825	0.65993	1	No
c58857_g1	2.11745	0.466467	2.1825	0.65993	1	No
c58912_g1	2.11745	0.466467	2.1825	0.65993	1	No
c59190_g1	2.11745	0.466467	2.1825	0.65993	1	No
c60710_g2	2.11745	0.466467	2.1825	0.65993	1	No
c63757_g2	2.11745	0.466467	2.1825	0.65993	1	No
c72040_g1	2.11745	0.466467	2.1825	0.65993	1	No
c72742_g4	2.11745	0.466467	2.1825	0.65993	1	No
c75884_g1	2.11745	0.466467	2.1825	0.65993	1	No
c77488_g1	2.11745	0.466467	2.1825	0.65993	1	No
c79066_g4	2.11745	0.466467	2.1825	0.65993	1	No
c95451_g1	2.11745	0.466467	2.1825	0.65993	1	No
c96141_g1	2.11745	0.466467	2.1825	0.65993	1	No
c58465_g1	42.289	9.32002	2.1819	0.0031662	1	No
c67215_g1	567.95	125.812	2.1745	0.0037433	1	No
c81033_g1	8.40725	1.86237	2.1745	0.18672	1	No
c61881_g1	1666.65	369.506	2.1733	0.23621	1	No
c65310_g1	12.5796	2.79298	2.1712	0.095508	1	No
c57203_g1	12.5771	2.79298	2.1709	0.35937	1	No
c59407_g1	6.28979	1.39824	2.1694	0.27134	1	No
c860_g1	6.28979	1.39824	2.1694	0.27134	1	No
c37156_g1	4.17234	0.930605	2.1646	0.41009	1	No
c67290_g1	4.17234	0.930605	2.1646	0.41009	1	No
c50328_g1	4.17234	0.931769	2.1628	0.41005	1	No
c55215_g1	4.17234	0.931769	2.1628	0.41005	1	No
c58948_g1	4.17234	0.931769	2.1628	0.41005	1	No
c67369_g1	4.17234	0.931769	2.1628	0.41005	1	No
c89026_g1	4.17234	0.931769	2.1628	0.41005	1	No
c57141_g1	4.17234	0.932933	2.161	0.41001	1	No
c69021_g1	97.9512	21.9018	2.161	0.030064	1	No
c74530_g5	4.17234	0.932933	2.161	0.41001	1	No
c63129_g1	18.7467	4.19587	2.1596	0.043948	1	No
c42077_g1	6.22723	1.39707	2.1562	0.27267	1	No
c105230_g1	2.05489	0.465302	2.1428	0.66316	1	No
c106373_g1	2.05489	0.465302	2.1428	0.66316	1	No
c113236_g1	2.05489	0.465302	2.1428	0.66316	1	No
c3054_g1	2.05489	0.465302	2.1428	0.66316	1	No
c39785_g1	2.05489	0.465302	2.1428	0.66316	1	No
c41351_g1	2.05489	0.465302	2.1428	0.66316	1	No
c48517_g1	2.05489	0.465302	2.1428	0.66316	1	No
c49065_g1	2.05489	0.465302	2.1428	0.66316	1	No
c52512_g1	4.10977	0.930605	2.1428	0.41215	1	No
c54303_g1	2.05489	0.465302	2.1428	0.66316	1	No
c54521_g1	2.05489	0.465302	2.1428	0.66316	1	No
c54530_g1	2.05489	0.465302	2.1428	0.66316	1	No
c55183_g1	2.05489	0.465302	2.1428	0.66316	1	No
c55765_g1	2.05489	0.465302	2.1428	0.66316	1	No
c57471_g1	2.05489	0.465302	2.1428	0.66316	1	No
c57802_g1	2.05489	0.465302	2.1428	0.66316	1	No
c58128_g1	2.05489	0.465302	2.1428	0.66316	1	No
c60140_g1	2.05489	0.465302	2.1428	0.66316	1	No
c61420_g1	2.05489	0.465302	2.1428	0.66316	1	No
c62134_g2	2.05489	0.465302	2.1428	0.66316	1	No
c62619_g1	2.05489	0.465302	2.1428	0.66316	1	No
c63978_g1	8.21955	1.86121	2.1428	0.18933	1	No
c64824_g2	2.05489	0.465302	2.1428	0.66316	1	No
c69298_g5	2.05489	0.465302	2.1428	0.66316	1	No
c75363_g2	2.05489	0.465302	2.1428	0.66316	1	No
c96430_g1	2.05489	0.465302	2.1428	0.66316	1	No
c99236_g1	2.05489	0.465302	2.1428	0.66316	1	No
c64102_g2	4237.5	959.625	2.1427	0.098392	1	No
c78113_g2	12.3318	2.79531	2.1413	0.10895	1	No
c67310_g2	6.16466	1.39824	2.1404	0.27397	1	No
c111494_g1	6.16711	1.3994	2.1398	0.54647	1	No
c66652_g5	6.16711	1.3994	2.1398	0.54647	1	No
c10262_g1	2.05489	0.466467	2.1392	0.6631	1	No
c111118_g1	2.05489	0.466467	2.1392	0.6631	1	No
c40213_g1	2.05489	0.466467	2.1392	0.6631	1	No
c40984_g1	2.05489	0.466467	2.1392	0.6631	1	No
c42149_g1	4.10977	0.932933	2.1392	0.41208	1	No
c44216_g1	2.05489	0.466467	2.1392	0.6631	1	No
c45860_g1	2.05489	0.466467	2.1392	0.6631	1	No
c45957_g1	2.05489	0.466467	2.1392	0.6631	1	No
c46951_g2	2.05489	0.466467	2.1392	0.6631	1	No
c47009_g1	2.05489	0.466467	2.1392	0.6631	1	No
c47233_g1	2.05489	0.466467	2.1392	0.6631	1	No
c48277_g1	2.05489	0.466467	2.1392	0.6631	1	No
c48613_g1	2.05489	0.466467	2.1392	0.6631	1	No
c48854_g1	2.05489	0.466467	2.1392	0.6631	1	No
c50354_g1	2.05489	0.466467	2.1392	0.6631	1	No
c53442_g1	2.05489	0.466467	2.1392	0.6631	1	No
c54443_g1	2.05489	0.466467	2.1392	0.6631	1	No
c54561_g1	2.05489	0.466467	2.1392	0.6631	1	No
c55253_g1	2.05489	0.466467	2.1392	0.6631	1	No
c61612_g1	2.05489	0.466467	2.1392	0.6631	1	No
c62717_g1	2.05489	0.466467	2.1392	0.6631	1	No
c65038_g2	2.05489	0.466467	2.1392	0.6631	1	No
c66754_g2	2.05489	0.466467	2.1392	0.6631	1	No
c67907_g2	2.05489	0.466467	2.1392	0.6631	1	No
c78537_g2	2.05489	0.466467	2.1392	0.6631	1	No
c79308_g2	2.05489	0.466467	2.1392	0.6631	1	No
c91188_g1	2.05489	0.466467	2.1392	0.6631	1	No
c9173_g1	2.05489	0.466467	2.1392	0.6631	1	No
c94497_g1	2.05489	0.466467	2.1392	0.6631	1	No
c96486_g1	2.05489	0.466467	2.1392	0.6631	1	No
c96903_g1	2.05489	0.466467	2.1392	0.6631	1	No
c98815_g1	2.05489	0.466467	2.1392	0.6631	1	No
c99527_g1	2.05489	0.466467	2.1392	0.6631	1	No
c67184_g1	22.5436	5.12648	2.1367	0.026092	1	No
c53682_g1	20.4286	4.65535	2.1336	0.037928	1	No
c68419_g1	349.682	79.7413	2.1326	0.21023	1	No
c55779_g1	10.2143	2.33	2.1322	0.1518	1	No
c50620_g1	8.15698	1.86354	2.13	0.19671	1	No
c68907_g1	38.7349	8.85239	2.1295	0.0045315	1	No
c77267_g4	8.15943	1.8647	2.1295	0.21509	1	No
c63677_g2	59.1734	13.524	2.1294	0.23468	1	No
c64461_g1	14.264	3.26177	2.1286	0.25586	1	No
c57647_g1	6.10209	1.39591	2.1281	0.28093	1	No
c67203_g1	14.264	3.26294	2.1281	0.26111	1	No
c76256_g2	1003.9	229.934	2.1263	0.093771	1	No
c44527_g1	6.10209	1.3994	2.1245	0.28088	1	No
c72474_g2	48.7039	11.1882	2.1221	0.0023153	0.8475	No
c61345_g1	8.09687	1.86121	2.1211	0.21605	1	No
c61523_g1	8.09687	1.86354	2.1193	0.21602	1	No
c53786_g1	8.09687	1.8647	2.1184	0.216	1	No
c59202_g1	4.04721	0.932933	2.1171	0.41417	1	No
c79169_g3	4.04721	0.932933	2.1171	0.41417	1	No
c8018_g1	103.024	23.7898	2.1146	0.24815	1	No
c49350_g1	10.0916	2.33117	2.114	0.51838	1	No
c46649_g1	6.04198	1.39824	2.1114	0.31892	1	No
c64087_g1	6.04198	1.39824	2.1114	0.31892	1	No
c74447_g3	12.084	2.79763	2.1108	0.29312	1	No
c64729_g1	11005	2554.33	2.1072	0.27003	1	No
c61632_g1	17.9984	4.19238	2.102	0.051095	1	No
c59062_g2	19.9956	4.65884	2.1016	0.40315	1	No
c64085_g2	9733.9	2269.79	2.1005	0.061796	1	No
c100950_g1	1.99232	0.465302	2.0982	0.66641	1	No
c104627_g1	1.99232	0.465302	2.0982	0.66641	1	No
c13552_g1	1.99232	0.465302	2.0982	0.66641	1	No
c13713_g1	1.99232	0.465302	2.0982	0.66641	1	No
c31760_g1	1.99232	0.465302	2.0982	0.66641	1	No
c40662_g1	1.99232	0.465302	2.0982	0.66641	1	No
c41296_g1	1.99232	0.465302	2.0982	0.66641	1	No
c45637_g1	1.99232	0.465302	2.0982	0.66641	1	No
c46122_g1	1.99232	0.465302	2.0982	0.66641	1	No
c48164_g1	1.99232	0.465302	2.0982	0.66641	1	No
c51716_g1	1.99232	0.465302	2.0982	0.66641	1	No
c52038_g1	1.99232	0.465302	2.0982	0.66641	1	No
c52908_g2	1.99232	0.465302	2.0982	0.66641	1	No
c54284_g1	1.99232	0.465302	2.0982	0.66641	1	No
c54350_g1	1.99232	0.465302	2.0982	0.66641	1	No
c54807_g1	1.99232	0.465302	2.0982	0.66641	1	No
c55250_g1	1.99232	0.465302	2.0982	0.66641	1	No
c55620_g1	1.99232	0.465302	2.0982	0.66641	1	No
c55946_g1	1.99232	0.465302	2.0982	0.66641	1	No
c58337_g1	1.99232	0.465302	2.0982	0.66641	1	No
c58808_g1	1.99232	0.465302	2.0982	0.66641	1	No
c59127_g1	1.99232	0.465302	2.0982	0.66641	1	No
c59659_g1	1.99232	0.465302	2.0982	0.66641	1	No
c59798_g1	1.99232	0.465302	2.0982	0.66641	1	No
c59997_g1	1.99232	0.465302	2.0982	0.66641	1	No
c60401_g1	3.98464	0.930605	2.0982	0.53801	1	No
c60897_g1	1.99232	0.465302	2.0982	0.66641	1	No
c61364_g1	1.99232	0.465302	2.0982	0.66641	1	No
c63547_g2	1.99232	0.465302	2.0982	0.66641	1	No
c63558_g1	1.99232	0.465302	2.0982	0.66641	1	No
c64067_g2	1.99232	0.465302	2.0982	0.66641	1	No
c67668_g1	1.99232	0.465302	2.0982	0.66641	1	No
c6772_g1	1.99232	0.465302	2.0982	0.66641	1	No
c69487_g2	209903	49021.3	2.0982	0.12554	1	No
c72637_g1	1.99232	0.465302	2.0982	0.66641	1	No
c74269_g1	1.99232	0.465302	2.0982	0.66641	1	No
c74628_g2	1.99232	0.465302	2.0982	0.66641	1	No
c76001_g1	1.99232	0.465302	2.0982	0.66641	1	No
c76072_g2	1.99232	0.465302	2.0982	0.66641	1	No
c76662_g2	1.99232	0.465302	2.0982	0.66641	1	No
c76871_g2	1.99232	0.465302	2.0982	0.66641	1	No
c77051_g7	1.99232	0.465302	2.0982	0.66641	1	No
c78733_g3	1.99232	0.465302	2.0982	0.66641	1	No
c79076_g3	1.99232	0.465302	2.0982	0.66641	1	No
c91470_g1	1.99232	0.465302	2.0982	0.66641	1	No
c93885_g1	1.99232	0.465302	2.0982	0.66641	1	No
c94171_g1	1.99232	0.465302	2.0982	0.66641	1	No
c55189_g1	3.98464	0.931769	2.0964	0.52402	1	No
c62314_g1	3.98464	0.931769	2.0964	0.52402	1	No
c71356_g1	5.97941	1.3994	2.0952	0.31612	1	No
c100228_g1	1.99232	0.466467	2.0946	0.66635	1	No
c106412_g1	1.99232	0.466467	2.0946	0.66635	1	No
c14346_g1	1.99232	0.466467	2.0946	0.66635	1	No
c34413_g1	1.99232	0.466467	2.0946	0.66635	1	No
c35105_g1	1.99232	0.466467	2.0946	0.66635	1	No
c35742_g1	1.99232	0.466467	2.0946	0.66635	1	No
c37256_g1	1.99232	0.466467	2.0946	0.66635	1	No
c39185_g1	1.99232	0.466467	2.0946	0.66635	1	No
c43279_g1	1.99232	0.466467	2.0946	0.66635	1	No
c43824_g1	1.99232	0.466467	2.0946	0.66635	1	No
c44750_g1	1.99232	0.466467	2.0946	0.66635	1	No
c44856_g1	1.99232	0.466467	2.0946	0.66635	1	No
c45909_g1	1.99232	0.466467	2.0946	0.66635	1	No
c48214_g1	1.99232	0.466467	2.0946	0.66635	1	No
c48250_g1	1.99232	0.466467	2.0946	0.66635	1	No
c49651_g1	1.99232	0.466467	2.0946	0.66635	1	No
c50422_g1	1.99232	0.466467	2.0946	0.66635	1	No
c50445_g1	1.99232	0.466467	2.0946	0.66635	1	No
c51100_g1	1.99232	0.466467	2.0946	0.66635	1	No
c51415_g1	1.99232	0.466467	2.0946	0.66635	1	No
c53378_g2	1.99232	0.466467	2.0946	0.66635	1	No
c54325_g1	1.99232	0.466467	2.0946	0.66635	1	No
c55082_g1	1.99232	0.466467	2.0946	0.66635	1	No
c565_g1	1.99232	0.466467	2.0946	0.66635	1	No
c56649_g1	1.99232	0.466467	2.0946	0.66635	1	No
c58660_g1	1.99232	0.466467	2.0946	0.66635	1	No
c58691_g1	1.99232	0.466467	2.0946	0.66635	1	No
c6295_g1	1.99232	0.466467	2.0946	0.66635	1	No
c66636_g4	1.99232	0.466467	2.0946	0.66635	1	No
c70681_g1	1.99232	0.466467	2.0946	0.66635	1	No
c74726_g1	1.99232	0.466467	2.0946	0.66635	1	No
c77352_g4	1.99232	0.466467	2.0946	0.66635	1	No
c78028_g2	1.99232	0.466467	2.0946	0.66635	1	No
c78283_g5	1.99232	0.466467	2.0946	0.66635	1	No
c85231_g1	1.99232	0.466467	2.0946	0.66635	1	No
c88736_g1	1.99232	0.466467	2.0946	0.66635	1	No
c8950_g1	1.99232	0.466467	2.0946	0.66635	1	No
c95639_g1	1.99232	0.466467	2.0946	0.66635	1	No
c59847_g1	69.6355	16.3089	2.0942	0.12276	1	No
c55221_g1	45.7179	10.7171	2.0928	0.13129	1	No
c61927_g1	49.5798	11.6605	2.0881	0.17844	1	No
c61761_g1	11.8312	2.79531	2.0815	0.11253	1	No
c63233_g4	5.91685	1.39824	2.0812	0.31751	1	No
c63390_g1	9.83892	2.33	2.0782	0.15563	1	No
c67584_g1	9.83892	2.33	2.0782	0.15563	1	No
c55742_g1	3.92453	0.931769	2.0745	0.57562	1	No
c61901_g1	3.92453	0.931769	2.0745	0.57562	1	No
c67570_g6	3.92453	0.931769	2.0745	0.57562	1	No
c41929_g1	3.92453	0.932933	2.0727	0.58864	1	No
c42903_g1	3.92453	0.932933	2.0727	0.58864	1	No
c55790_g1	3.92453	0.932933	2.0727	0.58864	1	No
c59512_g1	3.92453	0.932933	2.0727	0.58864	1	No
c64555_g1	19.5576	4.66117	2.069	0.12734	1	No
c55841_g2	5.85428	1.39591	2.0683	0.31894	1	No
c64159_g1	5.85428	1.39591	2.0683	0.31894	1	No
c70225_g4	5.85428	1.39591	2.0683	0.31894	1	No
c75244_g3	5.85428	1.39824	2.0659	0.31889	1	No
c65123_g1	76.0529	18.1829	2.0644	0.21598	1	No
c62069_g1	120.702	28.9046	2.0621	0.0085789	1	No
c53397_g1	406.872	97.4554	2.0618	0.29764	1	No
c54065_g1	7.78403	1.8647	2.0616	0.22067	1	No
c63476_g1	7.78649	1.86587	2.0611	0.47463	1	No
c77200_g3	19.43	4.66001	2.0599	0.044475	1	No
c67856_g1	1989.97	478.131	2.0573	0.11901	1	No
c38488_g1	3.86196	0.930605	2.0531	0.48266	1	No
c50466_g1	3.86196	0.930605	2.0531	0.48266	1	No
c76843_g1	7.72147	1.86121	2.0526	0.22168	1	No
c6783_g1	15.4478	3.72591	2.0517	0.33959	1	No
c63419_g1	5.79171	1.39707	2.0516	0.32031	1	No
c12926_g1	3.86196	0.931769	2.0513	0.48263	1	No
c54779_g2	3.86196	0.931769	2.0513	0.48263	1	No
c70128_g3	3.86196	0.931769	2.0513	0.48263	1	No
c55924_g1	9.65367	2.33	2.0507	0.1774	1	No
c73668_g3	2608.88	629.947	2.0501	0.0002275	0.19285	No
c69376_g1	7.72392	1.86587	2.0495	0.39314	1	No
c77827_g3	11.5859	2.7988	2.0495	0.37485	1	No
c64806_g3	7.66135	1.86237	2.0405	0.26963	1	No
c49192_g2	95.7037	23.3105	2.0376	0.19864	1	No
c58498_g1	34.4424	8.38941	2.0375	0.022378	1	No
c49410_g1	5.72915	1.39591	2.0371	0.32175	1	No
c65983_g1	5.72915	1.39591	2.0371	0.32175	1	No
c71814_g4	5.72915	1.39707	2.0359	0.32173	1	No
c84399_g1	5.72915	1.39824	2.0347	0.3217	1	No
c66456_g1	9.52609	2.33	2.0316	0.4167	1	No
c71720_g2	13.3279	3.26061	2.0312	0.10654	1	No
c62491_g2	9.53099	2.33233	2.0309	0.54102	1	No
c57915_g1	26.6583	6.5282	2.0298	0.16275	1	No
c50184_g1	3.79939	0.930605	2.0295	0.48471	1	No
c59655_g1	3.79939	0.930605	2.0295	0.48471	1	No
c60699_g1	3.79939	0.930605	2.0295	0.48471	1	No
c95150_g1	3.79939	0.930605	2.0295	0.48471	1	No
c63446_g1	11.3957	2.79298	2.0286	0.12971	1	No
c81114_g1	1126.32	276.09	2.0284	0.16401	1	No
c54262_g1	3.79939	0.931769	2.0277	0.48467	1	No
c60448_g1	7.59879	1.86354	2.0277	0.25287	1	No
c61290_g1	3.79939	0.931769	2.0277	0.48467	1	No
c86840_g1	3.79939	0.931769	2.0277	0.48467	1	No
c98913_g1	3.79939	0.931769	2.0277	0.48467	1	No
c62730_g1	7.59879	1.8647	2.0268	0.25285	1	No
c70507_g1	220321	54083.5	2.0263	0.047427	1	No
c102155_g1	7.59879	1.86587	2.0259	0.25283	1	No
c21180_g1	3.79939	0.932933	2.0259	0.48463	1	No
c36044_g1	3.79939	0.932933	2.0259	0.48463	1	No
c55880_g1	3.79939	0.932933	2.0259	0.48463	1	No
c65200_g1	3.79939	0.932933	2.0259	0.48463	1	No
c64714_g1	119.348	29.3618	2.0232	0.33875	1	No
c75475_g2	5.66658	1.39591	2.0213	0.32318	1	No
c69723_g1	11.3356	2.79531	2.0198	0.14607	1	No
c60508_g1	41.5406	10.253	2.0185	0.0056634	1	No
c21769_g1	5.66658	1.3994	2.0177	0.3231	1	No
c73285_g2	69.8257	17.2593	2.0164	0.30984	1	No
c56676_g1	7.53622	1.86587	2.014	0.25383	1	No
c79136_g3	302.565	74.9882	2.0125	0.0046454	1	No
c71812_g1	43.0999	10.7078	2.009	0.039256	1	No
c40813_g1	3.73683	0.930605	2.0056	0.48678	1	No
c51183_g1	3.73683	0.930605	2.0056	0.48678	1	No
c61669_g1	3.73683	0.930605	2.0056	0.48678	1	No
c64901_g1	3.73683	0.930605	2.0056	0.48678	1	No
c68312_g1	65374.7	16299	2.0039	0.035545	1	No
c13276_g1	3.73683	0.931769	2.0038	0.48674	1	No
c27538_g1	3.73683	0.931769	2.0038	0.48674	1	No
c59138_g1	3.73683	0.931769	2.0038	0.48674	1	No
c60620_g1	3.73683	0.931769	2.0038	0.48674	1	No
c75556_g4	3.73683	0.931769	2.0038	0.48674	1	No
c65863_g1	42.9747	10.7183	2.0034	0.011114	1	No
c67100_g1	13.0777	3.26177	2.0034	0.10808	1	No
c61204_g1	5.60401	1.39824	2.0029	0.32457	1	No
c43306_g2	5.60647	1.3994	2.0023	0.57143	1	No
c36595_g1	7.47365	1.86587	2.002	0.25483	1	No
c50891_g1	3.73683	0.932933	2.002	0.4867	1	No
c50783_g1	16.7519	4.19703	1.9969	0.067776	1	No
c63420_g1	11.1479	2.79531	1.9957	0.14767	1	No
c49178_g2	158.07	39.638	1.9956	0.013585	1	No
c66350_g1	366.064	91.8718	1.9944	4.9918e-05	0.06991	No
c61647_g1	7.41109	1.86121	1.9934	0.25592	1	No
c58148_g1	7.41109	1.86354	1.9916	0.25589	1	No
[truncated: 41,442 more rows]

## Sheet: E
Gene id	RF read_count	WF read_count	Log2 (RF/WF)	Pval	Padj	Significant
[truncated: 41,946 more rows]

[truncated: 1 more sheets: F]
