# Supplementary material for: Transcriptome profiling by RNA-Seq reveals differentially expressed genes related to fruit development and ripening characteristics in strawberries (Fragaria × ananassa)
Source: PeerJ. 2018 Jun 27;6:e4976. doi: 10.7717/peerj.4976 (PMC6026456; doi:10.7717/peerj.4976)
Supplement: Supplemental Information 10 — Each data indicates the expression data (read_count) of genes in each library that used for cluster analysis in the flavonoid biosynthesis pathway. [file peerj-06-4976-s010.xls]

## Sheet: Sheet1
Gene id	l-GF read_count	WF read_count	TF read_count	RF read_count
c105250_g1	0	0	0	1
c107167_g1	2.5	1	0	0.5
c22926_g1	2.5	0.5	1.5	0.5
c41348_g1	2	2	3	3
c45810_g1	0.5	1	0	0
c45810_g2	0.5	1	0	2
c51804_g1	6.5	2.5	4.5	6.5
c53879_g1	2.5	1	2	1.5
c54277_g1	7	0.5	0.5	0
c57666_g1	4.5	2.5	2	1
c58853_g1	5	5.5	5	25
c60242_g1	293	37	31	17
c61628_g1	1.5	6	0	2.5
c63190_g1	460.5	460	1938.5	1591.5
c63616_g1	174	181.5	167	106.5
c64617_g1	2292	2894.5	5097	4814
c67175_g1	1106	496.5	122.5	3.5
c68985_g1	4290.5	1820	1492	1573
c69506_g2	692	703	511.5	312.5
c69531_g1	11688.5	18420	21907	17085.5
c70308_g1	4758.5	9956.5	24694.5	22976.5
c71005_g1	3425.5	6553.5	31043.5	35202
c72378_g2	711	43.5	27	7.5
c73699_g1	4518	1441	2303.5	899.5
c75429_g1	2204.5	787	329.5	47
c76097_g1	1559.5	2486.5	2788	2112.5
c76146_g1	106	137.5	104.5	82.5
c77444_g1	276	313	298	326
c78027_g1	1302.5	1383.5	7681.5	7089.5
c78983_g2	6508.5	6501	53805.5	53842.5
c79588_g1	412	121	183.5	98.5
c80078_g1	32.5	3.5	11	0.5
c84422_g1	0	0	0.5	0
c92027_g1	1	0.5	0	0
c94339_g1	0	2	1	0
c98687_g1	1.5	2	0	0.5
