# Supplementary material for: Transcriptome profiling by RNA-Seq reveals differentially expressed genes related to fruit development and ripening characteristics in strawberries (Fragaria × ananassa)
Source: PeerJ. 2018 Jun 27;6:e4976. doi: 10.7717/peerj.4976 (PMC6026456; doi:10.7717/peerj.4976)
Supplement: Supplemental Information 11 — Detail information of all the genes in Results section, including the corrected read_count value, differential analysis results and annotation information in each library and combination. [file peerj-06-4976-s011.xls]

## Sheet: Sheet1
Pathway		Gene id	RF read_count	l-GF read_count	Log2 (RF/l-GF)	Padj (RF/l-GF)	Signature (RF/l-GF)	RF read_count	TF read_count )	Log2 (RF/TF)	Padj (RF/TF)	Signature (RF/TF)	RF read_count	WF read_count	Log2 (RF/WF)	Padj (RF/WF)	Signature (RF/WF)	TF read_count	l-GF read_count	Log2 (TF/l-GF)	Padj (TF/l-GF)	Signature (TF/l-GF)	TF read_count	WF read_count	Log2 (TF/WF)	Padj (TF/WF)	Signature (TF/WF)	WF read_count	l-GF read_count	Log2 (WF/l-GF)	Padj (WF/l-GF)	Signature (WF/l-GF)	Gene length	NR description	NT description	KO description	Swissprot description	KOG description
Flavonoid biosynthetic	Anthocyanin biosynthesis	c57666_g1	1	4.15799	-2.0559	1	FALSE	0.990818	1.9796	-0.99851	1	FALSE	1.04695	2.22193	-1.0856	1	FALSE	2.16574	4.34272	-1.0037	1	FALSE	2.24259	2.32884	-0.054448	1	FALSE	2.39902	4.64342	-0.95274	1	FALSE	396	PREDICTED: probable caffeoyl-CoA O-methyltransferase At4g26220-like [Fragaria vesca subsp. vesca]	PREDICTED: Fragaria vesca subsp. vesca probable caffeoyl-CoA O-methyltransferase At4g26220-like (LOC101311417), mRNA	caffeoyl-CoA O-methyltransferase	Probable caffeoyl-CoA O-methyltransferase At4g26220 OS=Arabidopsis thaliana GN=At4g26220 PE=2 SV=1	O-methyltransferase
		c60242_g1	17.8018	269.995	-3.9228	2.6974e-09	TRUE	17.597	29.136	-0.72747	1	FALSE	18.6147	32.9795	-0.82513	1	FALSE	31.5204	281.898	-3.1608	3.7757e-07	TRUE	32.6954	34.4487	-0.075361	1	FALSE	35.4474	301.371	-3.0878	1.9714e-05	TRUE	1112	PREDICTED: putative caffeoyl-CoA O-methyltransferase At1g67980-like [Fragaria vesca subsp. vesca]	PREDICTED: Fragaria vesca subsp. vesca putative caffeoyl-CoA O-methyltransferase At1g67980-like (LOC101297250), mRNA	caffeoyl-CoA O-methyltransferase	Flavonoid 3',5'-methyltransferase OS=Vitis vinifera GN=FAOMT PE=1 SV=1	O-methyltransferase
		c63190_g1	1675.75	425.793	1.9766	4.7915e-09	TRUE	1656.02	1906.86	-0.20347	1	FALSE	1752.02	407.111	2.1055	1.0487e-07	TRUE	2083.43	444.746	2.2279	1	FALSE	2157.8	428.836	2.3311	1	FALSE	442.473	475.559	-0.10404	1	FALSE	1081	PREDICTED: bifunctional dihydroflavonol 4-reductase/flavanone 4-reductase-like [Fragaria vesca subsp. vesca]	PREDICTED: Fragaria vesca subsp. vesca bifunctional dihydroflavonol 4-reductase/flavanone 4-reductase-like (LOC101293459), mRNA	bifunctional dihydroflavonol 4-reductase/flavanone 4-reductase	Bifunctional dihydroflavonol 4-reductase/flavanone 4-reductase OS=Malus domestica GN=DFR PE=1 SV=1	Flavonol reductase/cinnamoyl-CoA reductase
		c64617_g1	5094.15	2127.7	1.2595	0.00026354	TRUE	5032.93	4902.88	0.037766	1	FALSE	5325.31	2568.79	1.0518	0.027765	TRUE	5331.29	2223.45	1.2617	1	FALSE	5525.66	2697.05	1.0348	1	FALSE	2779.88	2378.03	0.22525	1	FALSE	1210	PREDICTED: bifunctional dihydroflavonol 4-reductase/flavanone 4-reductase-like [Fragaria vesca subsp. vesca]	PREDICTED: Fragaria vesca subsp. vesca bifunctional dihydroflavonol 4-reductase/flavanone 4-reductase-like (LOC101293459), mRNA	bifunctional dihydroflavonol 4-reductase/flavanone 4-reductase	Bifunctional dihydroflavonol 4-reductase/flavanone 4-reductase OS=Pyrus communis GN=DFR PE=1 SV=1	--
		c67175_g1	3.68504	1023.97	-8.1183	1.2351e-56	TRUE	3.64166	112.855	-4.9537	0.069522	FALSE	3.85276	441.525	-6.8405	3.9068e-07	TRUE	121.54	1069.71	-3.1377	1.4953e-15	TRUE	126.159	462.46	-1.8741	1	FALSE	476.292	1143.9	-1.264	0.0073662	TRUE	1716	PREDICTED: shikimate O-hydroxycinnamoyltransferase-like [Fragaria vesca subsp. vesca]	PREDICTED: Fragaria vesca subsp. vesca shikimate O-hydroxycinnamoyltransferase-like (LOC101303591), mRNA	shikimate O-hydroxycinnamoyltransferase	Shikimate O-hydroxycinnamoyltransferase OS=Arabidopsis thaliana GN=HST PE=2 SV=1	--
		c70308_g1	24155.5	4411.99	2.4529	4.9555e-15	TRUE	23872.9	23699.7	0.010507	1	FALSE	25255.9	8810.84	1.5193	0.0074089	TRUE	25757.7	4609.87	2.4822	0.37009	FALSE	26698.8	9282.14	1.5242	1	FALSE	9577.68	4930.02	0.95808	1	FALSE	2249	anthocyanidin synthase [Fragaria x ananassa]	PREDICTED: Fragaria vesca subsp. vesca leucoanthocyanidin dioxygenase-like (LOC101308284), mRNA	leucoanthocyanidin dioxygenase	Leucoanthocyanidin dioxygenase OS=Malus domestica GN=ANS PE=2 SV=1	Iron/ascorbate family oxidoreductases
		c71005_g1	36941.2	3153.35	3.5503	6.8031e-15	TRUE	36512.3	30423.1	0.26322	1	FALSE	38625.9	5783.32	2.7396	9.8717e-06	TRUE	33214.1	3291.98	3.3348	1	FALSE	34403.8	6112.71	2.4927	1	FALSE	6313.99	3519.18	0.84331	1	FALSE	1775	flavanone 3-hydroxylase [Fragaria x ananassa]>gi|71979912|dbj|BAE17126.1| flavanone 3-hydroxylase [Fragaria x ananassa]	PREDICTED: Fragaria vesca subsp. vesca naringenin,2-oxoglutarate 3-dioxygenase-like (LOC101300182), mRNA	naringenin 3-dioxygenase	Naringenin,2-oxoglutarate 3-dioxygenase OS=Malus domestica PE=2 SV=1	Iron/ascorbate family oxidoreductases
		c72378_g2	7.62336	655.087	-6.4251	4.4184e-16	TRUE	7.547	25.1768	-1.7381	0.96731	FALSE	7.97774	38.7577	-2.2804	1	FALSE	27.1889	683.957	-4.6528	3.0858e-11	TRUE	28.2102	40.5034	-0.52183	1	FALSE	41.6841	731.198	-4.1327	7.2246e-09	TRUE	1836	uncharacterized protein LOC101314754 [Fragaria vesca]>gi|332348703|gb|AEE60884.1| flavonoid 3'-hydroxylase [Fragaria vesca]>gi|530410100|gb|AGT28740.1| flavonoid 3'-hydroxylase [Fragaria vesca]	Fragaria vesca flavonoid 3'-monooxygenase-like (LOC101314754), mRNA >gnl|BL_ORD_ID|18276117 Fragaria vesca dev-stage 4 flavonoid 3'-hydroxylase mRNA, complete cds	flavonoid 3'-monooxygenase	Flavonoid 3'-monooxygenase OS=Petunia hybrida GN=CYP75B2 PE=2 SV=1	Cytochrome P450 CYP2 subfamily
		c75429_g1	49.6522	2024.78	-5.3498	1.875e-05	TRUE	49.0595	305.267	-2.6375	0.088979	FALSE	51.9076	699.344	-3.752	4.9265e-09	TRUE	329.181	2113.23	-2.6825	0.04391	TRUE	341.624	733.142	-1.1017	1	FALSE	755.283	2258.79	-1.5805	0.57683	FALSE	2297	PREDICTED: shikimate O-hydroxycinnamoyltransferase-like [Fragaria vesca subsp. vesca]	PREDICTED: Fragaria vesca subsp. vesca shikimate O-hydroxycinnamoyltransferase-like (LOC101298438), mRNA	shikimate O-hydroxycinnamoyltransferase	Shikimate O-hydroxycinnamoyltransferase OS=Arabidopsis thaliana GN=HST PE=2 SV=1	--
		c78027_g1	7413.44	1202.86	2.6237	4.1178e-05	TRUE	7328.66	7517.86	-0.036772	1	FALSE	7752.24	1222.56	2.6647	0.00071757	TRUE	8205.2	1256.22	2.7074	1	FALSE	8499.47	1290.13	2.7199	1	FALSE	1331.93	1343.16	-0.012121	1	FALSE	2300	RecName: Full=Chalcone--flavonone isomerase 2; Short=Chalcone isomerase 2 [Fragaria x ananassa]>gi|71979900|dbj|BAE17120.1| chalcone isomerase [Fragaria x ananassa]	PREDICTED: Fragaria vesca subsp. vesca chalcone--flavonone isomerase 1-like (LOC101292744), mRNA	chalcone isomerase	Chalcone--flavonone isomerase 2 OS=Fragaria ananassa GN=CHI2 PE=2 SV=1	--
		c78983_g2	56660	5982.87	3.2434	1.9022e-24	TRUE	55994.4	53060.4	0.077648	1	FALSE	59239.6	5733.8	3.369	3.609e-16	TRUE	58004.6	6244.82	3.2154	1	FALSE	60070	6064.35	3.3082	1	FALSE	6265.36	6675.28	-0.09143	1	FALSE	2107	PREDICTED: chalcone synthase 2-like [Fragaria vesca subsp. vesca]	Fragaria vesca subsp. americana clone fosmid 73I22, complete sequence	chalcone synthase	Polyketide synthase 1 OS=Rubus idaeus GN=PKS1 PE=1 SV=1	--
		c105250_g1	1.12336	0	Inf	1	FALSE	1.10668	0	Inf	1	FALSE	1.17258	0	Inf	1	FALSE	0	0	NA	NA	NA	0	0	NA	NA	NA	0	0	NA	NA	NA	228	hypothetical protein OsI_07153 [Oryza sativa Indica Group]	Oryza sativa Japonica Group Os02g0467600 (Os02g0467600) mRNA, complete cds	trans-cinnamate 4-monooxygenase	Cytochrome P450 CYP73A100 OS=Panax ginseng PE=2 SV=1	--
		c107167_g1	0.561679	2.30444	-2.0366	1	FALSE	0.553341	0	Inf	1	FALSE	0.586288	0.887553	-0.59822	1	FALSE	0	2.40612	#NAME?	1	FALSE	0	0.931769	#NAME?	1	FALSE	0.960352	2.57238	-1.4215	1	FALSE	601	PREDICTED: flavonol synthase/flavanone 3-hydroxylase-like [Prunus mume]	Vitis vinifera clone SS0AEB11YK23	flavonol synthase	Flavonol synthase/flavanone 3-hydroxylase OS=Citrus unshiu GN=FLS PE=1 SV=1	Iron/ascorbate family oxidoreductases
		c22926_g1	0.5	2.27942	-2.1887	1	FALSE	0.495409	1.43779	-1.5372	1	FALSE	0.523474	0.440732	0.24822	1	FALSE	1.56223	2.3769	-0.60548	1	FALSE	1.61937	0.466467	1.7956	1	FALSE	0.482037	2.53956	-2.3974	1	FALSE	685	Os04g0500700 [Oryza sativa Japonica Group]>gi|90265141|emb|CAC09509.2| H0711G06.15 [Oryza sativa Indica Group]>gi|113564796|dbj|BAF15139.1| Os04g0500700 [Oryza sativa Japonica Group]>gi|215737721|dbj|BAG96851.1| unnamed protein product [Oryza sativa Japonica Group]>gi|215767368|dbj|BAG99596.1| unnamed protein product [Oryza sativa Japonica Group]>gi|218195146|gb|EEC77573.1| hypothetical protein O…	Oryza sativa Japonica Group Os04g0500700 (Os04g0500700) mRNA, complete cds	shikimate O-hydroxycinnamoyltransferase	Shikimate O-hydroxycinnamoyltransferase OS=Nicotiana tabacum GN=HST PE=1 SV=1	--
		c41348_g1	3.18504	1.85356	0.78101	1	FALSE	3.14625	2.78178	0.17762	1	FALSE	3.32929	1.78119	0.90237	1	FALSE	3.0003	1.93659	0.63159	1	FALSE	3.11361	1.86237	0.74145	1	FALSE	1.91698	2.07103	-0.11151	1	FALSE	880	PREDICTED: tricin synthase 1-like [Setaria italica]	Oryza sativa Japonica Group clone KCS005B02 ABI3 interacting protein mRNA, complete cds	caffeoyl-CoA O-methyltransferase	Tricin synthase 1 OS=Oryza sativa subsp. japonica GN=ROMT-15 PE=1 SV=1	O-methyltransferase
		c45810_g1	0	0.450881	#NAME?	1	FALSE	0	0	NA	NA	NA	0	0.893642	#NAME?	1	FALSE	0	0.469534	#NAME?	1	FALSE	0	0.930605	#NAME?	1	FALSE	0.95663	0.501346	0.93215	1	FALSE	301	PREDICTED: shikimate O-hydroxycinnamoyltransferase-like [Fragaria vesca subsp. vesca]	PREDICTED: Fragaria vesca subsp. vesca shikimate O-hydroxycinnamoyltransferase-like (LOC101306124), mRNA	shikimate O-hydroxycinnamoyltransferase	Shikimate O-hydroxycinnamoyltransferase OS=Arabidopsis thaliana GN=HST PE=2 SV=1	--
		c45810_g2	2.06168	0.450881	2.193	1	FALSE	2.03957	0	Inf	1	FALSE	2.15671	0.881463	1.2909	1	FALSE	0	0.469534	#NAME?	1	FALSE	0	0.932933	#NAME?	1	FALSE	0.964074	0.501346	0.94334	1	FALSE	417	PREDICTED: shikimate O-hydroxycinnamoyltransferase-like [Fragaria vesca subsp. vesca]	PREDICTED: Fragaria vesca subsp. vesca shikimate O-hydroxycinnamoyltransferase-like (LOC101291126), mRNA	shikimate O-hydroxycinnamoyltransferase	Shikimate O-hydroxycinnamoyltransferase OS=Arabidopsis thaliana GN=HST PE=2 SV=1	--
		c51804_g1	6.93176	5.9365	0.22361	1	FALSE	6.84584	4.31338	0.66641	1	FALSE	7.24486	2.22193	1.7051	1	FALSE	4.68668	6.19162	-0.40175	1	FALSE	4.85812	2.32884	1.0608	1	FALSE	2.39902	6.61597	-1.4635	1	FALSE	1132	PREDICTED: chalcone synthase 2-like [Fragaria vesca subsp. vesca]	PREDICTED: Fragaria vesca subsp. vesca chalcone synthase 2-like (LOC101312122), mRNA	chalcone synthase	4-hydroxycoumarin synthase 1 OS=Sorbus aucuparia GN=BIS2 PE=1 SV=1	--
		c53879_g1	1.5	2.35447	-0.65044	1	FALSE	1.48623	1.79199	-0.26991	1	FALSE	1.57042	0.881463	0.83318	1	FALSE	1.91743	2.46458	-0.36217	1	FALSE	1.99232	0.932933	1.0946	1	FALSE	0.964074	2.63803	-1.4522	1	FALSE	425	PREDICTED: probable caffeoyl-CoA O-methyltransferase At4g26220-like [Fragaria vesca subsp. vesca]	PREDICTED: Fragaria vesca subsp. vesca probable caffeoyl-CoA O-methyltransferase At4g26220-like (LOC101297735), mRNA	caffeoyl-CoA O-methyltransferase	Caffeoyl-CoA O-methyltransferase 3 OS=Nicotiana tabacum GN=CCOAOMT3 PE=2 SV=2	--
		c54277_g1	0	6.31234	#NAME?	1	FALSE	0	0.447997	#NAME?	1	FALSE	0	0.440732	#NAME?	1	FALSE	0.479357	6.57347	-3.7775	1	FALSE	0.49808	0.466467	0.094604	1	FALSE	0.482037	7.01885	-3.864	1	FALSE	549	PREDICTED: shikimate O-hydroxycinnamoyltransferase-like [Fragaria vesca subsp. vesca]	PREDICTED: Fragaria vesca subsp. vesca shikimate O-hydroxycinnamoyltransferase-like (LOC101306124), mRNA	shikimate O-hydroxycinnamoyltransferase	Shikimate O-hydroxycinnamoyltransferase OS=Arabidopsis thaliana GN=HST PE=2 SV=1	--
		c58853_g1	25.6785	4.55884	2.4938	0.52201	FALSE	25.4077	4.57377	2.4738	1	FALSE	26.8647	4.8785	2.4612	0.70779	FALSE	4.91773	4.75379	0.048912	1	FALSE	5.10593	5.12531	-0.0054649	1	FALSE	5.2838	5.07911	0.056999	1	FALSE	1251	PREDICTED: probable caffeoyl-CoA O-methyltransferase At4g26220-like [Glycine max]	PREDICTED: Fragaria vesca subsp. vesca probable caffeoyl-CoA O-methyltransferase At4g26220-like (LOC101296965), mRNA	caffeoyl-CoA O-methyltransferase	Probable caffeoyl-CoA O-methyltransferase At4g26220 OS=Arabidopsis thaliana GN=At4g26220 PE=2 SV=1	O-methyltransferase
		c61628_g1	2.68504	1.35264	0.98916	1	FALSE	2.65084	0	Inf	1	FALSE	2.80581	5.31314	-0.92115	1	FALSE	0	1.4086	#NAME?	1	FALSE	0	5.59294	#NAME?	1	FALSE	5.76955	1.50404	1.9396	1	FALSE	785	PREDICTED: shikimate O-hydroxycinnamoyltransferase-like [Fragaria vesca subsp. vesca]	PREDICTED: Fragaria vesca subsp. vesca shikimate O-hydroxycinnamoyltransferase-like (LOC101291126), mRNA	shikimate O-hydroxycinnamoyltransferase	Shikimate O-hydroxycinnamoyltransferase OS=Arabidopsis thaliana GN=HST PE=2 SV=1	--
		c63616_g1	112.483	161.159	-0.51878	0.82654	FALSE	111.142	156.525	-0.494	1	FALSE	117.593	161.252	-0.45552	1	FALSE	169.231	168.367	0.0073855	1	FALSE	175.556	169.085	0.054181	1	FALSE	174.205	180.049	-0.047599	1	FALSE	642	PREDICTED: probable caffeoyl-CoA O-methyltransferase At4g26220-like [Fragaria vesca subsp. vesca]	PREDICTED: Fragaria vesca subsp. vesca probable caffeoyl-CoA O-methyltransferase At4g26220-like (LOC101308793), mRNA	caffeoyl-CoA O-methyltransferase	Probable caffeoyl-CoA O-methyltransferase At4g26220 OS=Arabidopsis thaliana GN=At4g26220 PE=2 SV=1	O-methyltransferase
		c68985_g1	1684.82	3928.05	-1.2212	0.7869	FALSE	1663.59	1404.64	0.24409	1	FALSE	1760.73	1617.04	0.12282	1	FALSE	1520.17	4098.05	-1.4307	0.944	FALSE	1576.74	1695.5	-0.10476	1	FALSE	1746.81	4379.52	-1.3261	1	FALSE	1473	PREDICTED: caffeoyl-CoA O-methyltransferase isoform X1 [Musa acuminata subsp. malaccensis]	PREDICTED: Fragaria vesca subsp. vesca caffeoyl-CoA O-methyltransferase 1-like (LOC101295967), mRNA	caffeoyl-CoA O-methyltransferase	Caffeoyl-CoA O-methyltransferase 1 OS=Populus trichocarpa GN=CCOAOMT1 PE=2 SV=1	O-methyltransferase
		c69506_g2	337.85	637.453	-0.91594	0.44857	FALSE	333.441	480.907	-0.52833	1	FALSE	352.988	622.482	-0.81841	1	FALSE	520.304	665.53	-0.35515	1	FALSE	539.693	655.314	-0.28005	1	FALSE	676.024	711.49	-0.073769	1	FALSE	1611	leucoanthocyanidin reductase [Fragaria x ananassa]	PREDICTED: Fragaria vesca subsp. vesca leucoanthocyanidin reductase-like (LOC101306809), mRNA	leucoanthocyanidin reductase	Leucoanthocyanidin reductase OS=Desmodium uncinatum GN=LAR PE=1 SV=1	--
		c69531_g1	17943.1	10886.2	0.72093	0.19781	FALSE	17734.1	20591.3	-0.21551	1	FALSE	18761	16344.3	0.19895	1	FALSE	22276.8	11380.5	0.96898	0.040046	TRUE	23107.2	17164	0.42895	1	FALSE	17692.4	12173.9	0.53934	0.92	FALSE	3236	PREDICTED: F-box/FBD/LRR-repeat protein At1g13570-like [Fragaria vesca subsp. vesca]	PREDICTED: Fragaria vesca subsp. vesca F-box/FBD/LRR-repeat protein At1g13570-like (LOC101305319), mRNA	bifunctional dihydroflavonol 4-reductase/flavanone 4-reductase	Bifunctional dihydroflavonol 4-reductase/flavanone 4-reductase OS=Malus domestica GN=DFR PE=1 SV=1	Flavonol reductase/cinnamoyl-CoA reductase
		c73699_g1	937.186	4140.15	-2.1433	0.25146	FALSE	926.637	2236.1	-1.2709	1	FALSE	980.109	1279.32	-0.38436	1	FALSE	2436.28	4319.81	-0.82629	1	FALSE	2524.34	1342.61	0.91086	1	FALSE	1383.65	4616.76	-1.7384	0.92	FALSE	1984	PREDICTED: trans-cinnamate 4-monooxygenase-like [Fragaria vesca subsp. vesca]	PREDICTED: Fragaria vesca subsp. vesca trans-cinnamate 4-monooxygenase-like (LOC101294342), mRNA	trans-cinnamate 4-monooxygenase	Trans-cinnamate 4-monooxygenase OS=Glycine max GN=CYP73A11 PE=2 SV=1	Cytochrome P450 CYP2 subfamily
		c76097_g1	2241.6	1449.23	0.62924	0.22297	FALSE	2214.35	2624.95	-0.2454	1	FALSE	2343.15	2206.37	0.086771	1	FALSE	2840.88	1514.63	0.90737	0.084506	FALSE	2946.6	2316.94	0.34683	1	FALSE	2388.24	1620.03	0.55993	0.91436	FALSE	1866	PREDICTED: probable caffeoyl-CoA O-methyltransferase At4g26220-like [Fragaria vesca subsp. vesca]	PREDICTED: Fragaria vesca subsp. vesca probable caffeoyl-CoA O-methyltransferase At4g26220-like (LOC101312002), mRNA	caffeoyl-CoA O-methyltransferase	Probable caffeoyl-CoA O-methyltransferase At4g26220 OS=Arabidopsis thaliana GN=At4g26220 PE=2 SV=1	O-methyltransferase
		c76146_g1	87.2493	98.0384	-0.1682	1	FALSE	86.2033	98.9781	-0.19937	1	FALSE	91.2099	122.066	-0.4204	1	FALSE	107.262	102.405	0.066852	1	FALSE	111.231	128.113	-0.20385	1	FALSE	132.032	109.502	0.26992	1	FALSE	612	PREDICTED: probable caffeoyl-CoA O-methyltransferase At4g26220-like [Fragaria vesca subsp. vesca]	PREDICTED: Fragaria vesca subsp. vesca probable caffeoyl-CoA O-methyltransferase At4g26220-like (LOC101308793), mRNA	caffeoyl-CoA O-methyltransferase	Probable caffeoyl-CoA O-methyltransferase At4g26220 OS=Arabidopsis thaliana GN=At4g26220 PE=2 SV=1	O-methyltransferase
		c77444_g1	344.442	256.541	0.42507	0.84843	FALSE	340.328	280.842	0.27717	1	FALSE	360.086	277.64	0.37513	1	FALSE	304.01	268.126	0.1812	1	FALSE	315.313	291.675	0.11242	1	FALSE	300.691	286.788	0.068297	1	FALSE	1367	PREDICTED: putative caffeoyl-CoA O-methyltransferase At1g67980-like [Fragaria vesca subsp. vesca]	PREDICTED: Fragaria vesca subsp. vesca probable glycosyltransferase At3g07620-like (LOC101306880), mRNA	caffeoyl-CoA O-methyltransferase	Flavonoid 3',5'-methyltransferase OS=Vitis vinifera GN=FAOMT PE=1 SV=1	O-methyltransferase
		c79588_g1	107.135	376.329	-1.8126	0.71114	FALSE	105.706	175.765	-0.73359	1	FALSE	111.918	107.455	0.058717	1	FALSE	190.947	392.508	-1.0396	1	FALSE	197.937	112.732	0.81214	1	FALSE	116.165	419.412	-1.8522	1	FALSE	3497	PREDICTED: UPF0695 membrane protein C977.11/PB8B6.06c-like [Fragaria vesca subsp. vesca]	PREDICTED: Fragaria vesca subsp. vesca UPF0695 membrane protein C977.11/PB8B6.06c-like (LOC101295675), mRNA	flavonol synthase	Flavonol synthase/flavanone 3-hydroxylase OS=Malus domestica GN=FLS PE=2 SV=1	--
		c80078_g1	0.561679	29.6075	-5.7201	0.21737	FALSE	0.553341	9.85593	-4.1548	1	FALSE	0.586288	3.12166	-2.4126	1	FALSE	10.5459	30.8704	-1.5495	1	FALSE	10.9578	3.25828	1.7498	1	FALSE	3.35193	32.9814	-3.2986	1	FALSE	817	PREDICTED: trans-cinnamate 4-monooxygenase-like [Fragaria vesca subsp. vesca]	PREDICTED: Fragaria vesca subsp. vesca trans-cinnamate 4-monooxygenase-like (LOC101306528), mRNA	trans-cinnamate 4-monooxygenase	Cytochrome P450 CYP73A100 OS=Panax ginseng PE=2 SV=1	Cytochrome P450 CYP2 subfamily
		c84422_g1	0	0	NA	NA	NA	0	0.494899	#NAME?	1	FALSE	0	0	NA	NA	NA	0.541434	0	Inf	1	FALSE	0.560647	0	Inf	1	FALSE	0	0	NA	NA	NA	249	unknown [Zea mays]>gi|413937744|gb|AFW72295.1| hypothetical protein ZEAMMB73_779483 [Zea mays]	Oryza sativa Japonica Group Os04g0500700 (Os04g0500700) mRNA, complete cds	shikimate O-hydroxycinnamoyltransferase	Shikimate O-hydroxycinnamoyltransferase OS=Nicotiana tabacum GN=HST PE=1 SV=1	--
		c92027_g1	0	0.926778	#NAME?	1	FALSE	0	0	NA	NA	NA	0	0.440732	#NAME?	1	FALSE	0	0.968295	#NAME?	1	FALSE	0	0.466467	#NAME?	1	FALSE	0.482037	1.03552	-1.1031	1	FALSE	216	PREDICTED: shikimate O-hydroxycinnamoyltransferase-like [Musa acuminata subsp. malaccensis]	PREDICTED: Musa acuminata subsp. malaccensis shikimate O-hydroxycinnamoyltransferase-like (LOC103983932), mRNA	shikimate O-hydroxycinnamoyltransferase	Shikimate O-hydroxycinnamoyltransferase OS=Nicotiana tabacum GN=HST PE=1 SV=1	--
		c94339_g1	0	0	NA	NA	NA	0	0.895993	#NAME?	1	FALSE	0	1.77511	#NAME?	1	FALSE	0.958714	0	Inf	1	FALSE	0.99616	1.86354	-0.90359	1	FALSE	1.9207	0	Inf	1	FALSE	394	PREDICTED: probable caffeoyl-CoA O-methyltransferase At4g26220-like isoform 2 [Fragaria vesca subsp. vesca]	PREDICTED: Fragaria vesca subsp. vesca probable caffeoyl-CoA O-methyltransferase At4g26220-like, transcript variant 2 (LOC101309377), mRNA	caffeoyl-CoA O-methyltransferase	Probable caffeoyl-CoA O-methyltransferase At4g26220 OS=Arabidopsis thaliana GN=At4g26220 PE=2 SV=1	O-methyltransferase
		c98687_g1	0.5	1.37766	-1.4622	1	FALSE	0.495409	0	Inf	1	FALSE	0.523474	1.78119	-1.7667	1	FALSE	0	1.43783	#NAME?	1	FALSE	0	1.86237	#NAME?	1	FALSE	1.91698	1.53686	0.31885	1	FALSE	535	PREDICTED: phenylpropanoylacetyl-CoA synthase [Musa acuminata subsp. malaccensis]	PREDICTED: Musa acuminata subsp. malaccensis phenylpropanoylacetyl-CoA synthase (LOC103975557), mRNA	chalcone synthase	Phenylpropanoylacetyl-CoA synthase OS=Curcuma longa GN=DCS PE=1 SV=1	--
MYB transcription factors	DEGs	c54096_g1	0	22.3934	#NAME?	0.042325	TRUE	0	0.494899	#NAME?	1	FALSE	0	1.32828	#NAME?	1	FALSE	0.541434	23.3579	-5.431	0.16035	FALSE	0.560647	1.39824	-1.3184	1	FALSE	1.44239	24.9599	-4.1131	0.49493	FALSE	772	PREDICTED: transcription repressor MYB5-like [Fragaria vesca subsp. vesca]	PREDICTED: Fragaria vesca subsp. vesca transcription repressor MYB5-like (LOC101309064), mRNA	myb proto-oncogene protein, plant	Transcription repressor MYB4 OS=Arabidopsis thaliana GN=MYB4 PE=1 SV=1	Transcription factor, Myb superfamily
		c60174_g1	1874.85	943.992	0.98993	1	FALSE	1849.81	444.256	2.0579	1	FALSE	1958.54	260.711	2.9093	0.40223	FALSE	481.562	985.716	-1.0335	0.054301	FALSE	499.361	272.883	0.8718	1	FALSE	280.981	1053.86	-1.9071	0.0013221	TRUE	2401	transcription factor MYB1 [Fragaria x ananassa]>gi|301072403|gb|ADK56163.1| transcription factor [Fragaria chiloensis]	Fragaria x ananassa transcription factor MYB1 (MYB1) mRNA, complete cds	--	Transcription repressor MYB6 OS=Arabidopsis thaliana GN=MYB6 PE=1 SV=1	Transcription factor, Myb superfamily
		c64359_g1	1.06168	40.0022	-5.2357	4.4805e-05	TRUE	1.04875	2.78178	-1.4073	1	FALSE	1.10976	7.55942	-2.768	1	FALSE	3.0003	41.7555	-3.7988	0.0014318	TRUE	3.11361	7.91713	-1.3464	1	FALSE	8.15369	44.6347	-2.4526	0.074983	FALSE	1058	putative MYB transcription factor [Rosa rugosa]	PREDICTED: Fragaria vesca subsp. vesca transcription factor RAX1-like (LOC101300019), misc_RNA	myb proto-oncogene protein, plant	Transcription factor RAX3 OS=Arabidopsis thaliana GN=RAX3 PE=2 SV=1	Transcription factor, Myb superfamily
		c64844_g1	0	54.9563	#NAME?	0.0015009	TRUE	0	18.8838	#NAME?	0.082132	FALSE	0	25.7025	#NAME?	0.00095071	TRUE	20.3365	57.3378	-1.4954	0.99734	FALSE	21.1095	27.0283	-0.35658	1	FALSE	27.8725	61.2776	-1.1365	1	FALSE	1119	PREDICTED: transcription factor MYB39-like [Fragaria vesca subsp. vesca]	PREDICTED: Fragaria vesca subsp. vesca transcription factor MYB39-like (LOC101310421), mRNA	myb proto-oncogene protein, plant	Transcription factor MYB39 OS=Arabidopsis thaliana GN=MYB39 PE=2 SV=1	--
		c67567_g1	67.584	99.0902	-0.55206	0.94534	FALSE	66.8044	95.936	-0.52213	1	FALSE	70.6689	225.229	-1.6722	0.0033853	TRUE	104.031	103.52	0.0071061	1	FALSE	107.87	236.159	-1.1305	1	FALSE	243.306	110.702	1.1361	0.14488	FALSE	807	PREDICTED: transcription factor MYB44-like [Fragaria vesca subsp. vesca]	PREDICTED: Fragaria vesca subsp. vesca transcription factor MYB44-like (LOC101306948), mRNA	myb proto-oncogene protein, plant	Transcription factor MYB44 OS=Arabidopsis thaliana GN=MYB44 PE=2 SV=1	Transcription factor, Myb superfamily
		c67743_g1	3.24672	98.139	-4.9178	2.0853e-10	TRUE	3.20418	9.28825	-1.5355	1	FALSE	3.3921	32.5083	-3.2606	0.4701	FALSE	10.0217	102.466	-3.3539	2.2669e-06	TRUE	10.3996	33.988	-1.7085	1	FALSE	34.984	109.544	-1.6467	0.16178	FALSE	1062	PREDICTED: transcription factor MYB39-like [Fragaria vesca subsp. vesca]	PREDICTED: Fragaria vesca subsp. vesca transcription factor MYB39-like (LOC101311397), mRNA	myb proto-oncogene protein, plant	Myb-related protein Pp1 (Fragment) OS=Physcomitrella patens subsp. patens GN=PP1 PE=2 SV=1	--
		c68086_g1	0.5	101.095	-7.6596	8.3853e-07	TRUE	0.495409	3.18288	-2.6836	1	FALSE	0.523474	8.41044	-4.006	0.64827	FALSE	3.41758	105.519	-4.9484	0.00012321	TRUE	3.54913	8.85588	-1.3192	1	FALSE	9.13637	112.791	-3.6259	0.0059581	TRUE	1182	PREDICTED: transcription factor MYB12-like [Fragaria vesca subsp. vesca]	PREDICTED: Fragaria vesca subsp. vesca transcription factor MYB12-like (LOC101306459), mRNA	myb proto-oncogene protein, plant	Myb-related protein 308 OS=Antirrhinum majus GN=MYB308 PE=2 SV=1	Transcription factor, Myb superfamily
		c68086_g2	13.4186	20.2891	-0.59646	1	FALSE	13.2223	0.494899	4.7397	1	FALSE	14.0081	5.34358	1.3904	1	FALSE	0.541434	21.1856	-5.2902	0.015151	TRUE	0.560647	5.58712	-3.3169	1	FALSE	5.75095	22.6501	-1.9776	0.81655	FALSE	1225	transcription factor MYB9 [Fragaria x ananassa]	PREDICTED: Fragaria vesca subsp. vesca transcription factor TT2-like (LOC101301599), mRNA	--	Myb-related protein 305 OS=Antirrhinum majus GN=MYB305 PE=2 SV=1	Transcription factor, Myb superfamily
		c69480_g1	77.0092	127.043	-0.72222	0.52681	FALSE	76.0953	161.01	-1.0813	0.37218	FALSE	80.5101	276.342	-1.7792	0.00069401	TRUE	173.803	132.801	0.38819	1	FALSE	180.344	290.271	-0.68665	1	FALSE	299.23	142.054	1.0748	0.14818	FALSE	1130	PREDICTED: transcription factor MYB3-like [Fragaria vesca subsp. vesca]	PREDICTED: Fragaria vesca subsp. vesca transcription factor MYB3-like (LOC101296667), mRNA	--	Transcription repressor MYB6 OS=Arabidopsis thaliana GN=MYB6 PE=1 SV=1	Transcription factor, Myb superfamily
		c70559_g1	1363.23	368.233	1.8883	0.1845	FALSE	1348.2	1650.29	-0.29169	1	FALSE	1425.84	957.57	0.57436	1	FALSE	1790.43	384.594	2.2189	0.02084	TRUE	1856.36	1006.5	0.88313	1	FALSE	1037.78	411.226	1.3355	0.0092827	TRUE	2070	PREDICTED: transcription factor MYB29-like [Fragaria vesca subsp. vesca]	PREDICTED: Fragaria vesca subsp. vesca transcription factor MYB29-like (LOC101313714), mRNA	myb proto-oncogene protein, plant	Transcription factor MYB86 OS=Arabidopsis thaliana GN=MYB86 PE=2 SV=1	Transcription factor, Myb superfamily
		c72967_g1	31.2336	174.711	-2.4838	4.3972e-06	TRUE	30.8832	69.7112	-1.1746	1	FALSE	32.6647	129.92	-1.9918	0.0029213	TRUE	75.1143	182.425	-1.2801	0.1568	FALSE	77.963	136.525	-0.8083	1	FALSE	140.757	195.032	-0.47051	1	FALSE	1757	PREDICTED: myb family transcription factor APL-like isoform 1 [Fragaria vesca subsp. vesca]	PREDICTED: Fragaria vesca subsp. vesca myb family transcription factor APL-like, transcript variant 1 (LOC101306017), mRNA	--	Myb family transcription factor APL OS=Arabidopsis thaliana GN=APL PE=2 SV=2	--
		c72990_g1	283.268	729.852	-1.3654	0.00048315	TRUE	280.008	474.836	-0.76196	1	FALSE	296.202	795.75	-1.4257	0.021413	TRUE	512.154	762.434	-0.57403	0.80902	FALSE	531.494	834.218	-0.65037	1	FALSE	859.416	815.307	0.076013	1	FALSE	1389	PREDICTED: transcription factor MYB44-like [Fragaria vesca subsp. vesca]	PREDICTED: Fragaria vesca subsp. vesca transcription factor MYB44-like (LOC101307149), mRNA	myb proto-oncogene protein, plant	Transcription factor MYB44 OS=Arabidopsis thaliana GN=MYB44 PE=2 SV=1	Transcription factor, Myb superfamily
		c75011_g1	28.6719	197.931	-2.7873	0.00022197	TRUE	28.3482	88.3815	-1.6405	0.74364	FALSE	29.9845	154.048	-2.3611	0.00010983	TRUE	95.2818	206.634	-1.1168	0.49765	FALSE	98.8873	161.651	-0.70902	1	FALSE	166.586	220.896	-0.40711	1	FALSE	1733	PREDICTED: transcription factor MYB1R1-like [Fragaria vesca subsp. vesca]	PREDICTED: Fragaria vesca subsp. vesca transcription factor MYB1R1-like (LOC101299856), mRNA	--	Transcription factor MYB1R1 OS=Solanum tuberosum PE=2 SV=1	--
		c76114_g1	2247.35	8.71684	8.0102	8.5851e-72	TRUE	2219.84	1255.45	0.82225	0.48927	FALSE	2349.05	355.404	2.7245	1.0331e-10	TRUE	1363.03	9.09651	7.2273	7.5578e-07	TRUE	1413.06	375.388	1.9124	1	FALSE	387.664	9.72253	5.3173	0.99054	FALSE	775	PREDICTED: transcription factor MYB113-like [Fragaria vesca subsp. vesca]	PREDICTED: Fragaria vesca subsp. vesca transcription factor MYB113-like (LOC101307024), mRNA	--	Transcription factor MYB113 OS=Arabidopsis thaliana GN=MYB113 PE=1 SV=1	Transcription factor, Myb superfamily
		c76851_g2	1356.09	5.9365	7.8356	3.5986e-62	TRUE	1339.61	729.222	0.87738	0.55931	FALSE	1417.52	247.157	2.5199	1.3999e-08	TRUE	792.279	6.19162	6.9995	0.00022234	TRUE	821.27	261.155	1.653	1	FALSE	269.728	6.61597	5.3494	1	FALSE	1537	R2R3 MYB transcription factor [Fragaria x ananassa]	Fragaria x ananassa R2R3 MYB transcription factor (MYB10) gene, complete cds	myb proto-oncogene protein, plant	Transcription factor MYB113 OS=Arabidopsis thaliana GN=MYB113 PE=1 SV=1	Transcription factor, Myb superfamily
		c78662_g2	449.445	745.529	-0.73012	0.16256	FALSE	444.135	617.965	-0.47653	1	FALSE	469.89	1046.53	-1.1552	0.019913	TRUE	668.311	779.034	-0.22117	1	FALSE	693.261	1097.98	-0.66339	1	FALSE	1131.44	833.171	0.44147	1	FALSE	400	PREDICTED: transcription factor MYB44-like [Fragaria vesca subsp. vesca]	PREDICTED: Fragaria vesca subsp. vesca transcription factor MYB44-like (LOC101292274), mRNA	myb proto-oncogene protein, plant	Transcription factor MYB44 OS=Arabidopsis thaliana GN=MYB44 PE=2 SV=1	Transcription factor, Myb superfamily
		c61599_g1	0	12.424	#NAME?	0.053799	FALSE	0	0.494899	#NAME?	1	FALSE	0	5.31314	#NAME?	0.85424	FALSE	0.541434	12.9697	-4.5822	0.19982	FALSE	0.560647	5.59294	-3.3184	1	FALSE	5.76955	13.8646	-1.2649	1	FALSE	511	PREDICTED: myb-related protein 315-like [Malus domestica]	PREDICTED: Fragaria vesca subsp. vesca transcription factor MYB39-like (LOC101311397), mRNA	myb proto-oncogene protein, plant	Myb-related protein Myb4 OS=Oryza sativa subsp. japonica GN=MYB4 PE=2 SV=2	Transcription factor, Myb superfamily
		c74220_g2	6.06168	25.9254	-2.0966	1	FALSE	6.00284	7.99116	-0.41276	1	FALSE	6.3445	21.2647	-1.7449	0.71541	FALSE	8.64569	27.0265	-1.6443	1	FALSE	8.96789	22.3694	-1.3187	1	FALSE	23.0708	28.8722	-0.32361	1	FALSE	1390	PREDICTED: transcription factor MYB39-like [Fragaria vesca subsp. vesca]	PREDICTED: Fragaria vesca subsp. vesca transcription factor MYB39-like (LOC101296299), mRNA	myb proto-oncogene protein, plant	Transcription factor MYB39 OS=Arabidopsis thaliana GN=MYB39 PE=2 SV=1	Transcription factor, Myb superfamily
		c74370_g1	294.139	786.783	-1.4195	0.28907	FALSE	291.251	579.764	-0.9932	1	FALSE	307.844	587.881	-0.93332	1	FALSE	626.497	822.194	-0.39217	1	FALSE	649.966	617.871	0.073059	1	FALSE	637.059	879.357	-0.46502	1	FALSE	1424	PREDICTED: transcription repressor MYB4-like [Fragaria vesca subsp. vesca]	PREDICTED: Fragaria vesca subsp. vesca transcription repressor MYB4-like (LOC101296561), mRNA	myb proto-oncogene protein, plant	Transcription repressor MYB4 OS=Arabidopsis thaliana GN=MYB4 PE=1 SV=1	Transcription factor, Myb superfamily
bHLH transcription factors	DEGs	c59042_g2	3.18504	366.658	-6.847	1.3334e-07	TRUE	3.14625	18.4358	-2.5508	0.67512	FALSE	3.32929	23.1373	-2.7969	0.24853	FALSE	19.8571	382.696	-4.2685	0.00036536	TRUE	20.6114	24.2144	-0.23242	1	FALSE	24.9319	409.068	-4.0363	0.0017714	TRUE	847	PREDICTED: transcription factor bHLH61-like [Fragaria vesca subsp. vesca]	PREDICTED: Fragaria vesca subsp. vesca transcription factor bHLH61-like (LOC101304603), mRNA	--	--	--
		c65003_g1	40.6037	135.535	-1.739	0.0031387	TRUE	40.1481	126.629	-1.6572	0.053817	FALSE	42.4641	133.011	-1.6472	0.019081	TRUE	137.159	141.578	-0.045749	1	FALSE	142.245	139.789	0.025129	1	FALSE	144.127	151.391	-0.070941	1	FALSE	933	PREDICTED: transcription factor bHLH36-like [Fragaria vesca subsp. vesca]	PREDICTED: Fragaria vesca subsp. vesca transcription factor bHLH36-like (LOC101292488), mRNA	--	Transcription factor bHLH36 OS=Arabidopsis thaliana GN=BHLH36 PE=2 SV=1	--
		c65792_g1	2	22.0926	-3.4655	0.047215	TRUE	1.98164	0	Inf	1	FALSE	2.0939	8.93642	-2.0935	1	FALSE	0	23.0637	#NAME?	0.0020203	TRUE	0	9.30605	#NAME?	1	FALSE	9.5663	24.6555	-1.3659	1	FALSE	1323	PREDICTED: transcription factor bHLH137-like [Fragaria vesca subsp. vesca]	PREDICTED: Fragaria vesca subsp. vesca transcription factor bHLH137-like (LOC101313983), mRNA	--	Transcription factor bHLH137 OS=Arabidopsis thaliana GN=BHLH137 PE=2 SV=1	--
		c66496_g1	73.6194	172.708	-1.2302	0.38779	FALSE	72.6794	22.2284	1.7091	0.25887	FALSE	76.9295	32.025	1.2643	0.5196	FALSE	24.0817	180.257	-2.904	0.019546	TRUE	24.9739	33.5297	-0.42502	1	FALSE	34.528	192.675	-2.4803	0.11854	FALSE	512	PREDICTED: transcription factor bHLH96-like [Fragaria vesca subsp. vesca]	PREDICTED: Fragaria vesca subsp. vesca transcription factor bHLH96-like (LOC101307208), mRNA	--	Transcription factor bHLH94 OS=Arabidopsis thaliana GN=BHLH94 PE=2 SV=2	--
		c66496_g2	29.542	74.2679	-1.33	0.12396	FALSE	29.1912	13.6016	1.1018	1	FALSE	30.8849	16.8939	0.8704	1	FALSE	14.7084	77.5532	-2.3986	0.0031237	TRUE	15.2577	17.6978	-0.21403	1	FALSE	18.2281	82.916	-2.1855	0.014065	TRUE	562	PREDICTED: transcription factor bHLH96-like [Fragaria vesca subsp. vesca]	PREDICTED: Fragaria vesca subsp. vesca transcription factor bHLH96-like (LOC101307208), mRNA	--	--	--
		c67910_g1	21.1785	153.669	-2.8592	2.8986e-07	TRUE	20.949	64.0797	-1.613	1	FALSE	22.1534	71.6215	-1.6929	0.61123	FALSE	68.9102	160.589	-1.2206	0.39042	FALSE	71.5456	74.9742	-0.067531	1	FALSE	77.2023	171.756	-1.1536	0.22737	FALSE	1274	PREDICTED: transcription factor bHLH79-like [Fragaria vesca subsp. vesca]	PREDICTED: Fragaria vesca subsp. vesca transcription factor bHLH79-like (LOC101301772), mRNA	--	Transcription factor BPE OS=Arabidopsis thaliana GN=BPE PE=2 SV=1	--
		c70848_g2	1870.24	784.801	1.2528	0.00043821	TRUE	1847.92	2122.39	-0.19979	1	FALSE	1955.19	1970.46	-0.011225	1	FALSE	2297.38	820.451	1.4855	0.00019149	TRUE	2382.81	2071.26	0.20215	1	FALSE	2135.68	877.659	1.283	0.06402	FALSE	1266	PREDICTED: transcription factor bHLH78-like [Fragaria vesca subsp. vesca]	PREDICTED: Fragaria vesca subsp. vesca transcription factor bHLH78-like (LOC101303990), mRNA	--	Transcription factor bHLH78 OS=Arabidopsis thaliana GN=BHLH78 PE=2 SV=1	--
		c71077_g1	661.728	341.832	0.95295	0.03302	TRUE	653.629	565.508	0.20893	1	FALSE	691.675	453.02	0.61052	0.66233	FALSE	611.944	357.069	0.7772	0.31904	FALSE	634.731	475.683	0.41615	1	FALSE	490.306	381.819	0.36079	1	FALSE	1313	PREDICTED: transcription factor bHLH104-like [Fragaria vesca subsp. vesca]	PREDICTED: Fragaria vesca subsp. vesca transcription factor bHLH104-like (LOC101297423), mRNA	--	Transcription factor bHLH104 OS=Arabidopsis thaliana GN=BHLH104 PE=2 SV=1	--
		c71310_g1	1.62336	95.7589	-5.8824	8.573e-12	TRUE	1.60209	9.33515	-2.5427	1	FALSE	1.69605	61.7976	-5.1873	9.1393e-05	TRUE	10.0838	100.029	-3.3103	3.7117e-06	TRUE	10.4621	64.7364	-2.6294	0.28924	FALSE	66.6756	106.963	-0.68188	1	FALSE	1201	PREDICTED: transcription factor bHLH51-like [Fragaria vesca subsp. vesca]	PREDICTED: Fragaria vesca subsp. vesca transcription factor bHLH51-like (LOC101310936), mRNA	--	Transcription factor bHLH51 OS=Arabidopsis thaliana GN=BHLH51 PE=2 SV=1	--
		c74276_g2	13.2402	58.7629	-2.15	0.012983	TRUE	13.0804	33.3086	-1.3485	1	FALSE	13.8406	55.5847	-2.0058	0.14828	FALSE	36.0208	61.3845	-0.76904	1	FALSE	37.3658	58.214	-0.63965	1	FALSE	59.9531	65.6405	-0.13075	1	FALSE	1904	PREDICTED: transcription factor bHLH123-like [Fragaria vesca subsp. vesca]	PREDICTED: Fragaria vesca subsp. vesca transcription factor bHLH123-like (LOC101313194), mRNA	--	Transcription factor bHLH123 OS=Arabidopsis thaliana GN=BHLH123 PE=2 SV=1	--
		c75633_g2	11.8635	111.064	-3.2268	0.015479	TRUE	11.71	22.3012	-0.92937	1	FALSE	12.3958	28.0036	-1.1758	0.93191	FALSE	24.0645	115.907	-2.268	0.17604	FALSE	24.9715	29.342	-0.23269	1	FALSE	30.2232	123.886	-2.0353	0.42472	FALSE	664	transcription factor bHLH33 [Fragaria x ananassa]	Fragaria x ananassa transcription factor bHLH33 mRNA, complete cds	--	Transcription factor MYC1 OS=Arabidopsis thaliana GN=BHLH12 PE=1 SV=1	--
		c75889_g4	31.9803	89.8731	-1.4907	0.043405	TRUE	31.6103	84.7247	-1.4224	0.27684	FALSE	33.4395	86.0622	-1.3638	0.17267	FALSE	91.4642	93.8389	-0.036978	1	FALSE	94.9051	90.3874	0.070364	1	FALSE	93.1727	100.323	-0.10667	1	FALSE	999	PREDICTED: transcription factor bHLH68-like [Fragaria vesca subsp. vesca]	PREDICTED: Fragaria vesca subsp. vesca transcription factor bHLH68-like (LOC101302559), mRNA	--	Transcription factor bHLH68 OS=Arabidopsis thaliana GN=BHLH68 PE=2 SV=2	--
		c76460_g2	4555.69	477.963	3.2527	2.0395e-23	TRUE	4500.31	3977.27	0.17825	1	FALSE	4762.07	3046.58	0.6444	0.4735	FALSE	4301.79	499.801	3.1055	3.7096e-18	TRUE	4462.3	3204.34	0.47776	1	FALSE	3304.64	534.715	2.6277	0.0063456	TRUE	919	PREDICTED: transcription factor bHLH135-like [Fragaria vesca subsp. vesca]	PREDICTED: Fragaria vesca subsp. vesca transcription factor bHLH135-like (LOC101297121), mRNA	--	Transcription factor PRE1 OS=Arabidopsis thaliana GN=PRE1 PE=1 SV=1	--
		c78009_g1	219.102	597.647	-1.4477	0.00024786	TRUE	216.518	426.47	-0.97796	0.27959	FALSE	229.072	548.17	-1.2588	0.01454	TRUE	461.77	624.348	-0.43518	1	FALSE	478.92	575.347	-0.26465	1	FALSE	592.952	667.655	-0.17119	1	FALSE	1588	PREDICTED: transcription factor bHLH48-like [Fragaria vesca subsp. vesca]	PREDICTED: Fragaria vesca subsp. vesca transcription factor bHLH48-like (LOC101298628), mRNA	--	Transcription factor bHLH48 OS=Arabidopsis thaliana GN=BHLH48 PE=2 SV=1	--
		c78009_g2	137.031	328.33	-1.2606	0.0065654	TRUE	135.411	239.047	-0.81996	0.76048	FALSE	143.264	291.808	-1.0263	0.13822	FALSE	258.802	343.069	-0.40665	1	FALSE	268.419	306.039	-0.18923	1	FALSE	315.325	366.901	-0.21855	1	FALSE	2114	PREDICTED: transcription factor bHLH48-like [Fragaria vesca subsp. vesca]	PREDICTED: Fragaria vesca subsp. vesca transcription factor bHLH48-like (LOC101298628), mRNA	--	Transcription factor bHLH60 OS=Arabidopsis thaliana GN=BHLH60 PE=2 SV=1	--
		c78358_g1	320.958	53.3279	2.5894	0.002577	TRUE	316.878	142.858	1.1494	1	FALSE	335.399	65.1712	2.3636	0.0085331	TRUE	155.343	55.6643	1.4806	1	FALSE	161.006	68.4972	1.233	1	FALSE	70.6249	59.502	0.24724	1	FALSE	1121	PREDICTED: transcription factor bHLH122-like [Fragaria vesca subsp. vesca]	PREDICTED: Fragaria vesca subsp. vesca transcription factor bHLH122-like (LOC101302735), mRNA	--	Transcription factor bHLH122 OS=Arabidopsis thaliana GN=BHLH122 PE=1 SV=1	--
		c78358_g2	696.672	185.458	1.9094	0.039138	TRUE	687.79	289.935	1.2462	0.96578	FALSE	728.004	134.853	2.4326	0.011702	TRUE	315.249	193.606	0.70337	1	FALSE	326.745	141.639	1.2059	1	FALSE	146.007	206.966	-0.50336	1	FALSE	1792	PREDICTED: transcription factor bHLH122-like [Fragaria vesca subsp. vesca]	PREDICTED: Fragaria vesca subsp. vesca transcription factor bHLH122-like (LOC101302735), mRNA	--	Transcription factor bHLH130 OS=Arabidopsis thaliana GN=BHLH130 PE=1 SV=1	--
		c79609_g1	314.867	687.045	-1.1257	0.005467	TRUE	310.977	467.49	-0.58813	1	FALSE	329.097	607.23	-0.88373	0.16915	FALSE	507.089	717.688	-0.50112	0.89169	FALSE	525.776	636.752	-0.27628	1	FALSE	656.041	767.444	-0.22627	1	FALSE	2992	PREDICTED: transcription factor bHLH74-like [Fragaria vesca subsp. vesca]	PREDICTED: Fragaria vesca subsp. vesca transcription factor bHLH74-like (LOC101296342), mRNA	--	Transcription factor bHLH74 OS=Arabidopsis thaliana GN=BHLH74 PE=1 SV=1	--
		c79896_g1	561.678	1685.29	-1.5852	6.4308e-06	TRUE	555.274	1253.65	-1.1749	0.043326	TRUE	587.358	1385.83	-1.2384	0.0090559	TRUE	1356.21	1760.55	-0.37644	1	FALSE	1406.77	1453.87	-0.04751	1	FALSE	1498.14	1882.65	-0.32959	1	FALSE	3472	PREDICTED: transcription factor bHLH155-like [Fragaria vesca subsp. vesca]	PREDICTED: Fragaria vesca subsp. vesca transcription factor bHLH155-like (LOC101296543), mRNA	--	Transcription factor bHLH155 OS=Arabidopsis thaliana GN=BHLH155 PE=2 SV=1	--
		c80124_g2	133.785	349.096	-1.3837	0.0017759	TRUE	132.206	274.069	-1.0517	0.24865	FALSE	139.872	392.016	-1.4868	0.0036334	TRUE	295.954	364.584	-0.30088	1	FALSE	307.074	411.345	-0.42176	1	FALSE	423.897	389.817	0.12092	1	FALSE	658	PREDICTED: transcription factor bHLH79-like [Fragaria vesca subsp. vesca]	PREDICTED: Fragaria vesca subsp. vesca transcription factor bHLH79-like (LOC101311284), mRNA	--	Transcription factor bHLH79 OS=Arabidopsis thaliana GN=BHLH79 PE=2 SV=1	--
		c80415_g2	44.5905	161.962	-1.8608	0.00045686	TRUE	44.0475	73.6186	-0.74101	1	FALSE	46.61	124.85	-1.4215	0.060929	FALSE	79.6045	169.132	-1.0872	0.1817	FALSE	82.5782	130.885	-0.66447	1	FALSE	134.838	180.831	-0.42341	1	FALSE	1862	PREDICTED: transcription factor bHLH157-like [Fragaria vesca subsp. vesca]	PREDICTED: Fragaria vesca subsp. vesca uncharacterized LOC101304963 (LOC101304963), mRNA	--	Transcription factor LHW OS=Arabidopsis thaliana GN=LHW PE=1 SV=1	--
		c51001_g1	0	11.9481	#NAME?	0.063896	FALSE	0	2.28689	#NAME?	1	FALSE	0	9.76917	#NAME?	0.23285	FALSE	2.45886	12.4709	-2.3425	0.84061	FALSE	2.55297	10.2483	-2.0051	1	FALSE	10.5601	13.3304	-0.33609	1	FALSE	937	PREDICTED: transcription factor bHLH36-like [Fragaria vesca subsp. vesca]	PREDICTED: Fragaria vesca subsp. vesca transcription factor bHLH36-like (LOC101293108), mRNA	--	Transcription factor bHLH118 OS=Arabidopsis thaliana GN=BHLH118 PE=2 SV=1	--
		c65374_g1	2.5	11.9981	-2.2628	0.64006	FALSE	2.47705	4.97487	-1.006	1	FALSE	2.61737	9.30408	-1.8297	1	FALSE	5.33501	12.5294	-1.2318	1	FALSE	5.54145	9.78648	-0.82053	1	FALSE	10.093	13.3961	-0.40846	1	FALSE	1267	PREDICTED: transcription factor bHLH30-like [Fragaria vesca subsp. vesca]	PREDICTED: Fragaria vesca subsp. vesca transcription factor bHLH30-like (LOC101310012), mRNA	--	Transcription factor bHLH30 OS=Arabidopsis thaliana GN=BHLH30 PE=1 SV=1	Aryl-hydrocarbon receptor nuclear translocator
		c66239_g1	0.5	106.558	-7.7355	0.26604	FALSE	0.495409	3.13598	-2.6622	1	FALSE	0.523474	6.24331	-3.5761	1	FALSE	3.3555	111.042	-5.0484	0.83488	FALSE	3.48656	6.51656	-0.90231	1	FALSE	6.70385	118.604	-4.145	1	FALSE	1650	PREDICTED: transcription factor bHLH61-like [Fragaria vesca subsp. vesca]	PREDICTED: Fragaria vesca subsp. vesca transcription factor bHLH61-like (LOC101296810), mRNA	--	--	--
		c66999_g1	2.18504	38.0491	-4.1221	0.7797	FALSE	2.15543	2.47449	-0.19916	1	FALSE	2.28234	4.88458	-1.0977	1	FALSE	2.70717	39.6454	-3.8723	1	FALSE	2.80323	5.12415	-0.87022	1	FALSE	5.28007	42.3429	-3.0035	1	FALSE	1466	PREDICTED: transcription factor bHLH95-like, partial [Fragaria vesca subsp. vesca]	PREDICTED: Fragaria vesca subsp. vesca transcription factor bHLH95-like (LOC101306487), partial mRNA	--	Transcription factor bHLH95 OS=Arabidopsis thaliana GN=BHLH95 PE=2 SV=2	--
		c67318_g1	8.93176	64.5999	-2.8545	0.11682	FALSE	8.82748	15.4405	-0.80665	1	FALSE	9.33876	21.7176	-1.2176	1	FALSE	16.6879	67.4026	-2.014	0.50641	FALSE	17.3126	22.8336	-0.39934	1	FALSE	23.5454	72.0356	-1.6133	1	FALSE	1169	PREDICTED: LOW QUALITY PROTEIN: transcription factor bHLH80-like [Fragaria vesca subsp. vesca]	PREDICTED: Fragaria vesca subsp. vesca transcription factor bHLH80-like (LOC101311679), mRNA	--	Transcription factor bHLH80 OS=Arabidopsis thaliana GN=BHLH80 PE=2 SV=1	--
		c67461_g1	1214.99	670.218	0.85824	0.23247	FALSE	1199.91	736.481	0.70421	1	FALSE	1269.86	659.135	0.94602	0.097264	FALSE	794.73	699.574	0.18399	1	FALSE	824.682	692.365	0.25231	1	FALSE	713.735	747.802	-0.067268	1	FALSE	1071	PREDICTED: transcription factor bHLH149-like [Fragaria vesca subsp. vesca]	PREDICTED: Fragaria vesca subsp. vesca transcription factor bHLH149-like (LOC101301213), mRNA	--	Transcription factor bHLH149 OS=Arabidopsis thaliana GN=BHLH149 PE=1 SV=1	--
		c71227_g2	16.3018	42.0558	-1.3673	0.3173	FALSE	16.1108	14.758	0.12653	1	FALSE	17.0443	19.581	-0.20016	1	FALSE	15.8981	43.9259	-1.4662	0.44958	FALSE	16.5017	20.4884	-0.3122	1	FALSE	21.0942	46.9683	-1.1548	1	FALSE	1117	PREDICTED: transcription factor bHLH110-like [Fragaria vesca subsp. vesca]	PREDICTED: Fragaria vesca subsp. vesca transcription factor bHLH110-like (LOC101315308), mRNA	--	Transcription factor bHLH110 OS=Arabidopsis thaliana GN=BHLH110 PE=2 SV=2	--
		c74088_g2	91.7979	144.277	-0.65231	0.55683	FALSE	90.656	131.672	-0.53848	1	FALSE	95.9421	125.267	-0.38477	1	FALSE	142.697	150.703	-0.078757	1	FALSE	147.976	131.356	0.17188	1	FALSE	135.335	161.147	-0.25184	1	FALSE	1842	PREDICTED: transcription factor bHLH128-like [Fragaria vesca subsp. vesca]	PREDICTED: Fragaria vesca subsp. vesca transcription factor bHLH128-like (LOC101314936), mRNA	--	Transcription factor bHLH128 OS=Arabidopsis thaliana GN=BHLH128 PE=1 SV=1	--
		c74276_g1	5.56168	17.0829	-1.619	0.7224	FALSE	5.50743	9.64244	-0.80802	1	FALSE	5.82103	13.3437	-1.1968	1	FALSE	10.3769	17.8404	-0.78177	1	FALSE	10.7725	13.9707	-0.37505	1	FALSE	14.3867	19.075	-0.40695	1	FALSE	586	PREDICTED: transcription factor bHLH113-like [Fragaria vesca subsp. vesca]	PREDICTED: Fragaria vesca subsp. vesca transcription factor bHLH113-like (LOC101299934), mRNA	--	--	--
		c74881_g1	2.8084	936.47	-8.3813	0.057302	FALSE	2.7667	22.8478	-3.0458	1	FALSE	2.93144	23.6815	-3.0141	1	FALSE	24.4472	976.183	-5.3194	0.49286	FALSE	25.4021	24.661	0.042714	1	FALSE	25.3507	1042.82	-5.3623	0.73925	FALSE	1516	PREDICTED: transcription factor bHLH71-like [Fragaria vesca subsp. vesca]	PREDICTED: Fragaria vesca subsp. vesca transcription factor bHLH71-like (LOC101309640), mRNA	--	Transcription factor bHLH94 OS=Arabidopsis thaliana GN=BHLH94 PE=2 SV=2	--
		c75167_g2	9.55511	437.048	-5.5154	0.072649	FALSE	9.43875	31.2142	-1.7255	1	FALSE	9.98786	62.7521	-2.6514	0.33379	FALSE	33.5895	455.776	-3.7622	0.45835	FALSE	34.8705	65.6554	-0.91291	1	FALSE	67.595	486.986	-2.8489	1	FALSE	1572	PREDICTED: transcription factor bHLH93-like [Fragaria vesca subsp. vesca]	PREDICTED: Fragaria vesca subsp. vesca transcription factor bHLH93-like (LOC101305982), mRNA	--	Transcription factor bHLH93 OS=Arabidopsis thaliana GN=BHLH93 PE=1 SV=1	--
		c75256_g1	52.3373	112.567	-1.1049	0.1349	FALSE	51.7104	63.1061	-0.28733	1	FALSE	54.7134	63.4752	-0.2143	1	FALSE	68.1895	117.547	-0.78562	0.76179	FALSE	70.7445	66.6186	0.086694	1	FALSE	68.6559	125.677	-0.87226	0.82622	FALSE	1567	PREDICTED: transcription factor bHLH70-like [Fragaria vesca subsp. vesca]	PREDICTED: Fragaria vesca subsp. vesca transcription factor bHLH70-like (LOC101305704), mRNA	--	Transcription factor bHLH70 OS=Arabidopsis thaliana GN=BHLH70 PE=2 SV=1	--
		c75889_g1	98.1942	258.775	-1.398	0.64909	FALSE	97.0763	174.659	-0.84735	0.94115	FALSE	102.684	225.818	-1.1369	0.10764	FALSE	188.574	269.992	-0.51779	1	FALSE	195.664	237.147	-0.2774	1	FALSE	244.449	288.545	-0.23927	1	FALSE	1147	PREDICTED: transcription factor bHLH68-like [Fragaria vesca subsp. vesca]	PREDICTED: Fragaria vesca subsp. vesca transcription factor bHLH68-like (LOC101302559), mRNA	--	Transcription factor bHLH68 OS=Arabidopsis thaliana GN=BHLH68 PE=2 SV=2	--
		c78773_g1	597.212	842.393	-0.49625	0.53075	FALSE	589.887	716.777	-0.28109	1	FALSE	624.231	792.184	-0.34376	1	FALSE	775.467	880.009	-0.18245	1	FALSE	804.37	831.045	-0.047067	1	FALSE	856.336	941.041	-0.13608	1	FALSE	2420	PREDICTED: transcription factor bHLH3-like [Fragaria vesca subsp. vesca]	PREDICTED: Fragaria vesca subsp. vesca transcription factor bHLH3-like (LOC101302795), mRNA	--	Transcription factor bHLH3 OS=Arabidopsis thaliana GN=BHLH3 PE=2 SV=1	--
		c78863_g1	413.198	817.951	-0.98518	0.10865	FALSE	408.233	499.583	-0.29133	1	FALSE	431.949	744.259	-0.78494	0.28638	FALSE	540.25	853.972	-0.66056	0.65555	FALSE	560.425	781.28	-0.47932	1	FALSE	805.227	912.942	-0.18113	1	FALSE	2635	PREDICTED: transcription factor bHLH13-like [Fragaria vesca subsp. vesca]	PREDICTED: Fragaria vesca subsp. vesca transcription factor bHLH13-like (LOC101309083), mRNA	--	Transcription factor bHLH13 OS=Arabidopsis thaliana GN=BHLH13 PE=2 SV=1	--
		c80687_g2	587.544	821.751	-0.484	0.60924	FALSE	580.626	673.19	-0.21341	1	FALSE	614.285	784.43	-0.35274	1	FALSE	728.341	858.584	-0.23734	1	FALSE	755.483	823.165	-0.12378	1	FALSE	848.302	918.199	-0.11423	1	FALSE	1986	PREDICTED: transcription factor bHLH79-like [Fragaria vesca subsp. vesca]	PREDICTED: Fragaria vesca subsp. vesca transcription factor bHLH79-like (LOC101301772), mRNA	--	Transcription factor bHLH79 OS=Arabidopsis thaliana GN=BHLH79 PE=2 SV=1	--
		c81174_g1	110.36	148.36	-0.42689	1	FALSE	109.044	121.139	-0.15175	1	FALSE	115.373	131.321	-0.18679	1	FALSE	131.141	155.015	-0.24129	1	FALSE	136.015	137.909	-0.019948	1	FALSE	142.154	165.781	-0.22182	1	FALSE	1499	PREDICTED: transcription factor bHLH140-like [Fragaria vesca subsp. vesca]	PREDICTED: Fragaria vesca subsp. vesca transcription factor bHLH140-like (LOC101306149), mRNA	aprataxin	Transcription factor bHLH140 OS=Arabidopsis thaliana GN=BHLH140 PE=3 SV=1	Polynucleotide kinase 3' phosphatase
Candidate genes in qRT-PCR		c63190_g1	1675.75	425.793	1.9766	4.7915e-09	TRUE	1656.02	1906.86	-0.20347	1	FALSE	1752.02	407.111	2.1055	1.0487e-07	TRUE	2083.43	444.746	2.2279	1	FALSE	2157.8	428.836	2.3311	1	FALSE	442.473	475.559	-0.10404	1	FALSE	1081	PREDICTED: bifunctional dihydroflavonol 4-reductase/flavanone 4-reductase-like [Fragaria vesca subsp. vesca]	PREDICTED: Fragaria vesca subsp. vesca bifunctional dihydroflavonol 4-reductase/flavanone 4-reductase-like (LOC101293459), mRNA	bifunctional dihydroflavonol 4-reductase/flavanone 4-reductase	Bifunctional dihydroflavonol 4-reductase/flavanone 4-reductase OS=Malus domestica GN=DFR PE=1 SV=1	Flavonol reductase/cinnamoyl-CoA reductase
		c65857_g1	35.7953	137.915	-1.9459	0.00071748	TRUE	35.3998	70.1851	-0.98742	1	FALSE	37.4388	85.7554	-1.1957	0.32182	FALSE	75.5143	144.015	-0.9314	0.944	FALSE	78.3961	89.8953	-0.19746	1	FALSE	92.6088	153.973	-0.73345	1	FALSE	1002	PREDICTED: ubiquitin-conjugating enzyme E2 28-like [Fragaria vesca subsp. vesca]	PREDICTED: Fragaria vesca subsp. vesca ubiquitin-conjugating enzyme E2 28-like (LOC101313942), mRNA	ubiquitin-conjugating enzyme E2 D/E	Ubiquitin-conjugating enzyme E2 28 OS=Arabidopsis thaliana GN=UBC28 PE=2 SV=1	Ubiquitin-protein ligase
		c66070_g2	0.561679	13.3757	-4.5737	0.10103	FALSE	0.553341	2.38069	-2.1051	1	FALSE	0.586288	5.7904	-3.304	1	FALSE	2.58302	13.9672	-2.4349	0.66526	FALSE	2.6781	6.05242	-1.1763	1	FALSE	6.22926	14.9329	-1.2614	1	FALSE	809	PREDICTED: endoglucanase 24-like [Fragaria vesca subsp. vesca]	PREDICTED: Fragaria vesca subsp. vesca endoglucanase 24-like (LOC101302510), mRNA	--	Endoglucanase 24 OS=Arabidopsis thaliana GN=At4g39010 PE=2 SV=1	--
		c68571_g1	92.2756	385.466	-2.0626	5.5727e-06	TRUE	91.2852	120.966	-0.40614	1	FALSE	96.5285	149.076	-0.62702	1	FALSE	130.23	402.554	-1.6281	0.0048998	TRUE	135.187	155.993	-0.20652	1	FALSE	160.608	430.408	-1.4222	0.035918	TRUE	1148	PREDICTED: cullin-1-like [Fragaria vesca subsp. vesca]	PREDICTED: Fragaria vesca subsp. vesca cullin-1-like (LOC101292223), mRNA	cullin 1	Cullin-1 OS=Arabidopsis thaliana GN=CUL1 PE=1 SV=1	Cullins
		c69558_g1	165.492	46.8398	1.821	0.00059277	TRUE	163.457	120.076	0.44496	1	FALSE	172.976	111.807	0.62956	0.90402	FALSE	130.075	48.9428	1.4102	0.062386	FALSE	134.896	117.408	0.20033	1	FALSE	121.019	52.3429	1.2092	0.30102	FALSE	2000	PREDICTED: MADS-box protein ZMM17-like [Fragaria vesca subsp. vesca]	PREDICTED: Fragaria vesca subsp. vesca MADS-box protein ZMM17-like (LOC101302452), mRNA	--	MADS-box transcription factor 25 OS=Oryza sativa subsp. japonica GN=MADS25 PE=2 SV=2	MADS box transcription factor
		c69752_g1	134.723	301.856	-1.1639	0.016417	TRUE	133.139	177.868	-0.41787	1	FALSE	140.856	261.919	-0.8949	0.29277	FALSE	191.912	315.23	-0.71596	0.5924	FALSE	199.149	274.854	-0.46482	1	FALSE	283.248	337.039	-0.25085	1	FALSE	1864	PREDICTED: ubiquitin-conjugating enzyme E2 4-like [Citrus sinensis]>gi|641857516|gb|KDO76261.1| hypothetical protein CISIN_1g029962mg [Citrus sinensis]	PREDICTED: Fragaria vesca subsp. vesca ubiquitin-conjugating enzyme E2 5-like (LOC101291460), mRNA	ubiquitin-conjugating enzyme E2 H	Ubiquitin-conjugating enzyme E2 5 OS=Arabidopsis thaliana GN=UBC5 PE=2 SV=2	Ubiquitin-protein ligase
		c69865_g1	2488.44	949.752	1.3896	0.0036449	TRUE	2457.37	1430.62	0.78047	0.46511	FALSE	2600.72	1040.55	1.3216	0.0083374	TRUE	1549.21	991.873	0.64331	0.52854	FALSE	1606.72	1093.07	0.55573	1	FALSE	1126.83	1060.52	0.0875	1	FALSE	1962	PREDICTED: ubiquitin-conjugating enzyme E2 5-like [Fragaria vesca subsp. vesca]	PREDICTED: Fragaria vesca subsp. vesca ubiquitin-conjugating enzyme E2 5-like (LOC101291460), mRNA	ubiquitin-conjugating enzyme E2 H	Ubiquitin-conjugating enzyme E2 4 OS=Arabidopsis thaliana GN=UBC4 PE=2 SV=2	Ubiquitin-protein ligase
		c70507_g1	438978	1091.06	8.6523	7.7564e-34	TRUE	433493	195654	1.1477	0.41257	FALSE	458782	51209.4	3.1633	5.2717e-07	TRUE	212539	1140.65	7.5417	1.5772e-05	TRUE	220321	54083.5	2.0263	1	FALSE	55850.3	1220.21	5.5164	0.87683	FALSE	1596	alcohol acyltransferase [Fragaria x ananassa]	Fragaria x ananassa alcohol acyltransferase (AAT) mRNA, complete cds	--	BAHD acyltransferase At5g47980 OS=Arabidopsis thaliana GN=BAHD1 PE=2 SV=1	--
		c75759_g1	5.74672	700.058	-6.9286	0.042097	TRUE	5.68123	67.2836	-3.566	0.24482	FALSE	6.00947	90.4817	-3.9123	8.8093e-07	TRUE	72.4692	729.972	-3.3324	0.69439	FALSE	75.2223	95.0497	-0.33752	1	FALSE	97.9857	779.915	-2.9927	1	FALSE	1382	PREDICTED: cellulose synthase A catalytic subunit 4 [UDP-forming]-like [Fragaria vesca subsp. vesca]	PREDICTED: Fragaria vesca subsp. vesca cellulose synthase A catalytic subunit 4 [UDP-forming]-like (LOC101299045), mRNA	cellulose synthase A	Cellulose synthase A catalytic subunit 8 [UDP-forming] OS=Arabidopsis thaliana GN=CESA8 PE=1 SV=1	--
		c77811_g1	33829.6	6321.92	2.4199	1.7723e-14	TRUE	33419.7	13164.7	1.344	0.0038512	TRUE	35362.9	7554.92	2.2267	3.0538e-09	TRUE	14272.1	6601.11	1.1124	0.14765	FALSE	14799.3	7947.72	0.89692	1	FALSE	8197.01	7057.34	0.21597	1	FALSE	4292	PREDICTED: acetyl-coenzyme A carboxylase carboxyl transferase subunit alpha, chloroplastic-like [Fragaria vesca subsp. vesca]	PREDICTED: Fragaria vesca subsp. vesca acetyl-coenzyme A carboxylase carboxyl transferase subunit alpha, chloroplastic-like (LOC101311297), mRNA	acetyl-CoA carboxylase carboxyl transferase subunit alpha	Acetyl-coenzyme A carboxylase carboxyl transferase subunit alpha, chloroplastic OS=Arabidopsis thaliana GN=CAC3 PE=1 SV=1	--
		c78983_g2	56660	5982.87	3.2434	1.9022e-24	TRUE	55994.4	53060.4	0.077648	1	FALSE	59239.6	5733.8	3.369	3.609e-16	TRUE	58004.6	6244.82	3.2154	1	FALSE	60070	6064.35	3.3082	1	FALSE	6265.36	6675.28	-0.09143	1	FALSE	2107	PREDICTED: chalcone synthase 2-like [Fragaria vesca subsp. vesca]	Fragaria vesca subsp. americana clone fosmid 73I22, complete sequence	chalcone synthase	Polyketide synthase 1 OS=Rubus idaeus GN=PKS1 PE=1 SV=1	--
		c79838_g1	2688.47	1369.93	0.97269	0.010124	TRUE	2656.91	2615.01	0.022931	1	FALSE	2810.88	2276.71	0.30407	1	FALSE	2827.49	1431.6	0.9819	0.043396	TRUE	2933.14	2392.71	0.2938	1	FALSE	2466.97	1531.14	0.68814	0.52199	FALSE	875	PREDICTED: probable sucrose-phosphate synthase 1-like [Fragaria vesca subsp. vesca]	PREDICTED: Fragaria vesca subsp. vesca probable sucrose-phosphate synthase 1-like (LOC101307526), mRNA	sucrose-phosphate synthase	Probable sucrose-phosphate synthase 1 OS=Citrus unshiu GN=SPS1 PE=2 SV=1	--
		c80589_g1	2102.87	841.964	1.3205	0.00019501	TRUE	2077.25	1326.99	0.64652	0.81439	FALSE	2198.1	1089	1.0133	0.047766	TRUE	1438.74	879.795	0.70956	0.59947	FALSE	1491.86	1144.94	0.38184	1	FALSE	1180.62	940.93	0.32739	1	FALSE	4057	PREDICTED: probable ubiquitin-conjugating enzyme E2 23-like [Fragaria vesca subsp. vesca]	PREDICTED: Fragaria vesca subsp. vesca probable ubiquitin-conjugating enzyme E2 23-like (LOC101304069), mRNA	ubiquitin-conjugating enzyme E2 O	Probable ubiquitin-conjugating enzyme E2 23 OS=Arabidopsis thaliana GN=UBC23 PE=1 SV=1	Ubiquitin-conjugating enzyme
		c81107_g2	9323.33	3842.25	1.2789	0.00019236	TRUE	9209.71	7919.71	0.21771	l-GF	WF	TF	RF	0.57477	0.71402	FALSE	8585.99	4014.41	1.0968	0.097485	FALSE	8903.14	6884.41	0.37098	1	FALSE	7100.71	4293.11	0.72594	1	FALSE	5669	PREDICTED: E3 ubiquitin-protein ligase UPL3-like [Fragaria vesca subsp. vesca]	PREDICTED: Fragaria vesca subsp. vesca E3 ubiquitin-protein ligase UPL3-like (LOC101313075), mRNA	E3 ubiquitin-protein ligase TRIP12	E3 ubiquitin-protein ligase UPL3 OS=Arabidopsis thaliana GN=UPL3 PE=1 SV=1	Putative ubiquitin fusion degradation protein
		c8256_g1	34.2887	10.6705	1.6841	0.21847	FALSE	33.8816	10.1373	1.7408	0.63554	FALSE	35.8474	3.99094	3.1671	0.01183	TRUE	10.9183	11.15	-0.030294	1	FALSE	11.3332	4.19354	1.4343	1	FALSE	4.32344	11.9249	-1.4637	1	FALSE	2004	PREDICTED: endoglucanase 1-like [Fragaria vesca subsp. vesca]	PREDICTED: Fragaria vesca subsp. vesca endoglucanase 1-like (LOC101303180), mRNA	--	Endoglucanase 1 OS=Persea americana GN=CEL1 PE=2 SV=1	--
Degradation of aromatic compounds	DEGs	c60055_g1	6.43176	70.6859	-3.4581	1.5575e-05	TRUE	6.35043	17.5398	-1.4657	1	FALSE	6.72139	36.0585	-2.4235	0.56234	FALSE	18.8984	73.8262	-1.9659	0.029612	TRUE	19.6153	37.7151	-0.94317	1	FALSE	38.8254	78.9381	-1.0237	0.8422	FALSE	498	PREDICTED: alcohol dehydrogenase-like [Fragaria vesca subsp. vesca]	PREDICTED: Fragaria vesca subsp. vesca alcohol dehydrogenase-like (LOC101311341), mRNA	alcohol dehydrogenase	Alcohol dehydrogenase OS=Fragaria ananassa GN=ADH PE=3 SV=2	Alcohol dehydrogenase, class III
		c70503_g2	116.285	760.088	-2.7085	7.4815e-10	TRUE	114.867	205.118	-0.83649	0.83539	FALSE	121.55	385.303	-1.6644	0.57201	FALSE	221.391	793.696	-1.842	5.4655e-05	TRUE	229.727	403.266	-0.81182	1	FALSE	415.226	848.572	-1.0311	0.60538	FALSE	1154	RecName: Full=Alcohol dehydrogenase [Fragaria x ananassa]>gi|18453|emb|CAA33613.1| alcohol dehydrogenase [Fragaria x ananassa]	PREDICTED: Fragaria vesca subsp. vesca alcohol dehydrogenase-like (LOC101311341), mRNA	--	Alcohol dehydrogenase OS=Fragaria ananassa GN=ADH PE=3 SV=2	Alcohol dehydrogenase, class III
		c70375_g1	76.2624	186.758	-1.2921	0.019592	TRUE	75.3682	165.443	-1.1343	0.56496	FALSE	79.7354	207.876	-1.3824	0.027641	TRUE	178.535	195.183	-0.12862	1	FALSE	185.262	217.998	-0.23474	1	FALSE	224.607	208.763	0.10554	1	FALSE	1777	PREDICTED: alcohol dehydrogenase-like 7-like [Fragaria vesca subsp. vesca]	PREDICTED: Fragaria vesca subsp. vesca alcohol dehydrogenase-like 7-like (LOC101296540), mRNA	S- (hydroxymethyl)glutathione dehydrogenase / alcohol dehydrogenase	Alcohol dehydrogenase-like 7 OS=Arabidopsis thaliana GN=At5g42250 PE=2 SV=1	Alcohol dehydrogenase, class III
		c74014_g1	1927.34	4608.75	-1.2578	0.00031103	TRUE	1904.42	3458.99	-0.861	1	FALSE	2014.93	4845.6	-1.2659	0.12002	FALSE	3729.3	4814.79	-0.36857	1	FALSE	3870.37	5078.18	-0.39184	1	FALSE	5231.02	5148.84	0.022845	1	FALSE	1788	PREDICTED: alcohol dehydrogenase class-3-like [Fragaria vesca subsp. vesca]	PREDICTED: Fragaria vesca subsp. vesca alcohol dehydrogenase class-3-like (LOC101306577), mRNA	S- (hydroxymethyl)glutathione dehydrogenase / alcohol dehydrogenase	Alcohol dehydrogenase class-3 OS=Oryza sativa subsp. indica GN=ADHIII PE=3 SV=1	Alcohol dehydrogenase, class III
		c78458_g1	151.84	428.447	-1.4966	0.00035876	TRUE	150.067	278.117	-0.89008	0.5286	FALSE	158.759	454.142	-1.5163	0.025574	TRUE	300.63	447.674	-0.57446	0.84694	FALSE	311.877	476.019	-0.61004	1	FALSE	490.371	478.77	0.034542	1	FALSE	2163	PREDICTED: alcohol dehydrogenase-like 7-like [Fragaria vesca subsp. vesca]	PREDICTED: Fragaria vesca subsp. vesca alcohol dehydrogenase-like 7-like (LOC101300020), mRNA	S- (hydroxymethyl)glutathione dehydrogenase / alcohol dehydrogenase	Alcohol dehydrogenase-like 7 OS=Arabidopsis thaliana GN=At5g42250 PE=2 SV=1	Alcohol dehydrogenase, class III
		c80660_g1	78.3241	197.931	-1.3375	0.011807	TRUE	77.4077	146.826	-0.92356	0.76479	FALSE	81.8921	138.869	-0.76192	0.70646	FALSE	159.233	206.691	-0.37633	1	FALSE	165.106	145.828	0.17912	1	FALSE	150.316	220.986	-0.55596	1	FALSE	1539	PREDICTED: alcohol dehydrogenase-like 6-like [Fragaria vesca subsp. vesca]	PREDICTED: Fragaria vesca subsp. vesca alcohol dehydrogenase-like 6-like (LOC101308286), mRNA	alcohol dehydrogenase	Alcohol dehydrogenase-like 6 OS=Arabidopsis thaliana GN=At5g24760 PE=2 SV=2	Alcohol dehydrogenase, class III
		c81069_g4	327.997	972.589	-1.5681	1.5998e-05	TRUE	324.006	553.575	-0.77276	1	FALSE	342.854	895.345	-1.3849	0.02322	TRUE	597.059	1016.38	-0.76749	0.46088	FALSE	619.609	938.54	-0.59906	1	FALSE	966.86	1087.05	-0.16904	1	FALSE	880	PREDICTED: alcohol dehydrogenase-like 7-like [Fragaria vesca subsp. vesca]	PREDICTED: Fragaria vesca subsp. vesca alcohol dehydrogenase-like 7-like (LOC101299735), mRNA	S- (hydroxymethyl)glutathione dehydrogenase / alcohol dehydrogenase	Alcohol dehydrogenase-like 7 OS=Arabidopsis thaliana GN=At5g42250 PE=2 SV=1	Alcohol dehydrogenase, class III
		c70507_g1	438978	1091.06	8.6523	7.7564e-34	TRUE	433493	195654	1.1477	0.41257	FALSE	458782	51209.4	3.1633	5.2717e-07	TRUE	212539	1140.65	7.5417	1.5772e-05	TRUE	220321	54083.5	2.0263	1	FALSE	55850.3	1220.21	5.5164	0.87683	FALSE	1596	alcohol acyltransferase [Fragaria x ananassa]	Fragaria x ananassa alcohol acyltransferase (AAT) mRNA, complete cds	--	BAHD acyltransferase At5g47980 OS=Arabidopsis thaliana GN=BAHD1 PE=2 SV=1	--
		c42904_g1	4.99344	1.82854	1.4493	1	FALSE	4.92214	3.32358	0.56654	1	FALSE	5.21378	3.10948	0.74566	1	FALSE	3.60381	1.90736	0.91794	1	FALSE	3.73683	3.26061	0.19667	1	FALSE	3.35937	2.03821	0.72089	1	FALSE	647	Os11g0210300 [Oryza sativa Japonica Group]>gi|75326550|sp|Q75ZX4.1|ADH1_ORYSI RecName: Full=Alcohol dehydrogenase 1 [Oryza sativa Indica Group]>gi|122248828|sp|Q2R8Z5.2|ADH1_ORYSJ RecName: Full=Alcohol dehydrogenase 1 [Oryza sativa Japonica Group]>gi|6979321|gb|AAF34414.1|AF172282_3 alcohol dehydrogenase 1 [Oryza sativa]>gi|34787301|dbj|BAC87759.1| alcohol dehydrogenase I [Oryza rufipogon]>gi|347…	Oryza sativa Japonica Group clone KCG231E03 alcohol dehydrogenase 1 mRNA, complete cds	alcohol dehydrogenase	Alcohol dehydrogenase 1 OS=Oryza sativa subsp. japonica GN=ADH1 PE=2 SV=2	Alcohol dehydrogenase, class III
		c60399_g1	8.62336	18.9864	-1.1386	1	FALSE	8.53782	10.4657	-0.29372	1	FALSE	9.02469	12.4562	-0.46491	1	FALSE	11.3529	19.8354	-0.80502	1	FALSE	11.7711	13.0389	-0.14757	1	FALSE	13.4263	21.2117	-0.6598	1	FALSE	531	PREDICTED: alcohol dehydrogenase-like 7-like [Fragaria vesca subsp. vesca]	PREDICTED: Fragaria vesca subsp. vesca alcohol dehydrogenase-like 7-like (LOC101296540), mRNA	S-(hydroxymethyl)glutathione dehydrogenase / alcohol dehydrogenase	Alcohol dehydrogenase-like 7 OS=Arabidopsis thaliana GN=At5g42250 PE=2 SV=1	Alcohol dehydrogenase, class III
Starch and sucrose metabolism	DEGs	c64006_g1	8.68504	167.546	-4.2699	2.9684e-09	TRUE	8.59575	28.0313	-1.7053	1	FALSE	9.0875	91.1294	-3.326	0.0020354	TRUE	30.1719	175.141	-2.5372	0.00048204	TRUE	31.3214	95.4766	-1.608	1	FALSE	98.3412	187.345	-0.92983	0.793	FALSE	1387	PREDICTED: alpha-1,4 glucan phosphorylase L-2 isozyme, chloroplastic/amyloplastic-like [Fragaria vesca subsp. vesca]	PREDICTED: Fragaria vesca subsp. vesca alpha-1,4 glucan phosphorylase L-2 isozyme, chloroplastic/amyloplastic-like (LOC101292016), mRNA	starch phosphorylase	Alpha-1,4 glucan phosphorylase L-2 isozyme, chloroplastic/amyloplastic OS=Solanum tuberosum GN=STP-1 PE=1 SV=1	Glycogen phosphorylase
		c64193_g1	3.5	215.316	-5.943	3.6624e-05	TRUE	3.46786	31.4018	-3.1787	0.31094	FALSE	3.66432	92.3968	-4.6562	3.1712e-08	TRUE	33.8378	224.712	-2.7314	0.061876	FALSE	35.1208	96.8865	-1.464	1	FALSE	99.8208	240.186	-1.2667	0.95736	FALSE	2097	PREDICTED: probable pectinesterase/pectinesterase inhibitor 54-like [Fragaria vesca subsp. vesca]	PREDICTED: Fragaria vesca subsp. vesca probable pectinesterase/pectinesterase inhibitor 54-like (LOC101309577), mRNA	pectinesterase	Probable pectinesterase/pectinesterase inhibitor 54 OS=Arabidopsis thaliana GN=PME54 PE=2 SV=1	--
		c65103_g2	101.503	95.3605	0.090053	1	FALSE	100.338	49.5724	1.0173	0.69344	FALSE	106.139	31.8545	1.7364	0.03573	TRUE	53.6847	99.3912	-0.88861	1	FALSE	55.677	33.5623	0.73024	1	FALSE	34.6322	106.169	-1.6162	1	FALSE	1903	PREDICTED: probable pectinesterase/pectinesterase inhibitor 35-like [Fragaria vesca subsp. vesca]	PREDICTED: Fragaria vesca subsp. vesca probable pectinesterase/pectinesterase inhibitor 35-like (LOC101307195), mRNA	pectinesterase	Probable pectinesterase/pectinesterase inhibitor 35 OS=Arabidopsis thaliana GN=PME35 PE=2 SV=1	--
		c65423_g1	1664.6	958.136	0.79687	0.064223	FALSE	1644.85	1999.34	-0.28157	1	FALSE	1740.28	1271	0.45336	0.98719	FALSE	2166.76	1001.27	1.1137	0.023067	TRUE	2246.92	1334.84	0.75129	1	FALSE	1375.96	1070.89	0.36164	1	FALSE	1538	PREDICTED: UDP-glucuronate 4-epimerase 3-like [Fragaria vesca subsp. vesca]	PREDICTED: Fragaria vesca subsp. vesca UDP-glucuronate 4-epimerase 3-like (LOC101298360), mRNA	UDP-glucuronate 4-epimerase	UDP-glucuronate 4-epimerase 3 OS=Arabidopsis thaliana GN=GAE3 PE=2 SV=1	UDP-glucose 4-epimerase/UDP-sulfoquinovose synthase
		c65965_g1	32051.8	3834.65	3.0632	4.1167e-22	TRUE	31662.9	22469.5	0.49483	1	FALSE	33504.2	9001.52	1.8961	7.998e-07	TRUE	24455.6	4007.36	2.6094	0.78459	FALSE	25343.6	9480.3	1.4186	1	FALSE	9781.24	4286.03	1.1904	1	FALSE	2575	cell wall invertase precursor [Fragaria x ananassa]	Fragaria x ananassa cell wall invertase precursor (INV) mRNA, complete cds	beta-fructofuranosidase	Beta-fructofuranosidase, insoluble isoenzyme CWINV1 OS=Arabidopsis thaliana GN=CWINV1 PE=1 SV=1	Beta-fructofuranosidase (invertase)
		c66070_g1	0	21.0407	#NAME?	0.028276	TRUE	0	0.895993	#NAME?	1	FALSE	0	8.45306	#NAME?	0.35341	FALSE	0.958714	21.9493	-4.5169	0.19405	FALSE	0.99616	8.84773	-3.1509	1	FALSE	9.11032	23.4558	-1.3644	1	FALSE	995	PREDICTED: endoglucanase 24-like [Fragaria vesca subsp. vesca]	PREDICTED: Fragaria vesca subsp. vesca endoglucanase 24-like (LOC101302510), mRNA	endoglucanase	Endoglucanase 24 OS=Arabidopsis thaliana GN=At4g39010 PE=2 SV=1	--
		c66127_g1	39.1653	152.367	-1.9599	0.00037775	TRUE	38.7198	112.793	-1.5425	0.11302	FALSE	40.9565	106.193	-1.3745	0.11718	FALSE	122.14	159.182	-0.38215	1	FALSE	126.674	111.321	0.18639	1	FALSE	114.682	170.228	-0.56983	1	FALSE	846	PREDICTED: alpha,alpha-trehalose-phosphate synthase [UDP-forming] 5-like [Fragaria vesca subsp. vesca]	PREDICTED: Fragaria vesca subsp. vesca alpha,alpha-trehalose-phosphate synthase [UDP-forming] 5-like (LOC101306138), mRNA	trehalose 6-phosphate synthase/phosphatase	Alpha,alpha-trehalose-phosphate synthase [UDP-forming] 5 OS=Arabidopsis thaliana GN=TPS5 PE=1 SV=2	Trehalose-6-phosphate synthase component TPS1 and related subunits
		c66867_g1	58.7205	1091.31	-4.2161	0.015686	TRUE	58.0668	326.947	-2.4933	0.97083	FALSE	61.4139	374.029	-2.6065	0.076638	FALSE	351.855	1138.66	-1.6943	0.79856	FALSE	365.269	391.653	-0.10062	1	FALSE	403.331	1216.92	-1.5932	1	FALSE	2102	PREDICTED: beta-glucosidase 24-like [Fragaria vesca subsp. vesca]	PREDICTED: Fragaria vesca subsp. vesca beta-glucosidase 24-like (LOC101296690), mRNA	beta-glucosidase	Beta-glucosidase 24 OS=Oryza sativa subsp. japonica GN=BGLU24 PE=2 SV=1	--
		c67107_g1	50.7953	1199.6	-4.5617	8.7477e-33	TRUE	50.2621	51.6458	-0.03918	1	FALSE	53.143	286.91	-2.4326	1	FALSE	55.9746	1253.44	-4.485	1.634e-28	TRUE	58.0447	299.265	-2.3662	1	FALSE	307.798	1340.51	-2.1227	0.0017642	TRUE	2578	PREDICTED: beta-fructofuranosidase, soluble isoenzyme I-like isoform 1 [Fragaria vesca subsp. vesca]	PREDICTED: Fragaria vesca subsp. vesca beta-fructofuranosidase, soluble isoenzyme I-like, transcript variant 1 (LOC101302788), mRNA	beta-fructofuranosidase	Beta-fructofuranosidase, soluble isoenzyme I OS=Daucus carota GN=INV*DC4 PE=1 SV=2	Beta-fructofuranosidase (invertase)
		c67689_g1	2.68504	24.4971	-3.1896	0.039721	TRUE	2.65084	0	Inf	1	FALSE	2.80581	5.7904	-1.0452	1	FALSE	0	25.5868	#NAME?	0.00081922	TRUE	0	6.05242	#NAME?	1	FALSE	6.22926	27.3591	-2.1349	0.52322	FALSE	399	PREDICTED: beta-glucosidase 12-like [Fragaria vesca subsp. vesca]	PREDICTED: Fragaria vesca subsp. vesca beta-glucosidase 12-like (LOC101306214), mRNA	beta-glucosidase	Cyanogenic beta-glucosidase (Fragment) OS=Trifolium repens GN=LI PE=1 SV=1	--
		c67853_g1	479.282	968.079	-1.0143	0.013829	TRUE	473.552	903.865	-0.93259	0.23187	FALSE	501.047	951.274	-0.92491	0.11524	FALSE	977.197	1011.74	-0.050118	1	FALSE	1013.73	998.891	0.021271	1	FALSE	1029.61	1082.13	-0.071774	1	FALSE	1488	PREDICTED: alpha-1,4 glucan phosphorylase L isozyme, chloroplastic/amyloplastic-like [Fragaria vesca subsp. vesca]	PREDICTED: Fragaria vesca subsp. vesca alpha-1,4 glucan phosphorylase L isozyme, chloroplastic/amyloplastic-like (LOC101297942), mRNA	starch phosphorylase	Alpha-1,4 glucan phosphorylase L-1 isozyme, chloroplastic/amyloplastic OS=Solanum tuberosum PE=1 SV=2	Glycogen phosphorylase
		c67853_g3	320.92	805.166	-1.3271	0.0012006	TRUE	317.178	670.24	-1.0794	0.10951	FALSE	335.546	761.433	-1.1822	0.020543	TRUE	724.21	841.554	-0.21665	1	FALSE	751.349	798.924	-0.088575	1	FALSE	823.284	900.139	-0.12876	1	FALSE	1008	PREDICTED: alpha-1,4 glucan phosphorylase L isozyme, chloroplastic/amyloplastic-like [Fragaria vesca subsp. vesca]	PREDICTED: Fragaria vesca subsp. vesca alpha-1,4 glucan phosphorylase L isozyme, chloroplastic/amyloplastic-like (LOC101297942), mRNA	starch phosphorylase	Alpha-1,4 glucan phosphorylase L isozyme, chloroplastic/amyloplastic OS=Vicia faba GN=PHO1 PE=1 SV=2	Glycogen phosphorylase
		c67872_g1	8317.62	1516.03	2.4559	0.0001373	TRUE	8212.87	3208.88	1.3558	0.20322	FALSE	8692.41	2251.8	1.9487	0.0047947	TRUE	3481.76	1584.44	1.1358	0.50005	FALSE	3609.9	2367.74	0.60845	1	FALSE	2441.63	1694.68	0.52683	1	FALSE	1808	PREDICTED: beta-glucosidase 13-like [Fragaria vesca subsp. vesca]>gi|408384474|gb|AFU61922.1| beta-glucosidase 3 [Fragaria x ananassa]	PREDICTED: Fragaria vesca subsp. vesca beta-glucosidase 13-like (LOC101307288), mRNA	beta-glucosidase	Beta-glucosidase 24 OS=Oryza sativa subsp. japonica GN=BGLU24 PE=2 SV=1	--
		c67875_g1	22.1719	187.163	-3.0775	0.34124	FALSE	21.9079	97.149	-2.1487	0.030637	TRUE	23.1794	154.802	-2.7395	5.5998e-06	TRUE	104.841	195.198	-0.89673	1	FALSE	108.791	162.608	-0.57984	1	FALSE	167.628	208.572	-0.31528	1	FALSE	2156	PREDICTED: beta-glucosidase 40-like isoform 2 [Fragaria vesca subsp. vesca]	PREDICTED: Fragaria vesca subsp. vesca beta-glucosidase 40-like, transcript variant 2 (LOC101290754), mRNA	beta-glucosidase	Beta-glucosidase 40 OS=Arabidopsis thaliana GN=BGLU40 PE=2 SV=1	--
		c68752_g1	8322.98	7097.27	0.22984	1	FALSE	8228.3	15157.6	-0.88138	0.25209	FALSE	8703.62	16764.2	-0.94569	0.27673	FALSE	16398.2	7415.38	1.1449	0.0076517	TRUE	17009.5	17624.6	-0.051251	1	FALSE	18173.6	7930.26	1.1964	0.089144	FALSE	2711	pectinesterase [Fragaria x ananassa]	PREDICTED: Fragaria vesca subsp. vesca pectinesterase/pectinesterase inhibitor PPE8B-like (LOC101310153), mRNA	pectinesterase	Pectinesterase/pectinesterase inhibitor PPE8B OS=Prunus persica PE=2 SV=1	--
		c68834_g1	580.479	254.039	1.1922	0.0045185	TRUE	573.371	263.631	1.1209	0.091594	FALSE	606.747	232.08	1.3865	0.0041736	TRUE	285.546	265.26	0.10631	1	FALSE	296.136	243.66	0.28139	1	FALSE	251.141	283.595	-0.17533	1	FALSE	3017	PREDICTED: hexokinase-1-like [Fragaria vesca subsp. vesca]	PREDICTED: Fragaria vesca subsp. vesca hexokinase-1-like (LOC101302670), mRNA	hexokinase	Hexokinase-1 OS=Nicotiana tabacum GN=HXK1 PE=1 SV=1	Hexokinase
		c68900_g1	352.26	821.047	-1.2208	0.0015832	TRUE	347.851	520.807	-0.58228	1	FALSE	368.148	720.526	-0.96877	0.086997	FALSE	563.911	858.105	-0.60569	0.64483	FALSE	584.855	756.078	-0.37045	1	FALSE	779.156	917.817	-0.23629	1	FALSE	1543	PREDICTED: pectinesterase 31-like [Fragaria vesca subsp. vesca]	PREDICTED: Fragaria vesca subsp. vesca pectinesterase 31-like (LOC101308696), mRNA	pectinesterase	Pectinesterase 31 OS=Arabidopsis thaliana GN=PME31 PE=1 SV=1	--
		c69296_g2	301.092	151.768	0.98833	0.074305	FALSE	297.471	183.197	0.69936	1	FALSE	314.754	129.981	1.2759	0.024243	TRUE	197.602	158.368	0.31932	1	FALSE	205.063	136.513	0.58703	1	FALSE	140.719	169.261	-0.26643	1	FALSE	1669	PREDICTED: alpha-amylase-like [Fragaria vesca subsp. vesca]	PREDICTED: Fragaria vesca subsp. vesca alpha-amylase-like (LOC101294444), mRNA	alpha-amylase	Alpha-amylase OS=Vigna mungo GN=AMY1.1 PE=2 SV=1	--
		c70086_g1	9.93176	68.9336	-2.7951	0.42883	FALSE	9.8183	19.3318	-0.97743	1	FALSE	10.3857	57.5996	-2.4715	0.011437	TRUE	20.8158	71.8933	-1.7882	1	FALSE	21.6076	60.5824	-1.4874	1	FALSE	62.4787	76.8193	-0.2981	1	FALSE	1602	PREDICTED: probable beta-D-xylosidase 5-like [Fragaria vesca subsp. vesca]	PREDICTED: Fragaria vesca subsp. vesca probable beta-D-xylosidase 5-like (LOC101291772), mRNA	beta-D-xylosidase 4	Probable beta-D-xylosidase 5 OS=Arabidopsis thaliana GN=BXL5 PE=2 SV=2	--
		c70538_g1	15.5551	51.1235	-1.7166	0.092563	FALSE	15.3837	42.9252	-1.4804	0.73481	FALSE	16.2695	64.834	-1.9946	0.039578	TRUE	46.477	53.375	-0.19965	1	FALSE	48.2033	68.011	-0.49663	1	FALSE	70.0796	57.0609	0.29649	1	FALSE	1622	PREDICTED: probable sucrose-phosphate synthase 3-like [Fragaria vesca subsp. vesca]	PREDICTED: Fragaria vesca subsp. vesca probable sucrose-phosphate synthase 3-like (LOC101298507), mRNA	sucrose-phosphate synthase	Probable sucrose-phosphate synthase 3 OS=Arabidopsis thaliana GN=SPS3 PE=2 SV=1	--
		c70685_g2	16.3701	447.335	-4.7722	2.2787e-25	TRUE	16.2007	21.3114	-0.39557	1	FALSE	17.1281	23.1921	-0.43727	1	FALSE	22.9816	467.166	-4.3454	1.0938e-20	TRUE	23.8502	24.2039	-0.021238	1	FALSE	24.8984	499.492	-4.3263	2.5843e-21	TRUE	2321	PREDICTED: probable trehalose-phosphate phosphatase F-like [Fragaria vesca subsp. vesca]	PREDICTED: Fragaria vesca subsp. vesca probable trehalose-phosphate phosphatase F-like (LOC101314657), mRNA	trehalose 6-phosphate phosphatase	Probable trehalose-phosphate phosphatase G OS=Arabidopsis thaliana GN=TPPG PE=2 SV=1	Trehalose-6-phosphate synthase component TPS1 and related subunits
		c71408_g1	4988.37	1883.34	1.4053	3.1266e-05	TRUE	4928.49	3938.49	0.3235	1	FALSE	5214.77	3560.22	0.55064	0.69572	FALSE	4260.91	1967.84	1.1146	0.012142	TRUE	4419.73	3741.68	0.24027	1	FALSE	3857.83	2104.51	0.8743	0.14842	FALSE	1485	PREDICTED: hexokinase-1-like [Fragaria vesca subsp. vesca]	PREDICTED: Fragaria vesca subsp. vesca hexokinase-1-like (LOC101297661), mRNA	hexokinase	Hexokinase-1 OS=Arabidopsis thaliana GN=HXK1 PE=1 SV=2	Hexokinase
		c71421_g1	2955.08	9949.04	-1.7514	0.0019216	TRUE	2924.88	7750.37	-1.4059	0.33136	FALSE	3092.12	7306	-1.2405	0.438	FALSE	8381.52	10394.4	-0.31052	1	FALSE	8694.47	7674.79	0.17997	1	FALSE	7911.83	11115.8	-0.49053	1	FALSE	2101	PREDICTED: pectinesterase/pectinesterase inhibitor U1-like [Fragaria vesca subsp. vesca]	PREDICTED: Fragaria vesca subsp. vesca pectinesterase/pectinesterase inhibitor U1-like (LOC101294778), mRNA	pectinesterase	Pectinesterase/pectinesterase inhibitor U1 OS=Solanum lycopersicum GN=PMEU1 PE=2 SV=1	--
		c72100_g1	1021.96	5423.19	-2.4078	3.0626e-05	TRUE	1010.98	2141.65	-1.083	0.73648	FALSE	1069.06	3031.82	-1.5038	0.058622	FALSE	2313.89	5662.61	-1.2911	0.014689	TRUE	2400.64	3179.08	-0.40519	1	FALSE	3275.34	6053.93	-0.88623	0.34577	FALSE	3506	PREDICTED: sucrose synthase-like [Fragaria vesca subsp. vesca]	PREDICTED: Fragaria vesca subsp. vesca sucrose synthase-like (LOC101306372), mRNA	sucrose synthase	Sucrose synthase OS=Glycine max GN=SS PE=1 SV=2	Glycosyltransferase
		c72425_g1	1689.53	4535.96	-1.4248	2.9323e-05	TRUE	1669.53	3402.94	-1.0273	0.32538	FALSE	1766.36	4127.36	-1.2244	0.0062158	TRUE	3673.85	4740.46	-0.36773	1	FALSE	3812.03	4328.27	-0.18323	1	FALSE	4459.48	5070.22	-0.18517	1	FALSE	1733	PREDICTED: alpha-1,4 glucan phosphorylase L isozyme, chloroplastic/amyloplastic-like [Fragaria vesca subsp. vesca]	PREDICTED: Fragaria vesca subsp. vesca alpha-1,4 glucan phosphorylase L isozyme, chloroplastic/amyloplastic-like (LOC101297942), mRNA	starch phosphorylase	Alpha-1,4 glucan phosphorylase L isozyme, chloroplastic/amyloplastic OS=Vicia faba GN=PHO1 PE=1 SV=2	Glycogen phosphorylase
		c72552_g2	2288.37	598.943	1.9338	1	FALSE	2265.87	1853.02	0.29019	1	FALSE	2394.98	2416.78	-0.013072	1	FALSE	2001.04	626.32	1.6758	0.0047614	TRUE	2076.22	2532.81	-0.28678	1	FALSE	2609.05	670.078	1.9611	0.025384	TRUE	3024	PREDICTED: acid beta-fructofuranosidase-like [Fragaria vesca subsp. vesca]	PREDICTED: Fragaria vesca subsp. vesca acid beta-fructofuranosidase-like (LOC101315234), mRNA	beta-fructofuranosidase	Acid beta-fructofuranosidase OS=Vigna radiata var. radiata GN=INVA PE=1 SV=1	Beta-fructofuranosidase (invertase)
		c72999_g1	24.4252	544.425	-4.4783	7.1453e-06	TRUE	24.1532	83.0104	-1.7811	1	FALSE	25.5455	169.614	-2.7311	3.6059e-06	TRUE	89.3088	568.291	-2.6698	0.012341	TRUE	92.7177	177.95	-0.94056	1	FALSE	183.371	607.479	-1.7281	0.17836	FALSE	1715	PREDICTED: beta-glucosidase 44-like [Fragaria vesca subsp. vesca]	PREDICTED: Fragaria vesca subsp. vesca beta-glucosidase 44-like (LOC101312635), mRNA	beta-glucosidase	Beta-glucosidase 44 OS=Arabidopsis thaliana GN=BGLU44 PE=2 SV=1	--
		c73016_g3	71.9606	361.419	-2.3284	3.2966e-08	TRUE	71.1472	100.921	-0.50434	1	FALSE	75.2545	232.135	-1.6251	0.004569	TRUE	108.925	377.549	-1.7933	0.00015859	TRUE	113.026	243.65	-1.1082	1	FALSE	251.108	403.729	-0.68508	0.79926	FALSE	2010	PREDICTED: probable trehalose-phosphate phosphatase J-like [Fragaria vesca subsp. vesca]	PREDICTED: Fragaria vesca subsp. vesca probable trehalose-phosphate phosphatase J-like (LOC101301240), mRNA	trehalose 6-phosphate phosphatase	Probable trehalose-phosphate phosphatase J OS=Arabidopsis thaliana GN=TPPJ PE=1 SV=1	Trehalose-6-phosphate synthase component TPS1 and related subunits
		c73197_g1	32.9737	183.68	-2.4778	0.033106	TRUE	32.5692	150.294	-2.2062	1	FALSE	34.4654	117.555	-1.7701	0.012078	TRUE	161.778	191.701	-0.24484	1	FALSE	167.94	123.468	0.44381	1	FALSE	127.275	204.904	-0.68701	1	FALSE	2954	PREDICTED: probable alpha,alpha-trehalose-phosphate synthase [UDP-forming] 7-like [Fragaria vesca subsp. vesca]	PREDICTED: Fragaria vesca subsp. vesca probable alpha,alpha-trehalose-phosphate synthase [UDP-forming] 7-like (LOC101301802), mRNA	trehalose 6-phosphate synthase/phosphatase	Probable alpha,alpha-trehalose-phosphate synthase [UDP-forming] 7 OS=Arabidopsis thaliana GN=TPS7 PE=1 SV=1	Trehalose-6-phosphate synthase component TPS1 and related subunits
		c73733_g2	424.623	203.367	1.0621	0.02196	TRUE	419.506	281.149	0.57735	1	FALSE	443.884	343.354	0.37049	1	FALSE	304.303	212.298	0.51942	1	FALSE	315.623	361.721	-0.19667	1	FALSE	373.238	226.945	0.71775	1	FALSE	1433	beta-glucosidase [Rosa hybrid cultivar]	PREDICTED: Fragaria vesca subsp. vesca beta-glucosidase 12-like (LOC101300431), misc_RNA	beta-glucosidase	Beta-glucosidase 12 OS=Oryza sativa subsp. japonica GN=BGLU12 PE=2 SV=2	--
		c73735_g1	193.115	3178.88	-4.041	2.6273e-07	TRUE	190.821	421.681	-1.1439	0.10095	FALSE	201.893	1657.91	-3.0377	0.58079	FALSE	455.659	3323.35	-2.8666	0.00033346	TRUE	472.731	1732.84	-1.874	1	FALSE	1783.44	3555.11	-0.99523	1	FALSE	3423	PREDICTED: alpha-glucosidase-like [Fragaria vesca subsp. vesca]	PREDICTED: Fragaria vesca subsp. vesca alpha-glucosidase-like (LOC101292103), mRNA	alpha-glucosidase	Alpha-glucosidase OS=Spinacia oleracea PE=1 SV=1	Maltase glucoamylase and related hydrolases, glycosyl hydrolase family 31
		c74225_g2	365.495	1762.34	-2.2696	0.049006	TRUE	361.391	906.19	-1.3263	0.016749	TRUE	382.24	1885.37	-2.3023	1.9157e-08	TRUE	981.184	1842.9	-0.90938	0.95835	FALSE	1017.63	1977.38	-0.95839	1	FALSE	2037.4	1971.66	0.047323	1	FALSE	1923	PREDICTED: trehalose-phosphate phosphatase A-like [Fragaria vesca subsp. vesca]	PREDICTED: Fragaria vesca subsp. vesca trehalose-phosphate phosphatase A-like (LOC101305798), mRNA	trehalose 6-phosphate phosphatase	Trehalose-phosphate phosphatase A OS=Arabidopsis thaliana GN=TPPA PE=1 SV=1	Trehalose-6-phosphate synthase component TPS1 and related subunits
		c74225_g5	602.418	2601.55	-2.1105	0.020899	TRUE	595.602	1282.93	-1.107	0.073739	FALSE	629.989	2499.65	-1.9883	7.6499e-05	TRUE	1387.48	2720.1	-0.9712	0.65211	FALSE	1439.27	2621.05	-0.86481	1	FALSE	2700.41	2909.96	-0.10782	1	FALSE	2504	PREDICTED: trehalose-phosphate phosphatase A-like [Fragaria vesca subsp. vesca]	PREDICTED: Fragaria vesca subsp. vesca trehalose-phosphate phosphatase A-like (LOC101305798), mRNA	trehalose 6-phosphate phosphatase	Probable trehalose-phosphate phosphatase G OS=Arabidopsis thaliana GN=TPPG PE=2 SV=1	Trehalose-6-phosphate synthase component TPS1 and related subunits
		c75737_g1	0.561679	184.031	-8.356	0.0004696	TRUE	0.553341	37.132	-6.0683	0.24757	FALSE	0.586288	55.9036	-6.5752	3.4742e-07	TRUE	39.9453	191.997	-2.265	0.56678	FALSE	41.4707	58.7038	-0.50136	1	FALSE	60.5096	205.185	-1.7617	1	FALSE	1853	PREDICTED: probable galacturonosyltransferase 12-like [Fragaria vesca subsp. vesca]	PREDICTED: Fragaria vesca subsp. vesca probable galacturonosyltransferase 12-like (LOC101295493), mRNA	alpha-1,4-galacturonosyltransferase	Probable galacturonosyltransferase 12 OS=Arabidopsis thaliana GN=GAUT12 PE=2 SV=1	--
		c76052_g2	32628.2	16769.6	0.96027	0.010069	TRUE	32229.6	25468.6	0.33967	1	FALSE	34105.2	19579.4	0.80065	0.18848	FALSE	27572.8	17524.3	0.65389	0.41866	FALSE	28597.5	20567.5	0.47552	1	FALSE	21202.6	18742.7	0.17791	1	FALSE	2461	PREDICTED: phosphoglucomutase, cytoplasmic-like [Fragaria vesca subsp. vesca]	PREDICTED: Fragaria vesca subsp. vesca phosphoglucomutase, cytoplasmic-like (LOC101302642), mRNA	phosphoglucomutase	Phosphoglucomutase, cytoplasmic OS=Populus tremula GN=PGM1 PE=2 SV=1	Phosphoglucomutase
		c76151_g1	50.1457	139.094	-1.4719	0.67703	FALSE	49.523	70.7479	-0.51459	1	FALSE	52.4101	138.996	-1.4071	0.049503	TRUE	76.2593	145.106	-0.92812	1	FALSE	79.1469	145.804	-0.88142	1	FALSE	150.237	155.068	-0.045658	1	FALSE	3512	PREDICTED: sucrose synthase 6-like [Fragaria vesca subsp. vesca]	PREDICTED: Fragaria vesca subsp. vesca sucrose synthase 6-like (LOC101299138), mRNA	sucrose synthase	Sucrose synthase 6 OS=Arabidopsis thaliana GN=SUS6 PE=1 SV=1	Glycosyltransferase
		c76233_g1	16.6168	91.5247	-2.4615	0.049337	TRUE	16.4324	84.6681	-2.3653	0.02136	TRUE	17.3793	99.8345	-2.5222	0.00053672	TRUE	91.8437	95.7113	-0.05951	1	FALSE	95.2277	104.827	-0.13856	1	FALSE	108.049	102.4	0.077471	1	FALSE	717	PREDICTED: vicianin hydrolase-like [Fragaria vesca subsp. vesca]	PREDICTED: Fragaria vesca subsp. vesca vicianin hydrolase-like (LOC101310251), mRNA	beta-glucosidase	Vicianin hydrolase (Fragment) OS=Vicia sativa subsp. nigra PE=1 SV=1	--
		c76233_g2	35.727	234.299	-2.7133	1.2397e-08	TRUE	35.3099	181.036	-2.3581	0.00015543	TRUE	37.355	266.867	-2.8367	3.1376e-08	TRUE	195.992	244.887	-0.32132	1	FALSE	203.276	280.517	-0.46465	1	FALSE	289.241	261.935	0.14306	1	FALSE	1154	PREDICTED: vicianin hydrolase-like [Fragaria vesca subsp. vesca]	PREDICTED: Fragaria vesca subsp. vesca vicianin hydrolase-like (LOC101310545), mRNA	beta-glucosidase	Beta-glucosidase 17 OS=Arabidopsis thaliana GN=BGLU17 PE=2 SV=1	--
		c76310_g1	179.82	1396.02	-2.9567	2.5087e-06	TRUE	177.714	684.104	-1.9447	0.87039	FALSE	188.011	1145.01	-2.6065	1.3711e-10	TRUE	736.88	1459.34	-0.98581	0.79121	FALSE	764.866	1200.87	-0.6508	1	FALSE	1237.31	1561.05	-0.33531	1	FALSE	2360	PREDICTED: lysosomal beta glucosidase-like [Fragaria vesca subsp. vesca]	PREDICTED: Fragaria vesca subsp. vesca lysosomal beta glucosidase-like (LOC101313585), mRNA	beta-glucosidase	Beta-glucosidase BoGH3B OS=Bacteroides ovatus (strain ATCC 8483 / DSM 1896 / JCM 5824 / NCTC 11153) GN=BACOVA_02659 PE=1 SV=1	--
		c76585_g1	2751.31	14441.8	-2.3921	9.8113e-14	TRUE	2721.67	6787.3	-1.3183	0.06401	FALSE	2878.06	9941.54	-1.7884	0.01009	TRUE	7340.04	15087.7	-1.0395	0.023709	TRUE	7614.1	10423.5	-0.4531	1	FALSE	10738.8	16134.6	-0.58732	0.79465	FALSE	2100	PREDICTED: UDP-glucuronate 4-epimerase 6-like [Fragaria vesca subsp. vesca]	PREDICTED: Fragaria vesca subsp. vesca UDP-glucuronate 4-epimerase 6-like (LOC101312817), mRNA	UDP-glucuronate 4-epimerase	UDP-glucuronate 4-epimerase 6 OS=Arabidopsis thaliana GN=GAE6 PE=1 SV=1	UDP-glucose 4-epimerase/UDP-sulfoquinovose synthase
		c76834_g1	2129.41	1834.67	0.21493	1	FALSE	2102.95	1240.03	0.76204	0.58342	FALSE	2225.55	1084.43	1.0372	0.040939	TRUE	1344.66	1916.7	-0.51139	0.79397	FALSE	1394.27	1137.55	0.29358	1	FALSE	1172.15	2049.69	-0.80625	0.27014	FALSE	3074	PREDICTED: probable galacturonosyltransferase 15-like [Fragaria vesca subsp. vesca]	PREDICTED: Fragaria vesca subsp. vesca probable galacturonosyltransferase 15-like (LOC101295878), mRNA	alpha-1,4-galacturonosyltransferase	Probable galacturonosyltransferase 15 OS=Arabidopsis thaliana GN=GAUT15 PE=2 SV=1	--
		c76860_g1	2456.54	5475.83	-1.1564	0.053102	FALSE	2428.83	4691.09	-0.94966	1	FALSE	2569.02	5955.96	-1.2131	0.0076508	TRUE	5056.87	5723.54	-0.17866	1	FALSE	5248.3	6253.18	-0.25274	1	FALSE	6445.17	6122.1	0.074192	1	FALSE	2745	ADP-glucose pyrophosphorylase large subunit [Fragaria x ananassa]	PREDICTED: Fragaria vesca subsp. vesca glucose-1-phosphate adenylyltransferase large subunit 1-like (LOC101295282), mRNA	glucose-1-phosphate adenylyltransferase	Glucose-1-phosphate adenylyltransferase large subunit 1 (Fragment) OS=Solanum tuberosum GN=AGPS1 PE=2 SV=1	--
		c78218_g2	371.815	711.237	-0.93575	0.031425	TRUE	367.198	451.338	-0.29765	1	FALSE	388.605	517.031	-0.41194	1	FALSE	487.642	743.32	-0.60816	0.70023	FALSE	505.922	542.199	-0.099908	1	FALSE	558.634	795.036	-0.50911	1	FALSE	3089	PREDICTED: isoamylase 1, chloroplastic-like [Fragaria vesca subsp. vesca]	PREDICTED: Fragaria vesca subsp. vesca isoamylase 1, chloroplastic-like (LOC101300631), mRNA	glycogen operon protein	Isoamylase 1, chloroplastic OS=Arabidopsis thaliana GN=ISA1 PE=1 SV=1	--
		c78523_g1	3179.96	1011.21	1.6529	6.3915e-07	TRUE	3141.86	3053.91	0.040962	1	FALSE	3324.32	2590.04	0.36009	1	FALSE	3298.91	1056.98	1.642	6.3788e-05	TRUE	3422.68	2722.73	0.33007	1	FALSE	2807.47	1130.6	1.3122	0.052324	FALSE	1646	PREDICTED: isoamylase 3, chloroplastic-like [Fragaria vesca subsp. vesca]	PREDICTED: Fragaria vesca subsp. vesca isoamylase 3, chloroplastic-like (LOC101305175), mRNA	glycogen operon protein	Isoamylase 3, chloroplastic OS=Arabidopsis thaliana GN=ISA3 PE=2 SV=2	--
		c79668_g2	299.598	82.8085	1.8552	1.9951e-05	TRUE	296.017	244.538	0.27562	1	FALSE	313.204	217.325	0.52725	1	FALSE	264.82	86.5583	1.6133	0.0022315	TRUE	274.648	228.858	0.26313	1	FALSE	236.114	92.5878	1.3506	1	FALSE	544	PREDICTED: probable galacturonosyltransferase 6-like [Fragaria vesca subsp. vesca]	PREDICTED: Fragaria vesca subsp. vesca probable galacturonosyltransferase 6-like (LOC101295471), mRNA	alpha-1,4-galacturonosyltransferase	Probable galacturonosyltransferase 6 OS=Arabidopsis thaliana GN=GAUT6 PE=2 SV=1	--
		c79812_g1	8952.12	8682.94	0.044044	1	FALSE	8846.14	18908.1	-1.0959	0.65098	FALSE	9359.23	26442.6	-1.4984	0.0048936	TRUE	20402	9078.04	1.1683	0.37364	FALSE	21171.2	27801	-0.39304	1	FALSE	28667.5	9711.37	1.5617	0.045669	TRUE	3008	PREDICTED: beta-amylase 1, chloroplastic-like [Fragaria vesca subsp. vesca]	PREDICTED: Fragaria vesca subsp. vesca beta-amylase 1, chloroplastic-like (LOC101312918), mRNA	beta-amylase	Beta-amylase 1, chloroplastic OS=Arabidopsis thaliana GN=BAM1 PE=1 SV=1	--
		c79838_g2	6215.6	2909.73	1.095	0.0020295	TRUE	6142.2	6236.04	-0.021875	1	FALSE	6498.37	5512.05	0.23749	1	FALSE	6749.46	3040.66	1.1504	0.007952	TRUE	7000.57	5798.34	0.27183	1	FALSE	5980.11	3252.05	0.87882	1	FALSE	2445	PREDICTED: probable sucrose-phosphate synthase 1-like [Fragaria vesca subsp. vesca]	PREDICTED: Fragaria vesca subsp. vesca probable sucrose-phosphate synthase 1-like (LOC101307526), mRNA	sucrose-phosphate synthase	Probable sucrose-phosphate synthase 1 OS=Citrus unshiu GN=SPS1 PE=2 SV=1	--
		c81341_g1	12562.1	4503.44	1.48	7.9467e-06	TRUE	12409	15478	-0.31884	1	FALSE	13131	12935.9	0.021587	1	FALSE	16770.7	4705.44	1.8335	1.353e-06	TRUE	17391.7	13604.2	0.35434	1	FALSE	14029.5	5032.23	1.4792	0.13057	FALSE	8646	PREDICTED: probable alpha,alpha-trehalose-phosphate synthase [UDP-forming] 7-like [Fragaria vesca subsp. vesca]	PREDICTED: Fragaria vesca subsp. vesca probable alpha,alpha-trehalose-phosphate synthase [UDP-forming] 7-like (LOC101303680), mRNA	trehalose 6-phosphate synthase/phosphatase	Probable alpha,alpha-trehalose-phosphate synthase [UDP-forming] 7 OS=Arabidopsis thaliana GN=TPS7 PE=1 SV=1	Trehalose-6-phosphate synthase component TPS1 and related subunits
		c53825_g1	1093.12	4.18301	8.0297	0.19961	FALSE	1077.48	693.905	0.63485	1	FALSE	1141.34	32.6872	5.1259	0.76366	FALSE	758.711	4.37194	7.4391	0.75655	FALSE	785.704	34.5046	4.5091	1	FALSE	35.6261	4.67624	2.9295	1	FALSE	2041	PREDICTED: probable pectinesterase/pectinesterase inhibitor 41-like [Fragaria vesca subsp. vesca]	PREDICTED: Fragaria vesca subsp. vesca probable pectinesterase/pectinesterase inhibitor 41-like (LOC101313085), mRNA	pectinesterase	Probable pectinesterase/pectinesterase inhibitor 41 OS=Arabidopsis thaliana GN=PME41 PE=2 SV=2	--
		c56058_g1	1.12336	6.83827	-2.6058	0.87024	FALSE	1.10668	1.88579	-0.76893	1	FALSE	1.17258	4.89676	-2.0621	1	FALSE	2.04158	7.13069	-1.8044	1	FALSE	2.11745	5.12182	-1.2743	1	FALSE	5.27263	7.61867	-0.53102	1	FALSE	1024	PREDICTED: probable pectinesterase/pectinesterase inhibitor 47 [Pyrus x bretschneideri]>gi|694422865|ref|XP_009339255.1| PREDICTED: probable pectinesterase/pectinesterase inhibitor 47 [Pyrus x bretschneideri]	PREDICTED: Fragaria vesca subsp. vesca probable pectinesterase/pectinesterase inhibitor 25-like (LOC101306186), partial mRNA	pectinesterase	Probable pectinesterase/pectinesterase inhibitor 25 OS=Arabidopsis thaliana GN=PME25 PE=2 SV=1	--
		c58758_g1	13.5486	3.78216	1.8409	0.70415	FALSE	13.3701	6.19917	1.1089	1	FALSE	14.1547	5.76605	1.2956	1	FALSE	6.72826	3.96087	0.76442	1	FALSE	6.97557	6.05708	0.20369	1	FALSE	6.24415	4.24054	0.55826	1	FALSE	1074	PREDICTED: uncharacterized protein LOC101295345 [Fragaria vesca subsp. vesca]	PREDICTED: Fragaria vesca subsp. vesca uncharacterized LOC101295345 (LOC101295345), mRNA	alpha-glucosidase	Protein FAR1-RELATED SEQUENCE 11 OS=Arabidopsis thaliana GN=FRS11 PE=2 SV=1	--
		c62031_g1	106.324	402.356	-1.92	0.97333	FALSE	105.151	139.34	-0.40615	1	FALSE	111.207	134.871	-0.27834	1	FALSE	150.687	419.481	-1.477	1	FALSE	156.314	141.636	0.14226	1	FALSE	145.996	448.147	-1.618	1	FALSE	638	PREDICTED: UDP-glucose 6-dehydrogenase-like [Fragaria vesca subsp. vesca]	PREDICTED: Fragaria vesca subsp. vesca UDP-glucose 6-dehydrogenase-like (LOC101292899), mRNA	UDPglucose 6-dehydrogenase	UDP-glucose 6-dehydrogenase 1 OS=Glycine max GN=UGD1 PE=1 SV=1	--
		c63928_g1	0.5	30.4592	-5.9288	0.33779	FALSE	0.495409	0.447997	0.14513	1	FALSE	0.523474	1.34046	-1.3565	1	FALSE	0.479357	31.751	-6.0496	0.54348	FALSE	0.49808	1.39591	-1.4868	1	FALSE	1.43495	33.9184	-4.563	1	FALSE	766	hypothetical protein EUGRSUZ_J00833 [Eucalyptus grandis]	PREDICTED: Fragaria vesca subsp. vesca lactase-phlorizin hydrolase-like (LOC101300996), misc_RNA	beta-glucosidase	Beta-glucosidase 13 OS=Oryza sativa subsp. japonica GN=BGLU13 PE=2 SV=2	--
		c64006_g2	1.12336	12.0481	-3.4229	0.26267	FALSE	1.10668	4.12577	-1.8984	1	FALSE	1.17258	6.69014	-2.5124	1	FALSE	4.43837	12.5878	-1.5039	1	FALSE	4.60785	6.98186	-0.59952	1	FALSE	7.18217	13.4617	-0.90637	1	FALSE	435	PREDICTED: alpha-1,4 glucan phosphorylase L-2 isozyme, chloroplastic/amyloplastic-like [Fragaria vesca subsp. vesca]	PREDICTED: Fragaria vesca subsp. vesca alpha-1,4 glucan phosphorylase L-2 isozyme, chloroplastic/amyloplastic-like (LOC101292016), mRNA	starch phosphorylase	Alpha-1,4 glucan phosphorylase L-2 isozyme, chloroplastic/amyloplastic OS=Solanum tuberosum GN=STP-1 PE=1 SV=1	Glycogen phosphorylase
		c65421_g1	5.12336	34.6422	-2.7574	0.62628	FALSE	5.06995	4.92796	0.040981	1	FALSE	5.36037	13.821	-1.3665	1	FALSE	5.27293	36.123	-2.7762	0.97157	FALSE	5.47888	14.4302	-1.3971	1	FALSE	14.8464	38.5947	-1.3783	1	FALSE	1177	PREDICTED: beta-fructofuranosidase, insoluble isoenzyme 1-like [Fragaria vesca subsp. vesca]	PREDICTED: Fragaria vesca subsp. vesca beta-fructofuranosidase, insoluble isoenzyme 1-like (LOC101301803), mRNA	beta-fructofuranosidase	Beta-fructofuranosidase, insoluble isoenzyme 1 OS=Daucus carota GN=INV1 PE=1 SV=1	--
		c66602_g1	1387.99	1937.64	-0.48131	0.51806	FALSE	1371.06	1572.68	-0.19793	1	FALSE	1450.84	1827.86	-0.33327	1	FALSE	1700.21	2024.3	-0.25171	1	FALSE	1763.78	1918.99	-0.12168	1	FALSE	1977.88	2164.76	-0.13025	1	FALSE	1721	PREDICTED: probable fructokinase-2-like [Fragaria vesca subsp. vesca]	PREDICTED: Fragaria vesca subsp. vesca probable fructokinase-2-like (LOC101309789), mRNA	fructokinase	Fructokinase-2 OS=Solanum lycopersicum GN=FRK2 PE=1 SV=2	--
		c66889_g1	218.031	800.355	-1.8761	1	FALSE	215.667	324.173	-0.58796	1	FALSE	228.067	309.573	-0.44082	1	FALSE	350.683	834.386	-1.2505	1	FALSE	363.759	325.222	0.16156	1	FALSE	335.274	891.387	-1.4107	1	FALSE	1475	PREDICTED: UDP-glucose 6-dehydrogenase-like [Fragaria vesca subsp. vesca]	PREDICTED: Fragaria vesca subsp. vesca UDP-glucose 6-dehydrogenase-like (LOC101292899), mRNA	UDPglucose 6-dehydrogenase	UDP-glucose 6-dehydrogenase 5 OS=Oryza sativa subsp. japonica GN=UGD5 PE=2 SV=1	--
		c66953_g1	0	29.8832	#NAME?	0.4503	FALSE	0	2.96939	#NAME?	1	FALSE	0	3.10339	#NAME?	1	FALSE	3.24861	31.1354	-3.2607	1	FALSE	3.36388	3.26177	0.04447	1	FALSE	3.36309	33.253	-3.3056	1	FALSE	891	hypothetical protein PRUPE_ppa004108mg [Prunus persica]>gi|462404115|gb|EMJ09672.1| hypothetical protein PRUPE_ppa004108mg [Prunus persica]	PREDICTED: Fragaria vesca subsp. vesca beta-glucosidase 12-like (LOC101300134), misc_RNA	beta-glucosidase	Beta-glucosidase 12 OS=Oryza sativa subsp. japonica GN=BGLU12 PE=2 SV=2	--
		c69681_g1	327.627	389.55	-0.24975	1	FALSE	323.658	295.075	0.13339	1	FALSE	342.477	327.184	0.065903	1	FALSE	319.666	406.752	-0.34758	1	FALSE	331.511	343.884	-0.052865	1	FALSE	354.567	434.864	-0.2945	1	FALSE	2473	PREDICTED: lysosomal beta glucosidase-like [Fragaria vesca subsp. vesca]	PREDICTED: Fragaria vesca subsp. vesca lysosomal beta glucosidase-like (LOC101311312), mRNA	beta-glucosidase	Beta-glucosidase BoGH3B OS=Bacteroides ovatus (strain ATCC 8483 / DSM 1896 / JCM 5824 / NCTC 11153) GN=BACOVA_02659 PE=1 SV=1	--
		c70086_g2	14.3635	61.1185	-2.0892	0.72117	FALSE	14.1871	20.134	-0.50505	1	FALSE	15.0132	50.1376	-1.7397	0.15484	FALSE	21.6504	63.7359	-1.5577	1	FALSE	22.4786	52.6467	-1.2278	1	FALSE	54.2655	68.0995	-0.32761	1	FALSE	990	PREDICTED: probable beta-D-xylosidase 5-like [Fragaria vesca subsp. vesca]	PREDICTED: Fragaria vesca subsp. vesca probable beta-D-xylosidase 5-like (LOC101291772), mRNA	beta-D-xylosidase 4	Probable beta-D-xylosidase 5 OS=Arabidopsis thaliana GN=BXL5 PE=2 SV=2	--
		c70389_g1	102.311	210.955	-1.044	0.071466	FALSE	101.123	168.715	-0.73847	1	FALSE	106.977	199.791	-0.90119	0.35605	FALSE	182.297	220.362	-0.27358	1	FALSE	189.129	209.631	-0.14848	1	FALSE	216.023	235.638	-0.12539	1	FALSE	3184	hypothetical protein PRUPE_ppa024207mg [Prunus persica]>gi|462406839|gb|EMJ12303.1| hypothetical protein PRUPE_ppa024207mg [Prunus persica]	PREDICTED: Fragaria vesca subsp. vesca beta-glucosidase 13-like, transcript variant 2 (LOC101293292), mRNA	beta-glucosidase	Beta-glucosidase 24 OS=Oryza sativa subsp. japonica GN=BGLU24 PE=2 SV=1	--
		c71499_g1	212.144	2170.37	-3.3548	0.61689	FALSE	209.544	330.694	-0.65824	1	FALSE	221.743	395.487	-0.83474	0.27886	FALSE	357.042	2262.42	-2.6637	1	FALSE	370.467	415.087	-0.16407	1	FALSE	427.787	2416.86	-2.4982	1	FALSE	3065	PREDICTED: sucrose synthase 2-like [Fragaria vesca subsp. vesca]	PREDICTED: Fragaria vesca subsp. vesca sucrose synthase 2-like (LOC101298794), mRNA	sucrose synthase	Sucrose synthase 2 OS=Arabidopsis thaliana GN=SUS2 PE=2 SV=3	Glycosyltransferase
		c72561_g1	203.862	639.133	-1.6485	0.11579	FALSE	201.456	196.575	0.035383	1	FALSE	213.137	254.947	-0.25841	1	FALSE	212.583	667.092	-1.6499	0.20892	FALSE	220.521	267.376	-0.27796	1	FALSE	275.487	713.063	-1.372	0.62432	FALSE	2313	PREDICTED: lysosomal beta glucosidase-like [Fragaria vesca subsp. vesca]	PREDICTED: Fragaria vesca subsp. vesca lysosomal beta glucosidase-like (LOC101301952), mRNA	beta-glucosidase	Beta-glucosidase BoGH3B OS=Bacteroides ovatus (strain ATCC 8483 / DSM 1896 / JCM 5824 / NCTC 11153) GN=BACOVA_02659 PE=1 SV=1	--
		c73593_g1	18.8569	69.2838	-1.8774	0.2045	FALSE	18.6138	29.6567	-0.67199	1	FALSE	19.7035	47.1621	-1.2592	0.95326	FALSE	31.9825	72.3025	-1.1768	0.95006	FALSE	33.191	49.3605	-0.57256	1	FALSE	50.8242	77.2789	-0.60456	1	FALSE	2933	PREDICTED: sucrose synthase 6-like [Fragaria vesca subsp. vesca]	PREDICTED: Fragaria vesca subsp. vesca sucrose synthase 6-like (LOC101309357), mRNA	sucrose synthase	Sucrose synthase 6 OS=Arabidopsis thaliana GN=SUS6 PE=1 SV=1	Glycosyltransferase
		c74144_g1	642.869	1128.54	-0.81186	0.074819	FALSE	635.245	675.841	-0.089371	1	FALSE	672.097	699.338	-0.05732	1	FALSE	730.714	1179.29	-0.69054	0.43008	FALSE	758.024	733.143	0.048149	1	FALSE	755.287	1261.26	-0.73977	0.46082	FALSE	2462	PREDICTED: probable galacturonosyltransferase 11-like [Fragaria vesca subsp. vesca]	PREDICTED: Fragaria vesca subsp. vesca probable galacturonosyltransferase 11-like (LOC101304868), mRNA	alpha-1,4-galacturonosyltransferase	Probable galacturonosyltransferase 11 OS=Arabidopsis thaliana GN=GAUT11 PE=2 SV=1	--
		c74757_g1	91.1876	144.452	-0.66368	0.57371	FALSE	90.1086	104.385	-0.21218	1	FALSE	95.3349	129.577	-0.44273	1	FALSE	112.715	150.908	-0.42099	1	FALSE	116.951	136.039	-0.21812	1	FALSE	140.215	161.377	-0.20279	1	FALSE	2440	PREDICTED: inactive beta-amylase 4, chloroplastic-like [Fragaria vesca subsp. vesca]	PREDICTED: Fragaria vesca subsp. vesca inactive beta-amylase 4, chloroplastic-like (LOC101303481), mRNA	beta-amylase	Inactive beta-amylase 4, chloroplastic OS=Arabidopsis thaliana GN=BAM4 PE=2 SV=1	--
		c75512_g1	2235.44	3314.93	-0.56842	0.33592	FALSE	2209.12	2684.47	-0.28117	1	FALSE	2337.18	2620.53	-0.16509	1	FALSE	2906.48	3464.04	-0.25318	1	FALSE	3014.45	2751.04	0.13192	1	FALSE	2835.42	3704.83	-0.38585	1	FALSE	2304	PREDICTED: probable galacturonosyltransferase 9-like [Fragaria vesca subsp. vesca]	PREDICTED: Fragaria vesca subsp. vesca probable galacturonosyltransferase 9-like (LOC101303438), mRNA	alpha-1,4-galacturonosyltransferase	Probable galacturonosyltransferase 9 OS=Arabidopsis thaliana GN=GAUT9 PE=2 SV=1	--
		c75737_g2	2.12336	90.4002	-5.4119	0.069638	FALSE	2.0975	12.8722	-2.6175	0.97888	FALSE	2.21952	16.4289	-2.8879	0.32694	FALSE	13.8565	94.2829	-2.7664	0.70237	FALSE	14.3842	17.236	-0.26094	1	FALSE	17.7609	100.744	-2.5039	1	FALSE	1277	PREDICTED: probable galacturonosyltransferase 12-like [Fragaria vesca subsp. vesca]	PREDICTED: Fragaria vesca subsp. vesca probable galacturonosyltransferase 12-like (LOC101295493), mRNA	alpha-1,4-galacturonosyltransferase	Probable galacturonosyltransferase 12 OS=Arabidopsis thaliana GN=GAUT12 PE=2 SV=1	--
		c78050_g2	2556.06	2739.82	-0.10016	1	FALSE	2525.32	2320.86	0.12181	1	FALSE	2672.04	2456.11	0.12156	1	FALSE	2509.73	2861.73	-0.18935	1	FALSE	2603.46	2577.61	0.014399	1	FALSE	2656.39	3059.97	-0.20405	1	FALSE	2384	PREDICTED: glucose-6-phosphate isomerase 1, chloroplastic-like [Fragaria vesca subsp. vesca]	PREDICTED: Fragaria vesca subsp. vesca glucose-6-phosphate isomerase 1, chloroplastic-like (LOC101314663), mRNA	glucose-6-phosphate isomerase	Glucose-6-phosphate isomerase 1, chloroplastic OS=Arabidopsis thaliana GN=PGI1 PE=1 SV=1	Glucose-6-phosphate isomerase
		c78100_g1	430.958	468.8	-0.12142	1	FALSE	425.868	455.266	-0.096304	1	FALSE	450.564	447.761	0.0090012	1	FALSE	492.273	489.782	0.0073187	1	FALSE	510.664	470.079	0.11947	1	FALSE	484.503	523.775	-0.11244	1	FALSE	4372	PREDICTED: beta-amylase 8-like [Fragaria vesca subsp. vesca]	PREDICTED: Fragaria vesca subsp. vesca beta-amylase 8-like (LOC101314099), mRNA	beta-amylase	Beta-amylase 8 OS=Arabidopsis thaliana GN=BAM8 PE=2 SV=1	--
		c78487_g2	2662.07	3545.08	-0.41327	0.67923	FALSE	2629.42	2745.39	-0.062267	1	FALSE	2782.51	3050.94	-0.13287	1	FALSE	2969.4	3703.79	-0.31883	1	FALSE	3080.2	3202.41	-0.056134	1	FALSE	3300.47	3960.87	-0.26315	1	FALSE	1021	PREDICTED: probable fructokinase-2-like [Fragaria vesca subsp. vesca]	PREDICTED: Fragaria vesca subsp. vesca probable fructokinase-2-like (LOC101309789), mRNA	fructokinase	Probable fructokinase-2 OS=Arabidopsis thaliana GN=At1g06030 PE=2 SV=1	Ribokinase
		c78731_g1	1203.46	1495.84	-0.31377	1	FALSE	1189.57	1242.33	-0.062606	1	FALSE	1258.39	1353.58	-0.1052	1	FALSE	1345.21	1563.42	-0.21688	1	FALSE	1395.16	1420.39	-0.025853	1	FALSE	1463.75	1672.25	-0.19212	1	FALSE	2475	PREDICTED: probable galacturonosyltransferase 7-like [Fragaria vesca subsp. vesca]	PREDICTED: Fragaria vesca subsp. vesca probable galacturonosyltransferase 7-like (LOC101314013), mRNA	alpha-1,4-galacturonosyltransferase	Probable galacturonosyltransferase 7 OS=Arabidopsis thaliana GN=GAUT7 PE=1 SV=2	--
		c79098_g1	0.561679	4.65891	-3.0522	1	FALSE	0.553341	0.989798	-0.83896	1	FALSE	0.586288	3.12166	-2.4126	1	FALSE	1.08287	4.87071	-2.1693	1	FALSE	1.12129	3.25828	-1.5389	1	FALSE	3.35193	5.21041	-0.63641	1	FALSE	583	PREDICTED: 4-alpha-glucanotransferase DPE2-like [Fragaria vesca subsp. vesca]	PREDICTED: Fragaria vesca subsp. vesca 4-alpha-glucanotransferase DPE2-like (LOC101305814), mRNA	4-alpha-glucanotransferase	4-alpha-glucanotransferase DPE2 OS=Arabidopsis thaliana GN=DPE2 PE=1 SV=1	--
		c81372_g2	78.5708	147.458	-0.90824	0.22123	FALSE	77.6395	76.6608	0.018301	1	FALSE	82.1434	133.726	-0.70306	0.83092	FALSE	82.8358	154.019	-0.89478	0.45575	FALSE	85.9397	140.203	-0.70612	1	FALSE	144.442	164.689	-0.18926	1	FALSE	1308	PREDICTED: probable sucrose-phosphate synthase 3-like [Fragaria vesca subsp. vesca]	PREDICTED: Fragaria vesca subsp. vesca probable sucrose-phosphate synthase 3-like (LOC101298507), mRNA	sucrose-phosphate synthase	Probable sucrose-phosphate synthase 2 OS=Craterostigma plantagineum GN=SPS2 PE=2 SV=1	--
Citrate cycle	DEGs	c68009_g1	6.74672	92.9792	-3.7847	7.9467e-06	TRUE	6.67205	16.4303	-1.3002	1	FALSE	7.05642	39.1924	-2.4736	0.78108	FALSE	17.7707	97.0671	-2.4495	0.0017075	TRUE	18.4339	40.9711	-1.1522	1	FALSE	42.1699	103.767	-1.2991	0.83253	FALSE	1886	PREDICTED: dihydrolipoyllysine-residue succinyltransferase component of 2-oxoglutarate dehydrogenase complex 2, mitochondrial-like [Fragaria vesca subsp. vesca]	PREDICTED: Fragaria vesca subsp. vesca dihydrolipoyllysine-residue succinyltransferase component of 2-oxoglutarate dehydrogenase complex 2, mitochondrial-like (LOC101314639), mRNA	2-oxoglutarate dehydrogenase E2 component (dihydrolipoamide succinyltransferase)	Dihydrolipoyllysine-residue succinyltransferase component of 2-oxoglutarate dehydrogenase complex 2, mitochondrial OS=Arabidopsis thaliana GN=At4g26910 PE=2 SV=2	Dihydrolipoamide succinyltransferase (2-oxoglutarate dehydrogenase, E2 subunit)
		c71433_g4	5311.88	2402.89	1.1445	0.0014024	TRUE	5246.66	3689.67	0.50791	1	FALSE	5552.16	2388.74	1.2168	0.0065288	TRUE	4006.55	2510.55	0.67436	1	FALSE	4153.51	2510.08	0.7266	1	FALSE	2587.86	2684.86	-0.053086	1	FALSE	1296	PREDICTED: ATP-citrate synthase alpha chain protein 1-like [Fragaria vesca subsp. vesca]	PREDICTED: Fragaria vesca subsp. vesca ATP-citrate synthase alpha chain protein 1-like (LOC101307981), mRNA	ATP citrate (pro-S)-lyase	ATP-citrate synthase alpha chain protein 3 OS=Arabidopsis thaliana GN=ACLA-3 PE=2 SV=1	ATP-citrate lyase
		c71965_g1	1359.85	647.24	1.0711	0.0051432	TRUE	1343.63	1027.4	0.38714	1	FALSE	1421.63	848.046	0.74533	0.29953	FALSE	1113.33	676.449	0.71883	0.37415	FALSE	1154.54	891.409	0.37316	1	FALSE	919.125	723.519	0.34523	1	FALSE	1272	PREDICTED: dihydrolipoyllysine-residue acetyltransferase component 1 of pyruvate dehydrogenase complex, mitochondrial-like [Fragaria vesca subsp. vesca]	PREDICTED: Fragaria vesca subsp. vesca dihydrolipoyllysine-residue acetyltransferase component 1 of pyruvate dehydrogenase complex, mitochondrial-like (LOC101303160), mRNA	pyruvate dehydrogenase E2 component (dihydrolipoamide acetyltransferase)	Dihydrolipoyllysine-residue acetyltransferase component 1 of pyruvate dehydrogenase complex, mitochondrial OS=Arabidopsis thaliana GN=LTA3 PE=2 SV=2	Dihydrolipoamide acetyltransferase
		c74238_g1	5758.25	2306.55	1.3199	0.00011929	TRUE	5687.93	3864.48	0.55763	1	FALSE	6018.93	2469.57	1.2852	0.0031326	TRUE	4197.94	2410.08	0.8006	1	FALSE	4351.67	2596.51	0.74499	1	FALSE	2677.46	2577.5	0.054896	1	FALSE	1314	PREDICTED: ATP-citrate synthase alpha chain protein 1-like [Fragaria vesca subsp. vesca]	PREDICTED: Fragaria vesca subsp. vesca ATP-citrate synthase alpha chain protein 1-like (LOC101307981), mRNA	ATP citrate (pro-S)-lyase	ATP-citrate synthase alpha chain protein 1 OS=Arabidopsis thaliana GN=ACLA-1 PE=1 SV=1	ATP-citrate lyase
		c74717_g1	13397.8	7811.1	0.7784	0.062734	FALSE	13235.6	8923.21	0.56879	1	FALSE	14005.1	7062.9	0.98762	0.046573	TRUE	9669.27	8159.9	0.24486	1	FALSE	10027.2	7418.92	0.43464	1	FALSE	7647.89	8725.81	-0.19023	1	FALSE	2574	PREDICTED: ATP-citrate synthase beta chain protein 1-like [Fragaria vesca subsp. vesca]	PREDICTED: Fragaria vesca subsp. vesca ATP-citrate synthase beta chain protein 1-like (LOC101306899), mRNA	ATP citrate (pro-S)-lyase	ATP-citrate synthase beta chain protein 1 OS=Oryza sativa subsp. japonica GN=ACLB-1 PE=2 SV=1	ATP-citrate lyase
		c74887_g1	11148.3	5017.4	1.1518	0.0010978	TRUE	11011.5	7471.5	0.55954	1	FALSE	11652.6	5686.87	1.0349	0.032564	TRUE	8095.34	5242.77	0.62676	0.50924	FALSE	8395.12	5971.44	0.49147	1	FALSE	6155.03	5607.05	0.13453	1	FALSE	2162	PREDICTED: citrate synthase, mitochondrial-like isoform 1 [Fragaria vesca subsp. vesca]	PREDICTED: Fragaria vesca subsp. vesca citrate synthase, mitochondrial-like, transcript variant 2 (LOC101306555), mRNA	citrate synthase	Citrate synthase, mitochondrial OS=Fragaria ananassa GN=MCSI PE=1 SV=1	Citrate synthase
		c75500_g2	5873.27	4711.34	0.31802	1	FALSE	5803.41	3151.76	0.88074	0.22103	FALSE	6140.19	2848.99	1.1078	0.015997	TRUE	3413.54	4917.31	-0.5266	1	FALSE	3540.17	2990.44	0.24346	1	FALSE	3082.01	5256.1	-0.77012	1	FALSE	2015	PREDICTED: pyruvate dehydrogenase E1 component subunit beta-like [Fragaria vesca subsp. vesca]	PREDICTED: Fragaria vesca subsp. vesca pyruvate dehydrogenase E1 component subunit beta-like (LOC101298203), mRNA	pyruvate dehydrogenase E1 component beta subunit	Pyruvate dehydrogenase E1 component subunit beta-3, chloroplastic OS=Arabidopsis thaliana GN=E1-BETA-2 PE=2 SV=1	Pyruvate dehydrogenase E1, beta subunit
		c76223_g1	5096.99	3995.19	0.35138	1	FALSE	5035.39	2282.06	1.1418	0.033318	TRUE	5328.09	2894.26	0.88043	0.11208	FALSE	2470.99	4169.9	-0.75493	1	FALSE	2562.75	3037.96	-0.24541	1	FALSE	3130.99	4457.23	-0.50953	1	FALSE	1651	PREDICTED: pyruvate dehydrogenase E1 component subunit alpha-like [Fragaria vesca subsp. vesca]	PREDICTED: Fragaria vesca subsp. vesca pyruvate dehydrogenase E1 component subunit alpha-like (LOC101296227), mRNA	pyruvate dehydrogenase E1 component alpha subunit	Pyruvate dehydrogenase E1 component subunit alpha-3, chloroplastic OS=Arabidopsis thaliana GN=PDH-E1 ALPHA PE=1 SV=1	Pyruvate dehydrogenase E1, alpha subunit
		c76855_g1	5270.86	3260.87	0.69278	0.25664	FALSE	5207.39	2629.37	0.98584	0.10843	FALSE	5509.97	2511.74	1.1334	0.01352	TRUE	2849.34	3403.51	-0.25639	1	FALSE	2954.79	2638.56	0.1633	1	FALSE	2720.07	3638.05	-0.41952	1	FALSE	2005	PREDICTED: dihydrolipoyl dehydrogenase-like [Fragaria vesca subsp. vesca]	PREDICTED: Fragaria vesca subsp. vesca dihydrolipoyl dehydrogenase-like (LOC101312911), mRNA	dihydrolipoamide dehydrogenase	Dihydrolipoyl dehydrogenase 2, chloroplastic OS=Arabidopsis thaliana GN=LPD2 PE=2 SV=2	Dihydrolipoamide dehydrogenase
		c77047_g1	312.543	510.23	-0.70709	0.22297	FALSE	308.872	485.646	-0.6529	1	FALSE	326.773	751.552	-1.2016	0.017135	TRUE	524.304	532.977	-0.023671	1	FALSE	544.024	789.798	-0.53781	1	FALSE	814.295	569.923	0.51478	1	FALSE	1151	PREDICTED: phosphoenolpyruvate carboxykinase [ATP]-like [Fragaria vesca subsp. vesca]	PREDICTED: Fragaria vesca subsp. vesca phosphoenolpyruvate carboxykinase [ATP]-like (LOC101302361), mRNA	phosphoenolpyruvate carboxykinase (ATP)	Phosphoenolpyruvate carboxykinase [ATP] OS=Arabidopsis thaliana GN=PCKA PE=1 SV=1	--
		c77175_g1	13346.4	6510.4	1.0356	0.0043008	TRUE	13184.3	11354.5	0.21556	1	FALSE	13951.1	9749.51	0.51698	0.79216	FALSE	12303.3	6803.63	0.85467	0.12035	FALSE	12758.8	10242.1	0.31698	1	FALSE	10558.6	7276.75	0.53706	0.95778	FALSE	1928	PREDICTED: succinate dehydrogenase [ubiquinone] flavoprotein subunit 1, mitochondrial-like [Fragaria vesca subsp. vesca]	PREDICTED: Fragaria vesca subsp. vesca succinate dehydrogenase [ubiquinone] flavoprotein subunit 1, mitochondrial-like (LOC101303935), mRNA	succinate dehydrogenase (ubiquinone) flavoprotein subunit	Succinate dehydrogenase [ubiquinone] flavoprotein subunit 1, mitochondrial OS=Arabidopsis thaliana GN=SDH1-1 PE=1 SV=1	Succinate dehydrogenase, flavoprotein subunit
		c77175_g2	1921.84	982.583	0.96784	0.013821	TRUE	1898.51	1419.42	0.41957	1	FALSE	2008.92	1257.57	0.67578	0.42148	FALSE	1537.45	1026.8	0.58239	0.67766	FALSE	1594.46	1319.78	0.27277	1	FALSE	1360.12	1098.18	0.30862	1	FALSE	1243	PREDICTED: succinate dehydrogenase [ubiquinone] flavoprotein subunit, mitochondrial-like isoform X1 [Glycine max]	PREDICTED: Fragaria vesca subsp. vesca succinate dehydrogenase [ubiquinone] flavoprotein subunit 1, mitochondrial-like (LOC101303935), mRNA	succinate dehydrogenase (ubiquinone) flavoprotein subunit	Succinate dehydrogenase [ubiquinone] flavoprotein subunit, mitochondrial OS=Oryza sativa subsp. japonica GN=SDH1 PE=2 SV=1	Succinate dehydrogenase, flavoprotein subunit
		c78658_g1	8679.67	4766.06	0.86484	0.028666	TRUE	8574	6783.71	0.33789	1	FALSE	9072.79	5795.26	0.64667	0.45881	FALSE	7344.04	4980.21	0.56037	0.67828	FALSE	7616.98	6087.29	0.32342	1	FALSE	6275.13	5326.28	0.23652	1	FALSE	1584	PREDICTED: citrate synthase, glyoxysomal-like [Fragaria vesca subsp. vesca]	PREDICTED: Fragaria vesca subsp. vesca citrate synthase, glyoxysomal-like (LOC101299699), mRNA	citrate synthase	Citrate synthase, glyoxysomal OS=Cucurbita maxima PE=1 SV=1	Citrate synthase
		c78658_g3	898.886	439.218	1.0332	0.011807	TRUE	888.008	710.021	0.32271	1	FALSE	939.634	677.071	0.47279	0.99169	FALSE	768.797	458.828	0.74465	0.35855	FALSE	797.349	711.516	0.16432	1	FALSE	733.58	490.647	0.58027	0.99733	FALSE	800	PREDICTED: citrate synthase, glyoxysomal-like [Fragaria vesca subsp. vesca]	PREDICTED: Fragaria vesca subsp. vesca citrate synthase, glyoxysomal-like (LOC101299699), mRNA	citrate synthase	Citrate synthase, glyoxysomal OS=Cucurbita maxima PE=1 SV=1	--
		c79622_g2	2.56168	351.1	-7.0986	2.9177e-32	TRUE	2.53498	111.49	-5.4588	0.18227	FALSE	2.68018	339.009	-6.9828	7.4307e-27	TRUE	119.96	366.695	-1.612	0.006181	TRUE	124.537	355.943	-1.5151	0.1383	FALSE	366.877	392.085	-0.095871	1	FALSE	1211	PREDICTED: malate dehydrogenase, glyoxysomal-like [Fragaria vesca subsp. vesca]	PREDICTED: Fragaria vesca subsp. vesca malate dehydrogenase, glyoxysomal-like (LOC101310653), mRNA	malate dehydrogenase	Malate dehydrogenase, glyoxysomal OS=Citrullus lanatus PE=1 SV=1	NAD-dependent malate dehydrogenase
		c110595_g1	0	4.23304	#NAME?	0.86256	FALSE	0	0.494899	#NAME?	1	FALSE	0	0.881463	#NAME?	1	FALSE	0.541434	4.4304	-3.0326	1	FALSE	0.560647	0.932933	-0.73468	1	FALSE	0.964074	4.74189	-2.2982	1	FALSE	467	malate dehydrogenase, partial [Auxenochlorella protothecoides]	Botryotinia fuckeliana B05.10 conserved hypothetical protein (BC1G_07409) partial mRNA	malate dehydrogenase	Malate dehydrogenase, mitochondrial OS=Schizosaccharomyces pombe (strain 972 / ATCC 24843) GN=MDH1 PE=3 SV=1	NAD-dependent malate dehydrogenase
		c5686_g1	2.12336	6.43742	-1.6001	1	FALSE	2.0975	4.76138	-1.1827	1	FALSE	2.21952	5.76605	-1.3773	1	FALSE	5.16603	6.71961	-0.37932	1	FALSE	5.3562	6.05708	-0.17741	1	FALSE	6.24415	7.18297	-0.20208	1	FALSE	327	PREDICTED: pyruvate dehydrogenase E1 component subunit alpha, mitochondrial-like [Glycine max]	--	pyruvate dehydrogenase E1 component alpha subunit	Pyruvate dehydrogenase E1 component subunit alpha-2, mitochondrial OS=Arabidopsis thaliana GN=IAR4 PE=1 SV=2	--
		c60042_g1	1.12336	6.93833	-2.6268	0.86475	FALSE	1.10668	3.32358	-1.5865	1	FALSE	1.17258	6.21896	-2.407	1	FALSE	3.60381	7.2476	-1.008	1	FALSE	3.73683	6.52122	-0.80333	1	FALSE	6.71874	7.74997	-0.206	1	FALSE	457	PREDICTED: phosphoenolpyruvate carboxykinase [ATP]-like [Fragaria vesca subsp. vesca]	PREDICTED: Fragaria vesca subsp. vesca phosphoenolpyruvate carboxykinase [ATP] 1-like (LOC101305517), misc_RNA	phosphoenolpyruvate carboxykinase (ATP)	Phosphoenolpyruvate carboxykinase [ATP] OS=Cucumis sativus GN=PCK PE=2 SV=1	--
		c66903_g1	182.164	384.722	-1.0786	1	FALSE	179.916	152.571	0.23784	1	FALSE	190.397	174.641	0.12462	1	FALSE	164.678	401.111	-1.2844	1	FALSE	170.878	183.598	-0.10358	1	FALSE	189.316	428.528	-1.1786	1	FALSE	864	PREDICTED: phosphoenolpyruvate carboxykinase [ATP]-like [Fragaria vesca subsp. vesca]	PREDICTED: Fragaria vesca subsp. vesca phosphoenolpyruvate carboxykinase [ATP]-like (LOC101304515), mRNA	phosphoenolpyruvate carboxykinase (ATP)	Phosphoenolpyruvate carboxykinase [ATP] 1 OS=Urochloa panicoides GN=PCK1 PE=1 SV=1	--
		c74003_g1	5016.75	3322.11	0.59465	0.26352	FALSE	4955.44	4163.71	0.25114	1	FALSE	5243.84	3755.54	0.4816	0.91928	FALSE	4507.77	3472.09	0.37661	1	FALSE	4675.28	3945.01	0.24502	1	FALSE	4066.82	3713.72	0.13104	1	FALSE	2400	hypothetical protein PRUPE_ppa004758mg [Prunus persica]>gi|462396383|gb|EMJ02182.1| hypothetical protein PRUPE_ppa004758mg [Prunus persica]	PREDICTED: Fragaria vesca subsp. vesca kinesin-4-like (LOC101291884), mRNA	fumarate hydratase, class II	Fumarate hydratase 2, chloroplastic OS=Arabidopsis thaliana GN=FUM2 PE=2 SV=1	Fumarase
		c74003_g3	85.1325	48.6684	0.80673	0.5161	FALSE	84.1377	66.0286	0.34966	1	FALSE	89.0113	55.469	0.68231	0.98543	FALSE	71.3761	50.8501	0.48919	1	FALSE	74.0458	58.2361	0.3465	1	FALSE	60.0239	54.3811	0.14243	1	FALSE	1366	PREDICTED: fumarate hydratase 2, chloroplastic-like [Fragaria vesca subsp. vesca]	PREDICTED: Fragaria vesca subsp. vesca fumarate hydratase 2, chloroplastic-like (LOC101291589), mRNA	fumarate hydratase, class II	Fumarate hydratase 1, mitochondrial OS=Arabidopsis thaliana GN=FUM1 PE=2 SV=2	Fumarase
		c74278_g1	3138.71	1789.55	0.81057	0.050771	FALSE	3101.01	2379.46	0.3821	1	FALSE	3281.15	1921.45	0.77201	0.23467	FALSE	2576.28	1870.17	0.46212	0.99078	FALSE	2671.98	2017.85	0.40509	1	FALSE	2079.98	2000.23	0.056397	1	FALSE	1425	PREDICTED: dihydrolipoyllysine-residue acetyltransferase component 1 of pyruvate dehydrogenase complex, mitochondrial-like [Fragaria vesca subsp. vesca]	PREDICTED: Fragaria vesca subsp. vesca dihydrolipoyllysine-residue acetyltransferase component 1 of pyruvate dehydrogenase complex, mitochondrial-like (LOC101303160), mRNA	pyruvate dehydrogenase E2 component (dihydrolipoamide acetyltransferase)	Dihydrolipoyllysine-residue acetyltransferase component 1 of pyruvate dehydrogenase complex, mitochondrial OS=Arabidopsis thaliana GN=LTA3 PE=2 SV=2	Dihydrolipoamide acetyltransferase
		c79061_g1	14382.9	8525.15	0.75455	0.07683	FALSE	14207.7	12008.5	0.24262	1	FALSE	15034.2	10044.5	0.58185	0.61403	FALSE	13001.6	8907.37	0.54562	0.71718	FALSE	13484.6	10548.7	0.35425	1	FALSE	10873.5	9525.9	0.19089	1	FALSE	3477	PREDICTED: dihydrolipoyl dehydrogenase 1, mitochondrial-like [Fragaria vesca subsp. vesca]	PREDICTED: Fragaria vesca subsp. vesca dihydrolipoyl dehydrogenase 1, mitochondrial-like (LOC101293278), mRNA	dihydrolipoamide dehydrogenase	Dihydrolipoyl dehydrogenase 1, mitochondrial OS=Arabidopsis thaliana GN=LPD1 PE=1 SV=2	Dihydrolipoamide dehydrogenase
		c80191_g1	17518.6	10809	0.69666	0.1237	FALSE	17302.7	15434.7	0.16481	1	FALSE	18310.6	14145.1	0.37237	1	FALSE	16719.2	11296.7	0.5656	0.6601	FALSE	17339	14862.2	0.22237	1	FALSE	15322.3	12082.8	0.34268	1	FALSE	2656	PREDICTED: aconitate hydratase 2, mitochondrial-like [Fragaria vesca subsp. vesca]	PREDICTED: Fragaria vesca subsp. vesca aconitate hydratase 2, mitochondrial-like (LOC101291564), mRNA	aconitate hydratase	Aconitate hydratase, cytoplasmic OS=Cucurbita maxima PE=2 SV=1	RNA-binding translational regulator IRP (aconitase superfamily)
Ubiquitin-conjugating enzyme	DEGs	c65857_g1	35.7953	137.915	-1.9459	0.00071748	TRUE	35.3998	70.1851	-0.98742	1	FALSE	37.4388	85.7554	-1.1957	0.32182	FALSE	75.5143	144.015	-0.9314	0.944	FALSE	78.3961	89.8953	-0.19746	1	FALSE	92.6088	153.973	-0.73345	1	FALSE	1002	PREDICTED: ubiquitin-conjugating enzyme E2 28-like [Fragaria vesca subsp. vesca]	PREDICTED: Fragaria vesca subsp. vesca ubiquitin-conjugating enzyme E2 28-like (LOC101313942), mRNA	ubiquitin-conjugating enzyme E2 D/E	Ubiquitin-conjugating enzyme E2 28 OS=Arabidopsis thaliana GN=UBC28 PE=2 SV=1	Ubiquitin-protein ligase
		c69752_g1	134.723	301.856	-1.1639	0.016417	TRUE	133.139	177.868	-0.41787	1	FALSE	140.856	261.919	-0.8949	0.29277	FALSE	191.912	315.23	-0.71596	0.5924	FALSE	199.149	274.854	-0.46482	1	FALSE	283.248	337.039	-0.25085	1	FALSE	1864	PREDICTED: ubiquitin-conjugating enzyme E2 4-like [Citrus sinensis]>gi|641857516|gb|KDO76261.1| hypothetical protein CISIN_1g029962mg [Citrus sinensis]	PREDICTED: Fragaria vesca subsp. vesca ubiquitin-conjugating enzyme E2 5-like (LOC101291460), mRNA	ubiquitin-conjugating enzyme E2 H	Ubiquitin-conjugating enzyme E2 5 OS=Arabidopsis thaliana GN=UBC5 PE=2 SV=2	Ubiquitin-protein ligase
		c69865_g1	2488.44	949.752	1.3896	0.0036449	TRUE	2457.37	1430.62	0.78047	0.46511	FALSE	2600.72	1040.55	1.3216	0.0083374	TRUE	1549.21	991.873	0.64331	0.52854	FALSE	1606.72	1093.07	0.55573	1	FALSE	1126.83	1060.52	0.0875	1	FALSE	1962	PREDICTED: ubiquitin-conjugating enzyme E2 5-like [Fragaria vesca subsp. vesca]	PREDICTED: Fragaria vesca subsp. vesca ubiquitin-conjugating enzyme E2 5-like (LOC101291460), mRNA	ubiquitin-conjugating enzyme E2 H	Ubiquitin-conjugating enzyme E2 4 OS=Arabidopsis thaliana GN=UBC4 PE=2 SV=2	Ubiquitin-protein ligase
		c76267_g5	7507.52	13107	-0.80393	0.050662	FALSE	7415.14	13568.5	-0.87172	0.23406	FALSE	7847	24388.3	-1.636	3.0099e-05	TRUE	14691.1	13699.2	0.10085	1	FALSE	15236.8	25619.1	-0.74966	1	FALSE	26410.3	14652.7	0.84993	0.1533	FALSE	1314	PREDICTED: ubiquitin-conjugating enzyme E2 28-like [Fragaria vesca subsp. vesca]>gi|595830519|ref|XP_007206091.1| hypothetical protein PRUPE_ppa012933mg [Prunus persica]>gi|645221361|ref|XP_008244671.1| PREDICTED: ubiquitin-conjugating enzyme E2 28 [Prunus mume]>gi|645221364|ref|XP_008244678.1| PREDICTED: ubiquitin-conjugating enzyme E2 28 [Prunus mume]>gi|657957557|ref|XP_008370280.1| PREDICTED:…	PREDICTED: Fragaria vesca subsp. vesca ubiquitin-conjugating enzyme E2 28-like (LOC101301402), mRNA	ubiquitin-conjugating enzyme E2 D/E	Ubiquitin-conjugating enzyme E2 28 OS=Arabidopsis thaliana GN=UBC28 PE=2 SV=1	Ubiquitin-protein ligase
		c80589_g1	2102.87	841.964	1.3205	0.00019501	TRUE	2077.25	1326.99	0.64652	0.81439	FALSE	2198.1	1089	1.0133	0.047766	TRUE	1438.74	879.795	0.70956	0.59947	FALSE	1491.86	1144.94	0.38184	1	FALSE	1180.62	940.93	0.32739	1	FALSE	4057	PREDICTED: probable ubiquitin-conjugating enzyme E2 23-like [Fragaria vesca subsp. vesca]	PREDICTED: Fragaria vesca subsp. vesca probable ubiquitin-conjugating enzyme E2 23-like (LOC101304069), mRNA	ubiquitin-conjugating enzyme E2 O	Probable ubiquitin-conjugating enzyme E2 23 OS=Arabidopsis thaliana GN=UBC23 PE=1 SV=1	Ubiquitin-conjugating enzyme
		c39630_g1	2.68504	0.951794	1.4962	1	FALSE	2.65084	2.38069	0.15507	1	FALSE	2.80581	1.78119	0.65557	1	FALSE	2.58302	0.997523	1.3726	1	FALSE	2.6781	1.86237	0.52407	1	FALSE	1.91698	1.06834	0.84346	1	FALSE	665	Os03g0791800 [Oryza sativa Japonica Group]>gi|18844990|dbj|BAB85469.1| Rad6 [Oryza sativa Japonica Group]>gi|28269456|gb|AAO37999.1| ubiquitin carrier protein [Oryza sativa Japonica Group]>gi|108711497|gb|ABF99292.1| Ubiquitin-conjugating enzyme E2-17 kDa, putative, expressed [Oryza sativa Japonica Group]>gi|113549993|dbj|BAF13436.1| Os03g0791800 [Oryza sativa Japonica Group]>gi|125546000|gb|EAY9…	Oryza sativa Japonica Group Os03g0791800 (Os03g0791800) mRNA, complete cds	ubiquitin-conjugating enzyme E2 A	Ubiquitin-conjugating enzyme E2 2 OS=Triticum aestivum GN=UBC2 PE=1 SV=1	Ubiquitin-protein ligase
		c59199_g1	16.1168	6.96334	1.2107	0.96529	FALSE	15.937	13.2943	0.26157	1	FALSE	16.8558	7.55333	1.1581	1	FALSE	14.4152	7.27683	0.98621	1	FALSE	14.9473	7.91829	0.91662	1	FALSE	8.15741	7.78279	0.067823	1	FALSE	201	PREDICTED: ubiquitin-conjugating enzyme E2 variant 1D-like isoform X2 [Malus domestica]	PREDICTED: Fragaria vesca subsp. vesca ubiquitin-conjugating enzyme E2 variant 1D-like (LOC101312116), mRNA	--	Ubiquitin-conjugating enzyme E2 variant 1D OS=Arabidopsis thaliana GN=UEV1D PE=1 SV=1	--
		c61969_g1	703.244	815.664	-0.21395	1	FALSE	694.582	747.716	-0.10635	1	FALSE	735.039	776.336	-0.07886	1	FALSE	809.488	852.33	-0.074403	1	FALSE	839.57	814.248	0.044182	1	FALSE	838.972	911.566	-0.11972	1	FALSE	1000	Ubiquitin carrier protein [Medicago truncatula]>gi|355501551|gb|AES82754.1| ubiquitin-conjugating enzyme E2 [Medicago truncatula]	PREDICTED: Fragaria vesca subsp. vesca ubiquitin-conjugating enzyme E2 10-like, transcript variant 2 (LOC101297588), mRNA	ubiquitin-conjugating enzyme E2 D/E	Ubiquitin-conjugating enzyme E2 10 OS=Arabidopsis thaliana GN=UBC10 PE=1 SV=1	Ubiquitin-protein ligase
		c67127_g1	2712.84	1953.82	0.47351	0.55246	FALSE	2679.56	2328.84	0.20238	1	FALSE	2835.57	1932.96	0.55283	0.72258	FALSE	2520.87	2041.82	0.30406	1	FALSE	2614.61	2029.42	0.36553	1	FALSE	2091.73	2183.82	-0.062156	1	FALSE	1258	PREDICTED: ubiquitin-conjugating enzyme E2 variant 1D-like [Fragaria vesca subsp. vesca]	PREDICTED: Fragaria vesca subsp. vesca ubiquitin-conjugating enzyme E2 variant 1D-like (LOC101312116), mRNA	ubiquitin-conjugating enzyme E2 variant	Ubiquitin-conjugating enzyme E2 variant 1C OS=Arabidopsis thaliana GN=UEV1C PE=1 SV=1	Ubiquitin-conjugating enzyme E2
		c69391_g1	991.959	588.356	0.75359	0.12445	FALSE	979.784	828.799	0.24144	1	FALSE	1036.83	604.503	0.77836	0.28226	FALSE	896.472	614.523	0.54479	0.80902	FALSE	929.915	634.52	0.55143	1	FALSE	653.951	657.088	-0.0069037	1	FALSE	1865	PREDICTED: ubiquitin-conjugating enzyme E2 5-like [Fragaria vesca subsp. vesca]	PREDICTED: Fragaria vesca subsp. vesca ubiquitin-conjugating enzyme E2 5-like (LOC101296568), mRNA	--	Ubiquitin-conjugating enzyme E2 4 OS=Arabidopsis thaliana GN=UBC4 PE=2 SV=2	Ubiquitin-protein ligase
		c71241_g1	2657.88	3920.49	-0.56076	0.31125	FALSE	2624.99	3045.13	-0.21419	1	FALSE	2777.96	3410.01	-0.29575	1	FALSE	3297.84	4096.78	-0.31297	1	FALSE	3420.21	3577.1	-0.064702	1	FALSE	3685.9	4381.52	-0.24942	1	FALSE	1495	PREDICTED: ubiquitin-conjugating enzyme E2-17 kDa [Vitis vinifera]	PREDICTED: Fragaria vesca subsp. vesca ubiquitin-conjugating enzyme E2-17 kDa-like (LOC101291322), mRNA	ubiquitin-conjugating enzyme E2 D/E	Ubiquitin-conjugating enzyme E2-17 kDa OS=Solanum lycopersicum PE=2 SV=1	Ubiquitin-protein ligase
		c72493_g1	493.934	340.153	0.53814	0.52466	FALSE	487.932	426.257	0.19496	1	FALSE	516.312	362.319	0.51098	0.95392	FALSE	461.601	355.394	0.37723	1	FALSE	478.735	380.675	0.33067	1	FALSE	392.454	380.068	0.046269	1	FALSE	1187	PREDICTED: probable ubiquitin-conjugating enzyme E2 25-like [Fragaria vesca subsp. vesca]	PREDICTED: Fragaria vesca subsp. vesca probable ubiquitin-conjugating enzyme E2 25-like (LOC101308002), mRNA	ubiquitin-conjugating enzyme E2 O	--	--
		c73908_g1	674.501	1146.35	-0.76516	0.099222	FALSE	666.374	951.378	-0.51369	1	FALSE	705.097	1091.92	-0.63097	0.55186	FALSE	1027.93	1197.52	-0.22031	1	FALSE	1066.46	1145.48	-0.10313	1	FALSE	1180.34	1280.57	-0.11758	1	FALSE	1556	PREDICTED: ubiquitin-conjugating enzyme E2 27-like [Fragaria vesca subsp. vesca]	PREDICTED: Fragaria vesca subsp. vesca ubiquitin-conjugating enzyme E2 27-like (LOC101291423), mRNA	ubiquitin-conjugating enzyme (huntingtin interacting protein 2)	Ubiquitin-conjugating enzyme E2 27 OS=Arabidopsis thaliana GN=UBC27 PE=2 SV=1	Ubiquitin-protein ligase
		c88395_g1	4.74672	0.926778	2.3566	1	FALSE	4.69041	3.77158	0.31454	1	FALSE	4.96252	0.887553	2.4832	1	FALSE	4.08317	0.968295	2.0762	1	FALSE	4.23491	0.931769	2.1843	1	FALSE	0.960352	1.03552	-0.10872	1	FALSE	528	PREDICTED: probable ubiquitin-conjugating enzyme E2 26-like [Fragaria vesca subsp. vesca]	PREDICTED: Fragaria vesca subsp. vesca probable ubiquitin-conjugating enzyme E2 26-like (LOC101303407), mRNA	--	--	--
Ubiquitin-protein ligase	DEGs	c62615_g3	206.226	117.224	0.81495	0.22377	FALSE	203.753	262.667	-0.36641	1	FALSE	215.587	274.089	-0.34638	1	FALSE	284.384	122.531	1.2147	0.040766	TRUE	294.949	287.948	0.034658	1	FALSE	296.849	131.066	1.1794	0.078735	FALSE	514	PREDICTED: E3 ubiquitin-protein ligase HERC2-like [Fragaria vesca subsp. vesca]	PREDICTED: Fragaria vesca subsp. vesca E3 ubiquitin-protein ligase HERC2-like (LOC101303007), mRNA	--	Probable E3 ubiquitin-protein ligase HERC1 OS=Homo sapiens GN=HERC1 PE=1 SV=2	FOG: RCC1 domain
		c67240_g1	3.62336	275.553	-6.2489	9.1337e-26	TRUE	3.58373	71.5032	-4.3185	0.084338	FALSE	3.78995	284.445	-6.2298	0.29272	FALSE	77.0318	287.934	-1.9022	0.00017439	TRUE	79.9553	296.983	-1.8931	1	FALSE	305.548	307.943	-0.011261	1	FALSE	1412	PREDICTED: E3 ubiquitin-protein ligase COP1-like [Fragaria vesca subsp. vesca]	PREDICTED: Fragaria vesca subsp. vesca E3 ubiquitin-protein ligase COP1-like (LOC101292653), mRNA	E3 ubiquitin-protein ligase RFWD2	WD repeat-containing protein RUP2 OS=Arabidopsis thaliana GN=RUP2 PE=1 SV=1	WD40 repeat-containing protein
		c67293_g1	889.733	386.039	1.2046	0.0017438	TRUE	879.076	651.754	0.43166	1	FALSE	930.127	554.731	0.74564	0.33146	FALSE	705.536	403.509	0.80612	0.24891	FALSE	731.765	583.455	0.32676	1	FALSE	601.716	431.611	0.47935	1	FALSE	1179	PREDICTED: probable E3 ubiquitin-protein ligase ARI8-like [Fragaria vesca subsp. vesca]	PREDICTED: Fragaria vesca subsp. vesca probable E3 ubiquitin-protein ligase ARI8-like (LOC101293013), mRNA	ariadne-1	Probable E3 ubiquitin-protein ligase ARI8 OS=Arabidopsis thaliana GN=ARI8 PE=2 SV=1	Predicted E3 ubiquitin ligase
		c67500_g1	13.2467	81.6565	-2.6239	0.00036587	TRUE	13.1124	49.1082	-1.905	1	FALSE	13.8616	27.5446	-0.99068	1	FALSE	52.8431	85.3269	-0.69128	1	FALSE	54.8587	28.879	0.9257	1	FALSE	29.7523	91.2568	-1.6169	0.11439	FALSE	882	PREDICTED: E3 ubiquitin-protein ligase ORTHRUS 2-like [Fragaria vesca subsp. vesca]	PREDICTED: Fragaria vesca subsp. vesca E3 ubiquitin-protein ligase ORTHRUS 2-like (LOC101309358), mRNA	--	--	--
		c67797_g1	326.559	144.001	1.1813	0.011853	TRUE	322.578	234.124	0.46237	1	FALSE	341.346	188.033	0.86025	0.2839	FALSE	253.308	150.495	0.75118	0.52686	FALSE	262.747	197.559	0.41139	1	FALSE	203.673	160.965	0.33951	1	FALSE	841	PREDICTED: E3 ubiquitin-protein ligase At3g02290-like [Fragaria vesca subsp. vesca]	PREDICTED: Fragaria vesca subsp. vesca E3 ubiquitin-protein ligase At3g02290-like (LOC101310797), mRNA	--	--	--
		c68744_g1	58.9672	202.64	-1.7809	0.0069877	TRUE	58.2985	63.2775	-0.11823	1	FALSE	61.6651	97.6917	-0.66378	1	FALSE	68.0757	211.564	-1.6359	0.1386	FALSE	70.6746	102.483	-0.53612	1	FALSE	105.601	226.173	-1.0988	0.26675	FALSE	1870	PREDICTED: E3 ubiquitin-protein ligase PRT1-like [Fragaria vesca subsp. vesca]	PREDICTED: Fragaria vesca subsp. vesca E3 ubiquitin-protein ligase PRT1-like (LOC101294059), mRNA	--	E3 ubiquitin-protein ligase PRT1 OS=Arabidopsis thaliana GN=PRT1 PE=2 SV=2	Predicted E3 ubiquitin ligase
		c69854_g1	422.828	227.537	0.89397	0.070397	FALSE	417.794	452.541	-0.11526	1	FALSE	442.041	527.294	-0.25443	1	FALSE	488.893	237.731	1.0402	0.064229	FALSE	507.228	554.005	-0.12726	1	FALSE	571.147	254.236	1.1677	0.036091	TRUE	2058	PREDICTED: E3 ubiquitin-protein ligase RHA1B-like [Fragaria vesca subsp. vesca]	PREDICTED: Fragaria vesca subsp. vesca E3 ubiquitin-protein ligase RHA1B-like (LOC101313531), mRNA	RING/U-box domain-containing protein	Probable E3 ubiquitin-protein ligase XERICO OS=Arabidopsis thaliana GN=XERICO PE=1 SV=1	FOG: Predicted E3 ubiquitin ligase
		c70206_g1	58.5289	236.454	-2.0143	1.9874e-05	TRUE	57.861	177.722	-1.619	0.023683	TRUE	61.2045	227.335	-1.8931	0.00060449	TRUE	191.947	247.005	-0.36383	1	FALSE	199.153	238.51	-0.26017	1	FALSE	245.776	264.132	-0.10391	1	FALSE	1457	PREDICTED: E3 ubiquitin-protein ligase RING1-like [Fragaria vesca subsp. vesca]	PREDICTED: Fragaria vesca subsp. vesca E3 ubiquitin-protein ligase RING1-like (LOC101305400), mRNA	E3 ubiquitin-protein ligase RNF115/126	E3 ubiquitin-protein ligase RING1-like OS=Arabidopsis thaliana GN=At3g19950 PE=1 SV=1	FOG: Predicted E3 ubiquitin ligase
		c70952_g1	20.042	190.018	-3.245	0.089797	FALSE	19.7784	75.1082	-1.925	0.31022	FALSE	20.9389	93.6642	-2.1613	0.0034937	TRUE	81.008	198.247	-1.2912	1	FALSE	84.0676	98.2964	-0.22559	1	FALSE	101.3	211.866	-1.0645	1	FALSE	1526	PREDICTED: E3 ubiquitin-protein ligase PUB23-like [Fragaria vesca subsp. vesca]	PREDICTED: Fragaria vesca subsp. vesca E3 ubiquitin-protein ligase PUB23-like (LOC101304360), mRNA	--	U-box domain-containing protein 26 OS=Arabidopsis thaliana GN=PUB26 PE=2 SV=1	--
		c71391_g1	0.5	69.3595	-7.116	0.045584	TRUE	0.495409	7.70975	-3.96	1	FALSE	0.523474	29.7909	-5.8306	0.0011083	TRUE	8.27323	72.3337	-3.1281	0.67733	FALSE	8.59249	31.2032	-1.8605	1	FALSE	32.1364	77.2878	-1.266	1	FALSE	1052	PREDICTED: E3 ubiquitin-protein ligase ATL6-like [Fragaria vesca subsp. vesca]	PREDICTED: Fragaria vesca subsp. vesca E3 ubiquitin-protein ligase ATL6-like (LOC101295180), mRNA	--	E3 ubiquitin-protein ligase ATL6 OS=Arabidopsis thaliana GN=ATL6 PE=1 SV=2	FOG: Predicted E3 ubiquitin ligase
		c73595_g3	71.6457	122.209	-0.7704	0.48304	FALSE	70.8256	135.428	-0.93518	0.75882	FALSE	74.9195	227.071	-1.5997	0.026394	TRUE	146.418	127.725	0.19705	1	FALSE	151.891	238.009	-0.64798	1	FALSE	245.186	136.614	0.84377	0.65077	FALSE	407	PREDICTED: E3 ubiquitin-protein ligase RING1-like [Fragaria vesca subsp. vesca]	PREDICTED: Fragaria vesca subsp. vesca E3 ubiquitin-protein ligase RING1-like (LOC101294151), mRNA	--	--	--
		c73904_g1	417.156	974.723	-1.2244	0.0014647	TRUE	412.235	542.335	-0.39572	1	FALSE	436.137	633.136	-0.53773	0.86169	FALSE	585.817	1018.13	-0.7974	0.25024	FALSE	607.8	664.292	-0.12822	1	FALSE	684.541	1088.68	-0.66937	0.6472	FALSE	3284	PREDICTED: E3 ubiquitin-protein ligase RMA1H1-like [Fragaria vesca subsp. vesca]	PREDICTED: Fragaria vesca subsp. vesca E3 ubiquitin-protein ligase RMA1H1-like (LOC101308496), mRNA	E3 ubiquitin-protein ligase RNF5	E3 ubiquitin-protein ligase RMA1H1 OS=Capsicum annuum GN=RMA1H1 PE=1 SV=1	Predicted E3 ubiquitin ligase
		c74469_g1	890.502	251.909	1.8217	4.7554e-07	TRUE	879.67	373.319	1.2366	0.029183	TRUE	930.839	323.638	1.5242	0.00059052	TRUE	404.03	263.115	0.61877	0.73735	FALSE	419.066	339.606	0.30331	1	FALSE	349.972	281.341	0.31492	1	FALSE	1276	PREDICTED: E3 ubiquitin-protein ligase RMA1H1-like [Fragaria vesca subsp. vesca]	PREDICTED: Fragaria vesca subsp. vesca E3 ubiquitin-protein ligase RMA1H1-like (LOC101294480), mRNA	E3 ubiquitin-protein ligase RNF5	E3 ubiquitin-protein ligase RMA1H1 OS=Capsicum annuum GN=RMA1H1 PE=1 SV=1	Predicted E3 ubiquitin ligase
		c74644_g1	139.97	190.391	-0.44385	0.96572	FALSE	138.325	298.487	-1.1096	0.19696	FALSE	146.342	332.085	-1.1822	0.047014	TRUE	323.615	198.855	0.70256	0.62535	FALSE	335.566	348.455	-0.054375	1	FALSE	359.086	212.627	0.756	0.65514	FALSE	1012	PREDICTED: E3 ubiquitin-protein ligase RGLG2-like [Fragaria vesca subsp. vesca]	PREDICTED: Fragaria vesca subsp. vesca E3 ubiquitin-protein ligase RGLG2-like (LOC101305146), mRNA	E3 ubiquitin-protein ligase RGLG	E3 ubiquitin-protein ligase RGLG2 OS=Arabidopsis thaliana GN=RGLG2 PE=1 SV=1	Copine
		c74644_g3	117.106	226.485	-0.9516	0.10616	FALSE	115.716	248.315	-1.1016	0.22725	FALSE	122.43	293.564	-1.2617	0.03186	TRUE	268.682	236.617	0.18335	1	FALSE	278.69	307.906	-0.14383	1	FALSE	317.257	253.036	0.32631	1	FALSE	1107	PREDICTED: E3 ubiquitin-protein ligase RGLG2-like [Fragaria vesca subsp. vesca]	PREDICTED: Fragaria vesca subsp. vesca E3 ubiquitin-protein ligase RGLG2-like (LOC101305146), mRNA	E3 ubiquitin-protein ligase RGLG	E3 ubiquitin-protein ligase RGLG2 OS=Arabidopsis thaliana GN=RGLG2 PE=1 SV=1	--
		c75674_g1	2079.68	997.786	1.0596	0.0048779	TRUE	2054.52	1948.5	0.076435	1	FALSE	2173.96	1879.81	0.20974	1	FALSE	2106.86	1042.78	1.0147	0.034854	TRUE	2185.58	1975.69	0.14566	1	FALSE	2037.05	1115.33	0.86901	0.17897	FALSE	1477	PREDICTED: probable E3 ubiquitin-protein ligase Log2-like [Fragaria vesca subsp. vesca]	PREDICTED: Fragaria vesca subsp. vesca probable E3 ubiquitin-protein ligase Log2-like (LOC101315417), mRNA	--	Probable E3 ubiquitin-protein ligase Log2 OS=Arabidopsis thaliana GN=Log2 PE=1 SV=1	Predicted E3 ubiquitin ligase
		c75946_g1	93.1942	202.891	-1.1224	0.23616	FALSE	92.1222	154.551	-0.74646	1	FALSE	97.4497	259.484	-1.4129	0.015242	TRUE	166.844	211.799	-0.3442	1	FALSE	173.121	272.566	-0.65483	1	FALSE	280.979	226.411	0.31152	1	FALSE	2183	PREDICTED: probable E3 ubiquitin-protein ligase BAH1-like 1-like [Fragaria vesca subsp. vesca]	PREDICTED: Fragaria vesca subsp. vesca probable E3 ubiquitin-protein ligase BAH1-like 1-like (LOC101305904), mRNA	--	Probable E3 ubiquitin-protein ligase BAH1-like 1 OS=Oryza sativa subsp. indica GN=OsI_27296 PE=3 SV=1	--
		c75989_g1	369.709	146.482	1.3357	0.0020381	TRUE	365.426	259.109	0.49602	1	FALSE	386.574	209.836	0.88148	0.21208	FALSE	280.469	152.993	0.87438	0.30732	FALSE	290.9	220.377	0.40055	1	FALSE	227.166	163.588	0.47368	1	FALSE	3996	PREDICTED: E3 ubiquitin-protein ligase Topors-like [Fragaria vesca subsp. vesca]	PREDICTED: Fragaria vesca subsp. vesca E3 ubiquitin-protein ligase Topors-like (LOC101311958), mRNA	--	E3 ubiquitin-protein ligase Topors OS=Homo sapiens GN=TOPORS PE=1 SV=1	Predicted E3 ubiquitin ligase, integral peroxisomal membrane protein
		c76221_g1	155.087	537.83	-1.7941	4.6742e-06	TRUE	153.271	388.405	-1.3415	0.032897	TRUE	162.151	723.074	-2.1568	0.0039382	TRUE	420.363	562.075	-0.41913	1	FALSE	436.005	757.793	-0.79746	1	FALSE	780.604	601.173	0.37681	1	FALSE	2591	PREDICTED: probable E3 ubiquitin-protein ligase HERC3-like [Fragaria vesca subsp. vesca]	PREDICTED: Fragaria vesca subsp. vesca probable E3 ubiquitin-protein ligase HERC3-like (LOC101297190), mRNA	--	E3 ISG15--protein ligase HERC5 OS=Homo sapiens GN=HERC5 PE=1 SV=2	FOG: RCC1 domain
		c76496_g1	43.8635	219.472	-2.3229	2.0803e-06	TRUE	43.4162	114.928	-1.4044	1	FALSE	45.8982	79.9893	-0.80137	1	FALSE	123.829	229.225	-0.88841	0.46818	FALSE	128.527	83.8383	0.61639	1	FALSE	86.3647	245.098	-1.5048	0.012486	TRUE	2577	PREDICTED: E3 ubiquitin-protein ligase ORTHRUS 2-like [Fragaria vesca subsp. vesca]	PREDICTED: Fragaria vesca subsp. vesca E3 ubiquitin-protein ligase ORTHRUS 2-like (LOC101309358), mRNA	E3 ubiquitin-protein ligase UHRF1	E3 ubiquitin-protein ligase ORTHRUS 2 OS=Arabidopsis thaliana GN=ORTH2 PE=1 SV=1	Predicted E3 ubiquitin ligase
		c77462_g1	274.024	77.1483	1.8286	5.3878e-05	TRUE	270.629	206.947	0.38706	1	FALSE	286.402	166.622	0.78146	0.45605	FALSE	223.812	80.575	1.4739	0.010769	TRUE	232.167	175.218	0.40601	1	FALSE	180.691	86.1539	1.0685	0.43563	FALSE	2426	PREDICTED: probable E3 ubiquitin-protein ligase ARI1-like [Fragaria vesca subsp. vesca]	PREDICTED: Fragaria vesca subsp. vesca probable E3 ubiquitin-protein ligase ARI1-like (LOC101311071), mRNA	ariadne-1	Probable E3 ubiquitin-protein ligase ARI1 OS=Arabidopsis thaliana GN=ARI1 PE=2 SV=1	Predicted E3 ubiquitin ligase
		c77964_g1	81.2073	610.368	-2.91	2.2487e-07	TRUE	80.2963	530.577	-2.7242	0.00015306	TRUE	84.9283	761.706	-3.1649	0.098322	FALSE	572.867	638.008	-0.15537	1	FALSE	594.404	797.219	-0.42353	1	FALSE	820.863	682.451	0.26642	1	FALSE	2848	PREDICTED: E3 ubiquitin-protein ligase COP1-like [Fragaria vesca subsp. vesca]	PREDICTED: Fragaria vesca subsp. vesca E3 ubiquitin-protein ligase COP1-like (LOC101307178), mRNA	E3 ubiquitin-protein ligase RFWD2	E3 ubiquitin-protein ligase COP1 OS=Arabidopsis thaliana GN=COP1 PE=1 SV=2	Predicted E3 ubiquitin ligase
		c78330_g1	116.963	253.561	-1.1163	0.028234	TRUE	115.504	164.465	-0.50983	1	FALSE	122.241	206.229	-0.75451	0.76327	FALSE	178.035	264.931	-0.57346	0.92806	FALSE	184.654	216.11	-0.22694	1	FALSE	222.608	283.329	-0.34797	1	FALSE	1945	PREDICTED: probable E3 ubiquitin-protein ligase HERC2-like [Fragaria vesca subsp. vesca]	PREDICTED: Fragaria vesca subsp. vesca probable E3 ubiquitin-protein ligase HERC2-like (LOC101302863), mRNA	--	E3 ubiquitin-protein ligase HERC2 OS=Homo sapiens GN=HERC2 PE=1 SV=2	FOG: RCC1 domain
		c78646_g1	4832.84	2094.41	1.2063	0.00061451	TRUE	4773.57	4364.22	0.12935	1	FALSE	5051.49	3988.38	0.34091	1	FALSE	4717.96	2188.74	1.1081	0.011696	TRUE	4894.38	4189.63	0.22431	1	FALSE	4319	2340.94	0.88361	0.1348	FALSE	2908	PREDICTED: E3 ubiquitin-protein ligase RHF2A-like [Fragaria vesca subsp. vesca]	PREDICTED: Fragaria vesca subsp. vesca E3 ubiquitin-protein ligase RHF2A-like (LOC101301700), mRNA	--	E3 ubiquitin-protein ligase RHF2A OS=Arabidopsis thaliana GN=RHF2A PE=2 SV=1	--
		c78775_g1	551.82	118.151	2.2236	5.7425e-09	TRUE	545.086	539.92	0.013739	1	FALSE	576.804	425.092	0.44031	1	FALSE	588.073	123.5	2.2515	1	FALSE	609.357	448.529	0.44209	1	FALSE	463.042	132.102	1.8095	1	FALSE	2730	PREDICTED: E3 ubiquitin-protein ligase UPL1-like [Fragaria vesca subsp. vesca]	PREDICTED: Fragaria vesca subsp. vesca E3 ubiquitin-protein ligase UPL1-like (LOC101291412), mRNA	--	E3 ubiquitin-protein ligase UPL1 OS=Arabidopsis thaliana GN=UPL1 PE=1 SV=3	E3 ubiquitin-protein ligase/Putative upstream regulatory element binding protein
		c79091_g1	75.2139	1170.02	-3.9594	0.41427	FALSE	74.3833	242.135	-1.7028	0.65719	FALSE	78.6676	286.917	-1.8668	0.00036254	TRUE	261.071	1219.8	-2.2241	1	FALSE	270.944	300.916	-0.15136	1	FALSE	310.048	1303.14	-2.0714	1	FALSE	2091	PREDICTED: E3 ubiquitin-protein ligase At4g11680-like [Fragaria vesca subsp. vesca]	PREDICTED: Fragaria vesca subsp. vesca E3 ubiquitin-protein ligase At4g11680-like (LOC101291461), mRNA	--	E3 ubiquitin-protein ligase At1g12760 OS=Arabidopsis thaliana GN=At1g12760 PE=1 SV=1	FOG: Predicted E3 ubiquitin ligase
		c79105_g1	385.835	591.432	-0.61623	0.37282	FALSE	381.166	689.093	-0.85428	0.37662	FALSE	403.325	1410.13	-1.8058	1.1261e-05	TRUE	744.846	618.231	0.2688	1	FALSE	772.716	1481.17	-0.93872	1	FALSE	1526.86	661.305	1.2072	0.0092827	TRUE	2761	PREDICTED: E3 ubiquitin-protein ligase RMA1H1-like [Fragaria vesca subsp. vesca]	PREDICTED: Fragaria vesca subsp. vesca E3 ubiquitin-protein ligase RMA1H1-like (LOC101310680), mRNA	E3 ubiquitin-protein ligase RNF5	E3 ubiquitin-protein ligase RMA1H1 OS=Capsicum annuum GN=RMA1H1 PE=1 SV=1	Predicted E3 ubiquitin ligase
		c79705_g1	4436.47	1843.54	1.2669	0.00030593	TRUE	4381.55	3071.85	0.51233	1	FALSE	4636.9	2780.27	0.73793	0.30098	FALSE	3324.81	1926.03	0.78764	0.20442	FALSE	3448.5	2922.62	0.23871	1	FALSE	3013.55	2059.69	0.54904	0.96527	FALSE	3159	PREDICTED: putative E3 ubiquitin-protein ligase RF298-like [Fragaria vesca subsp. vesca]	PREDICTED: Fragaria vesca subsp. vesca putative E3 ubiquitin-protein ligase RF298-like (LOC101310596), mRNA	--	Putative E3 ubiquitin-protein ligase RF298 OS=Arabidopsis thaliana GN=RF298 PE=2 SV=1	Predicted E3 ubiquitin ligase
		c79803_g2	2072.23	323.071	2.6813	8.387e-16	TRUE	2047.54	537.543	1.9294	6.9375e-06	TRUE	2166.38	471.262	2.2007	1.7785e-08	TRUE	580.951	337.44	0.78378	0.30009	FALSE	602.701	495.325	0.28307	1	FALSE	510.715	360.814	0.50127	1	FALSE	982	PREDICTED: E3 ubiquitin-protein ligase RHA1B-like [Fragaria vesca subsp. vesca]	PREDICTED: Fragaria vesca subsp. vesca E3 ubiquitin-protein ligase RHA1B-like (LOC101313016), mRNA	RING-H2 zinc finger protein RHA1	E3 ubiquitin-protein ligase RHA1B OS=Arabidopsis thaliana GN=RHA1B PE=2 SV=1	FOG: Predicted E3 ubiquitin ligase
		c80069_g1	90.7296	405.406	-2.1597	0.00026884	TRUE	89.5753	188.818	-1.0758	0.29858	FALSE	94.8113	224.09	-1.2409	0.49539	FALSE	204.248	423.273	-1.0513	0.10712	FALSE	211.866	234.724	-0.14782	1	FALSE	241.748	452.509	-0.90444	0.83626	FALSE	2865	PREDICTED: putative E3 ubiquitin-protein ligase RF298-like [Fragaria vesca subsp. vesca]	PREDICTED: Fragaria vesca subsp. vesca putative E3 ubiquitin-protein ligase RF298-like (LOC101301739), mRNA	--	Putative E3 ubiquitin-protein ligase RF298 OS=Arabidopsis thaliana GN=RF298 PE=2 SV=1	Predicted E3 ubiquitin ligase
		c80248_g1	3131.54	1497.85	1.064	0.0038088	TRUE	3093.99	2950.23	0.068644	1	FALSE	3273.69	2521.79	0.37647	1	FALSE	3191.66	1565.25	1.0279	0.029169	TRUE	3310.64	2651.51	0.32029	1	FALSE	2734.22	1674.07	0.70777	0.90808	FALSE	3199	PREDICTED: E3 ubiquitin-protein ligase RHF2A-like [Fragaria vesca subsp. vesca]	PREDICTED: Fragaria vesca subsp. vesca E3 ubiquitin-protein ligase RHF2A-like (LOC101305052), mRNA	--	E3 ubiquitin-protein ligase RHF2A OS=Arabidopsis thaliana GN=RHF2A PE=2 SV=1	FOG: Predicted E3 ubiquitin ligase
		c80901_g1	2130.57	1020.76	1.0616	0.0046701	TRUE	2105	1950.53	0.10995	1	FALSE	2227.27	1977.51	0.17159	1	FALSE	2112.39	1066.59	0.98587	0.050924	FALSE	2190.77	2080.38	0.074594	1	FALSE	2145.65	1140.69	0.91151	1	FALSE	5894	PREDICTED: E3 ubiquitin-protein ligase UPL4-like [Fragaria vesca subsp. vesca]	PREDICTED: Fragaria vesca subsp. vesca E3 ubiquitin-protein ligase UPL4-like (LOC101304997), mRNA	E3 ubiquitin-protein ligase TRIP12	E3 ubiquitin-protein ligase UPL4 OS=Arabidopsis thaliana GN=UPL4 PE=3 SV=1	Putative ubiquitin fusion degradation protein
		c81050_g1	3779.15	1963.43	0.94469	0.90439	FALSE	3738.03	5680.25	-0.60368	1	FALSE	3953.02	4698.12	-0.24913	1	FALSE	6140.26	2052.31	1.581	2.6708e-05	TRUE	6369.94	4943.91	0.36563	1	FALSE	5099.49	2195.26	1.216	0.91847	FALSE	7266	PREDICTED: putative E3 ubiquitin-protein ligase LIN-1-like [Fragaria vesca subsp. vesca]	PREDICTED: Fragaria vesca subsp. vesca putative E3 ubiquitin-protein ligase LIN-1-like (LOC101312047), mRNA	--	Putative E3 ubiquitin-protein ligase LIN-1 OS=Lotus japonicus GN=CERBERUS PE=2 SV=2	Cdc4 and related F-box and WD-40 proteins
		c81107_g2	9323.33	3842.25	1.2789	0.00019236	TRUE	9209.71	7919.71	0.21771	1	FALSE	9745.53	6543.1	0.57477	0.71402	FALSE	8585.99	4014.41	1.0968	0.097485	FALSE	8903.14	6884.41	0.37098	1	FALSE	7100.71	4293.11	0.72594	1	FALSE	5669	PREDICTED: E3 ubiquitin-protein ligase UPL3-like [Fragaria vesca subsp. vesca]	PREDICTED: Fragaria vesca subsp. vesca E3 ubiquitin-protein ligase UPL3-like (LOC101313075), mRNA	E3 ubiquitin-protein ligase TRIP12	E3 ubiquitin-protein ligase UPL3 OS=Arabidopsis thaliana GN=UPL3 PE=1 SV=1	Putative ubiquitin fusion degradation protein
		c81261_g1	5604.34	2389.96	1.2296	0.00043658	TRUE	5535.76	4489.96	0.30208	1	FALSE	5857.97	4294.25	0.448	1	FALSE	4867.11	2497.17	0.96277	0.13019	FALSE	5046.98	4517.76	0.15981	1	FALSE	4659.54	2670.61	0.80302	1	FALSE	6970	PREDICTED: E3 ubiquitin-protein ligase UBR2-like [Fragaria vesca subsp. vesca]	PREDICTED: Fragaria vesca subsp. vesca E3 ubiquitin-protein ligase UBR2-like (LOC101310619), mRNA	--	E3 ubiquitin-protein ligase UBR2 OS=Mus musculus GN=Ubr2 PE=1 SV=2	N-end rule pathway, recognition component UBR1
		c58754_g1	55.0289	109.685	-0.99511	0.24074	FALSE	54.3932	71.2169	-0.38879	1	FALSE	57.5402	84.8861	-0.56096	1	FALSE	76.88	114.639	-0.57641	1	FALSE	79.7725	88.9601	-0.15727	1	FALSE	91.6373	122.618	-0.42016	1	FALSE	1236	PREDICTED: E3 ubiquitin-protein ligase RNF181-like isoform 1 [Fragaria vesca subsp. vesca]>gi|470137909|ref|XP_004304702.1| PREDICTED: E3 ubiquitin-protein ligase RNF181-like isoform 2 [Fragaria vesca subsp. vesca]	PREDICTED: Fragaria vesca subsp. vesca E3 ubiquitin-protein ligase RNF181-like, transcript variant 2 (LOC101295354), mRNA	E3 ubiquitin-protein ligase RNF115/126	E3 ubiquitin-protein ligase RING1-like OS=Arabidopsis thaliana GN=At3g19950 PE=1 SV=1	FOG: Predicted E3 ubiquitin ligase
		c63047_g1	13.7402	43.0827	-1.6487	0.15652	FALSE	13.5758	16.8314	-0.31012	1	FALSE	14.3641	35.5569	-1.3077	0.66633	FALSE	18.188	45.0111	-1.3073	0.56777	FALSE	18.8694	37.2603	-0.98159	1	FALSE	38.3806	48.1351	-0.32671	1	FALSE	1943	PREDICTED: E3 ubiquitin-protein ligase ATL4-like [Fragaria vesca subsp. vesca]	PREDICTED: Fragaria vesca subsp. vesca uncharacterized LOC101297376 (LOC101297376), misc_RNA	--	E3 ubiquitin-protein ligase ATL4 OS=Arabidopsis thaliana GN=ATL4 PE=1 SV=1	--
		c65532_g1	28.4737	5.03474	2.4996	0.078471	FALSE	28.1105	13.2216	1.0882	1	FALSE	29.7542	5.76605	2.3674	0.14393	FALSE	14.4325	5.25256	1.4582	1	FALSE	14.9498	6.05708	1.3034	1	FALSE	6.24415	5.61328	0.15366	1	FALSE	1469	PREDICTED: probable E3 ubiquitin-protein ligase BAH1-like [Fragaria vesca subsp. vesca]	PREDICTED: Fragaria vesca subsp. vesca probable E3 ubiquitin-protein ligase BAH1-like (LOC101292622), mRNA	E3 ubiquitin-protein ligase BAH	Probable E3 ubiquitin-protein ligase BAH1-like OS=Arabidopsis thaliana GN=RF178 PE=2 SV=1	--
		c70609_g1	0	71.8646	#NAME?	0.091642	FALSE	0	1.83889	#NAME?	1	FALSE	0	6.22505	#NAME?	0.67618	FALSE	1.97951	74.917	-5.2421	0.50632	FALSE	2.05489	6.52005	-1.6658	1	FALSE	6.71502	80.0333	-3.5751	1	FALSE	1148	PREDICTED: E3 ubiquitin-protein ligase ORTHRUS 2-like [Fragaria vesca subsp. vesca]	PREDICTED: Fragaria vesca subsp. vesca E3 ubiquitin-protein ligase ORTHRUS 2-like (LOC101308759), mRNA	--	E3 ubiquitin-protein ligase ORTHRUS 2 OS=Arabidopsis thaliana GN=ORTH2 PE=1 SV=1	--
		c72587_g2	500.687	760.285	-0.60263	0.3273	FALSE	494.636	564.781	-0.19132	1	FALSE	523.389	610.807	-0.22283	1	FALSE	609.847	794.269	-0.38118	1	FALSE	632.766	641.024	-0.018706	1	FALSE	660.618	849.372	-0.36258	1	FALSE	2191	PREDICTED: probable E3 ubiquitin-protein ligase HERC4-like [Fragaria vesca subsp. vesca]	PREDICTED: Fragaria vesca subsp. vesca probable E3 ubiquitin-protein ligase HERC4-like (LOC101292915), mRNA	--	Ultraviolet-B receptor UVR8 OS=Arabidopsis thaliana GN=UVR8 PE=1 SV=1	FOG: RCC1 domain
		c73570_g1	317.543	484.784	-0.61039	0.65159	FALSE	313.826	399.906	-0.3497	1	FALSE	332.007	442.214	-0.41353	1	FALSE	431.836	506.11	-0.22897	1	FALSE	448.062	463.98	-0.050364	1	FALSE	478.125	541.048	-0.17837	1	FALSE	1689	PREDICTED: E3 ubiquitin-protein ligase SINAT2-like [Fragaria vesca subsp. vesca]	PREDICTED: Fragaria vesca subsp. vesca E3 ubiquitin-protein ligase SINAT2-like (LOC101306659), mRNA	E3 ubiquitin-protein ligase SIAH1	E3 ubiquitin-protein ligase SINAT2 OS=Arabidopsis thaliana GN=SINAT2 PE=1 SV=1	Zn finger protein
		c74280_g1	108.087	276.486	-1.355	1	FALSE	106.703	155.156	-0.54012	1	FALSE	112.944	148.589	-0.39571	1	FALSE	167.872	288.337	-0.7804	1	FALSE	174.127	156.086	0.1578	1	FALSE	160.905	308.083	-0.93711	1	FALSE	2265	PREDICTED: E3 ubiquitin-protein ligase At4g11680-like [Fragaria vesca subsp. vesca]	PREDICTED: Fragaria vesca subsp. vesca E3 ubiquitin-protein ligase At4g11680-like (LOC101302632), mRNA	--	E3 ubiquitin-protein ligase At4g11680 OS=Arabidopsis thaliana GN=At4g11680 PE=2 SV=1	FOG: Predicted E3 ubiquitin ligase
		c74790_g1	986.392	1655.78	-0.74727	0.10875	FALSE	974.736	1098.37	-0.17228	1	FALSE	1031.26	1060.82	-0.040769	1	FALSE	1187.49	1730.08	-0.54292	0.78459	FALSE	1231.88	1113.43	0.14586	1	FALSE	1147.5	1850.25	-0.68922	0.55748	FALSE	1730	PREDICTED: putative E3 ubiquitin-protein ligase XBAT31-like [Fragaria vesca subsp. vesca]	PREDICTED: Fragaria vesca subsp. vesca putative E3 ubiquitin-protein ligase XBAT31-like (LOC101315252), mRNA	--	Putative E3 ubiquitin-protein ligase XBAT31 OS=Arabidopsis thaliana GN=XBAT31 PE=2 SV=1	Ankyrin
		c75032_g2	9.98687	1.40267	2.8319	1	FALSE	9.84427	5.11557	0.94439	1	FALSE	10.4276	3.54412	1.5569	1	FALSE	5.52124	1.46706	1.9121	1	FALSE	5.72915	3.72824	0.61983	1	FALSE	3.84513	1.56969	1.2926	1	FALSE	628	PREDICTED: E3 ubiquitin-protein ligase At4g11680-like [Fragaria vesca subsp. vesca]	PREDICTED: Fragaria vesca subsp. vesca E3 ubiquitin-protein ligase At4g11680-like (LOC101299118), mRNA	--	RING-H2 zinc finger protein RHA4a OS=Arabidopsis thaliana GN=RHA4A PE=2 SV=1	FOG: Predicted E3 ubiquitin ligase
		c77686_g1	228.963	450.992	-0.97799	0.21933	FALSE	226.476	234.326	-0.049162	1	FALSE	239.499	240.953	-0.0087293	1	FALSE	252.894	471.038	-0.89731	0.20351	FALSE	262.419	252.428	0.056003	1	FALSE	259.995	503.658	-0.95396	0.18807	FALSE	2501	PREDICTED: E3 ubiquitin-protein ligase RFWD3-like [Fragaria vesca subsp. vesca]	PREDICTED: Fragaria vesca subsp. vesca E3 ubiquitin-protein ligase RFWD3-like (LOC101315176), mRNA	E3 ubiquitin-protein ligase RFWD3	E3 ubiquitin-protein ligase RFWD3 OS=Homo sapiens GN=RFWD3 PE=1 SV=3	RING-finger-containing E3 ubiquitin ligase
		c79275_g1	617.492	1171.24	-0.92354	0.86217	FALSE	610.095	690.542	-0.1787	1	FALSE	645.526	803.199	-0.31528	1	FALSE	746.992	1222.14	-0.71024	1	FALSE	774.848	844.91	-0.12488	1	FALSE	871.394	1306.18	-0.58396	1	FALSE	3836	PREDICTED: E3 ubiquitin-protein ligase UPL1-like [Fragaria vesca subsp. vesca]	Fragaria vesca subsp. americana clone fosmid 01L02, complete sequence	E3 ubiquitin-protein ligase HUWE1	E3 ubiquitin-protein ligase UPL1 OS=Arabidopsis thaliana GN=UPL1 PE=1 SV=3	--
		c79287_g2	24.1102	53.4279	-1.1479	0.37194	FALSE	23.8316	37.6948	-0.66149	1	FALSE	25.2105	38.6786	-0.61751	1	FALSE	40.6902	55.7812	-0.4551	1	FALSE	42.2215	40.5186	0.059394	1	FALSE	41.7325	59.6333	-0.51495	1	FALSE	836	PREDICTED: E3 ubiquitin-protein ligase XBAT32-like [Fragaria vesca subsp. vesca]	PREDICTED: Fragaria vesca subsp. vesca E3 ubiquitin-protein ligase XBAT32-like (LOC101311066), mRNA	--	E3 ubiquitin-protein ligase XBAT32 OS=Arabidopsis thaliana GN=XBAT32 PE=1 SV=1	--
		c79921_g2	452.623	780.899	-0.78682	0.10506	FALSE	447.249	445.443	0.0058376	1	FALSE	473.199	607.123	-0.35954	1	FALSE	482.452	815.835	-0.75789	0.3008	FALSE	500.347	637.323	-0.3491	1	FALSE	656.858	872.449	-0.40949	1	FALSE	878	PREDICTED: E3 ubiquitin-protein ligase RHA2A-like [Fragaria vesca subsp. vesca]	PREDICTED: Fragaria vesca subsp. vesca E3 ubiquitin-protein ligase RHA2A-like (LOC101310322), mRNA	E3 ubiquitin-protein ligase RHA2	E3 ubiquitin-protein ligase RHA2A OS=Arabidopsis thaliana GN=RHA2A PE=1 SV=1	FOG: Predicted E3 ubiquitin ligase
		c81246_g1	2858.19	1432.54	0.99652	0.0082193	FALSE	2823.94	2201.66	0.35912	1	FALSE	2987.94	1997.81	0.58073	0.62871	FALSE	2385.82	1497.2	0.67222	0.42755	FALSE	2474.12	2101.83	0.23527	1	FALSE	2167.81	1601.39	0.43691	1	FALSE	6596	PREDICTED: E3 ubiquitin-protein ligase listerin-like [Fragaria vesca subsp. vesca]	PREDICTED: Fragaria vesca subsp. vesca E3 ubiquitin-protein ligase listerin-like (LOC101310503), mRNA	--	E3 ubiquitin-protein ligase listerin OS=Arabidopsis thaliana GN=At5g58410 PE=3 SV=1	Predicted E3 ubiquitin ligase
		c81335_g1	2651.01	1356.37	0.96679	0.01343	FALSE	2618.24	2118.48	0.30557	1	FALSE	2770.8	1873.52	0.56455	0.70536	FALSE	2297.65	1417.37	0.69694	0.85884	FALSE	2382.37	1969.74	0.27439	1	FALSE	2031.12	1515.89	0.42212	1	FALSE	6470	PREDICTED: E3 ubiquitin-protein ligase RKP-like [Fragaria vesca subsp. vesca]	PREDICTED: Fragaria vesca subsp. vesca E3 ubiquitin-protein ligase RKP-like (LOC101308189), mRNA	--	E3 ubiquitin-protein ligase RKP OS=Arabidopsis thaliana GN=RKP PE=2 SV=2	Scaffold/matrix specific factor hnRNP-U/SAF-A, contains SPRY domain
MADS-box transcription factors	DEGs	c62694_g1	105.402	9.6186	3.4539	0.0014668	TRUE	104.052	13.7423	2.9206	0.023685	TRUE	110.139	11.4956	3.2602	0.0049777	TRUE	14.8946	10.0356	0.56966	1	FALSE	15.4454	12.1211	0.34965	1	FALSE	12.5106	10.7252	0.22215	1	FALSE	949	PREDICTED: agamous-like MADS-box protein AGL62-like [Fragaria vesca subsp. vesca]	PREDICTED: Fragaria vesca subsp. vesca agamous-like MADS-box protein AGL62-like (LOC101301003), mRNA	--	Agamous-like MADS-box protein AGL62 OS=Arabidopsis thaliana GN=AGL62 PE=1 SV=1	MADS box transcription factor
		c66335_g1	135.444	64.3479	1.0737	0.20349	FALSE	133.739	380.812	-1.5097	0.58583	FALSE	141.547	341.196	-1.2693	0.12924	FALSE	413.379	67.28	2.6192	0.047312	TRUE	428.563	358.829	0.25621	1	FALSE	370.048	71.9759	2.3621	0.0088317	TRUE	1546	SOC1-like protein [Fragaria vesca]	Fragaria vesca MADS-box protein SOC1-like (SOC1), mRNA >gnl|BL_ORD_ID|7323626 Fragaria vesca suppressor of overexpression of CO1 (SOC1) mRNA, complete cds	--	MADS-box protein SOC1 OS=Arabidopsis thaliana GN=SOC1 PE=1 SV=1	MADS box transcription factor
		c69157_g2	50.269	406.681	-3.0162	2.9916e-13	TRUE	49.6388	170.069	-1.7766	0.69954	FALSE	52.5357	305.462	-2.5396	0.026582	TRUE	183.294	424.877	-1.2129	0.029379	TRUE	190.238	319.95	-0.75004	1	FALSE	329.522	454.362	-0.46347	1	FALSE	1026	PREDICTED: MADS-box protein SVP-like [Fragaria vesca subsp. vesca]	PREDICTED: Fragaria vesca subsp. vesca MADS-box protein SVP-like (LOC101294465), mRNA	--	MADS-box protein SVP OS=Arabidopsis thaliana GN=SVP PE=1 SV=1	MADS box transcription factor
		c69558_g1	165.492	46.8398	1.821	0.00059277	TRUE	163.457	120.076	0.44496	1	FALSE	172.976	111.807	0.62956	0.90402	FALSE	130.075	48.9428	1.4102	0.062386	FALSE	134.896	117.408	0.20033	1	FALSE	121.019	52.3429	1.2092	0.30102	FALSE	2000	PREDICTED: MADS-box protein ZMM17-like [Fragaria vesca subsp. vesca]	PREDICTED: Fragaria vesca subsp. vesca MADS-box protein ZMM17-like (LOC101302452), mRNA	--	MADS-box transcription factor 25 OS=Oryza sativa subsp. japonica GN=MADS25 PE=2 SV=2	MADS box transcription factor
		c70741_g4	1277.59	3345.61	-1.3888	6.6237e-05	TRUE	1262.81	2163.32	-0.77661	0.50741	FALSE	1335.88	2486.21	-0.89616	0.3921	FALSE	2342.79	3496.17	-0.57755	0.62559	FALSE	2429.73	2606	-0.10104	1	FALSE	2684.58	3739.23	-0.47805	1	FALSE	966	PREDICTED: MADS-box protein CMB1-like [Fragaria vesca subsp. vesca]	PREDICTED: Fragaria vesca subsp. vesca MADS-box protein CMB1-like (LOC101306043), mRNA	MADS-box transcription factor, plant	MADS-box protein CMB1 OS=Dianthus caryophyllus GN=CMB1 PE=2 SV=1	--
		c71360_g1	1995	4082	-1.0329	0.0052932	TRUE	1970.88	3291.67	-0.73998	0.50978	FALSE	2085.45	3660.57	-0.81171	0.17922	FALSE	3556.92	4265.27	-0.26201	1	FALSE	3690.18	3841.46	-0.057964	1	FALSE	3958.8	4561.58	-0.20447	1	FALSE	1248	PREDICTED: agamous-like MADS-box protein AGL8 homoLog [Fragaria vesca subsp. vesca]	PREDICTED: Fragaria vesca subsp. vesca agamous-like MADS-box protein AGL8 homoLog (LOC101305755), mRNA	MADS-box transcription factor, plant	Agamous-like MADS-box protein AGL8 homoLog OS=Solanum tuberosum PE=2 SV=1	MADS box transcription factor
		c71360_g3	19.4252	48.6183	-1.3236	0.28341	FALSE	19.1991	26.3283	-0.45557	1	FALSE	20.3108	88.2841	-2.1199	0.0069762	TRUE	28.5994	50.7917	-0.82861	1	FALSE	29.6468	92.7162	-1.6449	0.64029	FALSE	95.5718	54.3154	0.81522	1	FALSE	817	PREDICTED: agamous-like MADS-box protein AGL8 homoLog [Fragaria vesca subsp. vesca]	PREDICTED: Fragaria vesca subsp. vesca agamous-like MADS-box protein AGL8 homoLog (LOC101311594), mRNA	--	Agamous-like MADS-box protein AGL8 homoLog OS=Solanum tuberosum PE=2 SV=1	--
		c72369_g2	1095.63	2707.09	-1.305	0.00023919	TRUE	1082.9	1978.32	-0.86937	0.31022	FALSE	1145.59	2125.12	-0.89146	0.12582	FALSE	2142.69	2828.53	-0.40063	1	FALSE	2222.17	2228.94	-0.0043914	1	FALSE	2296.63	3024.98	-0.39741	1	FALSE	1468	PREDICTED: MADS-box protein CMB1-like [Fragaria vesca subsp. vesca]	PREDICTED: Fragaria vesca subsp. vesca MADS-box protein CMB1-like (LOC101306043), mRNA	MADS-box transcription factor, plant	MADS-box protein CMB1 OS=Dianthus caryophyllus GN=CMB1 PE=2 SV=1	--
		c77683_g2	15.6785	68.556	-2.1285	0.028057	TRUE	15.4995	30.7403	-0.98791	1	FALSE	16.3952	63.0284	-1.9427	0.049561	TRUE	33.1895	71.6812	-1.1109	0.64043	FALSE	34.4374	66.1533	-0.94183	1	FALSE	68.1775	76.685	-0.16965	1	FALSE	1221	PREDICTED: MADS-box transcription factor 17-like [Fragaria vesca subsp. vesca]	PREDICTED: Fragaria vesca subsp. vesca MADS-box transcription factor 17-like (LOC101290854), mRNA	MADS-box transcription enhancer factor 2, invertebrate	MADS-box transcription factor 50 OS=Oryza sativa subsp. japonica GN=MADS50 PE=2 SV=1	MADS box transcription factor
		c78262_g1	135.08	345.915	-1.3566	0.0020842	TRUE	133.423	241.989	-0.85894	1	FALSE	141.191	279.467	-0.98503	0.16647	FALSE	261.105	361.324	-0.46866	1	FALSE	270.949	292.978	-0.11277	1	FALSE	301.828	386.364	-0.35624	1	FALSE	3177	PREDICTED: MADS-box protein SVP-like [Fragaria vesca subsp. vesca]	PREDICTED: Fragaria vesca subsp. vesca MADS-box protein SVP-like (LOC101294759), mRNA	--	MADS-box protein SVP OS=Arabidopsis thaliana GN=SVP PE=1 SV=1	MADS box transcription factor
		c41282_g1	0	2.25441	#NAME?	1	FALSE	0	0.447997	#NAME?	1	FALSE	0	1.34046	#NAME?	1	FALSE	0.479357	2.34767	-2.2921	1	FALSE	0.49808	1.39591	-1.4868	1	FALSE	1.43495	2.50673	-0.80481	1	FALSE	460	PREDICTED: agamous-like MADS-box protein AGL18-like [Fragaria vesca subsp. vesca]	PREDICTED: Fragaria vesca subsp. vesca agamous-like MADS-box protein AGL18-like (LOC101303501), mRNA	--	--	--
		c63134_g2	55.8176	17.6588	1.6603	0.51937	FALSE	55.0824	47.9421	0.2003	1	FALSE	58.3148	40.797	0.5154	1	FALSE	52.0949	18.4561	1.497	0.86929	FALSE	54	42.8672	0.33308	1	FALSE	44.1948	19.7405	1.1627	1	FALSE	1303	PREDICTED: MADS-box transcription factor 27-like [Fragaria vesca subsp. vesca]	PREDICTED: Fragaria vesca subsp. vesca MADS-box transcription factor 27-like (LOC101298663), mRNA	MADS-box transcription factor, plant	MADS-box transcription factor 27 OS=Oryza sativa subsp. japonica GN=MADS27 PE=2 SV=2	MADS box transcription factor
		c65876_g2	2.68504	12.3739	-2.2043	0.58313	FALSE	2.65084	2.82869	-0.093682	1	FALSE	2.80581	8.44088	-1.589	1	FALSE	3.06237	12.9112	-2.0759	0.90966	FALSE	3.17618	8.85006	-1.4784	1	FALSE	9.11776	13.7989	-0.59781	1	FALSE	498	PREDICTED: agamous-like MADS-box protein AGL11-like [Fragaria vesca subsp. vesca]	PREDICTED: Fragaria vesca subsp. vesca agamous-like MADS-box protein AGL11-like (LOC101302731), mRNA	MADS-box transcription factor, plant	MADS-box transcription factor 3 OS=Oryza sativa subsp. japonica GN=MADS3 PE=2 SV=1	MADS box transcription factor
		c68201_g1	25.542	194.578	-2.9294	0.53085	FALSE	25.2279	44.1544	-0.80753	1	FALSE	26.6971	65.7763	-1.3009	0.30474	FALSE	47.6496	202.888	-2.0901	1	FALSE	49.4449	68.9323	-0.47936	1	FALSE	71.0065	216.766	-1.6101	1	FALSE	893	PREDICTED: agamous-like MADS-box protein AGL11-like [Fragaria vesca subsp. vesca]	PREDICTED: Fragaria vesca subsp. vesca agamous-like MADS-box protein AGL11-like (LOC101302731), mRNA	--	Agamous-like MADS-box protein AGL11 OS=Arabidopsis thaliana GN=AGL11 PE=1 SV=1	--
		c70772_g1	14.2402	31.0346	-1.1239	0.6914	FALSE	14.0712	18.363	-0.38405	1	FALSE	14.8876	23.1373	-0.63611	1	FALSE	19.8744	32.4233	-0.70612	1	FALSE	20.6139	24.2144	-0.23225	1	FALSE	24.9319	34.6734	-0.47584	1	FALSE	2364	PREDICTED: agamous-like MADS-box protein AGL80-like [Fragaria vesca subsp. vesca]	PREDICTED: Fragaria vesca subsp. vesca agamous-like MADS-box protein AGL80-like (LOC101296696), mRNA	--	Agamous-like MADS-box protein AGL80 OS=Arabidopsis thaliana GN=AGL80 PE=1 SV=1	MADS box transcription factor
Differentially expressed genes (DEGs)
