# Supplementary material for: Transcriptome profiling by RNA-Seq reveals differentially expressed genes related to fruit development and ripening characteristics in strawberries (Fragaria × ananassa)
Source: PeerJ. 2018 Jun 27;6:e4976. doi: 10.7717/peerj.4976 (PMC6026456; doi:10.7717/peerj.4976)
Supplement: Supplemental Information 19 — The information of unigene id and base sequence of unigenes. [file peerj-06-4976-s019.zip]

Archive with 1 entries (1 files):
- unigene.fasta
