# Supplementary material for: Transcriptome profiling by RNA-Seq reveals differentially expressed genes related to fruit development and ripening characteristics in strawberries (Fragaria × ananassa)
Source: PeerJ. 2018 Jun 27;6:e4976. doi: 10.7717/peerj.4976 (PMC6026456; doi:10.7717/peerj.4976)
Supplement: Supplemental Information 19 — The information of unigene id and base sequence of unigenes. [file peerj-06-4976-s019.zip › unigene.fasta]

>c74392_g1
ATGCGGCATAAGAACTCACAAACATATTCTTACCCTAAGTAATCAGTTTTTCCTGAGTTGAGTATATTATGCCATCACAT
ATTACCTGACCTTAAATGGAGAATATAACAAACATGAAAGGGATTGATTACACTTAAAATTAACTTTCCAAGTTTGAGTT
TTCTCAAATTTCCTAAACCATTATATTACGTAGTACCTGATCACAAAAGAGAAGCTACTGTTCTGACAATACATTTGGGT
TAGATATGTGATTGTGAAATTAGGATAACAAAATAAAGGGACAAGAAGAATATTAAACTCACTTAAAGGAACTCTCAGCC
CACTGGATAAGGCATCCCTAATTGGAACAGG
>c50839_g1
AATTCATTGTAACGAAACCGATCAATTTTACAATTTTACAAGCTATGCATGGGGATACCAGGTTGGGTTACTTGGACAAA
AGTTGCAAATATATAGAGAAGAAAATCTAGATGATTTTGAATGGAGCAATATCGAAGGCTCTTTCAATAAACCACTAACT
TGGTACAAGACATATTTCGATGCACCTATGGGAAATGATCCAGTCACCTTTAACCTTAGCTCAATGGCGAAGGGTGAAGC
TTGGATTAACGGACAAAGTATTGGTCGATATTGGGTTTCATTCCTTACTTCCAAAGGCAAACCATCACAAACGATGTACC
ACGTTCCTCGATCACTCTTAAAAGATTCTGAAAACCTTTTAGTTCTGTTCGAAGAAGTTGGTGGCAACCCTCTTCACATT
ACTTTGAATACTGTTTCCCTTTCCCATGTATCTGAAAGTACTTCGTATCATCAAAT
>c96328_g1
GGGAATTGTTACTTGTGTGATCTAGGATGGAACTCGCGGTACATAGTCTTTGGAGGTGCCAAGACCAAGCACAGTGATTG
AGTTTACATTTTGTGAGTGGAGTAACCTTCACGAGGACTAGAAATATCGAATGCTTCAAACTTCCTTGACTTGTCGAATT
TGCAAAGACTCTACAGCTAGGCTGATCCTCCCCAAAGGCACGTCACCTCCCGGACCTCGGT
>c97209_g1
AGTAGCAGAAACTGATAGTCCTTTGTGCATTAACCTGTGAGTGAAAACATGGACTGAGTTAGCTAATAGTAATTAACAGC
AATAAATGTTTGTTTGCTTGGTCTGGTGGATGTTATTAGTTGGCCCAATTTTACTTCTGATTAGGACAAAACTAATTGAA
AAAAAAAACAAAAAAAAAGCTTCAATGAGTTTGTGATCAGTG
>c95416_g1
TGGCGATCTTGGCCGTGTCGAGCTTGTAGTAGTGGACGAACCAGTCGACGAAGCGGCGGAGGCCGGCGTCGAGGGGGGTC
GCCGGGCGGTAGCCGAAGTCGCGCGCGGCGTGGCTGACGTTGGCGTGGGTGAACGGCACGTCGCCATTGCTGGGCATGGT
GACGACGCGCTTGTTCGCCTTCCTGCCGAGGAGCTTCTCGAGGATGGCGACCATGCGGGTGACCGGCACCGGCGAGGTGT
TGCCGAGGTTGTAGACGCGGAGCGGCGCCGGGCCGCGCTTCTTGCCGGACTTGGTGCCGGTGCTCTCGCCGGCCGTGTCG
AGCGCGCCGAGGCAGCCCTTGACGACGTCGTCGATGTAGGTGAAGTCGCGGCGCGCGTCGGCGCCGTCGGCGG
>c71131_g1
GAAAGAATGAAACTTTTTTTTCAAAAAGATGCTTACAAACTCAATATTGTGGCGCTAACAAATGATTTGAGACAAGACCT
CCATCCACACAGAGACAGGATTTTATCCCCACATTTCAGTTGGGTGGCCAGTAAAGAAAACATAAGTTACATGCAGTGTT
GGAAGTTTGATATCATAGTTGGAGGAAAAACTTCTTCCTTTCTAATAGTAGAGTTTATAGAACAATAGACAAAGGAAAAA
ACTGATACATACAACAAAACTACTGGAGACAAGTGATACACATCACGACAAATGGATTTGAGGATATAGTTCTTACAGCG
TACATGATTTAGGGGACTACTCCGACACAAAAACAACCGAAACAGCTGCAATTGTTCTCTCTCTCACTTGAAAGTCGAAA
ACCTAGGAAGTTTGTCTCTCAAATAGTATAGCCTTGCCCTTCTGACCTTCCTGTGACTAAGTACTTTCAACTCCTTGATG
TTTGGTGAGTATAGAGGGAAAACAATCTCAACCCCTACGCCAGCAATAATCCTCCGAATGCGAAATGTTGTATGAATGCC
AGCATTTTGCTTTGAAATAACAATACCTTTATAGATAGACAGCCTACGCTTGTTTTCCGGAACTTCCAGCTTAATTTGCA
CAACATCTCCACTCCTAATGTCCGGAACTGGCCTTTCCTTCTCTGCCGCATCAATTGCCCGGCTATTTAGTATCCCCATG
ACATCGCCGAGCTTGATACGAGGCTTCCGCGGCGGCTTCTTCTCTTCAGGCTCAGGCTCAGTCTCCAGAGCTGCTCCTGC
TTCGGCGTCCACTACGGCCTCTGAAGCCGGTTCACTAACAGCTTCTTCATTCTCGGTGGCTCCCACCTCACCTTCCGACT
CGGCTCTCACAGAAAAGTCCCGTCTGGACTTTGCGGCGACAATGGGGCTGAATTTGGACCTGACTGAGCTCGATGAAGCC
TTGGAGAGCGAAACGCCAGTGGAACAGAAGGAAGGGCGGAGGAGACGAGAGACGGCGGAGGAGAACCCGAGCTTTACCGG
CGCGTAGTGGTTAGGATTTCTTGGGATTGTTAGCAGAGCCTGAGGAAGGACCTTGGAGCCCATGATTAGGGGAATTAGGG
TTTGTGGGAATGAAGAGTTGGAGGGAGAGAGAAGGAGTTAGAGAGGAGAGGTCATGGGAGTGTGGATGGATTACCAGAGC
TCTGAGGAAGACAAAGGTCTCTTAT
>c66780_g2
GGATTAGTAAGTCATACATATCATTATGGGATTAGTAAGTCCATTGCTTGTTGGGAATAAGAAATCCATCGTTTAATTAG
TGAGATTAAGAATTCCATTATTTAGTAGGTTGAAGAGAGCGAAAAACAAAAATCATCACCAAATGAAACATGGATTAGCA
GTATCCCTTTATTAAGCTGTTAAAATATAGACGGACATTGCATTCCAAATTTCCAATTTTTACTTCTTGACATATTACAA
CGCTTGGATGAGAGATTTTTATTTAGTTTCACTAGTTACTATTTTTACATGTAACTAGGAGTTCCTGATCGAAGTGGGAA
GCATCAGACAGCTCTGTCTTTTACCCTTAAGCTAGTAAAGCAGCTGCTGATCCCACAAAAGCTGCATTGATATAAGTTGT
AGGTTCAGAATGAGAATAGTCTGATCTTGCATTCTGGAACTGGTCATTCACATCAGGACCCCCAACAATTGCACCCACAT
GAGTATTTGGATTTGGACTCCCAGAATTGTAATAGGTATAGCCACCATTGCAGTCCACCTTGGTGCGGACTTTCTTGATT
GAAGGGATGGATGAACCTCTATGGTGCACTTTTGTTGGGTATGTGGTACCAAAACCCACCATGTATGACATCTTCTTGGG
GTTGGCTCCAAGGATGTAGTCCACCTGAGATTTAGCAAAGGCTTTGATTTTCTCAGCAGAGAAAAACATGGAGCCGCATT
GAACTCCACGAGTTTGTGTACTACTTATTGTTTTTGAGTAGATGAAGAGCACCAAGGTAGAGCTTGTAACATACTGCAAG
TTACTACTATCTCTAATGAACAGAAGTCCACCAGGTGTTCTTTGAACTTGTGAAGAGCTACTCCCTGGCATCACTGCACA
TATAAATGACTCCGCATCGGTCTTGTACTTGAGTAAATTCGTGTTTCCGGCATGGTATTCCTGTGACAATACCAGATGAT
TAATTTACATGTTCGTAGGCAAGGTACTCAATACTCATATAGGGTATTATATAATTGCAGTGTATATGTACTCTGGCTAG
TATAGTCTGAGCTCCAACAAATTTGTTATCCCAACTGAACTCGGACATAGCCTGACTCCATCCTTGGTTGTTTAGCACAT
AACTCAAATAGCTTCTGTTTCCACTTGTCTTGTATAGCCAAGCCGCAGCCCATAACAGCTCATCCTGGTAGCCAGAGTAG
GAGCAGTAGAAAGGGCAAGAGACTTGGTAAGACCCTCTATACTTGTCAGCCAAGTCAAACAGAGATTTGGAATAACGTAA
GAGCTTTGCAGAATAGGTGGAGTCAACTGTTTTAAAGACAATCGAGGCTGCAGCGAGGGCAGCAGCAGCCTCAGCTGCGG
CCTCACTGCCTGGAGAACTCGAAGTGATCTTGTAGAGCTTCCTTGATGTGTCCATGTCTTCCGGACGCTCCCAGCACTGG
TGATCCGCATTTCCATCTCCTACCTGAGTATAGAATGTGGTAGGCGAAGGGTGAGCTTTTATTATGAATTCTGTGCCCCA
GCGGATTGCTCCTTGGAGATATGCAAGCTGCTTTGCTGAAGATATCTGCTGCTGGTACTCAATGAGACTCCAACTCAACA
AGCTCACACTATATGCCATTGGCCACCCGAACTTCACGTTGTCGCCTGCGTCGTAGTATCCTCCGGTCAGATTCACTCCT
TCGAGCTGGCCATCGGAAAGTGCAGAGTCTCCTCTCCAAACTACTCGCTGGGAGTTTGGCAACTTCCCGGAGCGTTGGCC
TTCGAAGAACAATATAGATTTGCCTAGCGCATCTTTATAGTCAATGGCCGAGACTACCCCATTCAAAACACACCAACACC
ACAACACGAAAACACATGCAACAACTCTACCATGCCGCATCATGATATAATTGATTCCCAAAGCACTCTTTCACAGAAAT
TAACCACAAGCGCGCGCGCTCTTGC
>c39720_g1
CACATTTCTTGCATCATTTTGTTGTTCAGATTGGTGCCATTGTCAGTAATGATCTTCCTGGGGAGTCCGTATCGACAAAT
CAACTCCTTCTTTATGAATCTAACTACCACATTCCTTGTGACATTAGTATAAGAAGCTGCTTCGACCCATTTGGTGAAGT
AATCTATCGCCACAAGAATGAAGCGGTGACCATTCGACGCTTTGGGTTCGATGGCCCCAATGACATCTATTCCCCACATG
GAAAAAGGCCAAGGAGC
>c30143_g1
ATATGATACCTCAGCATCCATTCCTAAGAAACTCATAAATAAGTAGCGTTAACTTCAAAAAAGAACACAGTTTAGTAAAA
GATGATACTGACCACCAATTAGCCAGCTTATATGTGCAATAGAAAGAGAGACAAGATGCTAAGTAGAAGCAAAGAACACT
GCTGACAAGTGTCTATGGCGGGATTTAACTACATGGACCCATGAAAGGAGATAGTGACTAGGAAGAATCAGATAAGTCTG
CTGGTTAAACTTCAAACTAAGTGAAAGAATCCAAGGGAAGTACTCTTACCCATACTGAAGTAGTTCCAAAAT
>c54095_g1
AGTCCCTCATTTTGCAAATGGGAAAGCTCATAGAGTTCCTGCTTTTGATCTCAAGCCTCTTGATTGTGGTTGCAGCAGAT
TGGAGCATTTTGAACCAGAAGAAGAAGAGTAACAACGGGGCAGTGGGAGATGGCTTGAAGAAGTACTGTGAGAGTTGGAG
GATCAATGTGGAGGTCAACAACATTAGAGGGTTTGATGTGGTGCCTCAAGAATGTGTTGAGCACATAAGGAATTACATGA
CATCTTCTCAGTACAAAGCTGACTCAGAGAGGGCCTTGGAGGAAGTCATTCTCTACCTGAGCAGTAGTTGCTGTTGCACT
TTGGAGGGTGATGGTAAAGATGCTTGGATTTTTGATGTTGATGATACACTCATCTCCACTATTCCTTATTTCAAGAAACA
TGGTTTTGGGGGAGAGAAGC
>c74907_g2
CAGGTATGTATATTCTATAGATCATGTCTACCAAATAGGAAAGATAGGATGGAGTGGAGAGATGCCTGTTTGCTGGCCTT
ATTCTGTTTTGTTTCCTCTTCAGAGTACCCAACATTAAGTTCAATGTGGCAAAGGTGCTGCAGTCCCTTATCCCCATAGT
TGATCAGTCGGTGAGTATCTACCTGAATCTTAAGTTCTTAGCAAGTTTATTATTGAATACTTTTGCAATTCATCTTTGAT
TTCACGTGGCATGAAAATTGTTTTGATACA
>c80553_g2
CTTCTTCTTCTTCTTCTTCTTCCCTGCTCTCCTCATTTAGTTGTATTCTAAAGTCTCGTGCAGTGCTACGCTTGGCATGC
CTTAATAAATTTACTTTGGTCACCTTGCACAGCTGGATGAGGTATTTCTCATAATCTTCAATCTGAAATATGAGGTCGGG
GATGCATCTGTTCTCCCTCTTTATTCTGTTGATGATTCCCTTTTTGTTGGCATTGGCTTGTTGTTTCTTCTGCATAATTT
CCACAAAGATATACAGAGGAACTGTCAGCTCCTTGCAAGTTACCTCCACAAGCTTCTGAAACTTAAGGCTTGGAAAAATC
TGTTTACAACCTTTTGGAGCAATCCTAAGCTTTGACATCTTAGCTAAATGCTTGTAGAACCTTGCTGCCAAACGAAGCAC
AAATTCAGCTTGTGTATCATTCAGGCTCATTGAAACAAAAGATGACAGTACTTTCACCACTGCTTCTGCCCTAGAATAGA
GATTTTCCTCAAATGCCAACTCAGGAGATTCCTCACTGTTCTGGTTCAGATGAATCCCTTTTTGGGAGACCAAAGAGAAT
GTCTTCAGTTTTTTGATGGCCCAATCCATGTCAACTACAACTGATTCAACAATGTGCAGTATACAGGAACTTATCACCGA
ACATGTTTGATGGTTTATGGTGGGGTATATCTGGGAAACCTCCTCTGGGGCGTCTCCCTCTGATCCAATAACCTGCAACA
GCTCTCTGGCCATGTCTTGGGATATAGCTAGATCATTTGGAGGGGAACTTAAACATATAGCAAGTGTCACAACACTTTTT
CCGGCCTTTGTGTTTTTAATTTCATTGTTTTTGCAAACACTAATAGCCCAAGCTCCATGGGAGTTCCTCAATGGGCATGG
CAATTTCCGTCCAATCATCAGTATCAGGTCACAAATTATCTCAACTTCACCAAATAATGAAAGTGCAAGAAGCTCAGAGA
ATAGAGGCTTCAATGTCTTCAAAATGAAGAGTTCTATGCTTCTTATATGTGGATCCTCAATTCTAGAGGCTCTTTCGCAT
TCAATTTTCAAATCAGCATCCTTAAGAGTGGAAATTGACACCATGTCTTCAAGCAAACCAGTCAAGTCTGAATTAGAACA
AATCATTATCAATTCCTTCAAGCAACTCAAGGCTAGATGAAGATACTCCCTTCGTCCAACATCTTTTTTGCCCTTCGCAT
CCTTTTTCTTTTGATCCATCACCAACTTTGGCCCTGATTTGAACAAAGAAATTAGTTTCAACAAGGGGGATCCCAGCATC
TTGATTTCCCCATAGATTAAAGTTCTCAAAGGGTCCTCATTTCGCAGAAGAATGGAAGATTTTATATGACTGAGGGACAC
ATTCAAGACAAAAGAAATAAATTCAGAGCTGCATTTGGAGGTCTTGCTGGTAGACTGACTTTGCAGTTGGGAAGCTTCAA
CATTAACAGAAGAATCAGTATCTAGTAGTCTCAACAGTGTTTGCAATATCTGATATATGGCTGAAGTTG
>c110990_g1
TTGGGGGTTTGACCCAAAAGGGGCCATGGCATTTGTTATGGGTTGGGAAACAGGTGGGGTTATTGTAGTGCTTGGGCCCG
TTGTACGTTGCTGAACTCGGGGTGAACAGTTGATTGGCTCTCACAAGGGAGTCATTATAGTTATTCTTGTGGTCAAGGGT
GGCCCGGAGAAGCTGTTGTTCCCTCTGCATTTCACTAAGCTGGGCCTGGAGAGCTATATAGGCAGCATGCTCTCAGGCTT
GCTGCTCTTTGAGAGTGAAAGTCGTGCTTCATGAGTTCGTAAGCGGTTGCGAGATCAGTTTGGTTGATTCTGCTATTGGG
TTGGGTAGAGGTATTCTCAGGTGGGAGGAGATTAACACATCCTGAGATACCCTCGGACCCGGAATTGCTGGCACCTTCTG
GAGCGATCTCAACCGTGGTTTAGCGGAGCGAGAGGTCTTTTGTTCGACTCACAATGAGGGGAACCAATTGTTTTTTGGGT
ATGCACACGGTATTGAGGACGGTTTGCATGCCACTGAAATAGTTTCTTCCCTTCTTTTCCGAGTCTCAACTTGTCAAAAT
AGATGAAGTCAAAGGGTGACCCCATATATCCCGGGGCGTCTACCCACTCCGATGCTTAAGTCAG
>c78167_g1
CTGAACTTGAGATACATAGGACAAACCAGCAGCTTCTATAGTTAACAGGAGTCCGTGTAAAGACCAGATCTGTAAACCAG
CTATTGAACTTTTAGCAAGCAAAGAAATAGAGCTCACAGTTGAAGGCACTAATGTTGACAGTGCCATGCCTCCTGCACTG
CAATGAATGCAGCCCAGAGCAAAAGCAATAGATCCTGCATAGTTTGAATCTGTAGCTCCAGTTAGGTCACTAAGCAGTGA
TCTAGTCATTCTTGCTGTAAAGATATCATTTCCAAGACGAGCTAAAAGGCCTAAACATTCTGATGCAGCCCTACGTTGTG
ACGGACAGATGTCACCCTCTGCTAGAATACTCTGAAATATAGCATGTGCTGAATTCAGTATATCAAGTGCTAATGGCTGG
GAACGCAAGGAAAGCAAAGCCTTGAATCCCGAAAGTAACCCCACACATATATTGGTTATACTAGCTGCATGCCATGGTTG
CTTTCTTCCAGCTTTCAAAGATTGCTCAATCATTCCAAGAAGTGACAGCATCCCACCACTATCCTGAGACGCAAACATGA
CTCCAAAGCAGAGGAGCATCTGGTTCACCAATGTCTTGTTTACTGGTTCCGGCTGAGGAAAGCTAGAAACTTCGTTCTCC
CAGACACAGGGCATAAGTCCGTCTTTTCCACCTTGAAAAGCACGAAGTTCATCTTCAAACCAATCCCTTCCAGGAATCCA
GGGACCTAACCACGCATCTCTCTTGTCTAACAGAAACCTCAAGCATGAACTTTCTTCACATCCAAAAGCCTCTCTGAATG
GACTTGTACAAATTAGAATAATCTGGGGGTGTTCATTCTTATATGCCATTGGATCAGGTAGAGACTGATAAGCTATTAGT
GTCCGAATGATAAATATATTCAGAGCAGGCTTCACGTTTGGCAGTTCCTTGGCTGCTATCAGTGAAATATAGGATAAAGC
CCTACTTAGGTATACAAGCACAGGTTGAAGCAAAATCCGATTATTCTTAGCATCATGGGAAAGAAAGCATCTTAAAAATG
ATGTAAGTGCATCAATGGCAGCAGACCACATACGAATCCTAGATATCAAATCCCCAGTTTGGTTGGTTTCATTTTGTGGA
TTTCCAGTAAAAAGGGACACCCACAAGGAAAGAATATCAAAAACCTGGTCTTCAAGCTCCTCCTTCGGCATAGATGCTAA
TAGAGATGACAAAAGTAACCACCCAGCTTCTTTTTCAATTGTAGCAGCCAAAGGATTCCGACTAGATTCAGTCAGCATTT
TCTTTGAAACTTCAAGAATTGATTTGGGCAACCTAGCGGGATAACCAAGAGGTAATTTTGGGGAGATGGCCACCAGAGTT
GCTAATACAGTAGCTTGCCCATGCAAAGAATCGAGCTCTAATTGCAAAGTGCTTCCCTTTTCAAATGATATATTTTCTCT
CAAAGCATTCAACATGGTCACACCATACGAAACTAAACCACCGACACAGGTGGGATCAACCTCAGCCAGTGCACGCAATG
TCAAAGCAGCCTCAATCCGTACAAGTTGAGAAGAATGAGACACTGCTGCAACAACGGTGTTGTCAAGTACTTCCTTGAAC
TCAACTGGAACCTCTCCCAGAGTTTTTAGGGTATATGAGACCGTACGTAGACCAGCAATTTTCATGGAAGGACTGGCATC
AGGAGACATAAGCTGCTGTCCAAGGAAAACCAAAAAAATCCTCTGAGTAGGCTCCGTCATCTGATCGGTAACACCAACAC
GAAGGATGTAGAGAACACAAGCCAGAGTGTAGGCATCAACAGAAGTATCAGCACGAAGCATGTCCATAACCTGAATTGCA
TAGTTTTGAAGCTCACTATCTGGATGCAAGTACTTCAAACGAATTGCCTGTAAGAAGAACACCCAAGACAATGTTATGCC
AACTTGCACATCCTTTGACTTAGCACCACTTGCTTTTGTGAAAGGCAACGCTAAATGCCTTTGCAAACCACCTTCTAGTT
TCTTTGCTGGAGGAAAAGGTCCCTTCCCTCTTGGTTGAACCTGTGCATCAGGATTCATTCCAAGAGCAAGCAGTGAACCC
AATGCTTCAGCAAATGCATCACGGACAGATGAAACAGGATCCTCAAGGGCCTTGACACAGAAGGAAGCTGAATTGTCAAG
TTCTCCCACCCCTAAACCCGGTCCTCCAATAATAGCAAATGCCTTCAAACATCTTGCAGCAGCGATTCTGACAAGAAATG
ATTTATCACCAACAGCAAACCGCATGATGAGACGAAATGCCTCGGTATATGCTGAAGCAGCAGCACTACCACCAGACCCT
TCCAAAGCATTTTGAAGCATATACAGAGCCTCTTGTCTCACAAATTCCTCATTAAACTTGAAGAGCTTTGTGGCAATCAT
AGTCGTTTCACGTAAACCCGAAGTGATTCGCCTACCAAAATACCGATATAATTCTCCTAAGCATTGAGCAGCCCCAGCTA
CTTTCTGCGGGTCGGACTTCTTCCCATCAGAGAGAAACCCTTGGAGACTGCTGGCTCTGGAGTATATCGAAATGCTATCT
CCCTTGGATATAACCCTCGCCATTGCCACTGAAGCCAAATGCCGCACCGGCCGCCGAGCTCCGAGAACCAGCAGCGAATA
AAGCGCGTCCTCGCATTTCCTCTGCCACAACAAAATCGACTCCTTGGGCTCTTCGGAGATGGCGGAGATGAGATCGGAGA
GGAGATCGAAGCAGAGGAGGGGCTCCGGTGGCTTCTGGGAGGCGGAGGCGACTATGGACTCCAATTGCGCGACCAAGACG
CCGAACTGAGAGAGCGGGAGGAGGTTATCCTTGAGGTTGTTCTTCTTCGCCATTAGAGTGACGGAAGGAATGAAGAAGAA
GATTGCAGAGAGGTCAAGTAGGAGGAGGAGGTTGGGATTTGATCTGAAGCATTTGGTATTACGTAAAGCTAGTAACGGAG
GAAGACAGTTCGTTCGAGCCAAG
>c24776_g1
TCTCTTTTTACTACCTTCAACTTTGAGATTTCTGCCCATGATTAGCTACAACTCGGGTGTTATTATCAAGGAATCATGCT
GTCTCGTTCATACTACTGTAAGGAAACGATGCTCTATTGTGATATGGTTTTAGGTAGGAAGGTTGGTAGAATAGAATCAG
TGGCGGATGCAGAAAATTTATATCTATGGGGGCAAAAATTGGGAAGCAAGGGAATGCAAAAACTGAAGCAGTACTGATAT
AAAAATGTTAAGCACATCATATAAAGCCAGATTGAGTCTGGTTTTTTTCGATCGCGG
>c68273_g2
CCCCTAAACCCTTGTGCGTACGGCTGGGCATGGGGGATTCAAGGATTTTGGGTTGGGCTAGAGTCCATATAGTCCTTTTT
GTTTGGGCTTTTCTACCCAGGCCCATCTTATACCTCCTTTTAAGGTGTTCAACCCGCACAGAAACCTTGTTTTCTCTCCT
TGCAGACTTGCTGCGTCTCCTTTTCTTCTTCCCTTGTCCGACCTCCCCTCTCCGCTTCCCACTCTCACACAGACAGGTTT
TGGTTTGGGAAAATAAAGATAGAGGACCAAATATGATGTTTGTTGATGTTCATTGGTTTGGAGAAGCGTGTTAACATGTT
TGCGATACTTTTTGTTCTTCTTTTGGTTCTAGAGAATGTTACTAACTACTAAGGATGTTTTTTTTTGTGTGTGTAGATTA
TAAGCAAAGATGGTTTTG
>c111809_g1
CGACAAGAAGGATCAGGAGCCGACGGAGCTCAGGGCGCCGGAGATCACGCTGTGCGCCAACAGCTGCGGATTCCCGGGCA
ACCCGGCCACGCAGAACCTCTGCCAGAACTGCTTCTTGGCGGCCACGGCGTCCACCTCGTCGCCGTCTTCTTTGTCGTCA
CCGGTGCTCGACAAGCAGCCGCCGAGGCCGGCGGCGCCGCTGGTTGAGCCTCAGGCTCCTCTCCCACCGCCTGTGGAGGA
GATGGCCTCCGCGCTCGCGACGGCGCCGGCGCCGGTCGCCAAGACGTCGGCGGTGAACCGGG
>c90975_g1
AGAATGGGGCCAATACCGCAGAACTCAACCCTCGTGTTTGATGTGGAACTCGTGAATGTAAAGTGAGGCGAGAGCAAGAG
ATCTTGTAGCTTCAAGATGCTGAAACTGAAGTGGTCTCGCAAGAGTTTTGTAGGACACCATTTCCCTTCAGCAAAGCTAT
CTTCATTTAGACACAGACCATATGCCTTATTTTGTGAACTGTAGCCATGTAGGCTTAATTTTG
>c71809_g3
CTTCCATTTAATGGTGAGAATGAAGTCTTATAAGCCATAGATTAATGCTTATTTATATAACTGTCAACGTGAAACTGAGT
GAGTTTAAAAAAAACGGCAAATGGGTAAAAAACTCTTGGAGTAAAAATTCAATGAATCTCTTCCCTTCCCCGACTCCGGC
TAGCAGAGTGTACAGAGCGACTCTTCTCCGTATGGACGGGCCATAATCGGTGGCAAAGGTGTAAAGTTCAGATTACCCAG
TTGGGTCCAAACGTTTTTTAAGGGGCTCGGGGTTTAGATTTCGAGGTGCGAAACGCGATTTCGGGCTTTAGATATG
>c52801_g1
ATCATATCAACCGAAAGAGGATTGAGCTTGAGATAGGGGGTGGAGTTATAGACTCAGAAAAGGGATGAGTTGCTAGTTAA
GATAAACAAAGAATTTTGTTGGCTTTTTGTATGTACTTGAGAGGACGTGATATTAATGAGTTGATCGGGAGATGCATTTA
TGATCTAGATTTACAAGGGCTGGATGATTAGGGATTAATGGTTTTGAACACTTTATGTGTTTGTCTAATGTGAATAGCTT
ACCTTACGGGTGGGATAATAAGTGCCTAGTACATTATTGGTCAGCGAATGGGATTAAGTTATTTGAATGGGATCCTTACT
ATCCCATTCTTGGAGGAATGGTAAAAAGCTCAAGAGGAACATTTGTATTTCATGTTCA
>c78759_g1
CTTCTTCTTCATCATCATCATCATTTTCATCTTTAATATTTGCATTCAGAGCACAGCGAATTACTGAGTTGACCTGCATT
CTTAGTCTGGCATTGTCAACAAATTGATCTGTCAGCATCTTTCTCAGCTCATCATCAGCCATCCTATCACCACCCTTAAT
GTCTTGAGCATCATCTGCTGCTATAACAGCATTTTCCACATCCTGTGCAAGGAGCTGTGCCTCTGCAAGAAGAAGACCAA
TTCGATTGTCAGACGTTGTCAGTAGATCAATAGCATCAGATGGTGATGAAGTATCCAATATGAGTTTATCTTCCTCTTCA
ACCAGAAAATTGACACTACATTCTTGAAGCCGACTGCGAAGTATTTCACATTCATGCAGCAGCTTTGTGTTAGTAGTCGC
TGTACGCTCTATTCTTCGCTTTTCCTTTTGAAGAATTCTCTCTACTTCTAATTTTTCTTTCATCAATCGACTCAGTTCCT
GCTTCAGTTCTGATTGTGAATTTCGAAGAGATTTGACCTCTTTTACAAGTAGCTTAACATCTGTCTTTGATTTCACCTCA
AACTCTTCATGAAATTTCTGCAAGTTGTCAAGCTGTCGCCTGGAGACATCCAACTCCTGTAGCAATAGGTCATTCTCCTG
AATGATAGAAATTTTTGTTGACTCTGAATGCTCCCTTGCATCCTGCTCAGATCTTAATTGTAATTCCAAGTCCAAGCACT
TCCTTCGGAGTTCCTCCATATCCCACTGCATTTTGGTAAACCTTTCCCTTTCAACCAAAATAGCTTGCTGAAGGTTTTCC
TTACTCTTCTGTCTAGTAGTTTCAAGTTCCACTTCCAAATCCTTGACCTTTGTTGCGAGGTAATCTTTGACCGCTATTTC
TTGATTTAATCTAGCTATAAGATCTTCCATGTCTGTTTTAGCTGTGACTAGTCTTTGCTGCACGGTCAACATAAACCTGT
TCAGTTTAGGACGCTGATCCAATGGAAGAACTACTTGAGTGCTGCCTGAGGTTTGCAATTCTGTACTGCCAAGCATTTCC
ATGATCCTTGAAACATCAGAACCTCCAAGAAGGTCAAGGGTGCCATTACCAATTGAATTTGGAACCCCAGAGTTAGACAT
TTCACTACCTTTTAGAGAACTTACATCACTTCCCACACTTTCATCTGAAAGCTTGCGAGCGTGACTAAATACTTTACTAT
GCTCTGACTGGGAGAAAAGTTCCATTCCATTACGAGCTAGTATTGAAGATTTAGAAGCATTTCCATTATACAGGTCCTTC
CCTGTAACATTATTGACATGTCTCCCATGCATTTTATGTTTAGGAAGGCCTTCCAATTGCTCTAGTATAGTCTGCCCCAT
AAACAGTCCCTCATCAATATTGGTCATGCCAAACCTCACAAGCTTTTCTATTGGGCTTGTTAGATCTTCATCTAATGCCA
GATCCTCGATACCCAATTCTGAACTATCATCCCTTCCTAGTCTTGGTGTTCCCAGGTCAGATGTCTCATAAGCAGTATCA
CTTCCATAATCTGATGTAATGGACGAGCTACCAAAGACGGCAGGTACGGTCGGATGGGAAGGTGATTGAAGTGAATTCGC
TTCTGAAGTGTGTTGGCTTGTGTCTTGGAATGAGGACCTAGCAGCAGATTCTAATTCAAGAAAGGATGCCACTGCAACGC
TTCTTGATATATCTATATCAGATAGCAGTTTTGTCATCCAGGCCTCCAAAGAGCACCTTCTCTCTTCCAACAGTTCCTGA
CTCTTCATCCGCAGGAGTCCCTTGGGTGGAGTTGTTGGGAGATTCTTCTTGGGAAATGCCTTTTTAAGGTCGTTAAATAA
CTTCAGAAAATCATTAAATCTTCTTAGCACTCCACTTGTAGTTGTAATACCTTCAGGTGATTGCAGTCCCACCTGAATCC
TGTAGAACACGACGGGGTCTGAGTTTCTTGATTTGGGAAGAACAACCCAGGACGGAATGGTGACACAATAACTCCATCCT
GTGTGAGGATCGTGCGGCCAAACTGTCTCCCGCCCGTTCCATTTCCGAGGCGGAGGACTCCAATCCATCCCAAGCGGCAG
CGGCGAAGTCCCATCGTGTCTGTGCTTCGGAGGACTCCGTCTCTGCTGCATTCTTCTCCGATCTCTCTCTCTCTCTACGA
TTCTCTATCTAACAATCGAAATCGATCATCGTCAGAGCTAGGGTTTTGGTGATCGGATCGGGCGACCCGGCCGAGGCGAG
TCGGTCATATAGAGAGACCGGAACAGGTGGCCACCGTACGGCGCACGTTAGCAGGGGAAAAGGGCGACGTGGCTAATCGT
AGCCGGGAAAGGGTTGCGTGTCACCTGCGCCGATTAATCGTCTTCGTCTTCTCTCTCTCTTTTTGTTTTTCTCAGGGAAA
GAAAGTCTTGTCAGAATTTTCGCACCATAATTCCCTATTCCGCCCGGAGGTAGGAGAAGAATTGGTCTA
>c8338_g1
GGGTCTGAAGATGAATGCGATTTGGGGATGGGTGCAACATTTGGTCTTCATCAAAATAGAGTTTCTCAACCATTGAAGGC
GGGTGCCGACTACATTCTGTCAACAAGTGCTTTTGAAGCCAGCGAGGCTGCGATTTGGGATTTCTGCACAATCTGGGTGA
GGTCGCAATCTTGATTTAACTAGTGCATGGCAAAAACTGAACTCTACTTTTTGTTGTTCGTTGATGGCTTGGGCTCTCAA
ATTTGTTGAAGCATTTGGTTGAGATGAGCTGAGCCTTTGAATGAGCTCTTTCTTTACTTTGTATCTCGTAC
>c75831_g1
TTTCAGCTTAATTTCCTTGATATTTTTAGAACTTTTTAATTCTATATTTCTACCCCACTCCTTATCCCAGCTACCAGTCT
CAAACAAGAGTAGTAGCTCAAAGCCTGAAAGTCAGTCTAGCAATAACCGCCGTTGCACAGATATTCCATGCACCTAAAGC
GCCACGTGGAATCAAACTGAGAAAAGATCTCGAAAGTGAAAATACTAAATTGTATTTAAACCCTCCCCGTCTTCCCTTCC
CCGCTAACTTCCTTCCCTTTGACTCCAATTTCATACAAAACTGCTTCCGATTTTCTTCATTATTGACTGATACTATGATT
TAAGCTCTAATCGTTTCGTTTTGTGGAGCTGCAATGGAGGTTTTAGGCTACGGAGGTTTATGGCCCAAACTGGCAATTCT
ACTGGCTCTGTGCGCTGTTCAAGGAGGGGTATGCGATTCCAGCTACTTGATTGGGCTCGGGAGCTATGACATCACCGGAC
CGGCGGCTGATGTCAACATGATGGGGTATGCTAATGCGGAGCAGATCGCTTCTGGAGTTCACTTCAGGCTGAGGGCTCGC
TCGTTCGTGGTGGCGGAGCCGCAGGGGAACCGTGTGGTGTTTGTGAACCTTGATGCTTGCATGGCCTCGCAGCTTGTGAA
ATTGAAAGTCATTGAGAGGTTGAAGGAAAGGTATGGGGATCTATACACTGAGAAGAATGTAGCTATTAGTGGAATTCACA
CGCACGCTGGTCCCGGGGGTTATCTTCAGTATATTGTGTATATTGTGACATCTCTAGGGTTTGTGCGTCAGTCGTTTGAC
GCCCTTGTTGATGGTATTGAGCAAAGCATTATTCAAGCCCATCAAAATCTTGCACCAGGATCAGTTTTTGTTAATAAGGG
AGAAATCTTAGATGCGGGGGTTAACCGTAGTCCTAGTGCTTATCTGAATAATCCTGCAGCAGAGCGCAGTCAATACAAAT
ATGATGTTGATAAGGAAATGACTCTTCTAAAGTTTGTTGATGTTCAATGGGGTTCAGTGGGTAGCTTCAATTGGTTTGCA
ACTCATGGAACTTCTATGAGTCGGACAAACTCATTAATTAGTGGGGATAATAAGGGTGCTGCTGCACGATTTATGGAAGA
CTGGTTTGAGGAGAATGGCGGTAAAAGTGCATATTCTGATGATATTGACGCTGACGAGATCCCTCGTAGAGTGTCAAATA
TAGTTTCTGACCATCATGATAATCACCATGAGTTACTGGAGCTTGCTGCGTCCTTTCAGTCTCCTCCTGGTACGCCAGCA
ACCAGGTCCTTGAGTGTTGCAAGACGTGTCAGGGGTGTACTAAGGCACGCTAACAAGCCTAAATTTGTATCTGCCTTTTG
TCAATCAAACTGTGGTGACGTGAGCCCAAATGTTTTAGGAGCTTTCTGCACAGATACTGGGCTACCTTGTGATTTCAATC
ACAGCACCTGTGGTGGGAAGAATGAGTTGTGCTATGGCCGAGGACCGGGTTATCCAGATGAATTTGAAAGTACACGTATT
ATTGGCGAGAGGCAATTTAGAAAAGCTGTGGATCTTTTCAACAAAGCATCTGAACAGTTGACTGGGAATATTGAATATCG
CCACACTTACATCGACTTCTCGCAACTTGAAGTAACCCTTCCCAAGAAGGGGGGAGGTTCTGAGGTGGTTAAGACATGTC
CTGCTGCAATGGGATTTGGATTTGCTGCTGGAACCACTGACGGACCTGGAGCTTTTGATTTCAAGCAAGGGGATAATAAG
GGAAATCCTTTCTGGAGATTGGTGCGCAATGTGCTCAAAACGCCAGGCCAGGAACAGGTTGATTGTCAGAGTCCAAAGCC
AATCTTGCTTGATACTGGTGAAATGAAGCAACCATATGATTGGGCGCCTGCAATACTTCCAATTCAGATTTTCCGGATTG
GGCAGCTTGTCATTCTCAGTGTACCTGGAGGTAGTATTCCTGCTTCTCCTTCTTCGCTAATTTAATAAAATAAATCCTAA
GAATTCATGTTTAACTTTTTTGAGTGGTTTTTAAGTCTGAATAACTACAGTATTTGTCTAGATTTATGTTCTAGAAATTT
AGAGCAATCTATGGATAGCAGTTATTTCAGATAATAGTCAGTGGCCTTACAGTGAATGATTAGTATGCTGTTGAAGAAAC
ATCCTGATTTTTCCTATGAAGTATTCCATTTATTATTGTCCTTCTCTATAAGCTGAAGTTGCTTCTGGACAGAGCTTACT
TTGTACTGGCGAACATGGTTATTTGAGTCCTAACAGTTTTTATGAATTATTTTTATAAACAGAATTTACCACAATGGCTG
GCAGACGGCTCCGTGATGCTGTGAAAGCTGAATTGACTAGTGGTGGTCATGGTGGAAACATTCATGTTGTGCTAGCAGGA
TTGACTAATACTTATTCTCAGTATATCACAACCTTTGAAGAGTATGAGGTGCAGAGATATGAGGGTGCATCCACTCTCTA
TGGACCACACACACTAAGTGCCTACATTCAGGAGTTCAAGAAGCTTGCTAAAGCTCTCATCAGTAACCAACCTGTTGCAC
CAGGTCCACAACCCCCAGATCTGCTCGACAGGCAAATAAGCTTGCTTACTCCGGTTGTGATGGATGCAACCCCTCCTGGT
GTCAGTTTTGGGGATTGCAGTTCGGATGTGCCTCAGAACTCTACTTTTAAGAGAGGTCATGACATGGTAACAGTAACCTT
CTGGTCGGCTTGTCCTCGTAATGACCTTATGACTGAAGGTACATTTTCCCTTGTGGAGATTCTACATGGAAAGGATACTT
GGGTTCCAGCTTACGATGACGATGATTTCTGTCTGCGCTTTAAGTGGTCAAGACCTTCCAAACTCAGTACTAGAAGTCAG
GCAACCATAGAATGGAGAATTCCTCAGTCCGCAACTCCTGGCGTATACAGAATAAGGCATTTTGGTGCCTCTAAGAGCCT
AGTTGGGTCGATTCACCACTTCACAGGGTCATCTAGTGCTTTTGTGGTAGCCTAAGAGTAGTATTTGTAATTCTGTATAT
GTACTTGTGAGCACTTTATGCGATAACATACATATGACCGAGTGATTACCAGTTCACCACAGGTTCTGAAATTAGTGTTT
ATATCCATGAATCCATCTCATCCTCTCTTCCATTAATCTTGTATTTGCATTATGGTCGCTTTACGTTGCAACATAAACAA
ACTTTGTAAGAATCACATAAATCATGACCAAATATCCAAATATTAGAATGGATTTAGTAGGTGATAGTTGCACTTTCTTT
>c59106_g1
AAAAGAAATCCTTTTTGAAGCATTTGGATACAAAATTTGGATCAGAGAATGAAAAGGGCAGCAGCATGGATGGGTGGAGA
TGCTTTAATGCCCTTCTAGATGTGACATGTGTCATCTTCATCTCACTCTTCAAATATACTATACTCTCTGCCTCTCTCCC
TCTCTTCTCTTGTCTTATTTTTCTCTGTTTATTTTCCACTTTGGTTTTTGGTATATTTCTTCTCCACTCTCTTTATATCG
TTTGCAAGTCTCAACCCCAGGTGAGGTCTGTGTGTATTTATTAAAAAAAGAAGTAATCACATTTTGAGCTGATATTTTTT
TTTATAAATGGGTAAGTTAAGCTTCCTCATTCATCTTCTTGTTTCTTGGTTTTTGTGATCCTCCCCATGGATTTCAGTTG
CTAAAGTTACAGTCTTTGGAGTTGAAAAATGAGAGGGAGAGGGAGAGAGGAAAAGGAGGGAAGGAACTTCTACAGTTGAC
AA
>c72315_g1
AAAACACCGTCACACCTCCAAAGCACTCAACCGATCCCCCCAATAACACCCCGCTTCGCTTCCCGAGGAGTTTCAGACAC
AGAAAAAAGAGTAACAGAATTTGACGAATCGGGGTGAATAGTAGTGTTTAGGGTACGATCTGGATCGGTAAATAATTTGG
GGGATATCGAAACGGTGCGCTGCATGAGAAGGAAGAAGGAGCCGGAGGAGGAAGAAGAAGAGAGAGCGTGAGGGAGATCG
AAACATGTCTGCCGTAGTGTGCGGGAAGAGATCGTCGATATTCGAAGAGCAGCTGCCGTCCTCTACTTCTCCTCCTGTTT
CCTCTAAGAGAATCCGCTTTTCTTCGTCTCCGGTTCGCTTCCCCACGACGTCGTCGTTTGCTGCTTCTTCTTTTTCTTCG
TCCCCGCTTCTCGACCAGCTCACGGCCGTTTTCCCGGATATGGATAATCAGGTTGCATTTTCCGTTATTGATTTGAATTG
GTTTATATCTCCGATTGGGTCAATTTTGTATTGCGATCTTCATTATTTAGCAACAAGGAAGACATTTATCGGTTGAATTG
GTGGGCCGAAGAAGAATGGCGTGGTGTTTTCATTTCTTTTGTGTGTGTGTCACATGTGTGATTTAGAAAATTGCGCCGTG
TGGGTTCGTATATGTGCCACTTTCCTTTTTGTTGACAGAGATTTTCCTTATCCTTCAGTTTTGGATCATATGTGTGTATT
GTATCGACGCAGTTTAGATTATAAGTTGCTGACTTTATTTGTGTCAATGTCCTAGCTTCTGGAGAAAGCACTTGAAGAAT
GCGGTGATGATTTGGATTCAGCTATCAGAAGTTTGAATGAGCTGCGCTTGAGTTCTGCTGCAAATAAAGCTAGCGTAGCG
GCGTCAGAAGCAAATGGGCAAACCCAGGCACAAGGTGCAGTAGCGGCAAATGGAGAAAGTTCCGGTGCAGTAGCGGCAAA
TGGAGAAAGTTCC
>c113987_g1
TCCCAAAGTACTGGGATTATAGGTCCCGCCGCTGTCTACATTTTTCAAATGTTCTACAATGAGAACATATTACTTTTGTA
ACCAGACAGAAAGTTATTTAAGTAAATAAATCTGGTGGTTCTCTGACACTGACAGTCTGAAATAATTCATTGTTGCTATT
ATGTAAATGTGAGCGATACTTTCCTTATTTAATACAAGGAACTAAGTTCAAGG
>c73709_g2
GATGCAATTAGCCAAGCTTCTGTACTCCAGGGGATTCCACATAACCATTGTCAACACCGAGTTCAACCACCGGCGTTTGA
TCCGATCCAGAGGTTCCGACTCCGTCAAGGGACTACTGGACTTCCAGTTCGCGACCATACCGGACGGGCTGCCACCTTCA
GATAAAGATGCAACCCAAGATGTTCCACCTCTCTGTGACTCCACTAGGAAAACATGTCGAGGCCCTTTTAAGGAGCTGGT
GACTAAGCTCAATTCCTCGTCTGAAGTGCCACAGGTTACTTGTATAGTTTCTGATGGTGTTACGGGATTTGGGAGGGAAG
TTGCTAAGGAACTAGGGATTCCGGAGGTTCAGTTTTGGACTGCTTCTGCTTGTGGCTTCATGGCGTACTTGCAATACAGC
GAACTTGTCAAACGAGGCATTGTTCCATTCAAAGATGAAAGTTTCATGGAAGATGGTACACTTGATAAGCCAGTTGATTG
GATCCCAGGCATGAAGAATATGAGGCTCAAAGACATTCCTAGCTTCATCAGAGTCACTGATGTCAACGACGTAATGTTCG
ACTTCTTGGGATCAGAAGCACAAAACTGCTTGAAATCCTCTGCAATCATCTTCAACACGTTTGACGAATTGGAGCATGAA
GTGTTGGAAGAAATCTCAGCCATGTTCCCCAAAATTTACACAATAGGTCCACTTGCTTTGCTTGGTAGGCATGTGCCTGA
GAACAAATTGGTCAAGTCCCTCAGTTCAGGCTTATGGAAAGAAGACGCAAAATGCCTCAAATGGCTTGACAAACAGAAGC
CCGATTCGGTTGTGTATGTGAACTATGGGAGCATAACTATGATGACAGACCAACACTTGAGAGAATTTGCATGGGGACTT
GCAAATAGCAAGCACCATTTTTTGTGGATTGTTAGGCCTGATGTGGTAAAAGGGGATTCTGTTGTCTTGCCTGAAGAATT
TTACAAGGAGATCAAGGATAGGGGTTACATAGCAAGTTGGTGTCCACAAGAGCAAGTGCTCAACCATCCATCAGTTGGAG
GATTTTTGACACACAGCGGTTGGAATTCAACCATGGAGAGTATTTCTGCCGGGGTGCCTATGCTATGTTGGCCATTGATC
GGTGACCAGCGGATCAACTGTCGCTATACTTGTTACCAGTGGGACATTGGCATGGAGATCAGTAATGATGTGAAGAGAGA
CGAAGTGAAGAAGCTTGTTGAAGAGTTAATGGAAGGAGAGAAGGGTAAGGAAGTAAAAAAAAAGGTCACGACGTGGAAGA
AACTAGCAGAGGAGGCCTCTTCTCCGCTTGGTTCTTCAATCATAACATTAGACAATTTAATCAATCAAGTGCTACTGAGT
AAATGTAGACGTTGAAAAGACTAGTAAACCTTTTGTTGTTGATGATGTTATTGTCGGCCTTAGTAGGTAATCATAAGTTG
CTATTGTTGATGATGTTATTGTTTTTCCTGTTACCTTTGAATGTCATTTTTCTGTAACTTCTATATATATCTTAGTTTTC
CAATAAAGTGCTATGGTCTTCCATCTACGGCTTCAGCACACAGAAAC
>c107873_g1
AAGACCAAGACGGTGATGGCGGCACCCATCTCCATGGAAGTACCTCGGGATGGAGAGTGGTAGGTGATCTTGTTACCCAT
GACCTTCATGATGTTGTAACCGTAGGTGACGAGACCGGCAGAGATGGTGAGGGCGAGGACGGCAATCTGCCACAGGGGTA
CAACGGCCTTGGCCTTGGCGGCATCACCAGTCGACCAGGCACCGTAGATGACGGCCCATGGACCGACAGAGTTTCCAATG
TCGTTGGCACCGTGGGCGAAAGAGGCGGTACAGGCGGTAAGAACCTGGATGAAAGAGTAGGTGTGCTCGACCTCGTTGGG
GTACTT
>c104510_g1
GAAAAACCTTAGGTCGGCAACTCCAAAGCTCCTCTTGCCGGAGACGTTGCTCTGAAAACAGTAGCTCACCTCGTCGCTGC
ACAACAAACCACGATCAAGCGCCCTGCCGGAAAACAGGTACGAAACCCTAACAAGGGTTTGAGCCTAGAAGACACTCCAA
ACCTGAGAACCGGCCCCGATTGGACACATACCGACGTTGTCGAGTTTTGAGGCAAACACCCCCGTATTGTTCATTGAAAC
>c60623_g1
GGAATATGTCACTTTCTCTCAGCAAACAAAATATATAAGCAATCTGCAACTGCTAGTGTCTGGTCACTGGTTTTCACTTA
CAACGTACTAAACCCACCATGACGAAATCCAAGGGTATACGTATACTTATTGCGTTCGTTTTCACTCTCGTGCTTGCTTC
AACTTCTTCAGCAAATGTCACTACAACCACAGTTACCAGTCTACCGGGTTACTCCGGCGACCTCCCTTTCACTTTCGAAA
CCGGGTACGTTGGTGTAGGTGACGATGAAGAAGTGCAGCTGTTTTACTACTTCGTCGAGTCTCAGAGGACTCCAGCACAG
GACCCTCTGCTGCTGTGGATCCCTGCAGGGCCTGGTTGCTCTGGTCAGATTGTTTTCTTCTTTGAGAGTGGACCGCTAGA
ATTCAAATATAGTGATTACAATGGGAGCCTACCAACACTTCATGACAACCCTTATACATGGACAAAGAGCCTCAATCTCT
TATACGTGGATGCACCAGTTGGTGCTGGATACTCCTACTCAACAACCCAAAGTGGTTATGTATTGGACGACTATAAGCAT
GTGGCACAACTCTATGAATTTTTGCAGAAGTGGTTGGATGCACACCCTACTTATTTGAAAAACATACTCTACATTGGTGG
TGACTCTTACTCTGGAATGCCAGTTCCCATGCTCGCACAAACAATAATAAACGGAAATGAAAATGGAAGTATCCCCATGA
TGAATTTCAGAGGATATGTGATTGGGAACCCAGTAACTGATACAGCAGTCGATGGTAATGCACAGATTCCTTATGCTCAC
CGGCTGTCTCTAATATCAGATCAACTGTATAAGTCTCTTAAAACAAGTTGCAACGGCGAATATGTAACTGTGAATTCAAG
CAATCATGCATGCATTGCAGATCTTGATGCCTTTGATGCACTCACTAGTGACATAAACACATTACATGTCTTGGAACCAT
TATGTAGTAATGGTTTACCTACACAAAAGGAGATGGTTCTGACGAGGAGATATCTCAAGGAAACAGCTACCGGTTTACAA
AGATCACGACCTAACAGCCCTACACTTTGGTGTCGGAGTTACC
>c92363_g1
AAGTGTTTCCCATGTACTAACTTATTTAAAAGATCCTATGGAACCATTAAGTCAACCCTATGGATGACCTTAAAGGCAGA
TATACTAGTTATCTATTACTGCATGTGAATTATCCTGAAAGTCAGTGGCTTAGAACAGGAATGAACATTTATTACATCTG
CCAGTTTCTGTGTATCAGGAATTTGGGGGTATCTGGGGGTTTTATTCCAGCTCACCGAAAGGTCAATCATATGTTAGCCA
AGGGT
>c65183_g1
GTACCAGATCCACATGCAGTGGAGTAAGCTGGGGAAATGGCAGTTCTATCTTTATAAGACAATTATTCAATATTACGTAA
TCTTATGAACCAATTGTTTGGTTTTGATGTGCAGGGGGTGGTGAACCAGGAAACAAGACATAATATCAAGATACCGAACT
CAGCATACCAAGACATAACATTTCAAAAGATCGATTAACTCATGTCTGAAACCTGTTTTGCATGGAAATGCATAAGACTG
CCAAGAAACAATTTCCTGGACATTCCGACAACATCTACATTACCATACAGATTTAATTCTACTGATTTCTACTTTAGGAT
GCTAAAAGAGACACATAAACGCCGAGTCATATCATAACAAACATTGTCTTAACAAAGTACCAGTACTTATCAATTTATGA
AACCTTAATCCTTGAAGTCTTCCATAGCTACTAAGCCGGGCTGCTGTCACTCATTCATAACGGGCTTGTTCTCATTGGCT
TTGGGCCTGTGTTCCTTTGGCTTCTGCTCTTCAAGCTTCCTGCAATGCCCAACAAAGTTACAGCCATATGTCAAGCAGTG
CCTCATGAAAACAAATACAGTTCAGAACAATAATAAACAAACAATGAGAACATGCATCCACCAAGCAGAATGACATATGT
AAGAAGAAATAGAAACACAAAATACAGAGGGGGGGCTCTCTTCTTTTAGGAAATACACATTTCGACTAATTACCATCCTG
CTAACACCATAATAAAACTCAAAAGTATTCAAAGGGGATGACTCAATAATCGGTAAAACTAGTAAATCCCAAAACAGACA
CTGCCAAATCCGCTGGCACCTTAACAGCCATACAATCTTCACATCAAAGCATAATAATACAGAATCCAAAATCATAATTC
CTAAAAGCAACTCATTACCCTCAACATATTAGAAGTACGATGCACCTCAACAGCTGCACAATCTCCACCACAGCTTGATG
CACCTTAATTAATAACCGCAAAACTAAACAAAGCCAAACAGCACAGCTCTACATGTTTCACCACAAAATCACCCAACTGA
ACCAACCAAGAAATTTAAACCAAATGACAAGTTGGGCGGCACGGCCTCGGCTAACAAAAACAAATTGCATTACAATACAA
CCACTTCATTACCAACCTAAACCCAGACTTGGCAGAACAGATAATTCAATTTTCACATGAAATAGCATCAGCCCCACGAG
AGATTCAAAATACCACAATAAAAAAAATTGACTAGGATAACGTAAACACAGTAAACGACCCAATCCGGCTCAAACATATA
TCTCAGAAACAAAACGCACCAATTTCGAATCGAATAGTAACAAAAGAAGCCCTGAAATTAATAACCACAAATGTGAAAGA
GAGAAGAGGTTGGAGAGAAGAAAAGA
>c58559_g1
CAACGCCATTGCAAATTTCCAAGCAACCAAACACCAATACCCCAAACACAATCTTTAATAACCCACATTCATCATGACTG
GACGCGGAAAGGGTGGCAAGGGTCTCGGAAAGGGTGGTGCTAAGCGTCATCGCAAGATTTTGAGAGACAACATCCAAGGC
ATAACTAAGCCAGCTATCAGACGTCTCGCACGTCGTGGTGGTGTCAAGCGTATCTCAGCCATGATCTACGAGGAGACCCG
TGGTGTTCTGAAGAGCTTCTTGGAGGGTGTTATCCGCGACGCTGTCACATACACTGAGCACGCCAAGAGAAAGACTGTCA
CATCCCTCGACGTTGTTTACGCACTCAAGCGCCAAGGACGTACTCTCTACGGTTTCGGTGGTTAAACGGTTGCATATTTA
CGGTTCTTTTCTACGTCTATTATGAATTTTCTTCCTCGACTTGTTGTGTCGGAAGATGGGTGTGTTACGGAAATGGGTCT
TTGCTTTCAGGTGTTTATTGTATCATAAG
>c63703_g1
GAAATCTGTTCCCATGGTCCACATGATATGATTTGTCCGAGTAATGTTCGCTTGTAACATTGCAGCAGATACGAAATCAT
TAACACGATCAGGCACATTGTAGTCAAACAAATCCATATCATCTTGTACAATAGGGGAAGCATCATTAACTTCAAAGTAG
AAATTATCACTAGGAGGTTCATAGTTTGCAGGAAATGCACCAGCAAAAATCTGCGCAGATGAACCTAGACTCTTAGAACC
CCGCCACACAACCTCAAGGCTTTTGTCAACTTTTCGTTTAGCTCTGTCTTGGTAATCAATTCTCCCAAAGAAAAGAGAGT
CAAATCCAACCTCAGCCCCCAAAAGGTAAGCCTGCACAGCAGAATGTCCAAACGGATCAATCTGCCAGCCAATTCTTGGA
GTCACATTGAACTCCTGTTTAATAAACCGATGCCCCAGAGTCGTCTGATCAATCATATCAATGTAATGGGGAGCCGCCTC
ATCGTGCATACACATCCCCCCATTTATGAGCTCAAGTTGACCGGAGCTGACCAGCTCCTTCACCGTGTCTTGCACCTCCT
CGCTCTGATCTCTCCACCATCTTTGGAAAAACGCCTGCTCGACGTATACGAACTTGCGGTTCTTATCAGCCAGCAATGCC
GGAATCAGCGAATCCAGCACGTTCTGAACACAAGCTCCCTGGATGGAATTATTGGAGCCAACGTAGTACTGGTCAACGGT
CTTCAACCATCCAACGTCGTCGTGGGTGTGAGGCACCAAATGAACGTTCAGCTTCCCGGGGACAAGAACCGACGTCGTAT
TGTACTGTATGTACTTGGCCTCCGCCGCGTACAGAAACACAGTAAATACTAATACAACCGGAAAGTAAGCCACAACTGCC
ATTGAAATGCAGGAGTAAATTTATTTTCCCGGAAGATATGTATAGTGTGAAGAATGTGACGAAGCGGGAATAACGATGAG
GATCAGGGCGGAGATACGAGACGGTGGCTTGTAGTGGAGTGC
>c93980_g1
ATACAAGATAGATAGAAAGGTTACTACGATTTCCAAGCTACGCCTACATCAGACATCCATCACAGTACATATGAACAACT
CTAATTAACTCCTAAACTCGCAAGCCAAGCCAGTGGGCAATCAGGACAAGCAAGAAAACCTTGACAGGAGACACCTTTGC
GCCACCGAGATTTACTCTAGGGAGTCAATGATGCGGTCGACGAGCGCTTCCATGAGCCTCCGCTGCGAATCGAGGTGCCG
GAGTGCCATCTCCATGCGCATCTGCTGCGTCTTCCTCGCCGCCTCCATCCGCCTCTGCTCCGCCCGCAGGAAACCCTCCC
CGATCGCCCTCAGCGCCTTCACCACGTCGCTCTCCCCGTCATCCTCCGCATCGGCATCGGCATCGCCATCAGGCAGCCTC
CTCTTCTTGGGAGGCGGGGAGGAGGGAGCGGGAGGAAGAGGCGGCGGCGAGGCTGGCGGCGGCGGGGAGGGGGATTGCGA
CGGGGACGCGGAAGGGGAAGGCCCGTCGAGGAGATCGATCGCGTCGAGGAGCGGGCAGGGGCGGCGGCGCTTAGATCGGA
GGCGGCGGCGGAGCTTCTCGACCTTGTGGCGGCACTGGCGCGCGGTCTTGGTCGGGGTGGCCGCGTCGGCGACGGCCGCC
CAGTCGGCGGAGGTCAGGTGCGCCCGTCCCACCGCGAGGCGTCGCGCGGTGTAGGCGCGGGCGAGCGCGAGGGTCTCGTC
G
>c45437_g1
AACAACAACAACAAATCTCAATTACAGAATAGAAATTTCTACAAAATCTATTACTGAAATAATATTACACTTCCTTGTTT
ACATAATGTGCAAAACAAGAACATGAGAACCATCTCATCACTTAAATACTGTCTATTCAAAAACTAAAACTATACAAGTC
TGACAAAATTAGGGAGAACCCTATCACTACGCCTCCGCCTCAACCATGCTGATCCTCACCTGCAGGTCTA
>c2952_g1
CATCTAGGACCATAAATCATGGTGTCTCCTCAAGCCCAGTGTGGCCCCTCCTCTTCCAGATACAGAAAGCTGCTTCTGCT
ACTTAAGGGACAGGCATCATCTTCAAGAGGTAACACTAGGAATAGAATGAGAACTGGGAGTGGTGGAAGCGGAAGACAGA
AGCTGATCTTATGGACACAGAAGAGTATGTAAGTGAATCACAGG
>c90014_g1
TTCTGGTTTATTAGTTGTCCACTCCATTTCCAGCCTATTATGATTAGGGATTAGAATATGCCATGTACCTGTTTCCTTTT
GAGATAATATTTCCTGCATGAATATTGAGTAAAGAGGGTTACTTTGGCTGCGACTCATCATTAGGCAGTGTTGCTCAGTG
TCTGTAATTATATCGGAAAACATGAATGCCTTCTAGTCAATGATCTTTCACCGTACAATTTTCTCTTATATCACTTGG
>c76254_g1
GAGAGAGAGTTCTAGAGAGGAGAGAGAAGAGGGCTGTGTTTGGGAGACGGGAAGAGAGAGCTTGGCTATGGCTGAATCAA
TCGACGCCGTCTCCCTTGATATGGAGAAGATCTATCTCGGTGGAAAGGAACATTTTATTCGAACTGGATGTGGTTCTGTG
TCCGTTATAGTGTATGGAGACCAAGATAAGCCTGCACTTATCACGTATCCTGATTTAGCTCTAAATCATATGTCTTGTTT
CCAAGGGTTATTCTTTTGTCCCGAAGCAGCTTCTTTGCTGCTCCACAACTTCTGCATATACCATATTAGTCCTCCTGGTC
ATGAGTTAGGAGCTGCTTCGATTAGTGTTGATGATCCTGTGCCTTCTGCTGATGACTTGGCAGACCAGATCCTTGAGGTT
CTAAACTTTTTTGGGCTTGGTGCAGTTATGTGCATGGGAGTGACAGCGGGTGCTTATATCCTTTCCCTATTCGCTATGAA
ATATAGGGAACGCGTTCTTGGTTTGATACTTGTATCCCCATTATGCAGAGCACCATCTTGGACCGAATGGTTTTATAATA
AGGTCATATCAAACATGCTATATTTCTATGGCATGTGTGGTTTGCTAAAGGAGTGTTTGCTTCAGCGTTACTTCAGTAAG
GAGGTTCGCGGTAGTGCTGAAGTTCCAGAATCGGATATAGTTCAAGCATGCAGAAAAGTAAGTGCTTCACAGCTAATTTC
AACCTCCTCTACTTAAACTCTACATTTGGTGGAATTTGAATGTCTCCTGGCTGATGTTCCAATGCTATTACCTCTTTGAT
TTACTTGGCATGTTTGCTTCTTCAGTTGTTGGAAGAGAGGCAGAGCTCAAATGTTTGGAGATTTCTTCAAGCAATTAATC
AGTTAACACACTGCTGAATTTGTTTTTTTTTTCTTTCTGCTTCTGTTTCTTCCCTTGACAGAGAGAAATGGAAGAATTAT
GTATGGAATGTTAACTTTCTGACTTACAGGAGACCGGACATAACTGAAGGATTGAAGTCACTAAGGTGTCGTACTCTCAT
TTTTGTTGGGGATAGCTCTCCTTTCCACTCTGAGGCTCTCCACATGACCTCAAAGTTGGATAGAAGATATAGTGCCTTAG
TAGAGGTCCAGGCTTGTGGATCGATGGTCACAGAGGAGCAGCCACATGCAATGTTGATACCCATGGAGTACTTCTTCATG
GGGTATGGTCTGTATAGACCGTGTCATTTCAGCGAGAGCCCTAGGAGCCCACTCAGTCCATCATGCATCTCCCCGGAGCT
TCTCTCCCCAGAAAGCATGGGTCTGAAGCTAAAACCAATCAAGACCCGTGTTTCGCTCGGATTATAACATGGTAGGAAGG
AAAGGATTCAAATGGAAAAATTGCAAGGTGATCGATCCAGCTGTGAATGTGATTCAGAAGTTGCTTCATTTTTTAGTTCT
TTGTTCAGATTTTTTATTGTTTAAGAAGGAAGGGTAGAAGAGCGCAAGCGCGGCTGGATGGAGGGGCGGTTGTAGATACA
GAAGGGGAAGAATATATCATACCATGTCTCATATATATTATATAGGTTGGGGAGGAGACTTCCTTCATTCTTTTGTAGTC
ACTCATAATGGAAAATCATTCCTTTGAGCTGACTCTGTCTGTCTGTATATTCCATAAACACTTTGGAGGATTTGAATTTT
TATTTTATGATGACGAGAAATCAATAATAGAGAGGGGGACACCTTCCCATTCATTCAAAA
>c68997_g3
GTCTACATCCACAGGTTATGACAGAAAATAAATGAACATCTTCAGACAAGGGTTAACTTTATTATTAAAGGCATTGCCTT
TTTGAAACTTGGAGAACTGAAAGTACCATTATTAGCACCATTTCCACCAGAATCAAAAGGATTCACAGAGCTGGACTCAG
GCTGAAGCTGGAAGCATCAAAAGACTCGCTGATTAGGTTACAAATCAAATACATACACATAGAGGTGATTTCTTTTGTTG
TGGGGAGAGGGAGAGGTGGA
>c71846_g1
CTGCAACTCAAATACTCAATTTATCTTATAAAGTGGTACTAAATATAAGTATAAATTCTCAACAATTAGAACAAAGGAAA
AAAAAATATATAACTAAAAGCAGTTACAAACTACAGCAGCATCAGCTGCTTAACCTATAAGAGAAAGAAACAGTTACAGG
TTTCATCATGAATTACACTCAAATAGATAACTATAGACAACTGAAATTAAACTCCAACATCCAAGTAACCGAAAAAAAGA
AAAAAAAAAACTCCAACATCCAG
>c69323_g5
GAAGAAGAAGAAGAAGAAGAAGCACAATCTCTGTGAAGGGTCGCTGAGATGGGTCCCACATAAGATTAAGGAGTGTAAAT
CATGGAGGGGTTTTGTTTTATGAGGCTAATAATTGTGAGAAGCTGGAAAAAAGAAACCCAAAAGAAAAACAAGCTTTAGA
ATATTTTTGAGGGGTTTTGGATGCTACTGTCAACTGTGACCACAAGCTCGGCCACTCTT
>c21173_g1
GCCAAGCTAATGGGAAAGCAATACAAAGATAGATACCCATTGAATCCAATGGAAGAAAAAAGAAAAAGAAACCCAGAAAT
ATAAAATTACTAGTACGTGTTCCCTGTTCCTTGAACAATGCATGTTAAAAAGAGGGCTCTACATGTATATATTTATGCAC
CTCGATCATTTTTCTTGCGTATAGGTTCTGTGCAGATCGAGCTAACCATTACTAAAGGGAGGTGAAGATCATAGTGAAAT
AATGGTAACTAGTCTTCGAGCAAAAGCAAACTTTCCCTTTACGAAATGGAGAGGACTTGAT
>c66640_g2
GAATGCACTAGCTCGCCATCAAATCTGCTATAATTGTCTCAGAGGAATTAGCAAGCAACCACTTGAAATAAGGAAAAAGA
AAGGAAACAGAATTAACAAGCATTCACTGATTTCACTAATTCAAAAAACGAATGCAAATCAATTGTAATACTAACAAAAC
GAACAATACAAAACCATGCTCAAACAATTTCAAGATGATTGCTTTCAAAAAGTGTTGGTGACCGGACGAAATGATTTGTG
TAATTCTGTATTGTGAATAGCTATAAAGTCTCGATACTGCACCAGAAATCTCTGTCAGTAAAGATCATGTATTGTACCTA
CCATGCATTACAATACTTTGACAAGCAAATATAATTGTTTAGTTGCACCAAAATGGTGGAGGAAGGACAGTGTATTGTGT
AATTGACTATCACAGGACAAATTGCTACGATAGTTACAGCTTTACAGGCACCGAGAGTCAATCTTGTAAGTAGCTTTAAA
GTCAAAACATAAGTGAATTAGGTTGTTTGGCAAAAGAGCAAATAAAAGTGGGTTGAACAGAAACAGTTCAGGAATGAAGC
TTTGTCTTGCATGAGATAGAGATATCAATATTACATCAGAAGAAGATTATAGAGAGTTTCTTAGTAAACTTATAATTTAA
TACAAAGAAAACTTGGTAGTAGATGCAAAATTTCAGAAGTGGAAAGTAGATTGCAATACACATGAATTTTCCGGAACCCA
TGACGGCATGACCAAATTCCAACACAATTAAAACATTTTCAACTTCCAAGAAAACGAAAAAAACAGCTGAAACATGCCTA
ATTCATGCATAAACTACAAAGGAGGAAACCTTCGACTGAACAACACTCTTCCCCAGAAAATGCAAAGAAACTTGATCATA
CTCTCCTCATTAACCAAATTTAGCAGGTCAACATGTCAACTAGTGTTTCCAAGAGTCTAATTAATGTTTTCAAAGTTGTG
AACATTCTTTGCAAATAGCACGAAGATGAATGCAGAAGAAAGAGGATGATGCTTAAAAGGGAAAACGCATAAGGAAAAGT
ACCATTGTTTAAGAAAATGTAGTAGCGATTCTAAAGACAAAATCCCTCAATTCAAGAACAATCTTCACTGATAGAGACAG
TTCAGTGAATCCTTCCAGTGGCTACTGGCTACCATTGTGTATAGAAGTGTCAAGGAAAGTAATAAAGAAATTTATACCAA
AGCTGTATTTGGATGGGGATTGTTAGTTCACACTTCACAAAATGGCAAGCCATCAGCAAGTTTTCAGGATGCATGACAAA
GGGTACTAGGGTAGTAGTTACTTTATACCAGACCTTAGATCCAATAAGAGACGGTCACATGCTATAGTGACATTAAATCG
CCAGACTAAAAATCTAATATATGTTCTTCTCATTCTGGCCACTAACCAGCAGCTTTTAAACCAGGATACAAAGGGCACAA
GAAAACAGTAGCTAATTACCTTGTGCACAATAAGGAAAGAGAAAAGCAAAGCTGAATATCAGTTTATAATGTCCAGGCAA
CATAATCTAACATTAGCTATAAACACAATATGCAATAAGTTTGATCATATTAGACAGAAAAGACTCACAATGATGTTGTC
AGATGTCTTTGAGACTGCCAGTTATCGGTGAAA
>c75406_g1
GGAAGCTGGGGTTTTTGGTACTAACACTTATTTACAGCTTCGTTTAAATCCAGAGTCCGCTTCGATTTTCTCTTTAATTC
TTTCTGTAATAAATCGGAGATGTCCGAAAATAAGGTCCACGGCGACACTGTGGAAAACCCTAGAATCACCTGGGACGGCT
GCAGCGTCCTGCTCGACATCAACGACGGCGACCGTTTGGTTTTCTCGCGGCTCTCCGGTGGAGCAAAATTGAAAATTGGG
AACAAGAACTGTTCCCTGCAGCCGTTGATTGGCTGCCCGTTTGGTTCGTTTTTTCGAGTCGAAAACGGAGAAGATGGGCC
TTATTTGTCTAGATATACTCCGTCCAATGAAGGAAATAGTGTTCAAGAACAAGGAGATTGCCAATCGAAAGACGAGTTGA
AAGATAATCGAGCATTGGTTGATAACAATAAAGCGCAGAGCCTTACCGGTGATGCCATCAATGAGATGCGACGACAGGGC
GCAACTGGTGATGAAATAGTTGAAGCTCTCATTGCCAACAGTGCGACGTTTGAGAAAAAGACAGTGTTCTCGCAGGAGAA
ATATAGGCTTAAGAAGCAAAAAAAATATGCTCCAATTGTACTTCTTAGGCGGCCTTTCACAAGAAGTATATGTGAGGCGT
ACTTGAAGAAATATCCGGTTAGAATTGGATTCTTGCGGATGGATACGTTATGTCTGCTGCTTTCCATGGCTAATGTTTCT
GCTAATTCCGATGTCCTTGTAGTCGACATGGTTGGAGGGCTTCTTACTGGTGCTGTGGCAGAACGTTTAGGAGGTACAGG
TTATGTCTGCAATACATATCCTGGTGGCTCACCTTATCCTATGGATATAGCGAGGATATTCAACTTTGGAGAAGAAATTT
GCAAGAGGATTGTGAGGTCTCCTCTCACTGACCTTCTTTTGTCCGTCCAAACTGAAAAACCAAAACTCTCAAGTCAAAAT
GGGGACTCTTGTAGCATGGAAACTGAATCAAATGAACAAATATCTTCAACAGTTGGCACGGAAGAAGTTACTCTTGCGTC
TGAGAATATGACATCAGATCTTATTGTTGACACTACCAACTCTGTCGAAAGAAAGCCGAGCAAATCAGCAAAACTAGGAG
AAAAAGCACCACATGATATCATCAGCATGTGGAAAGAGAATGGCTTCTCTAGTTTAATAATAGCAGCGCCAGAGCTGGAT
ACGTGGAGTTTAGTTAAAGAAATATTGCCACTCCTGTCAAATTCTGCTCCTTTTGCTATTTATCACCAGTATCTTCAGCC
GCTCGCAACATGCATGCACAATCTACAAGTTGGGAAATTGGCAGTTGGTTTGCAAATTTCAGAACCTTGGTTACGTGAAT
ATCAGGTACTTCCATCAAGAACCCATCCATGTATGCAGATGAATGGATTCGGTGGGTACATTCTCAGCGGGACCAAGATA
TGTACCAACAACTGATTGATACTATACCATAAAGTCGGTAACAAGAGAACCGATATCAACAAGCGAGTGAAAAGGAAGCT
CATGACCCCAATAACAACGCCGTGAATGGTGACTCCATGTAACAAGGACGTCCGTTGGCAAAACCACCGTCTTCGTATTG
TACACTAGTATTCCCTTTTTAATCTTTCAACCCTGCAACTGCTGCAATCCTTTTGACCTTCTGTATTTCCTATAGCAATT
CATTTGTTCTGAAACAAATAACGAGTGTTACTGTGAACTTGGTTAAATTTTCTAGTGAAAGAACATTACCG
>c50229_g1
GATTTTTATATATCTGACATCTATTGTCAGTAACAAATTTTCATCATGATTTCCTTGGTAATGCAAAATCCACCCTATGG
CCGGTGGACATGGAATTAGGTATGATACAGCAGAAACTGTTTTTTGAACAAAATGCTTACAAACATCAGAAATGGTGCTG
CAAAGTTCATAGTTTATTTTCCTTTTCTTAAAGATCTCTGGTTCGGTCTTGTTGATTGTCTTCTCCCATATGGTTAATT
>c105026_g1
TGTTCCTTCAAGTTGCCGGTTTGAGAAAGACCTGGCAATACGAGGATCTCATCTGGGGTCTTTTCATGAACAAATACATC
TTCCCTGGTGCTGACGCTTCTACTCCTCTCAACAACTACATCAATTCTCTCGAGAGCGCTGGATTCGAGGTTAAGGGTGT
CGATACTATCGGTGTTCACTACTCAGCAACATTATGGAGATGGTACAGAAACTGGATGGCCAACAAGGAGAAGGTTGTCG
CTAAATACGGCAACAGATGGTTCAGAATTTGGGAATACTTCCTCGCTTCCTCTACTATTATCTCCCGTCAAGGATCTGCC
ACCTGTTACCAAATTACCTTGGTGAAGAACCTCAACTCTGTCCACCGTATTGAGGGAATTGCAACACAATTCGGATTGTC
TGGTGCACTAGCTGCCGCCAAAGTCGATGTTCAGGCATACCGATCCAAGAAAGCTGCAGGTGGTGTCAGTGAAGATGTCG
CCAGCGCATAAATAATTGAATGAATGAATGACTATATTACAATCGGTAAAAGGGTTTGGAGAGCCCAAGCAAGATATTCA
AGTATCTATATATTTATCGATGGGAATACACAGAGCTAGATGTGTGACTGTATTCGTGGCTATATGCCAGAAGGAGGTGA
AGAGCCAGACCTCATGTAGAAAAGCTTCAAGCTTG
>c93605_g1
TTTTCTTATAATATTGCAATTTTGGAGATTGGTCTGTTGTGTTTTGTGTTTTGAGATTTTGTTAAATTAACATTACCTTA
ATGATTTTTCCATTGAAACTAATCAAACTATAACTTTGCATCAACAAAGGTTATAGTTTATGGAAATTGCACAGAACCCA
TGAACATGGGCAAGTCTGTGTACGTATTGGACGTGTACAGAAGAGCCTGCTTCAGGAAGTTCCCAACCAGAAAATAGTTC
ACCACAGAGCACGGTCTCAGTCTGTGAATGGCAATGAGATCATCTGCTTTGCAACATAGCTTAAAATCAGATTCAAGAAA
ACCGAATTTGTAAGCCTCAAAGACATTCTCTGGCGGAATCCTGATGCAACTCATGGTTGTGGATGATTCAACCGAGTCCA
TGTTCTTAAATATGATACATTCAGAGAGATGTGGGGACCAGGAAATGAGGTGACCACGTCTTGCATATTCTTCATGGACA
GCATCATAAGCAATCGCAGAGATATATGTTGGCCTCCTGCAATCAAAAGGCATCATCCACAGCTTTCAAGGAAGTGACGA
TGCCTTGGCTAAACTTTTGAATTCACTCTCCTAGGATTAACTCTTGACCCACTGCTGCAGCTTTCAACTTCATAAGAGCG
TCTATTACTACTGCAAGAAGCCTTGGAACGAGCGGTGCGCTAATCTTGTTCAGATTTACTTCAGAAATCCTTAAGCTGTT
ATATTTCTTTTTGCTGCAATATTACTTTTTGTGCTCAGTATACCAGAAACTGTTGCATAGCTTCTCGATTTGTTGGTTTC
TTGTGACAATTTTGATTGACCACAATCAACCAAGTATTTATAATTTAGGGTAAATGCAATCAAGTAAATTCCAG
>c79020_g3
TGACTTCCTTCCTTTCATTTTGGTTAATATACTTTTCTTTGTACTTTTCTATTGGGTGTACTAAGTAAATGTTCTGGTGT
GGTGCCCATTTTAGACTGGGCAATAGTTAACCCTGCCCATGACACATGTAATGCACCCTCTTCTATTTTATTGTATATCA
GAGAAGATAACCCCAAATTTGAGGCGAAGGTTTCGGTTTATAGTAAAATGGCAACTGATTCTGG
>c63375_g1
TTCGCCAGTAATCAACCTTGACATTGTAGAGCTTTCTTCCATATGGCTTGGCATTTTCAAAAGAAACTACTTTAGCATAT
GGTGCTCTGTGAATAGTCTCCATACTCGAATGGACTTGTGCTCGTGTTTCTTCTAATAAAGGATACAGATAACACCCGAA
GTAATGCTCAACAGAGTGAAACGACTCAGGAATCTTTTCCACCTTGTTCTTGAAGAGACGTTCGTTGAGAACGTCATCAA
GGGACCAAGAGAACACTGTATCGGCCAAAAGGTTGGGTCTTTTACCCTTCTTCTTGTGTGAAGCTTCCATCTTCACCTTT
TCCAACTCAAAGGCGCTTGCTTTCCTTATCTATGCATCGTGTCTCCGTAGCTAGTTTCTCAACTGTAGCCATATTGTTTC
CAAGTTCTTGTTCACTTCCATCTAATGTGGCATAGAATTGCACCAATTCATCCAGCATTCTCAGCACTTGTCTAGATAAC
TTATGTTCTTCTTTGCCAACACCAGACCATGCAGCAGCGAAAAGCCAAATAATCTTCTCCAAAGCCAACTTGATTGTTGA
GGCATCTGAAAATATATTGCACTGTTCTCTTCCCTTTGTTGGTTTGAAACCCTTTAACTATTTCCCACAAAGGGATAAAA
ATGGATTGGGAAGTTCTTTCTATTCCAATGCTGAAGGGTTCCAGTGGTGTGCCTTGCCCTTGTGAAGAACGAGCCACAGG
GTGTTTCGGAAACAGAGATTTCAGAATTTCAGCAGTGCATAGGTTAGCCTTCATGTAGATGAAAATGATATCTGAACAGA
AGAACCTTGAACAATCAACCCCGAAACTTGTGACCACCAGAGAATCACGTAAAGATGCAAGTCCCTTAAGGACATAACAA
AACTCCTTTGGTAGCTGTTCAGAAATGTACTTCCTCCTCAGCATATCCAAAAGAATATCAAAACCCATACCAAAATTCAG
ATAAAACAAACAAAACACAAAACCCCATCTCTGCATCAGTAGCAAGTAATACATCTTCCAACATCTTCGAACTCTTGGTA
CACTTTTTAATCAATTTAATCATATTTATCTTATCAAAAAGAAGTTCCCGAACCACATCAATCAGAAACTGAAGGATGCA
TCCAAAAGATATTAAAACATCAGCCACTATTACTTGGTAATGTTCCTCTTTATATATTAGCCGTTCAACAAAACAAGATC
TTGTAGTGATTGCATAACCTTAGAAGCAACAGATCCAAATCAGAAGGCATTCTACAAGATAGAAGGAGCAATCAGGTGAT
ATATGTAGCAGTGTAAACTCCAATTCTTACTATAAGTTTCGAACAATGCATCATGAAAACTCCGCAAAAGAGAACCTCTG
CAGTTCTTGACTGATATTTCCAATTAAAGAGCCTTCAGAAAAGTCTAACTCTCTTTGCTTTACAACAGTGTCAGACACCA
CAGCATATTCTAGAACTGTTGCATTTTTAGGCAGCTCACTGTTACAACCTTCTGGAAGCTCAGACAGAATATTGTCACAT
GACTCACATAGATCTTCAACGAACATTTCCCAAGGAGAGTTGCAGTCTATATTTTTTACGAGCTTCCCACAAAGTTCATT
ATCCAGCTTACCAGACCCGAGAATGATCATCACAATGCATCCCATTTGC
>c46484_g1
TCAATGTTTGTGGATACTCGTAACCCTTTTAGATTCTTTTTGAGTCTGGAGTTCTTGGTTTGTTGAAAACGTTGGATTTT
GAGGTAATCAGTTTGTCTAAGAATATGATCATGGTTGTTTGTTGGACTCTTTTAACTTGTGTTAGAAGAATAGCTATTGC
CTATTGGTCCTGGTTTTCGTGATTGCGTAAGATGATGTTGGTGGAGCTTTGTAAGATAGAGAGGCTGATTCCTTTTCGAT
TGTTTTGTGATCTTCGTAATTGATTTGCTCTGTTGGTGAATGGTGTTGTAAGTCGGTATGGTGTTGCTCCGATACATAAT
GGTGCTGAAATTTATCAAATTTATGTTCCATGACCAAGACCATTCTTTCGAGTGTTTATCTTCTAGTTTCGTTGTTTTGA
ACCTTACTTTGGTGATTCCTAGATCGGTTTATG
>c74500_g3
TCCCAGGTGGTTGCCATAGATAGATTGGGACATTCGTAACCAAAGACCAAACCATTTCAAGCGCTCCCATATACAATCCA
GTTACAGACTTTCTCATACAAATCATGCAACACTCAGGTTTGGAGTGGAGGACAAAGACTTAGATTCTGATTCAGTGCCC
ATGATTTTAAACTTGTTCTTCCAATTTGTTCATGAGATGAAATACCGCAGCAACATGCGGGTGGTATGTCTAGTTGTTAT
CAAGGCATATCAGACTTCTTATGGTAGTGTGTTCAAAGGAGGCCTTCTAATGAGGATTTCTAAATGAAGATTAATTGAGG
ACTTCTTTGTTCCATCCACTTTTTGATCAATTATCTACATCTTTACCGTTCAGTTTATAGGTACTAGCTTTTTACCCGTG
CATTTGCATGGGAACACGATCACCTAAAATAAGCATGAGTGGTG
>c83297_g1
TGTTTGATGAAATATGCCCGAGAGAAATGTGATGTCGTGGAACTTGATGATCAAGGGGTATTTGGGAAGATGAAGAAGAG
GAGCATTTTTAGTTGGAATTTTTTCATGAATGCAGGTAGCTATGATCATGATTGCTAGTGTCTTTGCAGCTTGTGCTCAT
CTCACTTCAGTTAATCACATAGGAGCAGAAGTGGGGTGGATGAGTGATGTGGTTATTGGTACGGCTCTGGTTGATATGTA
TGGTAAA
>c109770_g1
GGGAACGTAGCCGCCTTCACCGAGAACAGGCTCGATGATGATGGCAGCGGTATCTGACGGTGCGGTCTCGCGCTTGAGTA
GTAGCTCGAGCTGGGTGACGGGGTCCATGCAGCAGTTGCCAGAGTCAAATTCTCCCTTGGAGTGTTTGGCGATGGAGCAC
TGGGAGCAGTACGGGAATGGAGCGGAGAAGACACCCGGCATCAGAGGAGCGTAGTTCTCGCCGTAGATGGTCTTTGATCT
GGTCATTGCCATGGTGCCGAAGGTTCGTCCGTG
>c78724_g2
GTAAGTTAGCCTGTCGTACTCAAAATGGTGGGAAATTTAGACAAAATGCCAACAAAATAACTCTACCATTGTCCAACAGA
TAGTCACCCAGTAAGGCAGTAACCCCTTGCATTTTTTGCAAAATTTACCATCCAGTAGTGTTCACCTGGTCAGGTGAACA
TGACTGATTTACCATCAGTTTGGAGGAAGAGCCCTTACTGAAATTCAAATAGGTTTCCCAATTCGCACTTTAATTCAAAA
TCTAAGAAACCAGTGAGCAGTGGACCACACTCGGAAGGGCCTCTCTGGCTCTCCCTATCCTTATTATTGTTGTGCTTCCC
CACAACCCTCCTTCTCTTTTGAACTGCCTCCAGCGAATA
>c113012_g1
GGCTAATGCTGTGGCTGTTGCGCTTTGATAAGGTTGTGTACACTATAAAACTGGATTGCTGCAGGCAGTGGGCGCTAGTT
TGCTGGCAGGGGTTGAGCTTGCAAGGAGAGTGCACGCATGCCTGCTGTTGCTCCTGCTACAGCGGCAGTGTGTGGCTGGG
TGTGCGATGCTGTTGAGTTGCTTGTATACACACGTGTTGATGCAATCGGTGTCTTGCTGCGTGCTCCGTGTTTGCCTGTT
GGTG
>c7738_g1
AGTGGCAAGATGAAACTAAGTGTCATCGGATTCATATTCTGGTGACAACATGGTTGAAAAGCTGTAAAACTTAGCAACTT
ATGGCTTCGTGTGAGTATTATTTTTCCGGTATGTCGCAAAAATTGTAAAGCAAATGGAGTAATCAGTGATGCACTCTTTG
TTAAATGATGCATGTTAAAATACACAGGTTTAGATGAGAGTCATGTCATTGTCCAGGGATGTTCTCTTTATGCTTACTAT
TGTAAGGGGTTAAGGTTTAATGTCTCCTCCATGTATTTTGAAGTTTCAGTAATGATCAAG
>c68522_g1
TGAGAAAAAACTTGCATGGAAATTAGTGCTGGATCAGATTGGTGGACGTCAATGTCAGCTGATTTCTATATCAGTTAGTG
GAAAGAGCTACTTAGGAAAGTTGCTGCTGCGTAACTAAGAGTTCTTGATTGTGCTCATGGCTTACGTAAGTGTGGCTCCT
TGGCGTGGCAGAAGTTAGAAAAGGAAGAGATCAATGTCTCAACCTTCTAGATATCAGATGAAAGGGGTCGGGAGAGAGAG
AGAGAGGAGAATGAGGGTAAACTTAGATTGATCATAAAACTACTAGAAACTGAGTTTACAACTCTTATTTATAGGGGCTA
ATCTGCAGATTCATCCCCTCTAGGCATAGAACACTAACCCTTAATAAATAACATACTTAATACTAAGTACTTAATACTTA
ATTCTGGAACAATTTAAGATTGTTCCATTTATTACTGATTCATTGTATAATGATCATTCATTATACAATGAATTATGCAG
CTGTTTGGTCTACATCAGATCCGTACTTGGATATATGTTTCGATCCATTTTATAGCTTAGTCCCTCTTCCATTCCGTTAG
ATGGGAAGGCAGTGGCAGACAAGGTAACGAGTACTATGTTGCAGTTCTCATCTTCTTTGATCTCTTGTCCATTCTCTTCT
CTGTAATGAAGTTTTATTACTTTTTGGAAACAAAAAAGAACACAACTTCCAAAACTTTATCAACTGTTTTATTCTTTACT
ATAACCTGTGGATGAATACATTAATATTAGCAGGAAAAATAAGTGTCGACCTAGATACATGAATGTGCTCGTACCCTTGT
GTATTTAAGATTTTTTCTTGATAAAAAACGAAAATTTATTCAAAACAAAAGGATTAAGTAAAAGCAGTGAACAACAGGAC
CACGGCCGGGAAAAAGAAGAAAAAAAGAACTAGCCTAGAAACAACTCAGCTGCTACCCAGAAAGAGAATAAAAATAGCAG
AACTAACTAGGTCATTCCATCACTAATGCATTTCAGTCCAACGAAATTAAGGGCACAGGAAGTGAACCCTCTAAGATATT
CTCTGCTTCCTCTCCCTTTACATTATTGAAGACCCAATGCTATACATTTGTGGCCTTATTTGGAGGTTTGTATGCAAAGG
ATATCTTGCTGATAGAACTGCTCAAGAAATGGGGATAATTTAGATCCTGACTCCCCGAGAGTGCGCACAAAACTAAAAAG
ACAAAGTTCTCTTCAGCAAAGTGCATTGCCTCGACAGAAAAAATAACCCCTTCATGAATTTTCGCATTGCAGGAAACCCA
ACTCATTGAAATACGACTCCTTTGTTTCTTTTAAAACACTTGCATGCTTTAAATTCTTTGTTAACAAAAATGTTTTGAAT
GTCTTTTCACAAACAGCCAAATGCTGCACCAAACAAAAGTCAACAAAGGCCATCATGTCCTCTGTAGCCAATTTGGGTTG
AAGATGTGCGTATTTCAGAGTTCTATCATGTATGTTCAACATGCTCTTTTGGACCTATGCAAGAAGTTAAATGTGTCTTT
TT
>c59480_g3
GAGTGACAGGGTGTTAACGACATCTTTTGTTCATCAAGCCACTTGCTCCATTTTTAAAGGGAAGATATAAGATTTATGCC
CATCCCGCTCGGTCTTTCTGGGGATTTCAATGTCTCACGGTGGATTTCCCATCCCGCCCGGTCTTTCTGGGGATTTCATT
GACTTATGCCTCTCGGTCGAATGCCTATCCCGCCTGGTCTTACTGGGGATCTCATTTAACTTAGGCCTCTCGGTGGATTA
CCCATCCCGCCTGGTCTTTATGGGGATTTCAGTGCCATGATCCCGCCCGGTCTTACTGCGGATCTCATTGACTTATTTCT
CTTGAGTAGATTACCCATCCCGCCCGGTCTTTCTGTGGATTTCATTAACTTGTGCCTCTTGGTGGAT
>c54645_g1
GTATGAGTGAAGCTGCATGTACCTATCAAACACAAAACATCACACACCCTTCCAGTCACAAGATTCCAACAACAAAATCC
AACACCCCGTTTTCGAAATTAACCAAACAATGCATCCAATAAAAACAAATCAAATAGCCAAACAGGGTTCTAAGCATAAC
AAAGTTAACAACATCCATCAATTTAGTTCCTTTTTCACCTCATACAACAATTTCAAAGCTAAGAAATTTCCATTCACTAC
CATAGAAAGAGTTCACCCTAAACACTTTCTAAAAAATAGAAACCGGATCCTTACCATTTCGAGAGCACATGCCGT
>c51052_g1
ATCATTTTTCATGAAAGTTGAAGGACAATTCGATCATGACTATTACTAGTTTAGAATTTTTGTAAAGTTAAAAAGTAACG
ATTGCACAGAGCTTCGGGTAAATACATTTGTCCTCAAACTGTCATGATAGATTAAAGCATCAGGCAGTTTCCAGAAAGGT
CTGTAGTTTTCCAATCACTGCAATTCGAGTTATAGTACTCAAACTAGGATCTGACCGTAATCACCATTCTAGAACTGTAA
ACTGTACAGAACTAATCTTTTGTGATGGAACAGATTGACATACAGTTTAATGTGTGGGTTCTGTC
>c88550_g1
AACAGAATCATGGGTGATCTTTCTCACTTTCCCTCTTGTTTTCATTGGTTTGTCCATACCATTCTAATTAACATGAAAGG
GCTCTGCATATAGAGAGATTGTCTCACTGACTTCCTGGATCACCGAAAACCATCAGGGTTGAAATTTCATCTGAGTCTTT
CCTGACGCCCAGCAAATATTCCCCCTCGGATTATTTTACACCTTGAGGGCATTTTGGTCTTCAGTTCAACACTCTTGCTC
TGTTCCCAAATGGGGCGCTATTTAGGGGAAT
>c74390_g2
CCGATCTTAATTTGCTACTTATAGAAATTGACGGCAGAAGAAGAGGGGACCTCAATTCCGTAACAATGCACTGGCAACTC
TGCATGTCTATTAATAATCTACAATGTTGGTTGATCAATACAATTACAACAGATGATGAGAATACAATTACCACATATAA
TGAGGGAAATGGAGGTATTATTGAACTAGCCTTTTGGGAGGAACAAAATTGAATTACAAAATGATGAGCATCAGGCAAGT
AAGTACCTTGAATCTTCTCATTTATTTGCTTCAATGAAATCTCTATACTCACTCTTCATCTTGACGCCCGATACAGTCCT
GATCATCTCCTTGTTTTTGAAAAACTGAACACATGGTGTACCCATGATTCCTGCAGCCTCAGCTATTTCTTGATCTTCCT
CGATATCAATTTCAACGAAATGTACATTCCTGTCGAATTCATCTATCACCTTACTAAGAATTGGTTTCAAAGTCCTGCAC
GGACCACATGTTGGTGCTGTATATAGTACACATATAAGCCTTGGACTTTCATGGTACAATTTTCGCAGCGCATACTGGCC
CTTATGCTTTGTAATTGTAATGTCAAAATGTTCCTGCACATCCCTGTCTGTGAGTTCCTTCTTAGCCTCTTCAGTTTGGG
GCTGTCAAAATGTAAATAAATGAGATATGTTGAAGAAGATATGTTGAAGAAGAATGCAATTTAGTATTAATGCAACTACT
AATAAAATGGCATTCCACAAATTTTTTACAAGAAAAGTCTAAAGTTGAGAGATTAATTGCTCTATTTTTAACCCCAAAAT
GGTATTTTCTTGAAACATTTCAGTAATCGTTTAATGACAACATAGTTAAAATTCACTCATTCAATGGTGAAGAAATTGAG
TTGCCAAAACATCCAGCATTAGACA
>c110779_g1
AGGGATAAGTGGGATAACTAAGTATATTAGTTTTATGACTGCTCTAACAACTTATCACAAACTTGGTGGCTGGAAAGAAC
ACAGACTTATTTGCTTACATTTATGGATGCCAGAAGTTCAAAATTAGCTTCAGTGGGCTAAAGTCAAGATGTTAGCAGGG
CTGATTCCTTCTGGAGGCTCTGAATGAAACAAGAATCTGTTTCCTTGACTCTTCCAGCTGTTGGTGGCTGCT
>c70681_g1
CATCAATCTATCATGTTCCTAAATTAGGGATTCAACATGCATTTGTACTTGTAATACTCGTATGTCTATAGTGCATTAGA
AATTAACCTGCAATAAGGCATGCCGGTGAGATTCTGGAGCAGTGGCAGCATGTTCTTCCCTCCCTGAACTGAATGTACAC
GTTACCAATCTAGCACACACAGACAGACAGACAGACACACACACAGACGGTGCGCGGGCGCACGCACACATGCAATTAGT
CCAACGAATTATACATGTACTAGAGATCAATTAAGAATTCATCGTTCATTTGGTAAAATACTAAAAACAAAGAAGAAACA
TACTATGTGACGAGCGAAATTATCATAGATATTCA
>c72055_g1
GAAGCGTACAAGCAGCCGCAGCCGGCACAGCGCCATACGACGCCGTTCAACACAGGCATTATATTCTGGCTGCTGCTCTT
CTTGATCGCTTCTCGGTTCCCTCAGCTTTCCCGATGGCGCTTCGTTTCGAGGTTTTGGCAAGGTTTAATCGCGCTCGCGC
AGCTCAACTGACGCTCCCTCACTTTGTATGCCAGACTCCTCTTTTTATGCCTGTTGGGACACAAGGAACTATAAAGGGGT
TGGCAACTGACCAACTTGAGGAGATTGGTTGCCAAATAATTCTAGGGAATACATATCATTTGGCACTTCGTCCTACCTCT
GAGCTTATTGACGACATGGGAGGCCTCCACAAATTTATGAACTGGCCAAGAGCGATGCTTACCGATTCTGGTGGCTTTCA
GATGGTTGTTTTCCCGTTATTGCATGTGTCTATTAATCATCATTTCAGATGATGTGATTATTGCTTGAGTACGCTGCTTT
TCAGTATTTTTGTACTTTGACCATTATACAGTTGATGAAACTATTTATGACCCACATCCAACAATTTTTTTTTCGTCCTA
AATAAATTCCTCCAAGTCCCCTTAAGTTTCTTAACGTTTTATTGTACAGGCTTTTTGGTATAGACATCTTTACTAGGTGT
ATAGTACTGTATGTTATACAATTAGCTTTCATCTGTTAAAAATGTCATGTTCGCCACGTATTGGACTCTAGATTTCTTGA
TACTTTTATTAGTTCCATTGACAAACTCATAATATGCTTGCATTTGTTTTTCTCCGCTACTCTTAATGCTATTTTCATGG
AATCATGTGTTTTGTTATATCTTACATTTAATTTTTCTTCTGCATTCAGGTATCCTTATTGCATTTAGCTGACATCACTG
AGAAGGGTGTAACATTTCAGTCACCGGTCGATGGAAAGCCAATGCTCTTGACACCTGAGGAATCAATTCAAATCCAAAAC
AGAATCGGAGCAGATATTATAATGGCCCTTGATGATGTAGTGAAAACCACCATCACTGGTCCAAGAATAGAGGAGGCCAT
GTATCGTACTCTACGATGGATTGACAGATGTATAGCAGCTCATACAAGACCAAATGAACAGAACTTATTTGGTATTGTTC
AAGGTGGCTTAGATCCTGTACTGAGGGATATATGCGTCAGAGGCTTGGTAGAAAGGAATTTGCCTGGCTATGCCATAGGC
GGTCTTGCTGGTGGCGAAAGTAAGGATTCATTTTGGCGTGTTGTTGCTCAGTGCACTGCTGCACTGCCTGAGGACAAGCC
GCGATATGTTATGGGAGTTGGTTATCCATTGGATATTGTAGTTTGCAGTGCTTTAGGTGCCGACATGTATGATTGCGTTT
ATCCAACACGTACTGCTCGCTTTGGCACAGCTTTGATACCTGAGGGAGTGCTGAAGCTGAAGCACAAAGCTATGGCTAAG
GATACACGCCCTATCGATCCTACATGTGCTTGCATGGTATGCAAGAAATATACTAGAGCTTACATTCATTGCCTAGTTAC
AAAAGATGCTATGGGATCTCAGCTTCTGTCATATCACAATCTGTATTACATGCTGAAGCTAAGTAGAGATCTACACTCGT
CAATAATCCAAGGAACATTTCCAGAGTTTGTATGCAACTTTCTGCAAACAATGTTTCCTAAAGGCGATGTCCCGGAATGG
GTCTGCAATGCCATGGAGGTTGCGGGCATTGACATCTCTTCCTGTTGTACTCCATTTTCTTCATCCAAAGATTCGGATTA
GAAGTGTATACACAACTGAGGTAGTATTATGCAAGTTTTGATGCAAGAGCGGTTATTTTGGGCCAACAACACGGGAAAGG
TAGATATTTAACAAATGTAGACCAGGGGAGGGGAAAGCATAAATCATGTTTCCCTTCTGCTGTTTCACTAGAAATCATAG
GATAATCTTCTCCAGCAATTTTGTCCCTATCCATTGATTTTAAACTACATTGCAGAAAGAAAAAAGTTGCAGTAGATAGA
CTGTTGGCAATTCTTTTTGGATTAGGAGATAATTCGATTTTTGTTCATCTTCACTGCTTGTAAGAACAATAGAAAATCAA
ATGCAGTTAACAACTTTCTCAGCTTGTTCTG
>c102255_g1
GCGATGGATTAACACACCAAAGTACCAAGTCTCGCTAAACAAAGCCACCCTAATGTCCTTCAGCTGGGGCACAGGACCAA
ACGATTCACAAGTTCTTTAGACTAGTTTCATGTCCTCTAGACTGACTGACTCTAACAAGGCAGAAAATAGTAATGCGGTT
GCATTGTTGCAACAGCTTCATATGAGCTCTAGGCAGGCAGAGAGCCCCCAGTCTGGTGAAGCATGGCGTCAATCTCGTCG
CCGTCTTCCATCTCGAGCTGGTCAGGGGTCTGCTCAGCATTGAGCCTACGACCATCAAACAGGAAGGCAATAGATTTGAT
ATCCACGGACTGGCGATCACAGTAGGCGTTCATCAGCTTCTTCAGTTGGGTTGATCTCTTGATACGAAAGAACACCTCGT
TGCCATCCTGTCCCTTGACCTTGAGG
>c92403_g1
GAAACACCATCGCTTAATGCTTAGCAGTGACCTTGTCGCCAGTGAGGTTCTCAACCATCTCCTTGGCAACATCGCCGAGC
GCAACCATGCACACGGTCTGCCACACACCCAGACCGATACGCGGCATCACACCGCGGTACAGGCCCTTGAGGCCGGACTG
ACCGTAGATGTACTTGAAAGTGTTGCCGACGGTCATCTTCTTGGGCCTGTT
>c75234_g1
ACCAGGTAAAACAGAAGTCATGATTAATATGACGAGTTCAAAATAACGCCCAACTACAATAAGTAAATTGAAATCTATTA
GTTATGAACACTGATTTCTTTTATTCTATTCGGCATTTCATACAACACATGCATCTTTCTTGTGATCCTAAGCACAGACA
TTGCCAAAATAATTCAGTTTATCATACAAGAGCATCAGAGTCAAAGAATTAC
>c88036_g1
CATCCCACCATACACCGGCGGCGGCGGCGGTGGTGCAGCGTACGGATCGCCATACGCATGCGGCGGCGGTGGAGCACGGT
AACCTCCAGAGCCTGCAGGTGGGACACCATAAGGCGGTCCATAGTACGGCTCCGGCGCACGGTAACGCGGCTCCCTCACC
GTAACCTTGACGTCCACCTTACCCTGAGGCCTACTGGAGGGCCGTTTGATGGTCAGAGTGCGACTAGAGCGCTCGTCGTA
CCCGACGTCATCGACAACGTCGCGCAGCGGGAGCCTAGCCGATCCCACCAGCTGCTTGGTG
>c23590_g1
TTACAATGTTTCTTCTTGGTAAGGTACTTGTTTTTACTTTCCTCCTAATTCAATTATACATTGAAATACTTTTGGGTGTC
TGGAGTTGTGGATAAGTTTTTCCTTTGATTTCTTTTTGTTTATTGTTTTTCTTTTGTCCAGTATTTGCTTGTGTTTCTTC
CACTTTGTCATTTTGGTTTTTAGGATAATGAGGCCGCAGTTGTTG
>c80853_g1
TTTAACTCTTTACCACAAATTTCCAACTGCTGCCACCACCCTTTTTTGTTTCTGGGATTCACTGAGACTCGTGAGACTGA
AAGAATGAGAGAGACTGAGAGACTTCCATACAATAGATAGAGTGTGTTGGTGTGAGCCAGTGATCAGTTGGCTGTGTGTG
TGTTTGTGTTTCCCACCAATTTTGAATCTCCTTTTTTTATGGGACTGAAAATTCTTGAAAAGCCTCTCTCTCTCTATTTG
CTCTCTCAAATCAAATAAGTGGGTCATTCTTGGATGTCCTACTCACTCTCTCTCTCTCCCTCCCACTTGCTGGTCTTTGC
TGTTTTCTGCTGCCTCTTCTTTTACCCGCCCCCTTCTTTTTCTTTTCTTTCATTTTTTTTTGGGTTCAAACTATACCAAT
TGGTCACACCCTTCTCTCTTTTCCATATTGTTCCTGAAGACCAAGTAAGATCCATTCATTCATATCAGAAATTTGGGTGC
TGTGGTTATTGGAGGCAAGCAAGGATCAAAGTTTTGAGCTTTGATATATAGTTGTGAGGTGTTTTGCTATTTTGGGCATG
TTTTGGTTGTGGGACTAAAACCCCAATAGTGGGGTTTGTTCCAATTTCAGCCATCTGGGTGTCCTTGGTACTGGTAAAGC
TTTGCTGGGATTTGCTTGGAATGGGGGTTTATGGCTTTTGGAGATGATGGGTGGGTTTTTGGGGGTCAGTTGTGGGGTTT
AAACCCTTTAAAGGTGTGTTGAGGGTTCAAAGAAAGAGGCTTTTTTTTTTTTTTGGAATCACTTTGGAACTTGTTGGTGA
TATTGGGATATTGAGATTTCATGCTTGGTCCAAGACAATGGAGATGTTTATGGCCAGACTTTTATCTCTTTCGCATTCAG
TACTGTGACTTATGATAGTAAGTTATGAAGAACCTTCTTAAGAAGCTCCATATCATGTCCAACCAATCAGAAGATTCAGC
AGAAGGGTCTAATTCATCAAAGAGCAGCAATAAGGCTATTGATAAGTTGTCTTCTGACACTGAGAGGCTTTTGAACTCAA
GGTCCCAGCAGAGTTCTGAGCATAAACACTTGTCTGGGATATCAGGTTGGCTCAGTTCAGTGGCTAATAGAAAGAGCCCT
AGTCCCCCATCATCTTCAAATGTTACTAGGGGGGAGAGAATTGAACAACCTGATGCAGTTAGTAGGAGTGGAGGGGATGT
TGTTTCCGATACAGCTAGGCGTGATTCGGGGTCTAGTACTTCAAGGGATGCTGATATAATGGAAGAGTATCAGATTCAAT
TGGCTTTGGAATTGAGTGCTAGGGAGGATCCAGAGGCAGTTCAGATTGAAGCTGTTAAGCAGATTAGCTTAGGCTCTTGT
GCTCCGGATAATACCCCAGCTGAAGTTATTGCCTATCGTTATTGGAATTACAATGCTCTTAGCTATGACGATAAGATCAT
GGATGGTTTTTATGACCTGTATGGAATATTGACGGAGTCGACCTCAGACAGAATGCCTTCCCTTGTCGATCTGCAAGGAA
CAGCTCTGTCAGACAGTGTCAACTGGGAAGCAGTTTTGGTCAATAGAGCTGCAGATGCGAATTTATTAAAACTTGAACAT
ATGGCGCTAGAAATGGCAGTAAAGTCACGTTCAGATCCTCTGGTTTCTGTAAACAGAAATTTGGTGCGAAAACTTGCCCT
CTTAGTCGCCAACTCTATGGGTGGACCAGTTGCGAATCCTTACAACATGTTGAGGGCCTGGCAAAGTCTTAGTCAGAGTC
TGAAAACAACCCTTGGTAGCATGGTTTTGCCACTTGGTTCTCTGACAATAGGATTAGCTCGTCATCGTGCATTGTTGTTC
AAGGCTTTGGCTGATAGTGTTGGCATCCCATGCCGGTTGGTGAAAGGACAACAATACACGGGTTCCAACGATGTAGCAAT
GAACTTTGTAAAGATTGATGATGGAAGGGAGTATATTGTTGATCTGATGGCTGACCCTGGCACACTTATTCCATCTGATG
AAGCTGGATCACATATAGAATATGATGAACCTTACTTTCCTGCCAGTCCTTTGTCTAGAGACATTGATTCTTCTCATGTA
GCCTCCTCCAGTAGTGGAATTGGAAGTTCATTTGAAGAACATTCAGACTTTGGGACATTAGACCGAAAATCCAGGTTAAG
AAATTATGCTTCTGCAGAAAGGGAATCTGAAGAGAGCGAAGCCCCAAATTCTCTTGAAAATTTACCCAGACCAACTGAAT
CTGAGGAATCCAAGATACCTTCAGATGATTTGAGATACTTCTCTAATGTGGAGAAGGCGCTGGTGCAAGAACTTCCAGGA
AGGCCAAATTATACACATGCAAGATCTCCGTCATGGACCGAAGGTGTTAGCTCCCCTGCGGTTCGGAGAATGAAAGTTAA
GGATGTTTCACAATACATGATTGTTGCTGCCAAAGAGAATCCAAATTTAGCTCAAAAACTTCATGATGTGTTACTCGAAA
GTGGTGTTGTTGCTCCTAGAAACTTGTTTACAGAAATATATTCAGAACACTTAGATGTATCGACAGTTGAGACCAAGCCC
CGGACAGAAGATACGGGAGCACATAAGGAGTGGTTTGAAATGAGAAAGAGTAAAGGTCAAGATGATACCAGTGCGGCTCA
CTTTTTGCCTCCACTACCTCAGCGCAGGGTGCATTCTAAAGATAGTTCCTCAGGTCAACCAGAGCATCTTAAGCCTGTGG
AAGGTTTAGGGATCAGCCTTCCACTTGATACCAGGGAAGTAACTGGCCAGAATATCTCATCACAGTCTGAAGTAACTCCA
GTTAAATATACAAAAAGTGTCCCAGTTGCTGCAGCAGCAGCGGCCGCAGCAGCAGCGGCCGCAGCAGCTGTTGTCGCATC
TTCCATGGTAGTTGCAGTAGCAAAGTCAAGTGCTGACTCAAATATTGAACTTCCTGTAGCAGCTGCTGCGACTGCTACTG
CTGCAGCAGTGGTTGCAACAACTGCAGCTGTCAGCAAGCAGTATGAGCAGGGAACAAAAAGTGATGGGGATGCAGAAGGT
TCTGGTAATGTACCACGTGGCAGTGGGGACCGTGATCATGATGCTTCAGGAGTTATCTCAGAAGGCGAGAGAGTCTCAGA
TCGATCGACAGGTAACGAAAGTACAAAATCTGACATTGGTGATGATGTAGCAGATTGCGAGATTCCATGGGAGGAAATCA
CCTTGGGCGAACGAATTGGACTTGGATCGTATGGGGAGGTCTATCATGGAGACTGGCATGGGACGGAGGTTGCTGTGAAG
AGGTTTCTAGATCAAGAGCTTTTGGGTGAATCACTTGATGAATTCAGAAGTGAGGTTCGAATAATGAAGAGACTCAGACA
TCCCAATGTTGTTCTCTTCATGGGAGCCATAACTCGTGCTCCAAATCTTTCCATTGTTACAGAATTTCTTCCAAGAGGTA
GTTTATATAGGCTATTACACCGGCCTAACAATCAATTAGATGAGCGAAGACGCTTGAGGATGGCTCTTGATGCTGCTCGG
GGAATGAATTACTTGCATAACTGCACTCCTGTAATAGTACACCGTGATTTGAAGTCTCCAAACCTTCTCGTGGATAAGAA
TTGGGTCGTTAAGGTCTGTGATTTTGGATTATCAAGAATGAAGAACAGCACATTTCTCTCCTCGAGGTCCACTGCAGGGA
CGGCGGAATGGATGGCTCCAGAAGTGCTAAGAAACGAACCTTCAGATGAAAAGTGCGATGTTTATAGCTATGGGGTCATA
TTGTGGGAGCTCTCTACAATGCAACAGCCGTGGGGAGGAATGAACCCAATGCAAGTTGTTGGTGCAGTTGGATTTCAACA
TCGCCGTCTTGATATTCCAAATGATATTGATCCTGCAATTGCAGATCTTATTAAGAGATGCTGGCAGACAGATCCAAAAT
TGAGACCCTCATTTGCTGAGATCATGGCTATCCTGAAGCCATTACAGAAGCCTATAAGTAGCTCTGCAGTGTCTAGATCT
ACTGCACAAAGGCCATCCTGAGTTACAGAAGGTACAGCTGGCCACAATAGTAAATATACACCTCCACGGAATCTTGGCTC
ATTTCCAATCCAAAATATGGATGGAGGCAAAGTTGGTGATCGAAGATCACGACCTAACATACACACTCGATTTGAAATTG
TAATTTTCGTTTCTCCTTTTGGTTTCCTCTTTGTTTCTGCATTCTTAACACTTGCGGCCATTCGCAATGTTGTACATTTG
TTTGTAAAGAATTCATTGGCAAGTTGTAATCAATGTTTTGAGTTTCCGGTGTCCTCAGTGTTCCCTGAACTGAATAGTGA
ATACAAGGCCAAAGAGGCGGTCTTGACAGTTTGACATAAGCAATCCAGTTCACTGCTACACATGCTGGCTAATATGAACT
GTGTGGTGAAAACTGAAATGAAGGCATCATTCTTAAAGATCTGTATGCAGCCAAACAGGTTCTATAAAAACCGAAAAAAG
GCAACCCACCATTTCAAGTACCATCACATACAAGGATAAGGTAGGGACCAAGAGCTACTTAAGGCAAGAAATATTGCATT
TCATCAAGATTTTATCACCATCATCGTCCTATAATGGCTGCCTTCTCTGGTTCTTCACCATTTCTCTCCCGCACCTTAAC
AAGACCAAACCACTTTGCCTCATCACAAACACCTCCTCCTCCTACTCCACCAAATCTTCCTTCACAACCAAACCCTCCAA
CACCACTTCAAAGTACAGCTTCATCATCTGAGCAGCAAAAGCCTGTCTCAGTAAAAGTGGAGCAACAAAAGCCCTCCAAG
ACAAAGGCTGACTCTACAGATTGGATAGCTTCAAGCTTAACCAGGCGGTTCGGGCTTGGAGCTGGCCTCGCCTGGGCTAC
CTTTCTAGCAGTTGGTGTAGTCTCTGAACAGGTTAAGACCCGCCTTGAAGTCTCTGAACAAGAAGCCAAGACAAGAAATG
TTGATAAAGAAGAAGAGGTAGTATTGCCTAATGGCATAAGATACTACGATTTGAGAGTAGGCGGTGGGGCAACTCCGAGG
CCAGGAGACTTGGTGGTGATTGAGCTCAAAGGGGAGGTAGCAGGCAGTGGGCAAGTCTTTGTGAATACAATTGAGAATGA
CAAGAAGAGGCCTTTGGCTCTAGTAATGGGGTCTAGGCCTTACAGCAAAGGACTATGTGAAGGGATAGAATATGTGCTGA
GATCAATGAAGGCTGGGGGTAAAAGAAGAGTAATAGTTCCTCCAAACTTGGGGTTTGGAGAAAATGGTGCAGATTTAGGC
CCTGGTCTGCAAGTTCCTCCTTCTGCAACTCTAGTGTATACCATTGAGATTGAAAGAGTCTCAATTGCACCAGCATAACG
ATTTTTGTCTTCAAAAAATATGTCTAATCGCTTGATCATGTCTTGATTATGTTCACAATTCTATAGAATTGTATCTTTTA
ATTCTCTTCCGCAATTGCAACATGAGTGTATGCCATTGAATAAGTAAAAAAAACAGTAAATCCGGATCATG
>c77255_g2
AGAATATACACAGTCAAGTTGTTACGATTTAACAAGGGCCTGCAAGCTCTCGCTATCAGTGTGTGTTGCTCGTGGTGGGT
TCTGTAGCTTTTGGTTTATTTGAGACTTGGGAACGCTTGATTCTCTATTTTTTAGTCTTTGTGGATATTGCTCTCGCTTC
TTCTTTCTCTTTCGAGTCTTTTGGCTTCTGCAAAGAGTGATTGGAGAAAGTAAAAACCATGGGTTGGATTCCATGTTCTG
GTAATTCCAACAGTAGAGCAAAGAAGAACAAGAAGAAAAGAAAGAATTCCATAGAGCTGGAGGAGAGGCCATTTGACCAG
ATCAAACCCACTTCAGAGTGTGATTGAACCCAGCTCTCTCTGTGTCTTTCGATTTGATGTGAGCATGGGAAGCAACGGTC
AGAGGGTTGAATTCGATCTTGGTGTTTGGTTAATCTGATTCTGAAGGTGTCAATCTTTAGTTTCTCTTGGTTTTGATTGC
AGCACCTGTGTGCACCTAATTGGAGCAACTTTGGAGCAGAGAGAACTCTCTGTAATAATCAATATCTTGGTCAATGTACA
TACTATTGTTGCTTGAACCAGCCAAATTGGTGGGAAAGAAGTGTTTAAAAGTGCTCTACATCACAAGTATATCCATTCCA
CATACTACAATTTACGTCCCTTCGGTGTGGGAATGTAGAGTGTGAGCTCTTTGTTTCATATATTATTTAGAAATGTGAGC
CAAGGTATACTATTTGCAAAGTTAAAATGAAGTAGTTTTTTACTATACCACCCAACATACATATGGATGCATAAACATAT
ACATGATAGTTAGCATTGATAGATTACAAATTCTTTCATAAGGTACAAACATTATATATTATCAAAAAAGCTTAACAAAA
CTCATTTATTATTTTGCTTTCTTATGTGAACTCAGAGTAGAATATAATCAATATATATATAGGTCCAATAAAAATGCTGA
CCGAAAAAGATACTAACAAGCTATTCTTGATATTTGTATATTTCTTATTTTGATCATGTAAAAAACATGTTTATAATTAT
TTCGTAAAAAAGCAACTGAATTATTGAGATCGTTTAGGGCTCAGATCGGAATCAATTCAAATATATACCGACTTATGAGT
TATGTTTCATCCTCCTCTGTTTGTCATATGCAGATTTTATGCAAAAGGTTCTCCAACTCACCTGTTTGCTATTGTTCCTC
ACTTTGGTCTTCTGCATTAACTTAGTTGCTTTTTGTTACACAGATTTGTACTCCGGTAATATCTTCGCATCTTTATAAAC
TTTGGAAAGCTATCTGTATTGTTAGAATTATACTAATTCCACTTTTTGTGCTCTGTAGATTTGGATGGTTAGGGTTTATC
ACAGAAGTCACAAAATCATATGATACAAACTCTGCAAAATTCAAACCCGCAGCAAAGCGCGGGCATATTTCTAGTAACAA
CATATTGCATATATATATTAACCAATACTAAGCATTATTGAATATTTTTAATTTGAGAGTTAGCAGAACCAAGAGATTGA
TGAGTCACCTTTAATAATACAGATAATGGAGTAAAAATTTTAGTGTGAAAAGGATGAGATCTGTTTATATAAGCCAGTCT
TTCATCTGCAATCTCAGCAAAAGGAAATATCGCTAATAGAGTAGCAGTTCTTTAATTTGGAGTCTGGAGTTCATTTAAAA
TTGAAACCAATTATGCAGTTGCTTACTTGATGATTGATTGTGACCATGCAATTTAATGATGTGCAGTATTATCTAGAGAA
GAATCTAGATGCTAGGGAAAGAGAGCTCGAGCGTGAGGCAGAGATTGAGGAAAAGGCTCCTAAAGTGAAAGCGAAATCGA
AGATGTCCAAGGCTGAAAAGGAAGCTCGAAAGAAGCAAAAGATGCAGGCATTCCAGCAAGCAAAGGCAAAATCAAAAGGA
ACAAAGAACGCTAAGAGATGGAATTAAGTAGTTTATTTCGAAGCGGCCCAGTTTACCAGCTGCTCGATCATGTATGTATA
TATCAATTAGTACATTAATAGATTTCCAGGAACAAGCAACTCCGAAACAGAAATGCTGTACCTGAAGCATCTGCTTTTTG
CTCGGTAGTTGCAGAACATGGAACACAAGTACGTGCTTTCACAATCTAACCACAGATTTAGACATGAGAGCAGGAATGCA
TGGTTTGATTGTATTGCATAGAATCTGTAAATTTATTGGCCACAATGAATACTGTATATTCACATTTGAAAAACTAGTTG
CCGAGTCTTTCTGCCA
>c78097_g2
CAGAGATTCCAAATGGATAATGCATGCGTGCAGAAATAGTAGAAGTAGTCTATCTCAAATCTTTATTTAGACTATATCTT
TGCTTAGGAACAGAAGAAGCAAAACAGGAATTTTCCTTCCGTATGAATTGAGTTATATTTCAAATCATGTACCATGAGAA
ATGTAGTGAAGTGATAAAACTGACTTCTAACACAATATGTTCAGGATATCACAAAAGACATAGGTAAAAACAAAATGCTT
CACACAGCTAGCTATGAATTGCACATATATATACAAGTGACTTTAATCTAAAGGGTCTTCTTGATCAATGTGATAACAGC
AGATGCTAATGTAGACAAAACAAGGATATACACATCTTGGTATATGTGGTCAGGTCATTCATTGACATTTAAAACAGTCC
AAACATGAGGTATATTATATGCATGAGCATATAAAGCCATTGTCTACCTTGAGGTGCAGGTAATCGGCGTGGTTATAAGA
CTCTTTAAGAAATTCTGAGTACATGGGATTTTGACGTATTAGAATTTAAACATATTACCATTTGGTAGCATCAAACATCA
ATCTGCATTCAAATCCATCATGTGGTTGCTATGGAGAAATGCTTACCCATAATTTGAATTATTTCCTGTAAAATGTCTAA
CCCATGCATACTTTCCTTCCCCAAAAAAATCCATACCGCAGCAACAGAACTTTGTAACACAAATGCATCCTCCTGACAGA
GAGAACTTCAAGCATTTGAATAATTCCACCCATGAAAGATGCGGGCAGCACCCAAACCTCTATATTGACACTCTTAGCTC
CTCACTTCTTCAGCATCAAAAGAAAGTAAATGTGGGAGAATTTTCAAATTGTCGAATTCTTCTATAGCTCAGATTATAAT
CTCCACAACCTGGGAATGTTTTAGCAAAATCAAAAAAAGTAATTGAACACCATAGGAAACACAGTTATAATATACAATCA
TTAGAAATTAACATAGATGGGTTGGAACCTCTGAGCAATAAGCATAGGAAACACGAATCTGTGAAGATGGTCATGAGTCC
CTCCATTCATATAGCTAGCAGATCAAAGTAAGTACTGTGATTTCGGAAGGCATTTTAAGGCCACATCAACTGTCTTGGTT
TTCCATTATAGATACAACCATATCCAGATAAAACAAGATGATAAGTTTTAAGTTCCAAAGAGTCCTTGAATCAACATTGA
GTACGACTCAGGGTGTAGCTGGCAATCCATCTTCTCCATTATGCTTAGTAACTCAGAGCAACTATTTAAATGACCCCTCT
TAACACAACCATCAAGGAGAACTTTCCAAACTATTTCATCATAGTTATACCCACAGCATAGCATTCTACGAAAAACGGAA
TATGCCTTTGCACTATTCTCTTCATCTAAAAGCCCACATAAAAGCATCTTGCATGACTCTAGCGCAGGTAAAAACCCATG
CTCAATCATAGTATCCACCAGCTCCACTGCCTTTCCATACAATTGCAACTGACAGCAACAATTAAGAAGAGCATTGTAAA
TATCCTCGCTAGGAGACATACCCATATTTCTTAAGTGGCCATATAAGCTCTGGGCCACTTCCAAGTTCCTTTCCTTGCAC
AGTCCTGTTATAAGCTCCCTGTACGTGTTCAAATTGGGAGTACAGTCATGTCCAACCATCCTCCCAAAGAGCTCTAAAGC
AATCTTAAAATCCATTGTCTTCCATATATTAGGAATACCCGTGGATGAGAACCTTGAAACCATATCACGAAAGACCATAC
CATCGTTTGTCTTAACCAAGTTCTGATGTGAAAGATGCTTGATTAGAGAACAATAGGTATGATGAGAAGGCTGGCAACCA
GCATCAAACATGTACTTGAGAACGTCAAATGCACAATCTATTAATCCCATATGCCCATATGCGTCAATTATAAGTGTATA
AATCCATGAATTTGCAGTGATTCCAGCATCGTACATCATATTCCTCATTTTCTCTGCTTGTTTTATATTCCC
>c63114_g1
GGAACCAAAACACAACATAGCATTATCAAACAACCCTTCTAAACTCCCTCTTAATTAAGTCTCTAGCATTCACAAATAGC
ATTGTTTGTTTTCCAAATGGGGGCTTCATCTAGTGCTTCTTCCTCCAAATCAAAGAAATCCACCAAAAACAAGGGTGTCA
AAGACATTGCATTAACAGGAGTAGGCAACCTCATTAAGCTCCTCCCTACCGGCACGGTCTTCTTGTTCCAGTTCCTCAAC
CCCGTCTTAACCAACAATGGCCACTGCAACAACCCCGTCAACAAGTATCTAAGCGCCATTCTCATTGTCATTTCAGCCTT
CTCTTGCTGCTTTTCTTCCTTCACTGACAGTTACATCGGCAGTGATGGACAAACTCACTATGGAATTGCAACAACAAAGG
GTCTTTGGCCCTCAACCAGTTCTGGCTCTATGGACTTGTCTGCTTACAAGCTTCGGGTTGGGGACTTTGTGCATGCCTTC
CTTTCCTTGACCGTGTTTGCAGTGGTATCACTTTTGGATTCCAACACTGTGAGGTGCTTCTATCCTACATTTGAGTCCAC
TGAGAGGGTTTTGCTCATGGTGTTGCCTCCTGTAATTGGCACTATTGCTGGTACTGTCTTTGTTGTGTTCCCTAATAAAC
GCCACGGAATTGGCTACCCTTCTTCAAGTTCAGATTCTTCACAAGACTCGGAGGACTCCTAGGCTTCCACATACTACATA
CAACCTATTGCATCCCAAGTTGATTCACTTACGAGAGTACTGCTAGTTTGACAATTGCTAAGAATGAATGCATGCTTTGA
AGTTTGATCAGTTTGGCTTTCCATTATTTATGCTTTCATCTGGTATATGATTTCATCGTGTGTTTGATAGTTTGCCTAAA
TTTATTGGTTTCGATTAATTTTCATCCAGTTGAGAGTATGTAACAGATTATCCTATGCTCTGACTAAATTTTTATGAATC
ATAAGTTTATGACGGGTACTCAAGGAGATAAATGTTATATGGTGGACCATTGAAGCCTATTATTTGAAGCCAATATTTTC
TTATTTGCACCTATCAAAGTCTACAGTATGGAATTTAACAAGAT
>c106123_g1
GAATGCTTGTTTTCCGGTACAGAGCTCAGCAATAGCCTTGATCACACACTTGGCTAGCTGAGTTTTGTTCTGTTAAAAGC
GCTCGGAAACTAGGGACAGCAGGCTCTTTGAAGAGCTTGTCAATATAACATGTACGTACGTGCATGCAGGCTACCACAAT
TCTGCCGAAAATAAAAAAGAAGCATGGTTTGAGCTGCAAGCGTAGCTGAAAAA
>c110521_g1
CAAAATTAGAGTACTGGGCTTGTCCATAAAGGAAATTATTAGAAGGGAAGTGGATGAATTGTTAAAGAAGGGTTTTATTC
CAGAAAAATCGTGGTCATTGTGCTGTGTTGCCTTTACTGTTCTCTGTTCTGCAACTACACGATATGGACATGATGGGTTT
TGTCAAAATCATCTTTGTAGTGGATATCATTAAATACGGAG
>c82519_g1
AAATCATGCATTACAGATTGTGTGAAACGAACAACATGAACAGATCGAGTTAAGAACTAATTAGGAGAAGTGTCTAAATC
TACAGATCAAGCAGTAATTAACAAACTATTTAGTACTATATAAATAGTTTGGCTAATGAGGTGAAGAGAGAAAGGCAGAC
AGTTAGACATGGGTAGATGATCGATCGGCGGCGATAAGAGTGTAGGCCGGTGGTGGGTCTACGAAAGCTGGAAAATGCCA
ACCATTTGATTTTGATGTCAGAGTCGAATCGAAGCTCGATCATTCTGGAAGGAAGTTACGTGTCAGATGCAGAGCTTCAT
AAAGCTGAAGAATGGGGAATCAACATCGGTTAGGGTTCACCAAACCAAACTATGGTATGGGTGATGGGTCCTCCGCATGT
TACTTTTCACAGATCATTCTTCTCGTTT
>c77057_g2
AGTTTTCAAAATATTGTTCCTCCAACACAAGTGTTGCTCTTTTTAAATATCTAGTTTTTTGAAACACGCAAAATCGGATA
GCTATGCTGAGAGATTGATATCAATAATGAATGTGGAGCAATGCAGGTAGGGTAATGTTCATCTCCATGGATATTTTAGA
CGTTGCTCCGGACAACGGCCATTGTTCGAAACACCAAATGATCCTCACGCAATCTCGACGATAAGCAGTCGAGATGTGAG
GAGCGGCCGGGCAACTGGCAGCAGGCACAGCCGTTCAGATCTGCCCCACCGCGGCCGTGAAATTAAATCCCGAAGGACCC
ATCCGTTGTGAGGAAGCAACAAATGCATCCATCTAGGCCCAACTCATTCATCAAAATAAATACACATTTGCTGGCAAGTG
CGTCACTGCTGACACCAATCCTCACAAATATAGACACTGTCGATCACCCAGCTAGCTCCAATTTGATCCGTTTCCCGTTT
GACCACCTTACCTGATATCGTTGACCGCTTCTTTGTCCGGCCATGTGCTCATTTATTGGCAACGACGTGGTGCATTTACT
CGAGTTGACAGTGCCAACAACATTAGAGGATCACTCACTCTAGTACGTAACTCAGCTGATCGATTCAAACAAGTATCATC
AAAAGTACTACTTATAGTTAAAGCTAGAATGAAGTTTCGCG
>c97283_g1
CTCGTCGTCCTTGCGGAGGGGGATCGAGCGGACGTTGTACTTTTCTCTGAGCTCCTTGGAGAGGGGAGCGCTCATGATCA
CGCGGCGCACGCTGGAAGGAGCATTGAAGTGCTCCTTGCGGCTCTTTCTCCTGCTGGAGTGGAGGTGGGAGTTGATCTTC
GTCATCGCGGCGGTGTTGTGGACGGTGAGGGGTGGGTAGTCGGTTTCGTCGTTTTCGG
>c39452_g1
TTGCACAGTCACTGCACATACACTGGAATAAAAAATAAAAATAAAAGATACGAAAGTTGGCAACTCATGTCATAAGAGTG
AAATCAAGGGAAAACAGAGAGTAGTAATTATCTTAACTTGCTATGCAATACACGGTTCTAGTATAACCAAGCAACTAAAT
ATTTCAGTCAAAATCCAATTTCTGAATCCGTTAAAAGGGAAATTCAAAAGAATTTCAGTCAAAATCCAATTTCTGAATCC
GTTAAAAGGGAAATTCAAAAGA
>c68473_g1
CTAAGCAGTGAGGTCCTCCAACTTTCAGACTAAGTCCATTCAAAGCAATTTTAGATTTTTAGAGATCCTCAAGAAAGCCA
GGTCTCAGTAAGTAACTTACCTAACATAAATCAATCTCAGACATTCTTTAAATGATCTGTTATTGCATCACAGATCACAG
TACTCTTCTCCCAAAGGCATGCATAGTGACACCTTTTGGTAGTATTGATGGTGAGATATATTGGACTACAGGAGGAATGT
GTCATGGGCCATATATCAAACCAACCACATCAATCCCGTTAGTAACTATAGGACCAAGAAGAATAGAGGAAGGCATGACC
ATTCATATATTTGCTTTTTATGCATGATCCCGCAGTACTACCCAGTTCTGGTTTACAGCTAAAAGCAATACATTAACTCC
AGCACTAAATCTAGATAAATGATATTAGAATAGAAGTAGACTAACAGATTCCGGTGTATATTATTTTTGAATTTTTTCAG
TGATGCCCTATAGAGAATTGAACTATCATCTGCCATCTTATACTTTGAGACTGACAATGGGATTTGATACTCTATGAGAT
AAAACGACTAAACTACCTTTTATACTTGGCAGCTGTACACATATCACAGAAAAATATTTATCCATCTGTTAATTGGGGTG
AATAGTTTCATTAAATTATTATATAGTCTCCACAGAAGTAATGAATGCTAAATACATACAACCTAGAATGTAAAATAAAA
TAGAGAAGAGTTGGGGATGCTACCAATTTCGCAACATAGAATGCCGGGGCCGTATGTCATCCAGGGGATGGATTTTTGAT
CTGCAAGCCAAGCGTAAGAAAAGGTGCTCTTACATATGAACTGTACTTGCATTCCTGTCTCAACTTCAGCTTTACATCAT
GGAAAATCTGGAGATGCACTTAATAGGTACGCTCTATTTCCCGAGCAGACTTGTAGGCAATGCTCTATTTCCCGAGTAGA
TGCCAACAAAATTAATATCGTAGTCAAGAATAGCATTTCCAGGTATATTGCAGTCACCTGCAAAGCACCCGGCAGGTTCT
GGCCCATATGCTAAATTTGAAGGAATGTGAAGCTTCCGTTTTCCCCCTACTTGCATTGGAGGCACACCTTCACCTCCAAA
AATTCCTTGATCCAATCCCTTAATGACCTGGCCTCCATAACATATACGAGACAGCATTAGATGAGCATACTATAAGATGA
TAAGCATTGCTTTACTGATAATTTTAACTACGAATCCTTGCAAAACAATTTCTCTGCATAGGGGTGTATACAACATGAAG
AAAAAATAAAATAAAATAAAAACCTTTGTTAATCACGTTTAGAGGCTGACATGAAGCTTGAAAACTTAATAAAATAAAAT
AAGGCGTCAACTGTCAAATAGTTATATAGTAGAATTTGTAGTAAGTTAGGCTGTATTTTGATGGGATTCTTGAAAATCAA
TGAAGAAGTAGATGTCCCAAGGATAAGCTTCCCCTCCTAAACAATATATTCGAACCAACAAAGAAGTGGAGAAAATCATT
TGGAGTAGAATACTATCGATACTGCAGCAGTGGAAACTTTGTTGAGTTTCAGCAAGAGTTGAAGTGAGTGATGTAGACAT
CAACCAAAGCAGAGACGCTTCTAGAGTAAAAGTAAGATATGCCTTGCCAACACCAATACGCATAGTGAGAGGTCTACCAC
GTTTGTAACTGCTGTCAAAGACTGTCCCGTCACCGAATCTTGCAGTGTAGTGAATATTGATGAGCTCACCACGTGGAGCT
TGCACACCCGACCCGACAGACAAATCACAGAAACCAAGGCCAGAACGAGCAAAGTTCATCTCACAAAGAGGCTCACCCAC
AGTGGCGTAGTACTCAACTCTCGTGGCATTGGCTTCCAAAGGTGACAATGCCACAACCGAAGCTGCTAATAGCCCAATAC
CCACATTGAACACATTCCTTTTACTCACAACATTTGGTTGCAAAGTCACCTTGGCATTGTTTTCAGTTGATGATGAGGAA
CAAGAACATAAACATGAAGAAGAATAAGAAGCGAATGAGGTTTTGGGAATGTGAGAGTGAAGCTTTGGAGTAATGGTGAG
AGCAGAGACTGTCATAGCGAATGCTATCTGGATGGAGTGGATGCTTTGGAAGTTTGTATGGCTTTGGGAAAATGCGAAAC
TTGCTGATGGAGTCTTGTGATTTAGGGGGGAAATAGTTGTGGTTATAGTGCTGCCTGCTTG
>c77934_g1
TCACAATCCAAAGACACAAAGACAAGCCAATGTCATTTCAACTGGTCAAATTTTCAACCAATGAGTCATGAGTCATTATC
AGATTCAGTTGTCACGTTTCCATCCAATGCCAACAAAACAAAAATATATAGGTAGCATATACAGATCGATTAACATTATC
TCTTTGTCGCTCTCGCGTGTTAGAAATTTTGTTCTCATTTACTAGTCAGCAGAATAAGATCACCAGATCCGTAACAGTCG
TGCTGCACTTCTTCCTCACTTTCTATTTTCTTTTTCTTCTCCCTCGTCTCTCTTCTATTTTCTCTTCTTCCTCTTCTTCT
TTCTCCCACTTTTTCTCCTCTTCTCCTTGTTTTTCCTTTTCCCCCTTCTCTTCTCCTTCTTTTCTCCTCTCCTCTCCTCT
CCTCTCCTCAACCGACCCCAGAGAGAGAAAGCTCAGAAGGGTCGGGGAGGTGGTGCTAAAATGACCGGCGGTGGGTCATC
GGGGAGGTTACCGACGTGGAAGGAGAGAGAGAACAACAAGAGGAGGGAGCGGAGGAGAAGAGCCATTGCTGCTAAGATAT
ACTCTGGCCTCAGAGCTCAGGGCAGCTACAAGCTTCCTAAGCACTGTGACAACAACGAGGTCTTGAAAGCTCTATGTGCT
GAAGCTGGTTGGGTCGTTGAAGAAGATGGCACTACTTACCGCAAGGTAGTAAAACATTTTGTCTGAGTTTCATTGGTTTG
GTTTTTTATAGATCTGTCTGGGAATCTTTGTGAATTGAACTTGGGTTTGGGTGTTGTTGGGTGTTTGGGTTGTTCTGAAT
CCATTTTGTTCATCCTGATCAGTACTTACCCTTTTGGAAGATCATCTTGTTGGAACAGATTGAGTTACTAGATAAATTAG
TCTCCTTTATATCATTGAAGAAGAACCTTTTTCTCTGTTCTGGTTCTGCTCAGGATCTAAACTCTGTCTATAGATTTGAT
CGGATATGTGCGATTTTCATGATTTGATCAGTTGTTGCTGAAAAGGCTGTGCACTGTTGATGCATTTTCTGTTTCATTGG
TGCTGAGATCTGTATGAATCTCACTATTGACTCAAAGCAAATCAATTATCAATATGTTGAAATTCGAATGATAGAGCACT
TTTGATGATTTTACTTTCAATTGAGCATTCTCTTTATTTACTTAATCTTATTGTTTGATTATATTTGGTTGCAGGGATGC
AAGCCACCAATTGAAATTACAGGCACTCCCACAAATATGAGTGCGTGTTCATCAATGCAACCAAGCCCACAGTCCTCATC
TTTCCCTAGTCCTGTACCATCCTACCACGCCAGTCCATCATCCTCCTCCTTCCCAAGCCCGACTCGTTTCGACGGAAACC
CTTCCTCGTACCATCAAAACCCTTCGTCTTACCTTCTTCCATTCCTGCATAACTTGGCTTCCATTCCTACAAATCTTCCT
CCTCTTAGAATTTCCAACAGTGCTCCTGTTACACCACCTCTTTCTTCCCCAACTTCTAGAGGGTCGAAGCGGAAACCTGA
CTGGGAATCCCTGACTAATGGCTGCATAAACTCCTTGCGCCATCCCCTTTTTGCAGCTTCTGCCCCTTCTAGTCCTACTC
GGCGCCACCATCTTGCACCTGCCACAATTCCAGAATGTGACGAGTCTGATGCTTCCACAGTGGACTCTGGTCGTTGGGTG
AGTTTCCAGACAGGGGCACCTTCAGTAGCTCCACCTTCGCCCACATTTAATCTTATGAAACCGGTGGCTGAGCAGAATGT
TCTTCAGCAGACTGTTGGGCATGGGGGGATTGGTTGGGGGAACCCTGGGGAGAGGGCACGAGGCTCTGAGTTTGAGTTTG
AGAGTGGCAGGCTGAAAGCTTGGGAGGGTGAGAGAATACACGAGGTTGGAGTGGAAGACCTGGAGCTTACACTTGGGAAT
GGGAAGATGCATAGTTAAGCATCATCTACCGGAATGTGTCTTTATGAATGAGAGGGAAGACCTTATGTGGATTTCACTGG
GCATTTCGAATACTTTGGCAGCTGATTAAGCATTGCTTGGTGTCTACTTTCACTTTTATTACAAATTTGGAACACTTCAA
AATCATTTTCGGTGCATCATGTATTTCCCTAAATGTACAGTGTACTCTCTCCTGGAGCCATTATAGGAATCTAAAATTCC
AGGCACACTCTGAGAAAGCCTGCATTACTCATGTTCCATGTGCTGGAGAAGAACATAGCAAGTTAAAATGGAGGATTTTC
TGTCTTAAGAATCGAAGGCCCCCAGTTAAGTTTTCGTCCCCGTGGGATAATATCACGAGCTTCAAACAAAGATTGTAGTT
TCTGTGCGGAGCACATAAGATCCATTGTAGACTTCTCTATTGGAGAAACACATGCTCATATTTCTTGAAGGTAGCTATTA
TTATTAGATCCTTCTTGTCAGAAATAGTCTCATTCTGTTACCATTTAGTACTGTATTAGCAAATCCATGACATCAATCAT
TCATTTCGTGTTCTTATTGAGATTGATCTGGAGTCATAAATGGGGATG
>c56473_g1
GTCAACAATGAACTACTTGTTGCAATCAGAAAACATCCTGTTTTTGAATTAAACTGAGGTTTTGTTTTTCAGATGATGCA
CCTTTTGCTTCATATAAAAAGTATTAAAATCATTCACACCCCAAGACGGGTGATGGGCAGATCATCAATTTGGCATATGT
ATATGATAACTATATTTTGTGAATATGCATATATTCGTATCATAAATTATCCAATTAATCATTTTAGTATTATTAACCTT
TTTCTTTATTGTAGGATGTACTCCCCTTTTCGTGACCTATTTTTTTTATTGATTCATAAACTTCGGCAAAAATCAACATG
CAACATTCCTTCTTACCCAAAGCTGATTTTGTCTAGTATCCTATGAATTTATGTTGACTTTTGACAAACCAAAACACAAT
GGTCTCCATGGTGGTGAGTTAAAACCTGCAACTTTCTGCCTTCAACTTCTTGAAGTAAACATGAGCAAACTTCAGGAACA
TCACCTTGGC
>c65827_g1
GAAAGAGATGAAGGCTGGTGGTGGCCGGTGGGTTGATGATTAGCAATGGAGGGTTACTTATGGAGCCATTAGAGTTTGTG
TTTGTCAGTCTGTGGGGGTGTGGCTCAGAACTGGAATGAGCTTATGTGGTCTAACTCTTAGGACGATTCTACAAGGTATG
AACGATTCCATTTGTTCTATTGAAATTGAAAGTAATTAGTTTTGCACTTCTGTTTTTGATCAGTGACGAAAGACGAATTC
GATTTAGGATTCAAGAATCAAGACCTCAATGTCTTCAAAGCTTTGGACCTTTAGCCCAACCCACTTTCGATACCTGGTTC
CGTCCCTGAGCAAGACTAAGATTTGCGAAGGATTTCTTCAGAAGGAATCTCAAGCGTAGCTCCGGCATGGTCCTTATCCG
GCTTCACTTCGTAGCCGCCGCGGGAGTTGAGCTTGGCCTGGACGATCATGGTGGAGATGAAGCTGGACGCCTCGCGTGCC
TCACCCAGGAGTCTTTGGATCTCCGCCTCTGACGTCACGCCCCTATTCTCTTCGAATTTCTGGCGGACCTCCGCCGCCGA
GCCCTTCAGCATCACCGTGTCTCCGGCGAACGATTTCCTAGTCGCTCTCAGCAGCGATCTGTAGGCGCTCACTGCTTCTG
CTGCTCTCGCCATCTCTAAACTTCTCACAATTCTAGCCGTCGTGTTTCAATATTTTTTCTTTTCTCAAGCGACTGCTATA
AGCTTTAAAACGACGGTGTTAGAAAGTATTTTTCACGAGAA
>c68351_g3
AAAAGAAAACGAAAATTGTTGCTGGTATATAGCTGATTGTCTATACATTGATGAACCACTGTCGCAAAGTCTGTGTCATG
GTCCATTTGTTAGATAAAAGTTTTATTAACTCGGGAATTTTTATCACTGGTTATATTTATTTGACCAGTTAGATTTCCCT
CTCTTTTGCTTATTTTTTGGTGTATGGGGTGTTGTTAACATTTATAGAAAGCAACATTTTATTAACTATCAGGGATGTCT
TTGCATGAATGGATTGTTTGTTATGTAGCATGTGCCCAGTGTTAAGTTGTGAACTATCCCTTGTTTTATGACTACTTTTT
TTTAAATTTTTTTTTATGAGACTAGGAAGTATTATTCTGTCTACACTGGTTTATTGAGACGGAGTAATCAAAATTGTGAC
AACTTGCAGGTGGACCCTAAGCGCCGTAAGAAGTGACTTTAGTTGCCGCAGGCGATACAAAATGCAGTACTGCTGTCTGT
GCTCTTGTTGGAGCTCTTGGATTGCTATCATGTGGATATAGATTAGGGTTTTCGGAGGGTTTCAGGACTT
>c68536_g1
CAGGAAGAGTTACAAAATGAACAGCTCTTGTGCAGACATTCTCCTCTTTTCTGCTCATAAATGGCAAATGTCAAAACCTA
GTCTTGTGGCTGAGCCAAAGGACGAGTATGATCAGAAAACAAGCAGTAAGTACTGGATAGATGTGCAACTCCGTTGGGGA
GATTATGATTCTCATGATATTGAACGTTACACCAGGGCGAAGTTTATGGACTATACAACTGATAACATGTCTATCTATCC
TTCTCCGATAGGAGTGATGATTGGAATTGATTTAGCTTATAATGTGCATTCTGCCTTTGGTAACTGGTTTCCTGGATCAA
AACCACTGATTCAACAGGCAATGAACAAGATCATGAAGTCAAATCCAGCATTATATGTGTTGAGGGAGCGTTTAAGGAAA
GGATTGCAGTTGTATTCCTCTGAGCCTACAGAGCCATATTTGTCTTCCCAAAACTATGGGGAGCTCTTCAGCAATCGAAT
TAAATGGTTTGTTGATGATACAAATGTGTATCGTGTTACAATGCACAAGACTTTTGACGGAAATCTTGTTACAAAACCGA
TCAATGGTGCTATTTTCATGTTCAATCCAGGGACTGGGCAGCTGTTCTTGAAGGTTATCCACACGAGTGTGTGGGCAGGA
CAGAAGCGACTTGGGCAGTTGGCTAAGTGGAAAACTGCAGCAGAAGTTGCTGCTCTTGTGCGTTCTCTACCTGTTGAAGA
ACAGCCAAAGCACATTATTGTGACTTGTAAGGGAATGCTCGACCCATTGGAGGTTCACTTACTGGATTTCCCAAACATAA
TTATAAAAGGAAGTGAACTGCAGCTTCCATTCCAGGTTTGCTTGAAAATTGAGAAGTTGAATGATCTGGTACTAAAGGCT
ACTGGGCCACAGATGGTTCTTTTTAATGTTTACGATGATTGGTTGAAGAGTGTTTCATCATATACTGCATTCTCTCAGCT
CATTCTGATTCTTCGGGCACTACATGTGAACAGAGACAAATCAAGTATGTTGTTGAAGCCTGACCGCACAGTCATTAGTG
AGCCACACCACATTTGGCCTTCTCTTTCTGATGAGCAATGGATGAAGGTTGAGCATGCTCTAACAGATCTCATACTGTCA
GACTATGGTAAAAAGAATAATGTGAGTACATCCGCCCTCACACAGTCTGAGATTCGTGATATAATTGGAGCAGAGATTAC
TCCACCTTCTCAACAGAGGCAAGAGATAGCCGAGATTGAGAAACAGGCTAGAGAAGCAAGTCAGCTGACAGCACTCACCA
CAAGGACCACAAATGTGCATGGAGATGAGCTTATTTCCACCACTACTAGTCAATATGAGCAAGCTTCATTCAGGTCCAAA
ACTGATTGGCGTGTGAGAGCAGTATCAGCCACAAATCTACATCTTCGTGTCAACCATATATATGTG
>c97887_g1
TTTACTGCTTAAATTGATACGTATTTTTTATTTTTAAGGGCCGAAGCCTGAAGCTCATAGCCAGGAACAGGGTCACCCAC
AGACTGGGTGTGAGTGTGAAGATGGTCCTGATGGGCAGGAGATGGACCCGCCAAATCCAGAGGAGGTGAAAACGCCTGAA
GAAGGTAGGCAATCCATTAGGCATGCACATTGTAGGGTGTCTGTTTCCACAGTATCATATTGTAATTGTTACTAT
>c67367_g2
GACTATGCATGCAGATGTGGAGACAGATGAAGTATATGCTCAAATGACCCTTCAACCATTAAGTCCGCAAGAGCAAAAGG
ATGTATACCTAATGCCTGCAGAGCTGGGCAATCCCAGCAAACAGCCAACCAACTACTTCTGTAAAACTTTGACCGCAAGT
GATACTAGCACACATGGAGGATTCTCTGTTCCCCGCCGTGCAGCTGAAAAAGTCTTTCCTCCTCTTGACTACTCACAGCA
GCCCCCAGCACAGGAACTAATTGCAAGGGATCTTCATGATAATGAATGGAAATTCAGACATATATTTCGAGGTAAGTATG
TATTGTTCAGCCGTCTGTTTTCAATCTCCTGTTATTATTTTCATTGCTTTTCTTTTCGAATTAGCATTCTTCAAATCAGC
TACTCTTGCTTTAATGTCGAAGTAAGACCAGCTAGTGAACAAGCTTCTCACCACTCGCTGGCTCAAAATGTTGAAAAGTT
GGTGAATAGAACAATATATGTCATGTATTTCTCCCATTGTCTCTTACACATGAACTGATATCAGATGTCGAAGTATGGCC
TTTCATTAATGTCGAAGTATGGCCTTTCATTACAAGACCAGCATGCTCTGATATCAGAATGACTAAATTAGTCCCATATG
GAATCTGACAATACCTCGTTACCTCATTAATACTCAACATATCATCTCTTTGCATATTTTCTCAGCGACAAGTAGGTCTT
TTAGTCAAACTATATATCTCGTTTAGATTCCACTTTACTCAGTTGTGCGTTCCTTGTGATAAAGGCAACAACCATTGTCA
TCAATCTTCATCACATTTTAGACTAGCA
>c5195_g1
TGGAAGATGGACGTACATTAGCTGATTACAACATTCAGAAAGAGTCAACGCTCCATTTGGTCCTGAGGCTCAGGGGTGGA
ACCATGATCAAGGTGAAGACACTCACTGGGAAGGAAATCGAGATCGACATTGAGCCCACTGATACCATTGATAGAATCAA
GGAGCGTGTTGAGGAGAAAGAGGGTATTCCACCTGTTCAGCAGAGGCTCATTTATGCTGGGAAGCAACTTGCTGATGATA
AAACTGCCAAGGATTACAACATTGAAGGTGGCTCAGTGCTCCATCTCGTGCTTGCTCTGAGGGGTGGTCAGTAGATGTAG
TTTCCATGCCCGCATTATCTCTAAAGGGAGAAGCA
>c944_g1
GATTATTTTGGGCCTCTGCCACGAATTGTTCAGCTTCATGTCTTGTCTTGAACCCTCTATGCTTCGGTGCCTTCCAGCCT
CTTATCTGTTCCAGGACCTCCGGCCAACTTGTGTATACACCCGGGACCCTCCCGCTTTGCACGCCGTAGAATTTTGTTGC
TTTCCCGACAGCAGTCACGCTCTCTTGATTGTTGAGGAAGCTCTCCGCCTCAGTGAGCGACGTGAAAG
>c107404_g1
ATCTTGTCTTCGGAGAAACGTACTCGCATCCTCAGCCTGTGGTTAATGAGATGACGGAGGCTGCCGTCCATGTACTCGAA
ATCCAAGAAGACGGTATTGTGTTGGGGTTGGACTCCCTTGAAGTTCACTACGTTGGGGTGCTGCAAGATTTGAAGAGCAC
GGACTTCCGGCATATACGACATAGGATGGCAGTTTGCCTTCAACTGTTTGATCGCCACATATTGTCCGGTCAAGTGGTCG
ATCGCCTGGTACACCCGCCCAAAACTACCTTCACCAACTTG
>c65260_g2
AGGGAGATGGTGATGTTGCGAGTGTTCAGTTGAGGGACAGTAAAGGTATCGAGAAGTGGTGTGACATGCAACAATCTTGG
GGTGCAGTGTGGAAGCTTGATGCAGGAGGGTCACCTCAGGATTGTTGCATGTCACACCACTTATCGATACCTTTACTGTC
CTTCAACTGAACACTAGCAACATCACCATCTCCCTCTTCGTACTCGATCACTACGGCAAAGTAGTACGCGCTCGATCCCT
GGTCGACGTGGAATGCAATGGTTTTTCCTGGATAATGACATGCCACCCTGCAGAGAGACACAAACCAGGCTTGCTAAGCG
GTCACGATTGATATGTAACACAAGCTCTTAAATTTTGTGCGTCAAAATAGACGACTGTGTTTCACATTCTTAAATTATGT
ACGTAGGATTAGGTGACGGTGTTTCGTTCATTCAAG
>c98149_g1
TCTCTGAGAGCTGAAGCACACATTGGCAGGGAGACTTCACAGCTACCTCAAGCATAGGATATCACAATTGTCTTCAGTAG
TGAATAATTACAAGACTATTATGTTTCCATGAACATATTGGCACTTTTTGAATCAGTAAACGCAGAAAACTACTTGTCAA
AGATTATTATTGATGTAAGCTTTTTATATGAAAACAAGAATACCTTAACAAGATG
>c45416_g1
CGGGCCCTCACCTCAACTGTCTCACCATCGCAAAAGTCTGTCTCTAACTTCATTGAGGTTTGATTGTTTGAGGTCACTCA
TCTCTATGTCTCTCTTTCATCTTGATCTCAATCGAGTGAGAGACATGTCGACCACATCTCAGTTCGTCGCCGTATAAAAC
TCAACGCTGCGCACAGCGAATTCCAGAATCGTGAAGTACTTCACCGGATCTCACCAACATAGCGGAATGGTTGTTGATCT
CAGAAGGTCAAGCCTTTTGCTCTTAGAATCTCCAACGATGAAACTACAAGTGGAGAGACATCTGTTGCATGCGCCGCACA
GCGAGATTAGAGTCTTCCTCCGTCGTTGGTTTCATCGGGTAACTTATGGTGAGTTGACTCTTCCTCTGCCGCTCTGGTCT
CTCCACCTCACTGTATCTGCACCTCACACAACATCAACACCACCCAAGTATTCGATTCTTTTCTTCATTTGATAATTTAT
CAGCTTCTTTTGAAATCAGATCTGGTGGTGATTGAATTG
>c74592_g1
TATTGTTTTCTTCCTCGATTGTAAATCTAACCAGACGAGTATTGTGGCTAGATGCGTCTTGCACCCTTTATTGTTCTATT
TTATTTATCATTATTGAATACTTGATTCTAAATAACAAATATGTCGGTCGCAGTTCCTCTATTAGCTCCTATCAACCGCA
ATTTTAGGATATCTAATTGGGCTTCTGTTGGCCGAAATGGGTACCCAAACACAAAAACCCTAGTGTTCCTGTAAATGCCT
TAAACCCCAGACACAGGTCGTCGCGCTCTTCTTTCTGGGTCTGTAAAATTTGTACATACAGAATCAGAAATGGTGTGGTT
TCAATGCGAGGACTGTGGAGACAATCTGAGGAAACCCAAGTTGCCCTACCACTTCAACACCTGCTCTGCTCACAAGCTAT
CATGCATCGATTGTGGTGAGATTTTTAGCAGAGAAAACGTTCTGGGTCACACCCAGTGTATTACTGAAACGGAAAAATAT
GGTCCAAAGGGGCAAGTGAAAGCATCGAATGGGGGAGCCAAGCCCAACAAGGATTCAAAGCAGCAAGCCGATTTCGATAT
TACTGTTGGGTTATCTGAGCGCCCGCCGTGGTTTTGTAGTCTTTGCAACACTAATGCGACCAGTAGGCAGACACTGATGC
TCCATGCTGAAGGAAAGAAGCACAGGGGAAAAGCTCGAGCTATTCATGCTGCCAAGCAAAAGGCTATGCAGCCGGAAGAG
TCTGCTCCAGATACAAAACCCCAACCTGAGGAAACTCCAAAAGGAACAGAAGAACCTGCATTGCAGGAAGCATCAGGAAT
TGATGCTGTTGATAAAAGTTCTGAAGCAGAGAATGGGAAGCTGTCAAAGAAAAAGAGAAAGCTAGAAGAGTCCAAGAATG
ATGAATCGAGAAAAAAGACCAAGGATGCTACATCTGGGGAAGTGGGCAATGAGAAAGTGATTCAGAACGGGAAAGCAGAA
ACAAATGGAAAAGAGACCAAGTTGAAGAAAGATAAGGAAGATGCTGAGACAAAAATTAAGTGGAAGAAGTTGATTACATC
AACCTTAAAATCGAAAGACGGAGTTCTGAAGATGAGAAAGCTGAAAAAACTAGTTCTAGATGCTATTGCGGAATCTGGCA
TAACAGAAGATGAAGAAAGCCTGAGTACAACTTTTGAGGAAAAGATCAATTCAAGTTCCAGATTTAGAGTTGAGAACAAG
TATGTTCACTTGGTGGTGAAGGATTAAACTACAGTTGGTATCGGTGTAACTGAGAGTTGTAGCATGATGTGACATTGCTC
GCCTTCTATTGCCATTTAAATCCAAAATGAAATCCAGATGGTCAGCTGGTCCTCTTGTTGTATGCGGAGTTAGCAGTCTA
GGATTTGGAGGAGATTATGTTATCTCGGACATTTTATCTGTTTAACAAGTTTTCAGGAGGAATGTCAGTGTCATTGTTGT
ATTCTCATATTCAGAATAGTCTCGTAACAGAATATCCATTCTTTAACTGCCTTTTTGGTGGTCTTCCTCTTTGGTAATGA
AGGTTTCTTGTTTGTCA
>c58801_g1
TAGAAATTTAAACATTGCATTTCATAAATAAAAATTACATAACTAACATGAAACAAACTCAATAATTTAAAGATTACATA
AACTTAACTAACATTAATTTAAATCCTTATATCAACTAAAATTCATCTTCATCGGATTGCATTTGTGGACGATAGTAATT
TGATGTTGAGTCGGTGTCGGTATTCGGGAACAACTCTCGTGCCCAAAGCCTTTGAATTGCTTTCCTCTTTTGATCATCAA
AATATTCCTTGCTCACCGGAGAGTAATCAACGGTTTGCAACATTAAAGTTGCTTCATCTCTATCTCTCTCTCGTCGATCC
TCCTTCATCTTCTCTCTTATTGCTTTTGTCTCTTCCGCCTTTGCATTATCTTCCGCCAATCGATCCATGCGAGCTAGTAG
TTTATCTTCAAAGGCTTTCTTATCCTTTTCTTGGTCCTTGATTTGTTTTTTTTTTTGAGGCATTTCTTCCCTTCGGCCTA
GGAATCGGATCCCTACTTGAAGTTGGTGTGGAGTTGTTATCGGTAGCAATCGGATCATCATCATCTTCCAAGGATACCGG
GAGGTTTCTTTGCACCGGTGGTGGACCAAAAATTTCTTGTGGGGGTTGGTCAAATGTCACCCAATCTTTGCATAAATCAT
AGCAACTATGAAAATGAAACGATTTTCCTTTCATGTCTCATGTCTTCCCTAAACATATCTTCGGCTAAGTGTTGTTCATC
TATGTGATTCCCTCCACTATGAAGTCTCCTCTCGGCGCGTGTAATGCATGAATGCCACTTATTCATGTATGGGAAGAGAA
ATTTTTGCAATTGAGACTTACAACTTTCAAACGATCTTGCATTTGGTGGATTGCCGTTGAAGCCTTCAATATATTTTCGC
TCCACTTGTTTCCAAATGCGTCTCCTTTTTGACTAATACCCTTCGTACAATTTTCGGAGACCTTCATATATGCAACACAA
AGAACTTCATTCTCTTTTCTTGTCCAATTCACACTTTTTTGAGAAGGAGTGGACATGTTTCAAACAAGTAGAAATGATA
>c80043_g1
CAAAAAACAAAAAATAAAAACCTGATTTTCACATTCTAAAAACCGAAAAATTCTCATTTTTGTAGTCATCAGTTGCAGAC
CACAATGCAATCGGTTAGGGTTTCACACCATGGATTCTCCTGATTTCACTAAATCCAGACCCACCGCCTCTCCCTCTTCC
CACTCTCCTTCTGTTCATGAGTCGCCTGTGTTTAGTTATATCAACAATCTGTCCCCAATAAAGACTGTGAAGGCTACACA
TATAGCACCAGGCTTCCCTGGACTCAGTTCTCCTCCTCTTGTGTTTACATCACCGCGAGTAAATCCATACAGCGAAACGA
GTTTCCTGAAGAGGCGGTCTCAACAATCAGAATTATCCGGTGCAGGAATACCTAAAGCTCATGATAAAGGTCCAGTCGAT
CCTGTGAAGCCTTTGACACAATTGCGGTTGGGATTCATTACCGACACTAGAGACTGCAAGACTAAGAATTGTGTCGAAAC
TCATCAGTGTAGCTCCTCAGAGTTTGTAGATGAATTCTTGGCTGATTCCGCTGATGTGGACTGTGTGAATTCTGATCAAT
CACTCAATCCATGTTTGGAACATTCTAGCAGTGTGCTGGAGCAATCAGGAAATGACTTAATCAAGTCCAATGAACTCACA
TTAACACTCGGCAACAGAAATGATGATGCAACCAACTCAACAACAGAACCTCAGGCACCTTTTATGATATCTGAGCAGGC
TCACGAGTACATTCAACGAAAGCAAACATCAATTGCAAAGTCAACAAGGAATGAAAAGCAAAGGAATGATGAATTGTCAT
ATAACGAATACAGGAATATTGATACTGGTTTATCTGTCAATAATGCTTTCCCGAGAGAATATCACCAAGACTTGCATGAT
CGGGTTCTAAGAGGTGAACATCAGGATGATTATGGTTACAGCCCTCAATCTCTAGCTGGAGCTTTGCATATTGGTCACGT
GTATGAAGATGATGAAGCTGGTTCAATTCCAAATAGACTGGTTGAAAATGCTGTAATGCATGCTTCTAAGAGACGTTGCC
TTCGGTTTGAAGAGGCTCCTCATACTAGTGGTAAAGCGGATGGTTCTTTGAGTTTTTCAGAGAAGGTTAGCAATTCAGAA
CCACCTACCAGCACTATAGAAACAGAGATGGTTGGATCATCTTTTGTAGACCTAAGTGCAACTTGTACGAAGAGACAGAC
GGAAGCCTCATTGCCACCTCGGAGTACAGGAAAACCTCGTTTAAGTGTTTCCAAACCATCCGGTATCGGCTTGCATTTAA
ACAGTATAGTCAATGCTGCATCTCTGGTTCATGGTGCAACAACCATAAAATTAGCAGACCACAACATGGGTGTACAAGTT
ATGAAGTCGGCATCTATTAGTGTAAGGCGCTGTCCTAATTTGTTGAATATGGTTGAGAAAGATTCTGCTGGTGCAGTAGA
CTGGAGGAATGAAACTGAGAGTTCAGTTGCTGCAAGTTCTGCCACTACCCAGTCTCCCCACTCTATGGAGTTTGAGCATC
ATGGGTCTATACATGAGATTAGGATATCTGATTCTCACAGTATAGACAGTTACGAAGAGTGCAACCAATTGAGTTCAAAC
AAGAAGAGGAAAAGAGCACCGAGGAATATTGAGAGTGATGGCTGTAAGCGCTGCAACTGCAAAAAGACCAAATGCTTAAA
ACTTTATTGTGATTGTTTTTCTGCTGGAATCTATTGTGACACAACTTGTGCTTGCCAAGAGTGCTTTAACAAACCCGAGT
ATGAAGATACGGTTCTTGAGACAAGACAAATAATAGAATCCCGTAACCCTCTTGCATTTGCTCCCAAGGTTGTAGAGCGT
GAAGATGAGAATCAATTCACTCCAGCCTCGGCAAGACATAAAAGAGGGTGCAATTGCAAAAAGTCAATGTGTCTGAAAAA
ATATTGTGAATGTTATCAGGCTAATGTAGGATGCTCCAATGGATGCCGGTGTGAAGGATGTCAAAATGCTTACGGCAAGA
GGGGAGAGTTTGTTGACATGGATTCTGGTGTGGCTGGAGAAGTGATTAGCGACAAAGATGGCACGGAAACAAGAGAAAGC
GCATTTGATGAGAAGCTGCAGAGGGTGGCAACAAGGAAAGATTCAAATGATTCACCCAACTTCACTCCGTTTACACCATC
ATTGCAATGCTTTGATGATAATTATAACATAACAAAATCCAAGGTCCTTCCGGCAATAGGCCGTCCATCCCCTCAATCTA
CTCTTACCATCATTTCACATTACGAAAAATCAACAAGATCTCCTCAGAGAAATTCAGAGAACAGTGATAATTGTATGGAC
ACAAGTAAAATATTATTGGACGTGACTTCGTATGATAGGCAAGGGGATTACGAGAACATTGGTACTTTGGAGACTACTTC
ACCAAGATGTTATGCAGTCCCAACTACATGCCATCTTACTCCACTGTCAGGTCCTGGGTCATTGGCCATAACTTCTTCAG
CATCATCAACAACAAGCGATTTGAGAAATGCTTCACAAGTTCAGCTGCACCCTGGAAGTCACTGCATCTTGTCAGGTAGT
TCTCTTCATTGGCGTAGTTCACCTATGCATCAGTTAGGTGGGTTGAAATCATTCCAAGGTTTTGACTCTGAAAAGGGACA
TCATGACGTTCTGCAAGATGATACACCTCAGATACTGAAGGATACTTCTATCCCCATTAAGTCGGTGAAAGTGAGTTCTC
CAAATAAGAAGCGTGTTTCTCCTCCTCACAGCCACATTCATGAGCTTGGTACAAGCTCTTCGGGGGCCTTGAGAAGCGGC
CGCAAGTTCATACTGAGGGCTGTGCCTTCTTTTCCACCTCTTACCCCTTGTATTAGTTCGAAAGGTAGTAGCACCATTCA
GAACATGGGTAATCCTCTTCAAGACAAGGATTGAAAGAAGTGATTGACACTACTGGAATCCATGGCGAGACGGGTGAGAT
TACTCCAAGGATCATTGGTGGCTCTGATTGTTGTACTTGGGCTGAGAAAGAAAACTTTTCCAGACATTCGTCTGTGGTTT
GAATGTTGTCAGGTTCAAATATGGTGACATCTTCAGATGTCTGGCTGTATTCAGGCCCGTTCGAAATGCAAATCATAGTA
TTCATTCTTATGTGAATAGGAATGGAAAACAAGAGATTCTTTATATCGAAATATGGACAAAGTATAAATCTATTCCTTAT
GTGTATGATTATCACAGTTATTTACTGAATCATGTGGCTGTGTTTTACTAATGAAAACACATCGCTGCTGCATCATTATT
TGCATTCATTTCTTCATGTTTTTTTCCTATGATTTTAGTTTGCATTTCTTTTGTTGTTGAATTGAATCTTTCTGTTGCTC
AATTGTTCCATTGAATCTGTAACAAGTTTATCTTTCTTGTTTCTAAATTGACATAATTATTTAGTTGTGAAAGACGAAA
>c87081_g1
AACCAGATAATGGTATACAGAAAAAGGGAGAAACTGCATTCCAATTTGAAAGGCCATGGAACTTGACGACGAGCTGCAAC
ATTGTCAATCAGGGACATCCATTAGGACATGATTTTAATTACCATTCCTGATCTTATAGAGACGTGCGTCTGTGTGTGTT
TGTGACATCTTTGAACCTTAATTTTTTTTCTATTCTTGAGTTTGATTAGAAGATGCTGCAATGCATCTGGAACCATATGC
TTTCAGAGGTAGAGCTAGCCATTCTTCAAAAAATGAAGTTGCTTGCA
>c69063_g1
TTCCTCCGCTGGTCATTTGGGTGGATGGCTTTTCTTTAACTGCATAGACCACGACTTCACCAGATCGACTGGCATCAGCA
GCCAGCGGCAACAAGGAAACAACAACGCTTGCTAGCTCTCTGTATAAAGGCACTTTCCTCCTTCCATTGAAGTCACAAGT
TCTACAGGTCCTCAGTTCAGTACTATACCATCTCTGTGTTCCAATTCTTTATCTGGTTCTTTGTTTCTCTCCTAGCTTAG
CCAGCTAGACATACACCAATGTCAAACATGGAAGTAACAGTGGCAACCCGGGCAGCTGTCAGACTTGTTTTGGTTAGCAT
AGTAGCAAGATTGGTGTGGGGTATTCTGGATTGGCTGTGGTTTAAGCCAAAGAAGCTAGAAAGATTGCTGAGAGAGCAAG
GCCTCAAAGGCAACACCTACAGGTTCATGTATGGAGACTTGAAGGAGAACGCCAACCTTCTTGAACAAGCATCATCTAAA
CCCATGAACCTCTCAACCTCCCATGACATAGTACCACGAGTCACCCCTCTTGACGATCAAACCCTGAAAACTTACGGTAA
GGACTCTTTTGTGTGGATTGGGACCTCACCAATGGTTCACATAATGAATCCGGAAGATGTGAAACTTATCCTCACAAAAA
TGGATAGTTTTCCGAAACCAGAACCAAGCCCACTTATTAAGTTGCTAGCACAAGGTATTGCAGTCTATGAAGGAGAGAAA
TGGGTTAAGCACAGAAGAATTATCAACCCTGCATTCCATGTGGAGAAGCTAAAGCGTATGTTACCAGCAATCCACGAAAG
TTGTAATGATATGATCAAGGAATGGGAGAGCTCAGTGTCTAAAGGGGGTTCATTATGTGAGTTGGATGTCTTCCCTTCTC
TTCAATATTTAACGGCCGATGTGATTTCTAGAACAGCATTTGGGAGTAGCTATCAAGAAGGGAGGAAAGTATTTGAACTC
CTAAAAGAACAGACAGGATATGCATTAAAAGCCGTACTTTATACTTCTGTTCCAGGATGGAGGTAAAAATTTAAGATGTT
AA
>c76956_g2
ATAATCATCACCTTTGTTTTCATAGCCATGACTGGGAAAAGCAAAATAACTGAACATGGACTAGGGTCCTTAAACATATG
ACAAACAGATTGAGCAATAATTAACCAAGCTAGCTATTTAGGGTTCTTAAACATAGGGTGTCCTTAAACATATAAACGAA
GCAGAAACATGATTATATAGGCTAGGGGTGGTAGAATACAGTAACTTTTTAACTGAAGCAAAGCAGTTCATTGATGTGTT
TGATCAATATACAATATACTCGAATCTGAAGTGATTAAGCTTATGAATGTGGTGTGGCAAAGGCTTTAAGCGGGTGCTTT
TTATGAATTGTTATACCAGATGATTCAGTCATGTCTAGATCCTCGCTTCTTACTCCACTGGCAGGCA
>c69037_g1
GGGCAATAACCTTGATGCATTTATAAATTTAAACCAACAAACATAAACATCATATAAATTAATCTATTCACAAACTTGAA
TCCTTCACATTGAATAACCATTCTAATAATTTAGAAATCTAGAGTTTATAAGATCCTTGCATATGAGAAAGTAAATGAGT
TCAACAGATTACAAAAGAGCTGGAGTATTGCATGCTCCTCATCAACACTTCACCAAAAATTCATGCCAAAACCCTCTTGC
TATATGAGTTCACAAACCCAGCCTCCAAACCCACCAAACTGTCCACCATACACAAACTCATATTCAATCATCAAAGACAA
TGTACTTGGTTGGCCAAGCAATTGTGCTGCCGCGTGCATCCTCAAGGTTTGCAAATTCAGGCTCAGAGCGATAAAATTCT
GCTGTTTCCACAAATACATCTTCAATGGAAACCCTATAACAATCAGGTCCAAGTGTGTACCCATGCACTGTTGATTTTGG
ATCTGTTGCTGAGAGGGAACCTCTTGCCACTACTTCGCCATTACCATTCCAGTTTAGCAACTTGCACTTGTCATGAATTG
AAGGCTGATGGGTGCTTCCCTGTCCTGACTTTGGGGTTGCAGTACCCTGTGGACTTGCACTTACATTACATTGGACTTTA
GTCTTGGAAATTGTAGGTGCAACTTCCCCACTTTCATCATCATCCTCCAAGCTTATTCCAAGTTTGGAAGCTAATGCAGC
TTCTATTTTTTGATATTTTGTAGTCATTACCTGCAGTTTGGCCTCTAGTTTTTCAATTTTTGCGTCACTTTGTGCTTGAG
CATATAGCTTTGTTTTTGTAACCCCTGCTCCAACACCTCTAATACGACCAGGGCGCTCTGGTCCAAGGACTTGAGTCAAA
ATATCCTCTCCATCATTAGTAGCCTCATCAATTTTCTTTTGTACCTTAGCAATTTTAGCAGTGTTAGCCTCGCTTGTCTT
TTTCTTTGACACATGTGCTTCAATCCAAAGTTGTGGTTTGGTCAAAGGCTTGTCAGGGTGTTCCTTGTTATGTTCATCTT
CCTTTCGTGCATATCCTTTTCGACTCAATGTGTGGGTAAGAGTCTGTTTTGCTCTTATTTCTCTCATTTTCAAACTTTTT
GCCAGCCACTTATCAGACATTCGTTGTTGCACGAATTGCTCCCACTCTGGTAATGACACATCATGAGGCTTCAGTTTGGC
AATAAGATTTGTCCTCTCTGTCTTGGTCGACTTCAATTCCAGAATTTTTCTTATCTCAGTTGATAGTTCAGATTTCCAAG
ATCTCCATAATTTCCCCATTTGCTGCAAGATAAATGGCTTGAAGCACACATCCACCATGTACTTTTGCATCAGAAGTGTC
CAGAGACTGTCCCTAGCAAGATCCTTAACTCCATGCCAATTGTCGATGACAATTGGCACTTGTTCTCTCACTATTACTCC
CATAGTAGACGAGAATTTGACGGAGACAGCACCAATAGGTTGCCCCTTTGAATTCCACTCCACTAATTTTTTTTCCTTTT
CCCCTGTTGCCATCACTTGCAAACAGGTTCTGCCTCTTGGTTTCTTTTTCTTTACAGACACATCATGATTCTCTCCTTCA
TCAGTAGACTGTGCACATTGCACAGAATTTCCCTCTGTCTCACTTCTACCCCTCTTCCTCCCACTAGTCACAGTCTCAAC
CATTGTATCCACTGAAAGTGTTAGCTAGTTCCCCTGGATAATGTTCCACTCAAGAATGAAGTCTTGTTCATTGTGTCGAT
GTATGCTCCACGAACTTCAATGTATACCTCCTTTCCATGTTCCTTGAGGAATGAAATAACATACTTGTACTTTAAGAGAA
CATTCTGTTGAAGAATCTGGATGTTAGTTTTAGGTTTTCTCAATGCATAAAGCTTCTGAACAATGAAGTCAAACACCTTG
GAAACTGCTTTCTGTCTAAGTTTTTCGAGCTCAGGCTGAACATCTTTTAGAGCTTTTGCAGATTTAACCATAAGATCCGC
TTCAACAAACTTCAGCTTCTTGCTAAGACTCTCTAGAGTTCTCATATATTCATCGTTCACCTCGCCATCACCAATTATAT
CTACCATCCTTGGAGGGATTATAATGTCTTCAACAAATTTAGCCAAATTTGACTCAGCCACCTTGCGATTCTTCAACTTT
AAACCCATATCCATAGACTTCTCCTGGAGAATTTTGATGTCGGAACTTATTGAACCTATCTCTGCCTGAAATCCACTGAG
AAGAGTTTCCATCTGTGACAAGATGCTGTCACAATCACGAATTTCATCATGAAGAGATACTAGTTTATCACTTTCTTTAA
TATAATCCTGGATCGAGTCCAGTTCAACTTTTCGTTTGTTGTTCTCAACCCCCTTTGTATAATCCCGTAGTTTCGTACCC
TTAGACAAAATATCCACAACATCGTCATCACGTTTACATTCTTCTAATTCTTGTTCAAGTCCTTCCAATGATATGTCATC
ACTGCTAGCATCCTCCTCAACAGTCAAGTCCCCAACAAAAGCACCCAAATCAAATACAGCTTTGTGGGCATCATTACTGT
CATCATAAGAGTGACCCTGTGTGTTGTTGGTTGCAAGAAGAGCCATGCCGATTTAACAAGTGCAGGTGATCCAGGTCCGC
CACCTTACAACAGGCACTGGAGCCTTCTCTCTCGTCGCCTGATTGGGTCTGCAACTGCAACTAGTCGGAGATCACTTCCT
TGAGTCCTTCACTTAACCATAAGTATAGACAGTTTGTGATCTCGGAGTTTTTTTTT
>c12539_g1
GGTGCTTGATTTCTTGAAGGATGGCATTTACAAATACAAAAAGGACAAGGCTCAAGTATATAGTGGATGCATTCTTTTGA
TTGTAAATTGGTTTCTTGAGAAGACAATGGTCAGAAACAAAAACACTGGAAATGAGACAAGCACATCAAGGTTTGTCAGA
CAGAACATCAAAGAAATATTTGACTGCAAGGATGTACAGAAGAAGCCTA
>c71960_g1
TTTTTTCACCACACGAAATATTAGACTTCATTAGAAAAGATAACAGAGAAGAAGCGAAATATTATAAATGTATACATAGA
TGGCGGAAAAAGAAAAAGAAAAAAATGATCCCCGTCACTAGTTCACAGTTTGGGCTCCAGTATTGGAGTCTTTCAAGATT
AAAAGGAAAAACCAATGCGTGAGGCAACCTGATCCTTATATTAGTATCTACAAGCAGGGACAGTTGGTGCATATATACTG
GAGTTAAGCATTACAGTTGAATTGATGAAATTAAATTGCTGAATGTCTTGATGGAATTAATCTTCAAGCATCCAACTTTG
CTGCTGCAGATGCATAGCTCACGCTGCTGTCCCTCATAGTTTTGCACTGACTTGACTGCTCATACCGAAGGAAATTGATC
TTTATTTTTCTTGAGCAGTTTCTCAGCATATGCAGAAAAACGCTTATCGGATGGCGCCCACAAATGGTGTTATCATACTC
CGACAGATACTGTTTGAATGCATCTGGATTTCCTGTTTCTATTATATCCATTCCCATCCTGTCCAAAGCCTCAATGGATC
TGTGTATGGCCCCGTGTTTCTTGTCATAATGCATGTAGTTGAACCGAGATCCCCAATGACAAAAGTCTGATGACACAGAG
AAGAAATTTTTTGGATCATCTACATATTTGGCAAGGAGCTGTCCATACATAGCTTCTGCTTCAGGTTTAAGAGCGCCAAC
CAAAATCGGTACAACTTTAACTGGGTGCCTGCATATTAGATCCCCAAAACTTATCCCCTCTAGAAATGAATACAGAACAT
AACTATTTACATGAAAAGGAAAAAGAAAACTGAAAAAGGTACCCCTCAAAAACTTTAGCAAGATATGGTAAATGCATTTC
CATGCTATGTTCATCCTCATCAACACGAATATCCATGGTTTCAAATTTTCCAGTAGCTTTTAGCTCCTCAATCACTGAAA
ATAGGCCACAAGTAAATTTTAGAAAACCCCTCAAAAGTTAAGAGAAATGTAGTAAACTCACACACATGAAGCATTGAATA
GTTCAAAAATGACTTTTATTTTTTTAGAATTGTTCAACACGATGTTGATAATGGGTATCTTTCTGAAAAATTTCCTCAGC
AGAAACAATCAAGTTAAAAAAATAATGCCAGTTAACTGAAATGCAATTCATGCCCCAAGTGTCACAATCTCCACTATACG
ATGAGAAATTACATTGCATTCATCATCAAGCCCTATCTAATACAGGAATGCTAAAGCACAAACACACTGTGAATCCAACT
ATGAAAATCCTCGTACCTTCCAAATCAATAGGTAGGTCCCCAATGGGGGTCCTGTAAACCGTGGCTGTTGAAACGGCACA
CTTCAAAGTGTAGTAATGATGAGATGGACCAAGAAGGAACACCCGAGTACTGACAACACAAGTTTCTCACAAGTGAGCAA
AATGCAGTGTAATTCATCGCAATACCACTTAATCTTCACGGCTTTACACATGAGCCACCACACAATACTATAACAAAATC
AGCTCCTACTTGATTTACAGAACTATTGAGCAACCACGACAGCAAAACTCACATGTTTGTTGGGTCAATGTTGCCAAATG
CATAGGCAGCAGCACGACCCGAATATGAATAACCGGCATGCGGAGCAATGACACCTCGCACATCATGAGACTTGGTGAGC
CCAGACTCTCTAAGCCATCCTTCAAGCTCTTCTGCTAGCTTTTTAG
>c630_g1
TAGTGTTGGACATCTTCTTCCTTCCACCTCTAGATTATAATTTTCTTTCCAGACTCTCGCTCAGACAAAGTAATTCAACC
CAACTTTCGCTAATCATTCCTTCTTGGACCACCTCTTTTTCTTTTCTTTCCGACGCCAGTCCGAGCACCCAAGAACCAAG
AAAAACAAAAACCACCCGGTCATTCTTGATTTAAATTTGCTTTGCTCTCCCGGATTCTTCCCATCAGAGCATTTTTGGAT
CAGCTTGTTGTTTTTTTGAAAGTCCTCGAGAGAGAAGAACTTTATATTCTATCGCATACAAGCGAACAACAACAGTCATG
TACACAAAGACCATCTCTGCCGGCCTCATGGCCCTCCTGGCCTCTGTTGCCACGGCTCAGACTCACACTGCCTGCAGCCC
CATCCTGAGGGATGACTGCCCCAACCCCAAGGCTCTGGGCAAGACTGTCGAGATCGACTTCACTAAGGGAGACGATAAGA
CCGGCTTCTTCAAGAAGCTCGCCGGCACCGAGTACAACGTCACCCCCAAGGGTGCCGAGTTCACCATTGCCAAGCCTGGT
CAGGCTCCTACCCTCGTCTCCAACTCATACATCTTCGGAGGCAAGGTCGAGGTTAAGTTCCGCGCCGCCCCTGGCGCTGG
TATTGTCAGCTCCATTGTGCTGCAGTCCGATGACCTTGACGAGATCGACTGGGAGCACGTCGGAAACGACCAGATGCGTG
TCCAGAGCAACTACTTCTCCAAGGGTAATGACACCGTCTATGGCCGTGGCCAGTTCCACGACCTGCCTGCCAACGGCATG
GACACCTCCCTGACCTACACTCTTGACTGGACCAAGGACCAGCTCCAGTGGATTGTCAACGGCAAGGTCGTCCGCACCCT
GAAGCGCGCCGAAACCACCCCCGGTGCCAACGGCTACCCCCAGACCCCCTGCCAGATCCGCATCGGCACCTGGGTTGGTG
GCGCCGAGGGCGGCAACAAGGGCACCATTGACTGGGCTGGCGGTCTGGCCGACTTCTCCAAGGCTCCCTTCACCGCCATC
TACGAGTCGATCAAGGTCACCGACTACTCGACCGGCGCCACTGAGTACCAGTACACCGACCGCTCGGGCAACTGGGAGAG
CATCAAGGTTATCAAGGGCGACGGCAAGGACAACAGCAGCAAGGATGGTGACAACAACACCACCACCTCGCCCTCCAGCA
CCAAGGCCAGCAACGGTACTGCCACTGGCCCCTCGACCATGGCCACCTCTGCCACCCGCCCTTCTAACACCAGCGCCACC
GGTGGCAGCTCGACCAACGGCTCGACCAGCACCCCTGCCTCGAAGACGAGCGCTACCCCCGCCGCTACTGGTGCTGCTAT
TGCCAACCTGCCCAACCTTGTCCTGGCCGGTGCCGCCGGTCTGGGTTACTTCATGCTGTAAACCCAGCAAATCAATCAAT
CAACAAAAAGCAGAAAAAAAATAGCAGTATAAACATGTGATTTTTTGGGG
>c48368_g1
AAAGGATAACCAGTTACCTTTTATATGTAGAAAGAGACCCAACAGAGAAATGTGTATCTGGGTCTCAAATGAGGGTGTGA
GACAGAGAAAGAGAGAGAGAGAGTTTGATGAAGGTTTATGGGAGAGGAATGGGGTTTTGCCTAGATGGTATATGAGTGCG
CCGAAAGGGAGTGAAGCAGTGAGAGAAGATTACTACTTGTACTGGGAAACAGACATGTGCTGAAGCGCCCG
>c74928_g3
GCTCTCCATAGTCTTCTAACACACAACTACCATCAACTTCATTCAACAAAGAGCTCAGAAAGCAATGGGGGGCAGCTATT
TATACGTTCTGGATTAAGCGGGAAATGGAACAATTATAGTTAATTCTTATTTCATTCTGTGATACTGCCTATGTAAATTA
GGTTTTGAGTCAACAGGGATGCTATTTTCTTTTCTCATAGAACATATTAGTCCAACCATAAAGGGAATTTGGTGCACCCA
CTTGTTTAAACAATGGAGGTGTTCTGCTTAGTATTGTTAGAGGGAACTGGTATTCCCACTTCTAAATTTGTTACATCTAA
TATTGTTAGAGGGTCATTACTCGTTAGTGTTTGTAGTGCCTTGGCTTATTAAGATTGTTCTGTATCTTCAAGTCTTCACC
AAATTTACCAAAGAATAGAGATTTGCTCTACTCAGGGAGCAATTCGGAAACTTGAAAGGTACCATTAGGATCAATGCAAC
ATATACTGCATTTAATATCACAATACACTTAGAGATGTCATCCATAATGTGATCATACTTCTG
>c74680_g1
GAAGAAATGTAGAAAACCATGAGCTACATGACGCACACGTACTTATCAGATTATAACGCCATTAATGAGAAAATAATTAG
TCAATGACTCAAGGTCACTAATATTACACAAAAATGATTGATCATGAACAGCTCAAACACAATCAATTGGATAGTATTGA
TGAACATCAAACTTAGCCAAAATCTTGCCTCTACTAACCCTCAATCTGATCATCGATCCCACAGAATTAGCTAGGAAGTC
ATTGGAGAATTATATCCTGGCAACATCAATGATTTTTCCAAAAGAAGATTACAAGGGTCTTCTTTTAGTCAATCTGGGCC
TGGAGCCGAAGACAAAATAAAGGGGAGAAAAAAGCTCTTAAATATGTGTCCGTCCGTTCCTCTAGTTAACTCAAAATTCA
GTCCAGGATAAAAGAGGCAACGTTTCAGGCTAAATGTTTCTCAATATGCAAGATTCCGGTCAATCTTCATCAGAATAATT
GAACTTGACAGAGTGCGATTGCAGATCAATCTGTCCTCCTCTGTATGTGCCACGCTTCTTCTTGGTCTTTTCATGTCGAA
AGTCCCTTCCTCTGACTTGACCAAGAATCTCCTGTGCTTTTGCACCATAGCCGATCTCTGCACCATCCTTAGCCCAATAA
GAGTTATCTTTAAGCTTATCATCTGTGAATACCACTTCATCAATTTTTACCCTTTGAAAGGCATTAATCGTCTTTGGCTC
AGTTGAACCATTGCGCTGCTTCTTTATGCTCTTCTGCATGGAAGACTTCTCAGCACTTTCATCTTCTTTGCTCTTCCCAG
GCTCTGAATCATTATCTACAGAATCCAATCTTTTCCTTTTTTTGGAGCTTTTGAACTCATTATCTGTTGCATCCACATCA
GATATCTTGAAATCTTCCTTTTTCAAAACAGTGTCACTTGCATCTTCCATGGCAACTACCTTCTTATCCTCGCCACTGGA
ACTTTCCTTCTTATTCTTTTTAACTTTAGGTTTAACATCCAATAGGTTTTCATCTGCAATTGTTTCACTAGTTAGATTTG
CATCATTTGACTTGTTTTTCTTTTTCTTTTTATCCTTATTTTTTTTCTCTGTCTCAGAATCGCCGACATCTTTTTCCTTC
ACAGATGTATGATCTTTTAAACTTTCTTCAGTAGCCCTGGAAAGTGGCTCAGGTTTATGTTGTTCTACACTATCAGGAGT
GTCAGAAACAATCTTTCCCTTCTTTCTGTCTTTCTTCTTGTCCTTAGATTTTGCAACTTTTTCAGGAGCTAGAACATTTC
CATTCTCCTTCTGACTGCTAACACTTGTATTGTCTTTATTACACATTTCAGAATATTTGCAGTACATCTCTTCCAAATCC
AGTGAAGACTCCTTCATCCCATTTTTCTCGACTGGAGCTTCAGAGAGAAACTTTTTGAGGGTTTTGGAGAACCCATTGGC
CTCGAGGAACTTGGCGACGGCGTGGAGGAGAGGACCCTTCTGGTCGTTATTGGGGTTGCTCTGCTTCATGTGTAGGTTAC
GGTTTGCAAGGAGAAGGACTTGGCGAGGCTTGAAGGCTAGAAGGGAAGGGCTGAGAGTGTCCTGCGTCCTTGTGTGGGAC
TTGGGCATGCGCGAGGCTTTGAGAGCTTTATTTGGAGGGAGAGAGGGAGGGAGGAAGATGAAGCAAGGGGTTTAGGAGGA
ATTAGGGTTTTTGT
>c59277_g1
GAAAACTCCCATCAGTTCCTGTTGTGGGAAATCGCCATCATCCAATTGACCATTCATCAACACCTTTGCGGCACGGTGGA
TAGGCGTTGGATCTCTCTCGGCCTGACGACCATGAATTAGTCCCATCAATCCAAGGGCAGTTTGCACCAGATTTGTACTG
TCCTGAGCTGTGTATTTCTTGTTTGTGCATGAGGTGTAGTGCTCTCCCCAACCACCA
>c70102_g1
GATTAATGGTAGCAGAAGCTGAAGAAGGGGGTTTATATATACGAAAAAGGTCAAATTTTCAATTGCTTTTTCTAAGTGTA
CAGGGATTACTGTAACATAGTTGAGATTTGAGAATATTCTGAGGAGGTTTGAGGCAGCATTATAGGGGAAGGTTTTATTT
TAAGAAGGAGATGATAGAGATTTTTGAAAACCCTGTGGATACTCCACTGAGGAGCTAGAGCCTCTTGGTAGTTTTAATGG
TTTCTAATCAAGGTG
>c64451_g1
AGAAATTGTATTTTCATTACAATGCTAGTATATATAGAGTACAATAAGCCTTGTAAGTAGGATATCTAACTAGACAAGAT
TACATAATCTAAGATTTGAATACAGAATATATACAAGGCAATATTCTAGAAGATTATGTCGAGATTTCTTAAGTAGAAAG
AATCTTGCTAACATATATAGCCTTATGAATAGATACACATCTCATTAGATTATTGTACACTGTACACCACTATAACGTCT
TGTCGTCTCTCATTATGTCGTCAAAATCAAACTCAAAACGATGGACTTCCGAGAGCGTCCCGAGTCCTTCATAGCAGTCG
CCTAAGTTATCATCAGACATCTTCACTGTACTCGGTGAGGATGATGATGAGGACCCAAATATCTCAGCCATGGCTAGTTG
ATGAGTAGAGGTTTGTTGTTGTCTAGTGACGTATTTGTTGGAATTGTTGACTTCTTTACTTTTTATATATGAAGGAGCGG
GATCCGTAAACAATGTCACCGTGTTGTTTGTTTCTTCTAGTTGTTCCTCGCGTTTTAGTTGTTGTTGTAATACTATTGTT
GAAGAAGTCTCGTCTTTATCAGTTCGATTTTCGTTGTAGGCGTATGGAGTGTATATGCTTGTTGCGTTGGCAGAGATTTT
GGTGTTGGAGTTATCGATGGTGGTGTTGGTGTTGGTATCAGTATAGTTTTGTTGATGATATGAGGTTGAGGAGGGCTCAA
CTACATGTACTGGCCTTGCTCTGTGCCGGTGGATGGAGACGTATTGGTTCCTCGCATGACAAGAAATAAGCTTAGTTAGT
AAAAACATATAGATTAAATAGTTTATGTACAATCTATACATAAAAAAATATGCAAAGTAGACATAAATAATCCAATTATA
GGCGTAAAGAGATAGTTCTATTGATGTGTTTAAACTAGTTTGTCTATGCAAATTTGAGTGACTTTTAATTGTAGATGCAT
TCAAATTTGATAATTAATGATTCTAAATCAAATTACTGACGCACACTCACGTTGCAAATGTACATACCCTTATTAGTTTT
ATGAAAGAGTGGCACACTTAAACTGAAATCTACACATAAATCATGTCTAAATAGGGTTCGGCTACTATACACATTTGTAT
GACATACATTAAGCCGTGAGCCGTCTGATTGTTTAGTAATTCAAAATTCAAGACGATCGGATGACTCACGGCTTGATGTA
TGCTATGGTTATATCTGAACATGTAGCTAGTTCATTAGTTCCATTTCTCAAGAGGCTATAAGAGGAACGTGACTCCTGGC
TGTGTATCAATGTTAACCAATACATCATTTACTCTAATTAATTTCGCCTAGCTTGCTATAATCCAAAGAAAACAGTCAGC
ATAATTGAAAAGGGTGGAGTGGAACTTTGTCACCATGCATGCAACCCTCAACAAACCTATATCCATCTCTCTCTATTCAA
TTTTCAAAAATCAAAATTCTCATCTGTATCCAAAGAAGAAACAAAAGAGAGTAGAACTCACAAGATTCTTGCATTCATCT
TCATAAAGATGAATGCTATCTCCCACCT
>c53202_g1
GTTTCCACCCAACCCCTTAATCAAGCCAAAGAATTGTTTTCGCTAGTTAAATCCTGGAACGGATAAGATTAGACAAAATA
TCACTTAAAAAAACCAAGTCTAAACAGCACCTATACACTAACGGGAAAGGTTATATTGTATAATACGGCATTATAAGTAA
GATATTTGAAGCATTATTTCAAACATGTATCCCACAAAATTGCATTCAAGAAAGACTAAACTGAAAACCTGACGAGAGAA
TTACAAAGAAAGATTAGGTTAGTCAACAAAAAATGGGAACACAATCTAGAAAGCAACTCATTGGCACAATTGAAAACAAG
GACAGTGTTGAATATGGAACTCATCACCAGATAAATCACGTCAAGGAAATGATAAGATGCAAAAGACTCACTAACTAACA
AAATGAACCATTCTTGGCGGGAAAAGGATCTGTTCTATTAGTTACAACGTTCATGCA
>c71571_g1
CGAGAATATACTGTAAAATTCCGATCTATTACTAAATGCTCAACATGAATATATCATAAAAACCCAGGTATAATGAATGC
AATGGGAAGAAGTTAGAACCTGTATTACAACAGTATCATGTAGAAAAGGGGATGGACTGATTACTACAACTTGGCAGATC
ACAACATTGGAAACAAAGTCTATAGAACAATGGAGGTAAGCATTTCTTCAACTTAAAACCATGTCATAGTAGAAGAGACC
AGGAGAAAAATGAACTTCTGATATGTACAGCATGCAGCCGCTATAAGTTGATTCTTTGCAACCTAAATTTTTGTGACTCA
CCCGCAGACTGAGCCACTAATGAATGCAAGTTTAAATCCATCACACTACACCATTAGTCTGATCTTCCCTCCAATAGACT
CCACTGCTACAGTTTTTTTGTACATGATATAATAAGAATTGCCAAATGAGACAATGGCAAATGCAACTTCACTGTTCGCA
ATATCTGGCTACATGTATGACTAATCAAATCAGAAGAACTTCAGTATGGAGTATTGAAGTTACTTGAATTTTTGCACCTC
ATCTTTCAATTGGCTAAATTTTGGAAGCCAGTCCAAACATTTGCGATAGCTTTCATCTTTCGAGAGTAAGTCTACGACAA
TGGAGGTTGTAGAGATATCTGGTGACAGATTTCTTTCCGACATCTTATGAAGAAGTTCAACAACCTTTTCCAAGTCATCA
TTTTGGCAGAAACCACGCATAAGGGTATTAAAAGTGACAAGGTTTGGAGCACAACCCTTGCCTTCCATTTCCAAAAACAA
ACTATTTGCCTTTTCGAGTTGTCCTTCTATACAGAGCCCATGAATCATCATGCTATATGTTACAACATTTGGTACCAGGC
CTTTTTCTGACATTTTGTGAAATAGATCCCAAGCAGTTTCAAGCTTCCGTGCCTTACAATACCCATTAATAAGTGAATTA
AAAATTTCCACACTAAGTTCACAGCTGCGGCTGTTTTCTAAGATATGAAATATATCTGTTGCCTCTGGTATGCAATCATT
TTTGCAAAGCCTGTCCAACAATATCTTATATGTAGATGAATTAGGTAGCACGTTCTGAGTTTGCATCTCAGAAAACAGCT
TCTGTGCATCCTGAACTCTTCCTAACTTAAACAGACCAGTTAGTAAGGCATTATAAGTTACTACTGTTGGCCTAACTCCT
TTGCAGATCATTTCCTCGTAAATATTGACAGCTTCATGTATCTTCCAATATTTGCAGTATCCACTGATCAACACATTGTA
GCTAACAGCATCAGGTTGACACCCTCTACTTGAAATTGAATGAAACAGCTCTCTCGCTTCATTAAGGCATCCAGCCAAAC
AGAAGCCATCTATCAAAGTGTTGTATGTAAATAAATCAGGACTAATGCCTCTTTGTATCATAAGCTTTAGCAAATCCCTG
CTATCATTTACATTTCCCCTTCTGCAAAGTGCCGCTATTAGCACATTGAACGTCACCAGATTAGGCTTGATACCACAATG
CACCATCTCATGCAACAACGCTTTGCCTGCTTCCCATTTTTTATTATAGTACAAACCATGAATCAGAGCACTATACACAA
TCACATCAGGAAGAATTTCTCTATCTTTCATTTCTACGAAAAGTTCTTTTGCCTCATCTATCCTGCCATCCTTACAAAGC
CTATCAATAATAATCCCATAAGTCACTACATTCGGCTTACAGTAAACACCAAATCCGCCATTCCCCTTAGCCATATCTTC
ATGTAACCTAAGTGCCACACTAGTCTTCCCAGCTCTGCACAAGCCACTAATCAAAGTACCACAAGTCATCACAGTAGGCT
GACACTGAAACTTGACCATTTTCTCCAACAACATCAATGCCTCATCAATCCTATCCTCCACACACAACCCTTTAATCAAA
CAAGTAAAAGTCACAGCACTTGGTCTATAACCCCTCCTAATCATACTTCCCAGAACCACCAAACCATCACAAACCCGTTT
CACATTACAAAAACAATTGAGCAAAATATTAAGCGTAATGAAATCAGGCAACAACCCAGAAGACGTTAACTTATTGCAAA
ATGAGAAAACATGAGAGTAATGCTTACTCTTGGCAAGTCCACCTAACAAACGATTGAATGATGCCATTCGAGGAAGAGGT
TGCATATGAATCATGTGGTCAAAATAGTGAACTGCTTCATTGAGAGTGAAATCACCTGACTTACAACTGGTTTGGAGGAA
ACTTTCAAGTGGGGTTTGGATTGGAACACTGGGAATTGGGTCTTTTGCTGAAGTTGTGGGAGTTGAAGAAGTGGGTTTAG
CTGCAACTTGGTTTGTTGATAAAGATGAAAGCTTGGTTGAATTTGAAGAAGTGGGTCTTTCTGTGTTTGAGAATAAAGAC
GAAAGCTTGCCTTTTGAAGCAGCACTTCTTGAAGAGCATGACATCTCGTAACAGAACACAAGCTGAACACCACCTTGTTT
CGTTTCTTTTTGATAAGTTGATACCACTTCAAACGGAAAATGGTTTGATGTCTAAATATTTAAAAATTAAAACTCATTTC
AATTAAAGTCTTATTTTTGTACTCGTTCCAATGATTCTTAAGAAAAATACATTATTACATGTGTTTAATTAAATCCACAC
AGT
>c24344_g1
GAGAAGAGCTCGTCTCTCTTCCTCAATGCATGATGATCCCAAACTGCTTGGAAGTCCATCACCAAGACAGAAACCGGTGT
GTACATACAAAGAGGCCACAAATAAAACAAGAAAATAGTGAACAACAGTGAGGTGCATGGTACGTTTGAATAAAGCAGAC
CTATTCATTATACAAAGTTTTCAAAATCTTGTGTGATGCAGTAGCTGCTTTT
>c91233_g1
AATAGTATAAACTGCAATCATCAAAGGAAACTCCGGACAATAAAAACATATAGAAGATAGCAAACACAGAGGTTATGTTT
TAGATCTAGTCATATATTTGCAGGTACCTAATGATATGATGTGCCCTTGATATCTATTAGATTTGATCATATATACCTAA
TGATTGGAAACCTCCTCAAATATGTGGGATTGAGAGTCAATAATGCTTGATCTGCAATCAAA
>c75453_g9
GACGGACTAGAGCTCTATTCCTAATCGCAACCAATCACCCGGTCAAAGACTTGGAACCCGGTTTGACTGTCAAACACAAA
AATAATAAATAGCATCTTAACCGCAACCAATCACCTAATTAAAGGCTTGGAACCCGGTTTGGCTATTTATCCAACAATCA
TAAAGATTTTCACAACATTAACCACAACAACACAAGATCACATTTATTATTCTCAACAACATAATATATATCGCATCATA
TTCTCAACAACATAATATATAGAAAACTTGTTTTTATCTTACCTATGAGCCGTTGGCGATCAAGCTCATATAATTTTTAA
AACAATTTAAAAGCATAATAATAAAACCAACATCATCATCATTATCATTATATAACCATAAAATCCTTAGGTTCAAAAGT
GAACCTTGGTGAGATTTACTCACCTAATAATCCTGCTGCGTTCTTCCGCAACACTAGAGTCAAGGAACCCAACAACTCAC
AAAACACCTAAAATTGTATAATTAAAACCCTTAGTAAAAAAAACAAGGAGTAAATGCTTGTGACACCT
>c29743_g1
CTCCCTCGCACCCGCTACGATGTCATCATCGACAAGGAGTCTCCTCGCCCTGGTCAGCAGACCTTCGAGAAGATGATTGC
TGGTCTCTACCTTGGCGAGCTCTTCCGTCTGGTCCTCGTCGACCTCCACGAGCAGCCATCTGTCAAGTTTTTCGAGGGCG
CTGACATCAGCCCGCTGAAGAAGCCCTACTCTCTCGACGCCTCTTTCCTCTCCGACATCGAGAACGACCCCTTCGAGAAC
TTG
>c66677_g2
TGACAACTGCAAATTCTTTTCACTGTTATGTTTTTTTTTTCCTGCTGGGTTTTCATTTGTTGATGATATTTTTTCACACT
TTATTTGGTCTTGATTGTGTTTTGTGCATTGTTTGTTTTCCCTTGCCATCACATTAGGGGAGATTTGGACAGTACTTTGT
TCGTATCTTCAGATATTCAAGCTAATTTTTGGCATTACTTTCTTACAGTTTGAAAAATTACTTAATGCTTGAGCATTTCT
GCTTGACAAAAAGGTAGATGAACTTCTTTGAATTGATTACAACTCCTTCACCTTCATTACACTCAACCTGTGATTTTCAT
AGCTGTATGGTTCTGGATATGGTGGATGGTAAGCCCATATAGTTCTCTTCCAAAGTAAAGGTCTACCATTTCAGATAAAT
TCGTGTATCTATTTTTCTTTTGTTCTATTAAGGCTGCATTGTGGCACTTAGTAAAAAGATCTTGAACAATGAAGACAAAC
CTGATTGCCCCTACAATTATATTATGCTTATGTTGTTTTTCATTAATAAATCTTCATCTTTTCAACTTATATGGGGGATG
ATTTTCGTTGTTATTGATATTTCACCATAACAACTGATATTACGGCTTGAGCTTTGACGCTTAGGCTTTTTGGCATTTAT
ATAAGATGTTTTTCTTTGTCACAGTTAGATATGCATCCTAATAACAATTTGATTAGTCCTGGATTTGGATTAAACCGCGA
AAGTGCGAAGAGTGGTTCTTGAATATATTACTGCTAATAGCAGTTGGGTCAAGCTATTCTTTGAAATTTTTTCATCTTAG
TTATTTTCATGAACATGTCTGAATTTTAGAGAATGGATCATTATTTATAACTCTAATCTTACTTTTCAACCAGTAGATAC
ATTCAACATACTTGAATAAGCCTAACCCAGTACATTGTCTTTAGTTACATTTCAATTGTGTAGAGACTGATATGGTGCAA
ATAAGTACAAAGCTGAGATGTTATCAATTTCAAATTAGTTAGATGATTGACAATTTCTTACCTATGAACATATATTAACT
TGAAATTACTTAGATAATTGACAATTCCCTGTAGTTTTAGTGACTATAATACACTATACACTATACACTATACTTTGAAT
GCCTGAAAGTTAAAAGCTTCTGTAAACAAAATATCTAAAATGACTGCAAAAATTCATAACTTGATTACTGAGTACCTGAT
CAGCATGAAAAATTTGAATATAGTGCAGGTTTCTTTTTGTAAATCTACCGATTAATATATATTCTACTGATCAATGTACT
GATCATTGAAAACCTTTGAACCTGCAGTTTCGGGCAGGACCTATGAACTACTACTGCTATAAATTTTTCCTTTTTTATTA
TTTTTATTATTTTTATTTAGGAGGTTTTATACTATAAAGTTGT
>c68071_g1
AGTGAATGAGCTAAAGCTTAAGGTATACATAAACTCTATGCATCATTTCTCTACTCATAATTAGATAGTGATAATCTTTT
GTCTTGCTTAAATTTTGAACGGTAATGCATACAGATATATTAGTATATCTAAACATTCTTCATATATATATATGATATTA
TGGAGTAACTCTTGCTTTTGTTATTGTGAAGTCAAGAAGCTATGTTGTGAAGAAGGTTGTGTAGTTTACTGAGAACCAAT
TTGTTAATAGTCAAGAAGCCATGTTATACTATACAGTACCTCTTATACATGCTAAATTTTAGAGTCATTCACGCTCATTT
CATTTCATGGGATTAATAATCATGCTGTTAATACTTCTGAGCTGGTAGATTTGGCAAGTTTGATTCTTGTGTCTAATGGA
TGGAAGGTTTGAAACATCTAAGTTGGTAGAAATATGGTAATGTATGCGCTTGTTTTCTAATAATATAGTGCTTCTCAGTT
TCAGTTATCTATCTAAGTTTTGTGTTTAACTCTTCTAGGGTCCCTTTTGAGGACATGGTTTAGAATTAGGCACTAAGCAG
TTCATTCAGGTGCATTATGTCCAAAACATTATGTCTGAAACTCCATTTCATTCTTATTGTGCTCAGGGAATTGGCTCTCT
TCTGGTGTGTCTACACAAGCTTGCTCATTCCTACCAGTCTCTTCACTTTCGTTATCTTTGTGTATCACTTCCATGAGGAA
AGGATCAGTAGAAGATCTTGCTTGAACCACATGAGATCCAGAGATCAACCATGCATGGTATATGATGTATACTACAGTAA
CTAGAAGATGATGGTGTATGGATGCATGATAAGATCCATGAGATAGCATACAAGTAGTATGATGGCATACTAGGTCATGG
CATCTAGATGTAAAATATATTTTTTTTAATACAAACACTCTTTCACACGGTAGAGAGTGAGTCATATGTTAATTTTACAC
ACACAAAACTGTGTGAATAGAAAGTTATTCACATTGACTGTTAATTTTATAAATCAATTAAGTTTATGAAAAATTGATGG
GACACACGTTAACAATTGACACAGATTTTTTAAACCGTGTGTAATGAGCATTAGCCCCCCCCCCCTCCGGGAAGCACTGA
TGTGCATTTCGTGAGTGTAATGGCTTTTTCACATTGAAATCTGTGTGAGAAAGACGTATTTCACACTGATTGAAATCCAT
GAGAAGATGTGTTTTTCTAGTAATGATAACAAATCCTTATATTAAAGTTGTGCTTAGAGTAAAGATCAAAACTTCTAATT
TGGTAGGGGTGGGCGTGGGAAGGGATAGTGCTAATCCCACGGCCCGTCCCGGGTATTGAAATCGAGACGGGACGGGCTTT
GTGTTTTTTAGATTTCATCCCACC
>c72141_g2
ATCCTTTCGCCCAAAAGAACAGTATTGTCTTACATGTCATCTTTGCGAAACACTGTAAATGTTTGTGGTGCACTACTTCG
TCTGTGGTCAAGATTGCATGACAACTAAATCAATTGGTGTTCATCAAAAATAGGTTCTACTCAACCAAATTACAATATCC
AGCCCACTGATCATAAGCTGGGGAAAATGGCGTAAATGCCAGCTACAACAGATGAAAGCCAAAATTCGATCATTCCCAAG
TACGACATAAT
>c74726_g2
CACCGGTGTGGATAGCTTCGTCTCGGTAACTTCAACGTTCCTGGGGCTTCAGCTTGTCGAGACGAGCTCTGAGGAGGGAG
AATCGAAGAGGAGAAGTTCTGGAATTTTCCGGCGAGGGCTCGGTGTTTTCCGGCCACCGGTGAAGGCAAGTGAGGTATGA
AACTTAATCTTCTCATCGAGCTCTACCTGTTTATATATTTGGAATTCATGTTTGGTTAAGTTTGGAAGAAGATGGATTTT
GGGCAGCCGACCGCCGTGTGTGTTGCCGTGCACGGCGGCGGCAGTGAAGGTGTTCTGACTATTTTCTGGTTTTGGATTTC
ATGCTGGAGTTGAATTGATGCTATTTAATGCTTAAATTTTTGGTTTGGTTAAGATTTGAAGAATTGGATGAAGTTGGATT
TTGGGCAATGTGTTTAGCTACTGTGTGCGGCGGTGGAAGCGGTGGTGATGGTTTGTGGTTATTGAATTATGGAATTTGTG
TCTATATTGAACTTGTATTGATGATATAAGACTTAAATTTCAGTTTTGTTAAGATTTGAAGGAAGGGAGCTTTTGGGCAG
TGTAGACCACCGTGTGTGGCTACTGTGCATAGCGGAGCTGGTAGTTGTTCTCGTAATTTTTCTGTTATCAGTTTTGGTGT
TGAACTTGATGTGGATGATTCGAAATGTTTGATGCCAGAATTGGAGAAGTTGGGTGAAAGAGGAGGTCATTTAGGAATTA
TGTTTTCTGTTGTTGTTAGAAAATTGAAGTAGAAATGTTCGCTGATGAGCATGCTAAATGGGGCAGCCATGATTGAAGTT
ATAGTACTATGACTGATTCATATGGTTATGTTGTTAAGAGAGAATAGTTGGAAGTAAAGTGAATAAGGAATGATGTATGA
TGGTTTTGGGTGTACAAAGTAATTTTG
>c75646_g1
GTGAGTTAAAGAATTGTTTCCCTATCTGTTTATTGAGTCTCATTAGATTATGCTTTCTTATCTGGCATAGTAGCATTGCA
TTTGTACTTTTGTAGTCATATGAATCCATCCTTTTGTGTATATACTTGGAGTTGGTGGGATGAATAGATCACTAACCCTG
TTCAGTAAGATTGGGAGGAAAGAAATTATTAGTTGTGTCAGCTGAAACTTAGAAACTTTGATAGAGTTCAAAGTGACACC
TGGGTCCAGATAAGTATATGCCTTCCTAGAAGGAAGACTTCGCTGGGAAATCATGGGACATATAATATGTCACTATGGGG
TCAGGACTGTTGCTTCTAGATTAAGCTCCTATAAGAATCTCACTAGCTGTCCAGCCACCTTATTTTTCTTATACAACTAA
ACAACCTTTATTTACTGCATTTTAATTACAGATGAACTATTTTTTTTGTTCACCTCTACTTTTTTTTCAATTCAGATTCT
TTAGACTATGCATATAGATTGATTATATGATAAAAGGCTAACATCATTGTTGAATTGTATCAACCATCCACGACTATTGC
TGCTAGTCCGCG
>c68413_g1
GGGATAGTGAAGCGTGGAAACAGGTATATCTATTACCTTATTGGTTTTTTAGTAAGATCACAGTGACTTGTTTTTTATGT
TGCATTCCTAATATTTTTTTCTATAGAATTTGTAGTATGTGCATAATATATGCTTGGTGTGCTAAAGTTGTAACATCTTG
AGAGTACTCATCTCCCCTTTTAGCCACATCGTAGAAAAGTTGATGAGACTATTTAGGGGATGGGATGGCTCATGGCTGTA
ATGTGAAGATAGAACAGACCATTCAAGGAGTGTTGTGCTGTAAAAACAACTGGTTGGTGATGGCAAGCTTACGTAAAAAA
TTTGGTTTAATCTGGACAAGGTTTGGGTCCTTCTACTACCTATATGCAATAAAGTTTTCTTTTCTTATCTAAATATTTGA
TGTTGAATCCAGAAAACAAATAGTTTCCCCTGATCTGAGTTTGAGAAGTTTCATTGTTAAGAGAGTAAACAGGATAGTGT
TTTTTACTAAGAGATAAGACAGACGAGAAATTGGACAAATTTATGAGAGATTGATGGATTTAAATAAAAAATGGGCTGGC
GCATAGGCCAATCTTGGTCCAAGCCTCTAGTTGGCCTACATCGGCACAGCCATAGTTCAACCGGCACATAGGTCCCAGAC
CTTTTGATGAGAGTGAGTTTTTGGCACGGACTGTAGCCATCATGTAATGCAGATGCTGATATATAGTTGATAAAAAACTC
AGCTTGGTTAGCTTTTTAATTTGGTAATGGCCTGTCTTTAGGCTTTGTCACACCCTTGGTCACACTTTCTGATTTTTATT
TTTAAACTTTTTTGACTCTTGTGCTGTTAATTAGGCGGAATTTTGTCTAGTTTTAGGAACACCGTAGTTAAACATTAAAA
CAATGATATGTTAGCATTGGTTAGTATGATGGTGAGTCTCTGTAAGTTACTGTACCCAACGAAAAAGAAGACAATATCAA
TCATAAGAAAAGAAACTCTACTATGTCAACTCAGCAAGCTAGGAAAAGGAAGGCTGGAAGGGCGATCTTCTTTGTCTCTT
AGAAGAAACAGAAGAGGGGTCAAATAATATTGTCTTCCGAAAGAATTGAATGTGAATTTGAGGCAGTTCTCTTCTTATCA
TGAGTGATTCTTTTGCCTTTGCTTTTGGATCCCTGGATACATGCAACTACTTTGTTGGGGTCACACAGGGAAAGGATTTG
AGACTCGCATTGAGAAGAAAACAGAAGAAATTGTATTGAAGTTGAAGAAAGTAGTTCAGGAAGGTTTCTTGAGTGGTTTT
TTGTTGTTGTTGCCTTTTGTTTTGTTTTCCTGGGCTGGTTCGGTCCGGTCCATAAAATTAGGTGGGACGTTGATCCAAGG
CAAGAGGAAGTGTAATAATGATTGGAGTCAGTACTATCCACCCCAACAGATC
>c25796_g1
GGTGTTCTTCTCGGTGCCCTTCTTGACCTCCTTACCTGTGGAGGTCAGGTAGTTCTGGAGCTGGTTGGGACCCCAGTTGC
TGTAAGGCTTGGCGACGTTGTTCTCCCAGTTCTTGGAGACGAGGTCGGACAGGTCCTTGCGGTCGGCAGGGGTAGGGTAG
GGCACGTTGTGGTCGGAGAGCCAGCGCTCAAGCTCAGTCTCATGCCACTTGTTGTAAGCGGCTTTGCCAGAGAGCCAGTC
TGCGGTGGCAGTCTGGGTCGCCAGAGCGACGGTGGCCAGGGTGGCCAGGGAGAATCTCATGATGAAGAGCAGTGCTGGGG
GAACGCGGCAA
>c55720_g1
TGCTTGCAACGTTCATTTTTATTCAGATTCTTGTGAAACTTGGTCACAAATTAGGAAAACTACTAATCATTAAGTGAACA
TAGTTCACAAATAAACAAGCTAAGGCACCAGGGATTTCATGAAGATTATATTATATAGGAATATATTGTCCAAAAAGAAA
ATTAAGAACACTCCACACTAGCAAAGAGCAATAATCTGTAGGCATGTTATATCGGCAGAGAAGACATAATGACTCGCTCT
CAGCCAACTCCCTTTGCCCTTGCTGCCAAAAACATGTGAGCAAGGGAGCAACACATCTTAGTCCGAAACTCTTGGTAGCA
AACACTATTACAACTCGATCTCAAGGTCTCACCCTCTTCAGCAGCGTCATCGTCGTCGACTCACTCACCGGCACCATTAC
TCTTTCTGATGTTGATTACCATGCCCATCATCAACTCCCTCGCATAAACGTTGGTAAGATAACTCTTCCAACCGATCAAA
TTCTGTCGTCTTGAAATAGAAACTTCCGAGACAAATAATACTCTCTCCAATATTAGTACATCCATATATAGTCCCAAATC
TCTAATGCTACTCGATACTCTCTTTTCTCTGGGGTCATCACTCATCGCTACCTTGTTGGATATCGCTCTTTGTCGACGTT
CCTGACGATTTTCTATATCAAATATGTTTGCACTTGGCTGTGAAAATGAATCACTAGGAGATCAAAATCTTCATCATTGT
TTTCTATACGGTCTACCATAAATAAGTGTGTGTGTGTATGCAATAATGTGACTGAGCTTTTTAGAGTTGGAAGTTGCATA
GCTTTCAATCTTAATTTGTCTGTTTAAATTAAGCAGAATTTGCCCAAACTTTCCAAGTTCCAACCACAAAACATCACTAA
TTG
>c61357_g1
TTTCCGAGCTGCCAGCTCCACCATATTTGAAAACTTAGTATAAGGCCTCATACGATCGTGAGTGATCACTTGCAAATGAA
GAAGGCATAAGAGTCTAACTTAGTATAAGGCCTGAAAATTCAAATGTTGAAAATGGAAGCATCAGAAAACACTCTTCAAA
CAGACAAACACATTGGAGGGCAGAAGATGAGAGATGACTAGAGTTCCAAAGCTGAATTTGGGAAGTGCACGAAACAGCCT
GAATTAGCATGCTCAGTAAAACTATCTCTTAAAATCAAAAACTTGACATAACATATTCCCATTCTCTGATGAATCTTGAA
CTTGAACATCATTATATCTAACTCAACACAGTATATAAGTTTTTTCTACAAAAAGATAAATAGCCGTTCCTGTAGTGATA
GTCATTTCAATGGTGACTGATTCTTGTTGCGTACAGAGAAAACTAACAGTACACCTTTATCTACCGAGTTCAAGAATGAG
TTAACCCACTAATTCTAGGTTTC
>c45463_g1
GAATCAGTCCACCCCATAATAGGTGTCATTCATCTAAATAAGAGAGAATTTTGTTTCTGGTTTGATGCTATTAGGATTAA
TTGTGCTCTAGATCTCTTCATGGGTGTAAGGTTTCTCAATCTAAGGCATGGGTGATTGTAATTCTGGAGTTCGCTTCCAG
ATTCATCATTCTTTTTAATTGTTTTGGTTTTCTGGGTGGAGCTTCGTCAATCTATGGGTGATGGGTCATTGTATATGAGT
TTCTAGACTCCGGAGTTTGATTCGTGACACGACCCACCCCAAATTTCA
>c79989_g3
AGAGGAAGTGTGGAGCACCTCTTTGTGTACCTATTTATGTAGCTTTGGGGCGCTTTTGCACTTCTTTTCCTCTGTGTTTA
ATTTCTTTTTTTCGTTTGTGTTGTTTGGAGACCGGCTTGACGTCTTTAATCTCAAGCGCTTCTAGGGAGGCAACCCTAGG
TAATTTGATCTTTTGAGTTTCATCTTGTAGGTAACAAGGTTATCTGACCATCATTG
>c97121_g1
GCGCTACCGAGACACCTGCTACCACTGAGGTTCTCCCTTTGACCGAAACTACCAACCAAGCCACTACTGAGTCCAACGAG
GCTAAGCCACAAAGCACTCGCCCACCCCGTGAGCGTCGCGAGCGTGGTCCACCAGCTGATGGAATTCCATCCAAGAACAA
GGTCATGGTTGCTAACCTTCCATATGATCTCCACGAGGATAAGC
>c35622_g1
CGGAGTTGATTTGAGCTAGCGGGCACACTTTAACATAGTTGTGCCATATATATATAATAACAATACGAAACACGTATGCA
AATGACCTTTCTCCACTTAATTTTTGATTAGTCAGTCCACATGTCAAAAACAAGAGAGCCTACACGTCCTATACCGTGTA
CTTTACCAGCCAGGGGTGACTCTAGATGCCTTGAATATATGATCTAACAAGCAGTAATATCTCAACTCATACTTGTTAGT
GATGTTGCTTAACCTCGATCACCAAGCCGAACAAAACTTTTTAGCCCACATGACAAGTAGTAATCACCAAAGTCGCAAAG
>c77299_g1
GTCCACTCTCTTTCTCTGAAACCACTTCCTCTCTTGAACACCCAAAAAGCCTCACTCTTTGTCTCTCCTCTCCTCTATGA
TCTAATCCCCTGTTTTTCTTCTCTCAGAGGAAGAAGTATGCAGGGATTTGCGGAGAGAGGTAATTCTGGGGACTTGGGGC
AGCTCCAGTCCACCATGCACGCCATTGAGCTCGCCTGTACTTCTATTCAGATGCAGATGAATTTAGGTGCTGCTGAAGCT
ACTATTTTGTCACTCTCCCAGGCTCCTCAACCATACCAGACATGTAAATTCATTCTTGAGAACTCTCAGATGGCAAATGC
AAGGTTTCAGGCTGCAGCTGCAATTCGTGATGCAGCTATTAGAGAATGGGGTTTTCTTAGCTCAGATGAAAAGAGAAGCA
TGATTAGTTTTTGTCTTTGTTTTGTTATGCAACATGCGCATTCACCTGAGGGTTATGTCCAAGCAAAAGTGTCCTCTGTG
GCTGCTCAATTGTTGAAAAGGGGTTGGCTTGATTTCTCAGCTGCTGAGAAGGATGAATTTTTCTATCAGGTAAACCAGGC
TGTTTATGGCATTCACGGTGTAGATGTGCAGTTTGCTGGAGTTAATTTCCTGGAATCTCTGGTGTCCGAATTTTCTCCAT
CTACTTCTAGTGTGATGGGTCTACCTAGAGAGTTTCATGAGCATTGCAGGAAATCATTAGAGGTAGACCACTTGAAGACT
TTCTATTGCTGGGCACGAGATGCTGCATTAAGTGTTACAAATAGAATAGTTGAGTCTGACTCTGCGGTACCAGAGGTTAA
AGTCTGTACTTCTGCACTGCGTCTCATGCTTCAAATCCTGAACTGGGAGTTCAGTCCAATTGCAGTCCCTCTTGGAGTTC
GGATGGGTACTGATTCACCTAAGAGATCTGAGTGTAATCTAGTGCAGCCTGGACCTGCTTGGCGTGAAGTTTTGGTTACT
AGTGGTCATATAGGTTGGCTCCTGAACTTATATGCAGCACTGAGACAGAAGTTTTCTTGTGAAGGTTATTGGCTCGATTG
CCCTGTTGCCGTCTCTGCTAGAAAGTTAGTAGTACAGTTCTGCTCCTTAACAGGAACCATATTTTCATCTGTACAAATGC
ATGAACACCATCTGCTCCAACTGCTTTCCGGAGTAATACAGTGGATTGATCCTCCTGATGCTGTTTCTAGAGCGATTGAA
TGTGGAAAAAGTGAAAGCGAGATGCTTGATGGTTGTCGTGCTTTATTGTCAATTGCAACTGTTACAACTCCGTCAACATT
TGACCAACTCTTAAAATCAACAAGGTCTTATGGCACTCTTACCTTGTTATGCATATTGATGTCTGAAGTTGTCAAGAACC
TAATGACCAACAACTCTGAAGAAGAGACTTGGAGCTGGGAGGCACGCGATATATTACTAGATACTTGGACTGCACTCCTT
GTGCCAGTAAATAGCGACGGTGGAAATGCATCCCTTCCACCTGAAGGGAAAAATGCTACAGCCAGTTTATTTGCCTTGAT
TGTACAGGCTGAACTGAAAGCTGCTTCTGCATCAGCATTTAAAGATGATGACTCTGACTACCTTCAGGCCTCTATTTCTG
CCTTGGATGAGAGGCTAGGCTCCTATGCTCTAATTGGTAGAACAGCAATTGAGGTCACAGTACCTTTTCTCATAAGACTA
TTTTCGGAGCGTTTTGAACGGCTTAATCAGGGCAGGGGCATTATTGATCCTACTGAAACTTTAGAGGAACTTTACTCCTT
GCTACTTATCACTGGGCACGTAATCGCTGATGAAGGGGAGGGAGAAACACCTCTGATTCCAAATGCTATACGATTTCATC
TTCCACACAATCTGGAAGCAGACACGCATCCTATTGTCATCCTTTGTGGCTCAATCATAAGGTTTGCCGAGGAAAGTTTA
AAACCAGAAATGAGAGCATCAGTTTTCAGTCCCAGACTCATGGAGGCTGTCATATGGTTCCTTGCTAGATGGTCTTGTAC
TTACCTAATGTCTCCTGAAGAAAGTCGAGACTCTACAACCGTCTTGCTAAAGTTTTTCGGACAACAGGGTCAAGGAAAAT
TGGTGCTAGACATAATTGTTCGCATATCCTTGACAGCGCTGGTGTCATATCCTGGAGAAAAGTGTCTGCAGGTGCGTGTT
ACAAAACCTAGTTGATTGTGGCTGTTTGCAGTTTTTCAAGAACTACGACCATTCTTGTGTTCCTTCATTCCAAAGTGTAT
TGCACACATATTAAGAGAGGTTAACAAGGCGCTTACTTGTTTCCAGCTACTTCACACGCTTGTTCAGCGAAAACATATTT
GCATTCATCTTGTTGCTTTGGATTCATGGCGTGACCTTTCAAATGCTTTTGCTAATGAAAAAACTTTGTTCTTGCTAAAT
ACAGCTCATCAGCGTTCCCTTGCTCAAACACTAGTTCGGTCAGCTTCTGGTCTGAGAAATTTGGAGGCATCAAACCAGTA
CGTTAGGGATCTCATGGGACATATGGCAACATATCTAGTTGAAATCACAAGCAAAAACGACTTCAAAAACGTTGCTCAAC
AACCAGATATCATCCTGCCGGTCAGTTGCTTGTTGGAAAGGCTTCGTGGGGCTGCCAGTGCCTCAGAACCTCGTTTGCAG
AAAGCAATTTATGAGCTGGGGTTCTCTGCAATGAATCCTGTTCTGGTTCTTCTTGAGGTTTACAAACATGAGTCTGCAGT
TGTATATCTGCTACTCAAGTTTGTAGTTGATTGGGTGGATGGACAAATAAGCTATCTAGAGGCTCAGGAAACTGCTGTTG
TTGTCAATTTCTGCATGAGTTTGCTTCGTCTTTATTCAGCAAACAATATTGGCAAGATATCAATAAGTTTATCAAGCAGC
TTAAGCACTGAAGCAAAGACTGAGAAGTACAAGGATTTGCGTGCTCTACTCCAGCTCCTTTCAAGCCTTTGTTCCAAAGA
TTTGGTTGATTTTTCATCAGATTCCACTGAGACGGAGAGCACGAACATATCTCAGGTCGTTTACTTCGGTCTTCATATAG
TTACTCCTCTAATATCATTGGAGCTGCTGAAATACCCCAAGTTTTGTTTTGATTACTTCTCATTGATCTCCCATATGTTG
GAGGTCTATCCTGAAACAGTTGCACAACTAAGCAGTGAAGCCTTTTCTCATGTAATAGGAACCCTTGATTTTGGTCTTCA
ACATCAGGATGCCGAAGTTGTTGATATGTGTCTCAGAGCTTTAAGAGCTCTTGCTTCTTATCACCATAAGGAAACAAGTG
CTGGCAAAGTAGGCTTGGGCTCACATGCTGCAGGCCTCAAGGATCCTGGTGGAAATTTTCAGGAAGGCATTTTGAGCCAG
TTCCTTCGCTCAGTACTGCAATTACTACTTTTTGGGGATTACAGTCCTGACCTGGTCAGCAGTGCAGCAGATGCTCTTCT
TCCGTTGATACTTTGTGAGCAAAGCCTATACCAGAAATTAGGTAATGAGTTGATAGAGAGGCAGGCAAATGAAACATTGA
AATCAAGACTATCAAATGCGTTGCGGACTCTCACAAGTGCAAATCAGCTTTCATCTACCATTGATCGTAAAAACTGTCAA
ATATTCAGGAAAAATCTTAGTAACTTCTTGGTTGATGTTCGAGGTTTTCTGCGAACAATGTGATATGTCATGTATATAAA
GTAATGAACTCTGTATAATATGAGGGAGAACAGATTCTTTTCATTATTTTCTACGATTGGCGGAACAATTTTTTGACAGA
ATTCCCAGATTGTGAATATTTGTCTGGGAAGAAAGCTCAACCCTACATGAAAAATAGCTGCAAACCCTCTCAATCGTTTC
AGGTTTTGTGTTCATCAATTTCATTACACCTATTTTTGTACTGGTTTTCTTCTTTGG
>c66717_g3
AAAGCTAAACAAATATTTAAAGTAAATACACAACACACACACACACATGATAATCATATAATATTTTTAACTAAAGAAAA
CGATACCACAAAATAAGAAAAGAATAAGTATTTAACCATGAAACTAGAACTTGAATACACTAAACACAAGCATCGAAACT
AGGTAAGGGCATCACAAAAACACTCTACACATGACTCACCCAAAATCACAACACGTTATCTTATCAATAACAGCTTCCAA
CACCCCTACATAATCAAAAAGCAACAGAATGAAACAACTAAACAGCAAAAACAAAACCAAAAACAGGATTATAAACATAA
TAAAGTTTTTTTCAATATGAAATTGTGAATGGAAGTCATAATGTATTAGCAGAGAGTTCATGTTCAGATAGGAAAAAAAA
TTTGGGTGACACAGTAAGAGTACAGTGAGTATACCGGAGTTATA
>c76469_g2
TGAATTATATATAAGAAGTATAAGAAAAGAAATAACTGACTTGATTTTCCGGTTGAGGCATGCATAAAGTACTTGACTAA
AAACTGATTTCGCCCTTATCCTTATACTTGTAGTTCGATAGGCGTCCGCGGATGATAGTGATAGTCTTCACCAACTTCAT
GATCTTGAGGAGATGTGCTTATGGGTTTGGGGGTGAACCATCATGTCCGTTCACTATTTCTTCAAAAAAACACACTAATT
CCTAAAGACACCTAGTCACGAAAGTGAAGCTTGAAGATTTCTCATCTCTTTGGAAAACTCGAAAGGCTGCTTCCTAACAG
CCGAAGATGACGACTTGGGGAAAAAATGACTCCTAGGTATTAAGATCTTCTTGAACACGAATGCACATGATCTTATAATG
TTACAGGGGCAAAATGACAACTTCGTGGTATCAAGCTCATCTCGTCTGCGTTCGGGTCTGTTGGGGTCGCTCTCCATCAC
CTACCAGGCATCCGTGGACCCCACATAATATAAACAGACCAAGCTCCATATAAGAACAATCTCTTACCTCAAGGGGTTTA
GAGAACCGGGGCAAGTGTTTCGGTAACACAATTGCACTCACATGAACGCTTTATTATTTAAGGATCAAGAGAGAGAGAGA
GATCTCAATCTAGCTCCACAAAAACAGCTCAATTCTCCATCATGCTAGAATAGCGAGAGATAACACACTACATAGTTCAA
GTCCTCAGCACTCAGGAAAGTTCCATTTAATGCCACATTTACAAAATATTGTTCCAACCATCTTATTACATTAATGTTCA
CAGTACACAAATCTTTTAGAACAATATATGAGAGGAAAGACTCAGAATTTTAGCTCCAAAGTAAATGATTTTTAACTGAG
ACTCTGCCATTTTTCTCTTTCAAATTGTCTTCCTTGTAATCGAGAGTCCATTTCTCAAATGTACAGTCAACAAAATCATA
ATAACCACCATGTACAGATAGAATGCCTTTCTTCACCTTTTCTTCTATCCAAGGGTAAGTGAGTAGATTTAATAACGAAC
GGTTAACTGATTCCTTCTCACAGTGTTTGCATTGCTGGTCAAAGCTGAGATTGGAGGCAGCAATCTTTGTCCACAACCTT
GCATCCTTTGCATTGACAACCCAACTTTGGACAAAGTTACTTTTGTCTACTTCATCATTCATACTCATAAGAGCACGAAT
GCCTCCACAGCAGCTATGACCAACAACCAATATGTTTTTGACTTCAAGAGAATTTACAGAAAATTCCAGTGCAGCATTTG
TTTCTGAGGGTCCACTCTCAAAGGGTGGAACCAAATTTGCAATGTTGCGAACCATAAACGCTTCTCCTGGCTGGAATCCC
AGAATTGTTGAGGGACAGACCCTAGAGTCTGCACAACCAATCACCAAGAACTTTGGTGATTGACCCTTGGCAAGATTTTG
ATAGTGTTCCAAGTTTTCCAAATATTTCTGCCTTTTGAAGCTAAGAAACCGATGTTTCATATCTTCAAACAAATCGCTCC
CATCCTCAGTTTCCACTACTCTCTCCAGTTTGTCGCTTTTCAGTTGTTGAGTCAGGCCTAAGGACTCTCTGGAAGCCTTT
ATGGTCAAACCCGAATAACTGGTGCATATAGAACAAAAAAAAAAATAACATTTCAACACTCAACCATTATGTTTGACATT
TCAGGTTAAGTGGATCAGTTTGAGGCGATTTGAACATAAATAGAGACAGGCTTATCTCTTAGGATCAATCCGAAGGTTGC
ATGTAGTCTGTAACCTTATACTGTAAACATGTCCTATATACAAACCATGAGACGAAGAAAATCAGAATTTTGTGACAAGT
AAATATAAGACCTCTATTTAATCCCATCATATATCATATTATATTGATCTCACTGGCAGTCCATGAATTTGCAGCTGACT
ATCTACTCCTCAATCTGAGTCAGAAGTATCAGAGTACACGACGACATCTGAATTGAAAAGCAGAAAGCAAATCAAGCAAA
GCAGCAACTTACTTGGAACCACGGAATAACCTGAAACGGGTGTGCTGAGATTGGAGCTTAGAACCACGGATTGTGGATGA
GACAGAGTACGAGTCTTTTGAAAGGGAGGAGGTCGGGGCCAGAAGTGCCATG
>c70070_g1
GGCCATGCTGGTGAAGTTTGGTTAGCATACTGCTTTTCCTATTTAACTCTCATTATTATCTGGCTATCAAGTTTTGCGAT
GCAGAAAACAGTTTTACAGATATAGAGTATGATTATAAGTCTCTTAACTCGGGATTAGACAATTAAGAGATTCCAAACAA
CATCTTATTGTGCTATCAGCTGGGAAACCACTATAACTTACAGTAGGGAAGATATTAAGTCTAGGAAGTGATAATAGGGA
AACTCTATGCTCTAGTTTTTGAATAATACCATAAGAAACTTCATATAAAGACTCGAACATAGCTAATCTGTTAAGTTTGC
AGCTTCCCTAATATCCCGGCCCAACAATACATTGACACATATCAAATCCTATCCATCCAGAATACTTCAATTCTCACATT
TACAAGACTATTATTTTGAAAGAACTTAAAAGGCAACTAAATCATTGTAACTAAAGAAATATAATCGTAAATTACTAGCA
TCCTTGCAAGGTGGTTAACTCACTTGGACGGTACACAAATGAGCATAAGGTTTGTTTTGCCCAACTGCATAAATTAAAAG
AAAGGGAAGACTCTTTTTTAGTCTTGGGGAGAAGGGGATCAGAACTGGGAATATCGACAAAATTGAGCGAACTGGGATAA
ACTAAGCAAATGTGAAATGCTTAAAGGGACTAAATGTGAAGGCGAAGCTATTAATAAGTCCAAAAGAAAATACTTGTTAG
AAGACTGTTGTTTCAAGTCAGTTTTGGAGATTGCTGACCAATGTTGTCAACTAAATTAATTTTTCAAATTCAAATAACTT
TTTCTTCCATTCTGTTATTGTAGGTTTGGAGCTAATGTCATGGAAGTTGTTGCTGCTTGGACCAAAACATTATGCATTGA
TGTTTCTCAAGGTCGCATGCCAAATCATGTTGATAATAACAAGTTTGAATATGTTGAGCAAGGTCACAAGTTCCTTTCAG
GTTGGAGTGTACTTGACATTGGGACTGGCAACGGATTGCTGCTTCAAGAACTTTCCAAGCAGGGGTTTTCTGATTTAACA
GGAACTGATTATAGTGAAGGGGCAATTGACCTTGCTCGAAACCTTGCTAACCGTGATGGATTACCGAATATTAATTTCTT
GGTTGATGATATTCTAGAGACAAAGTTGGAACGCCAGTTTCAACTTGTCGTAGACAAAGGAACCTTAGATGCCGTCGGAT
TGCATCCAGACGGTGCCATCAAAAGGTTAGTATATTGGGATTCAGTTTCAAGATTGATGGCTCCTGGTGGAATATTGGTG
ATCACATCATGTAACAACACAAAAGATGAATTAGTGCAAGAAGTGGAAAATTTCAATCAACGGACTGATGTGACCCAGGA
TCAAGAAGGATGCAAAGATACTGCTCCTCTGCTTCAATACCTTAGTCATGTTCGCACATATCCAACATTCATGTTTGGTG
GATCTGTAGGATCACGGGTTGCCACTGTGGCGTTTATTCGGAATTGAGTCATTGCAAGTTGTAGTTAAGTGATCTAAGAC
AGTGGGATGCATTTCTGTTTGCATGTGGTTAAACTGAAACATACTTTCAGTTACTTTTAGATTGAAAAAGGGTAAAAAAA
>c64815_g1
GGATATGAGGCGTGCATTATCAGCTTGCGAACGTCTTATTCTCCTCGAAGCAGATTCGAAGGAATTGAGAGATTATAGTA
TTCTTCTCTACCATTGTGGATTTTATGAGCAATCACTTGAATTTTTAAAGTTGTATCAGGACACAAAGACTCGCCCACAA
CTTAGACGATCATCTAATTCATCAACCGATCTAGAGGAAGATGCTGTAGAGAAGTTGATGATACGCCTTAAACTAATTTT
GATGGAGGATGGTTGGAGCAGACCTTCATATGTAAGAAACTTCCTCGGCAACAGCTCTGATCCATGGTAGTGCTGGATGA
AATCATTGCAGATAGGTGCAACCTCTAATCTGTGTGGTACATTTTAACTGGAAAAGAGATATTATCACACTGCAAGCCAG
ACAAGTTTGTCAGCTTTCCAATGACAAGATAAACTTAGCCCATGGTGTTTGGACTTGTACCAGATTGTGCATTTGCTTAG
ATGAAAAAAAGGTGGTTTTAATATAATAGAGTAGTCCGCACAATCATCAGCAAACTCGGAGTGTTGAAAGAATCAATCAG
CAAATGTACAGTGTTGTTGGAGCTCAAACGATTTGTCTTTTATCCTTGCTCAGTACCTTCAAATTTCATACTCCATCATA
GTTACATGTATAATTTATGCAATTCCATGTATATAAATTGCTATTGTAAGTCTGATTTGAATAATTAGAAGCTATCATTT
TTCTGCTTTAGAAGCTTTCTATCAAG
>c97111_g1
AGCCTTTTCCCAGGCCTCTTTGCCTCTAGCTTCTTGGCTCTATTCCATTCACCACTCTTCACCTTTATCTTTCTATATCC
CGACATTGATCACTTATCCCATCTACTTGACTATGACCTATACGAGAGAAGAGATTGAGTCATCTTGTTAATTGCCTAAT
TTCCTTTGCCAAGCACCGTGTTTTTCATAGAGGAGATGCTTAATAAATGTTTGACAGGTGATTCAATGAATAAAT
>c29440_g1
AGGAAGATGAACAGGCACTTGATTAACTGACTGATTCCACCACTTCATTCTCCGACTCATACTCCAATTCTTAATCCAAC
AAGTCAATTGTAAACTCACCGGAGCCTTGATGACACATGCACTCCGTTCAAACATGCCCAATTTTACAGGTTTCTTTTGA
TCTACTAGATCAAACTGTATGAGCACAGAAACATATATTAAGTACATGATACAAGAGATTTGCAAAGGCAAGTGTGAGCG
TAGGAAGATGAGCAGGCGGTTGGTAGTTGAACTTGGTTCGTCCTTGCATACGGGTGATAACATATTCATTCCTT
>c35313_g1
AATTGTATTAACAGTCTTGTCCTGCATCAACACGAGATTTTTATGAAATAACAATAACTAGTTCACTGCAGAGGCAGAAG
TATAAAATAACGATGATGATGATTTTTGGTTTAAAAGTTAAAACTGATGCATGTTTTTTGAGGATATAATGATGATATCA
TGCGGTGAGGTTAAGAAACTCTAAGTTCACCCCTATAGAAGATATATGTCAATGAAGAACGTAGAACCAAAGTGAAACAA
TGTACTAGAGGAGATGAGTGAAGTCATACTACGACTAATATAGTTAATATCTGATATGCAACAATATCATGACAGCGTTA
ACCATCTAATTCTCTTGAAAATAAGGACCAACCAGTGTTCGTAGGGAGCCCAGGA
>c56225_g1
GCTCTCTCTCTCTCTCTCTCTCAGGTCCCAACATTTATACTAGTAGCTTCATATCTACCGCCACAATAATACTCAAGTGT
AGCTCTCCCATGTCCCAACTTTTCCTTCCAAGTTATAAGCTTGGTCTTTACCTTATTCTCTCTCACTTTCTATCCCTTTG
TGCTTTACCACTAGTACATTATATCTACAACTCTTGGGGTTCTTGCTTTGGTTTGCTTCAGAAGCGAGGAAAGTCAGGAA
ACTGTGTGCTAGCAGCAGTAATGGAAGATGGTGGAAGGAATCATGGATATAAGAAAGGTCTATGGACTGCAGAGGAGGAC
AGAACTCTAACCGAGTATATCGAAGTCCATGGAAAAGGCAAGTGGAATCGAGTCACCAAAGTTACAGGATTGAAGAGGTG
CGGGAAAAGCTGCAGATTGAGGTGGATGAACTATCTGAGCCCCACCGTGAAGCGTGGTGACTTCTCTGAGGAAGAAAACG
ATCTCATCATTCGCCTCCATAACCTCCTCGGAAACAGGTGGTCTCTGATAGCCGGACGGGTTCCGGGAAGAACCGACAAC
CAAGTAAAGAACCACTGGAATTCACATTTGAGTAAGAAGCACGGTGTAAAAAGCAAAGCCAAGAGTAGAAGTAGAAGTCA
TAGCAGTAGTAGTAGTACTACTACTCCCTCAGACCAACAAGCAAGTCCAAAAGAAAAGTTCAACTCTGCAGAGCTACAGC
AGCAGCCACTACCTGATGATTCGAATGGCGGTGGTTATGGTGAAGCAGCAGCACAGGGTGGCCATGGATGTGATGATGAT
CATGAGCAGGAGATGATGATGATCAGCAGAGATAGTGATGTTGAGTTCAGTGGGATGTGGGAGACGATGATGATGGGTAG
CAATAACGATTATGATCACCAGGGCTCGTTTTGGTTTTACAATAATAAAGAGGATGACCTTAATCTCTCCAACCCTAATT
ATTTTATGGACCCTAGTTTAGATCATCACCATCTTCATGATTATTCGTTTGAATTTCTTGAGGACATCGGCTTCTAGATT
CACGACTTTGTATTAGTATTCATAAATAATTTCCATGTTTAATAATTTCATTAAGCAAGGATATGCGGAAACCGTTTACA
GATCGATGTAATTACATAACTTTCCCCATAAATATATCGTATCAAACTGCTTGACAATAGATACACACTAGCTAACTCGA
TCAATGGACTAGTTTACCTAAACCTAGAAACCACGAGTTGGATTTCTATGTATG
>c60787_g4
CTCACACTTATTATATGAGTAATACCCAGACCCACTATTTATTCAACTCACTGATAACCACCCATCATCAAACCAAAAAA
AGGTTTAAACTTTAACCATCAAAAACAGAAAAGGTCCAAACTTTAAACAACCCAAATTTCATACTAGTCATTGAAAATAT
TCAGCGTCTCCTACATAAGCAGAAAACAACAGCATTAAACGATTGAAAAGGAAAAATCAGTTGCAAAATGAAAAAACACA
ACCATTTAGTATTCTCCTCCTCTGTAGTACGATTTCAAGAATCATATTCTTTTATACTCAGAGGGCACTGATGTTTACAA
ACTCAAAAGGAATTGGTTATTTAGCAACACAGATGCAAAA
>c63581_g2
GGAACTCAACTATAATATCATGAGGTTTCTCTTTCTGATTGTGAAACTTTTGTCTCCCTACTTATAATTTGGAACAAGAG
GTTCTGTATTTACATTCAAAATAGCATGTTAGAAATGAATCAAATGATTAGGTACCATGATGGGAGCAGACAATGAGCCA
GACCATTCCTACTAACCACCGCGTTGTTTTCACCAATTATTTGATTGTACCAGAAAGATTGATCTATCCTCAACA
>c21617_g1
GCACCTGAAAATTTCATAGAAATAGCATTAACTAACATTGTTTCCAATGTGACCAATAAGCCAGAGCTATATTAAACCCA
CAATATAAAGATTTTTAAGCAAATTAAGTTCGAAATACACAACCCTCCCCTCAGTTCCTTTTCCTCTATAGATTTCCATA
GCAACAGTCACTAAAATGCACAACTTTGATGGATTAGAATCACAAGCTATGACAATTCAAATATTAAAAAGCACATGGAA
TTCTTCAAAT
>c111440_g1
CGTCGTGGTAGTTTTGGCAGCTCTTCAAGCCGAGGCGGTGGGTTTGGTGATTCAGGGTTTGGTCGTTCAGGTGGTGGATT
TGGCCGTTCTGGTGGTGGAGGATTTGGCCGTTCCAGTGGTGGTGGCTTCGGTGATTCTGGGTTTGGCCGTTCAGGTGGTG
GTGGTTTCGGAGACTCAGGATTTGGTCGCTCAGGTGGTGGCGGTTACGGTGATTCAGGATTTGGTAGTTCCGGCGGTGGC
TCAGGCCGTTCTGGTTTTGGCCGGTCAGGTGGATTTGGAGATTCTGGCTCAGGTAGGTTTGGTGGGGGATTTGGTAACTC
TGGCTCAGGCAGTTTTGGCAACTTTGGCGGCAACAATTCTGGACAATCCGGTGGGTTTGGCTCCTCTTAGATTGGCAGCT
TCTATACTAGGGCAAAAGTAACTACAGTTTTTTATCTATGCTATGGGTGCCTGCTACAAATTTAGATGGACGGTTTTCAG
ATATTGTCCACCACCACAGAAGGGAATTCCTGACCAATTGTTTGTTTTCCGGAATCACTACAAGACTGGATATCTAGTGC
AAATAGCATATGCTTATCGTTATTATGGGTGAAGGGAATATGAAGGCAGCAGAAAATAATCACGAGTCTTATTTTGTTTT
TCTTAGTTATTCCTCCTGCAGGCATTCATGTTTGCAGGAGGACTTTAGTTTCTGGTGCTCGATCTAGCTCATACCTGTAA
AATATGGCAGAGGATCTTCTGCAG
>c69863_g1
TTTAGGCCGTGTTCTTGGTGTTTTACGGCCACCGTCGAAGGCAAGCGAGGTATCAATCTTCATCTACTCGTTAAGCTCTT
CCTTGCTGTGTACTTGAATGCGATTTTGGATTGTGTTTTGGAGATTTTGGGTTTAGGCAGTCGATGACCACCATGTGTGG
CCACCGTGTACGGCGGCGGCTGCAGTTTTGGGAGTGGGTTTCCGGCTTTCTTAATATATTGAATTGGTAGGTGTGATTAC
AGGTGCTTGAATTCAAATTTGGTTGAGTTTTGGAGAAAGTTGGGTTTTTGGCAGAATGATTGATGTGTGGTGGCTGCTAT
GTTCGATGACGGAAGGGGTGGCAGTAATTGTAGTTATGATTCTGGGTTTGGGTTCCTATATTGAGCTTGTATATGTTATT
TGAAGTTCTGGATATCTGAAATTTGTGGGTGTTTGGTGATGGGGGATCTAGATGTTCTTGTTTGGTTCTGTGTTACGTTA
TTAGTGGTGGTGGTTTCCATGTTTTTGGATTAAGTTCCACTACAGGGAAGCTACAAACTAGGAAATTGATGTTATGTATG
ATTAAAGTACATAAAGGGTGAAGTTAGGTGATATTTGGATTTATGTCGAGTATTATGTGAAATTGGGAAGAGCAAATGTG
GTTGTTGTGAAAATGAGATTGAGAAGGATGCATATGTTTATGGATTTTGAAAGACGAGAGGAGGATAGTCCAAGTTGAAG
TGTGTTGCTGGGGAGTGGGAAACAATAAGGGATTTCACTATAAACTGTTAATTTTGGTTATGGATAGGTTCGTTGATAAG
TTGTTGCTATGCCTACAATAAAGTGACGATACGAAGGAGATGGGAAGATTGATCAAGATTGAGATAGGCAAATATAAAGG
ATTTGGTTTTAGTATATTCAATGGGTGTCCATAGTATATTTAATGGGTGTCCATAGTAAATCTAGTTAGAATGTTTAGTA
AACTTGGGTTCAAGGAGAAAGAATGCATGTTGGATGATTTGCATAAGTATGGTTTGATTTTGGACTTATGTTGGTAAATG
TGATGTGGGTAGAGAAGGTAGAGAAGTGGACTAAAATGATGAACTACGAGTGGCT
>c80540_g1
TTTTTTTACTTAAATATATACGCGTTACAATCTAACAGAAGGCCTACGTAGAAGCTCCAGAAAAAATGAATTATAATAAC
TCTAAGCTTTACAATGAAGGAAGAAGGAACCATAGCGAGAACTCACGTTCCTGTATATGAAATAGTGATTCCTTACGGGT
CTTTCCAGAGCAGCCTTATTGAACCTCACTATCTTATTGAGATTCAGAAGTTACTATAACATTAAGGTTAGTTTTCTATC
TGATAAATTGAGTCGGGGTTAACGGAAGAGCTGGTGGTCTTCCCGCATAAGTTATACTGATCTAGAAATGATAACTGTTC
AGGAGATAACATTCTTGCACCACTGCTCAGGTAGTGTGGAGCAACCCTTTTCCTTCTTCTTCTTGTGGTGTTCTCAACAC
TTTTTGACAAACGAGAAGCTTCTGATCTTGAGATGTGGCGAAGTGAGGAAAGATACTCGATGTATGCACTGCCTCTCAAT
GTCAAGTTGAGTTTAGCAGGTACAATCGACTGGATTGCATCAAACACACGTGACTTGATTTCACTTGTTACAACATTTGG
CTGACTAATCTCTGAATTTCTTCCACCATATGATGTATTACTTGTTCTCATACCCTGTCCAACTAACTTACCTAAGGCCA
TCATATTGTTTGTGTTAGCCAACATCTCAGAGGCCATATCCACATCCACCCTCACGCAGCCTACATTTGATCCTACTGAA
GAAATGCTCTTTGCGTAGAAGCAAAATCCATGCTGGGCAATTGTGGATGCCAATAGCAACCGCTCATCACACCAGCTGAA
TGAATCTGACTCCTCCGAGGAGATCATTGATGGTTCTACAGAATCACTCATTAGTGGTTGGCACTTAGAAAACAAAATAT
CAGCTTCTGATATCAAATTACTCATTCTATAAGCAAGAATAACAATCTGAGAGGCCTCTTGTTCTGATGCTACATACTGC
CTTAGATCATTACGCCATCCACGAAGTCTGTTCCATGAATCTCGTACAAGATCACTGACTGCTGAGGTTTTCTGCTCCTG
TATCTTGGAGCCCTTATTAAAATCCATGCGGCTGCACTCATCCATCAATTGATGAGCTCTTGCAACAGTCTCCATATGAT
CATTTAGAGAATCTTCCAACTCCTGATGAGAATATTCCAGAATTGCATCACAATTATTCCCCACCTTATCAAAATTTATC
TGTACTCCTGATTCATATTGAGCAAGATTTTTCTCTTCAACAGGTAGTTCTTCGTCGAAACATACTTCATTCATGGTCTT
AGCAAAATGCCCAGAAGAGACTGTTTGTGATAACATATCTATTCCATCATAGTCTTCAACACATAACATAGAGCTACCAA
AGTGACCGGAAGACATTGTCTGAGATAAGAAGTCTGTTTCACTATCCATTTGTGTTTCGGGAACAAAAGACGATTCTGGC
ACACATGATATATCTGCGAAGTTGGACACGTCACTTATGTGGAATTCATCTGCTGTTAAACAGTCATAAAGTCCTCTATC
TATATTTGTCGCTCCAGGAAAAAGTAGCACCTCTGATACTGAATCAACACCAAGGACTTCATGGTTAGAATCTTTATCTG
TAACTGTAGGATATCCATTCTTCATAAAGTCATCTTCAGAATCAGAAGATAATACAACACCATGCATCCTCCGAACATGT
CGCCGGGGGAAAGGAAATGGGGTACCTGTCTCATTAGAAAAGTCGGGAGCAGTATCAGTTGCGGTATACTCACTGCACTC
ATGAGTATACCCATTCCTGCTCAGCATTGCTACTTTCTTGGCCTCTATATTTTCCATTTCACTATAAGCCATGTTCAAAC
TACATTGGACTTCTGTATTGTGATCTACCTCCATTGGGCTTGAACCTTCTTCCATCATGGTTAATGACTTGGTTATCTCT
TTCTCTACTAAATCAGATAACTGAGATGGTAAATCCCAGGGTAATAACTTTGGCAGCATCTGATGACCAGCCTCAACATC
AAATAGCAATGAACCATATGTCTCTCGCTTCATTTTTGTATCTTTCCTAAAACTTGTACCTTGGCACCAGAACTGAAGAT
GCATAATAATTTTGCGAATATCTCCTCCACAACATTCAATAAATCGCTCAAGTAAATAGGGCTGTATGCTGGCTTTCTCT
GCAGCACAAACCATACATGCATGGGAATACAGCTCTGCTGATGATGGCAACATGAAATGCACTTGTAATCTATCAAAACT
GTTTGGCAGTTCAGGTTTTGGACTATTGCTGGTCAATATTATGGGCCCGTTCGCTGTTTTAGCTAACTGCTGTATTGCTG
CAATAAAACCGTGATCTTCAAAAGTAATGTCCACATCCTCAAAAAGTATAACAAGTTTATCTTTGCCATGGGTCTCCTTG
AAGGCAAATGTAACAGAACTTCCAGTAGCATCATGATAATCTTCATCTGATATGGGTATCAGTTCAACAACATCATCATC
ATCATCATCCAAGTCTTGGCCTGTCGTACCATTAGCCTCAACAAAGAGCGACTTCATAATAAGCTTGTTCTGTGAACCCA
CAGTTTTGGCCACTGATCTTTGGAATTTCCGAGATTTGAATGTCTCTCCAAACCTCTTGTTTACTTGGGCTCCACTCCGA
CACTCTGATGCACTGAGCTCCAGAACCTTAATCCCTTGTTCTTTCGCACACGCATATATAGCTGCAGACTTTCCACTCCC
AATTGGCCCTGTAACTAACAGAACATTCTTTTTCTTCAAGATCTCATCATCTTCACTTTCTGAATCACTTTGAGTCCAAT
TATAATCAATGCCTTGCCTGTCACCACCACCTTCACTGGTTCGAAGATCTCGTTCATACCAAGAATGCAGCCACTCACTC
AGAAACTTCACAGATTCATTATTGCCACATACCTCCCTAGCATTCTTTGGCTGGTACTTATATGTCCACAAGCTATTCTC
AGATTGCTCACAGCAATCAGGATTGTTTGACATCGCCCTTTCCTCAAGAAATGTATTCTGCTGCTCAATATCTGACTTCT
CCATGCAACCAGTATGCTCAGAAAACATACCAACCTCACAGTCCTCTACTTCCTTTGAGTGCTGATACAACCTCACTTGC
TCATTATCCAAATGAGGGACTGCGGATGATGTTTCATGAGCACATTCCTGTTGAATACGACTCTGATCTAAAGTTGATGA
TTTGCAGGGTTGGGAAACACTAGAGACCATATCAAAATTTAAGCACTCAGCAGAGCCCTCAAAAATTGAGGAAGGCATGC
ATTCAAGATGCTGACCACTTGTCAGACTGGTTTCCTCACAAAATGTCCAATTTCTCCAATCAAGAAACACACCATCGTCC
TGAGTGCTTTCAAACACATGAATTGGACCACAAGTCTCCTTCCTCCCCATGAAGCTTGAACTGCCCTCGACGTCAATCAC
CTCCTGACTTTTCTTGCCCACTTTCGAACATGCAAAAAAGGGATGTAATTGCCTTCCTTCTTTCGTCCATATCCGTGAGA
TTTCCGCGCCTCGTAATTTAGCCTCCAATCTCAAGTCAGGCATTATCAAAGGCGCATCTTCAACCACCACATCTTTTCCG
TTCTTCTTCGTCGGTGTACTATTCGCCGATCGCTTACCGCTCTTCTTCGGAGCTTTAACCGGAGGCGTCTTCTTCGCCGC
CGCCGGCTTCCGCTTCCGCTTGCTCTGACTCCCGCAGACCTCCTCATCCTGATCGTTCTTCTCTTCGTTGTTCTCTACCG
GCTCCGCATCCTTCTTCGGATCGCCGTTCTCTACCGGCTCCGGCGGCTTCACAGGGAACAGCGTCGACTGCACCAGTCTC
CGGCTGGTCCGCCGCTTCGGCGTCGCCGGCGAATCGCCCATGGGAATTAAGCCAAGATGGATTTGATTCGGTTAGGGAAT
TGGGGGTTTTTGCAGAGATTTTAGGGATTTGGGAGAAAGACTAGCTAAAGTCTGGTCCTTTTTTTTGTTTTG
>c71380_g3
CTGAAGGAGGGGTATATATACACCACTCTTAGACTTCTGCACTGTATATTTCTTTAGAAAATGCATAAAGGGATGAAGAA
AAAAGATGGAAGAACCTTGTATATGAAAAAGTTTGTTTTATTGTGCTTTATTATGAAGTACTGAAGTTCATGGCCATAAA
AAAAAACGAAAATGTGATGCTGCTAGGAGCTTAAGCAAATACAAATACCAGTTGTAGTTGCCGTCTAATCAGTCTTAGTT
CAGCATTTGATACCAGACCTACAAGGTGTAGATATCAGTTCATAGCTCTTGCTCCTCTCATCATGTCATGCATTAAGCCT
GGAATCCATTCAGTTTCAATTTTAAGTTCTGTATGTATGTCATTGGTTATAATCATTTGCTTCCTATTTGTTGCAGATTT
GAAGGACAAATCTCAGGAAAGAACATTGAGATTGGAGTAATTGGAGAAGACAAGATATTCAGGCAAGCTCCATACTTGCT
AAATTGCTCAATTCTGAAAGAAAGTTTTCAAAGAAAGTTTAAGACTTGTTGTGTTCACATTGTCTTTGCTGTTACATAGA
TTTACAGCTTTACTTTTAATTCTATTTAACTGCAAGATCTTTGCTTCTGCAAAATACTTAAATGACATTTAAACAGACCA
GTACCTTAGAAAAATAAATGACATAATTACAACCACGTTGAGGGGTGGCTTCTTTGTCCTCTTTATATATAAAATGGACT
TTACAAAGTTATATTGCTAGCCCCTAAAACTATAGTAGAAGTTTTAAGTGAATCTATGCCAAATACCTTTTGTTTTCCGC
AGTACCTGTATAGACCTATCAGAGGTGCCTCTACATTCATGTGTGCCAAGCCTTTGACATTGCCCCTCTGGGGTACAGAT
CTGAATCATAGTAACAGAAGTCATTAGTTTCACTTCTATTAATATCAGCCCTGACATTGTTATTCTTCACTGGTGATTAC
TGGTTATGAGGAAATTATTTGTAGCTGAATTTGTTTGTTCTCATTTGGTTGCAGGGTGCTAAGCCCAGCAGAGATTGAAG
ATTATTTGGCTGAAGTGGAGTAGTGTTCCTGTTATCACAAACACTCTGAAATGTCTTAGGTTGCAACATGGTTGATAG
>c82046_g1
ATTTGCAAAATTGGTGGTTTAAGGAAATCTGCTGCAAAATCTTTAGGAAATTGAGGTAAAGTTGCAAAGAAGGATTTGTA
AACAAGAGTGGCGTATGACTTTGAAAGCTGTATGCTTTTGTCCTATAGAAGAAATGTTCTAGCTCACGTTGGTGTTAAGA
AAGAATCGCATACCTATTTTGCTTAGGCTACAAGGTAGTTCAATATGCCACGAATGGGATGAGAACATGGTGATGAGATA
GTTATATATGCTCTCCTTTCCATTTGTCAATGGACTGTAGAAACAAGCATAAATGCTCCATTTCCTGGAAAGGAGAGGAG
AGGAATGGGTGATGATTCTTATACAAACAATTGTCCACATATGAAAATGTTGCATCTGATCCTTTAATAATATTGTATTC
GACCGTCATTGGTTTTAGCTTTTAACTAGAATACATAAAATTTATACACAATTTTCGGTTTATATGAAATCGAAAGATAG
GA
>c67765_g2
TGATCAAATTTTTTTTCTTTCATGATTACTAGAAAATTGGTATTGAAGGAAACAACAAATTCTCTTTGTGCCTCGCAAAA
ATGAGATTGCTCAAAGGCGTCAAAGCAACTAAACTACTACTACTACTGCTGCTGCTAGTGATTTTCCTAATTTTACAGGC
TCCTAAATTATTCAAATTAATATCTCCACAACTAATTATGCTAT
>c64016_g4
TGTGACTACAAGATAAATTGGTTTGAGAAGTAACCAAAACAAAGACTTGGATACAAGATTCACTGAAATACCTCCTAGCT
AGAAACTAGAACTAGAACTAGAACTGGGCAGTTACAGGAAACTGATGTGGGAAAAGCCTGAACCAAATACTAATTCTGAC
CATTGCAGGAAACTCTACATAAGAGATATCATCATTGCAACAAGATAGAATACTGATACAAATCTTGTTCAAATGCATTA
AATTCATCTGACTGTATGTAGAGAGTATCCTGCGAATCAAGAGAGGGAGAGGGCAGAAGTTGCTGCTCCCCTTGTTGTTG
TAGTGATAATCTCTCTTTTCAGTTCAAGTTTTTGCTTGGGATTCTCATCAGAAATCGTCTTCCTCTTGTTCCTTGCTCCT
CCTCCTCCTCCTCCTTTATCATTGACTTTCAGTCGGTACAAAGCCAAATCCGGTAGATGGTTGATGGTGGTGGTAGCCAA
CGGATGTCTCATCTTTGTTTTCGTACCGTAACTTCCTCCTCAGCTTCCCATAGGCTTGTTGAACACCGTCGACAAAAACA
TCCTTACCAGGCTCGGTCTCGCTCCATGTTCCCCCAGACCCAACTCTGCGGCACAAGCGCTTCCCTTTACTACTCAATTT
CTTGACTCTGGCAAAGAAATATGAGAAATCCTGGTGAGGAATTCTGATCGGCTCCATTGACAAAATTGAGTGGTAGAAAA
CTTCTCATGAAAAAGGCCTTTTCCGGTACATCTCGTGCCTTTTTTTGTTTTTGTATTGTTGAAAACGTAGCCGATTCTAT
>c79695_g1
GGTATCTCATATCATCTCAAAACCCCCCTCTGCCCTTAACCCTTCTCCTTCCTCTCTCACTTCTTCATCCCCATCATCAT
CTTCTTCCTTTTCCTCTTTCCCACCTTATCTCTTTCCCACTCTCAGACTCTCTCACTCACTCTCTCTCTCTCTCTCCGTC
CACCATGAGATGAGATCAGAATCTTTATCTAACTAAGTTCATCACTACTCTCCTTTTCTGCTCAGCGATGGAGCCCTACA
ATTCCGGTGGCGACGTCAGCAGCAGCGCGAGCTCGTCGTCTTCCTCCTCCGCTACCTCCATAACCAAGCCGCAAGAGATG
GACGGCTATTTGGCCGAGGCTGGGTACAACGTCCGCTCCTCCGAATTACGACACGTCGCTCAGCGGCTCGAGCGTCTTGA
AAACGTCATGGTTAACTCACATGACGACCTCGCCCAGTTCGCTTCAGACGCCGTTATCTACAACCCGTCAGACATGGCCT
CCTGGGTCGACTCCCTCCTCTCCGCCTCCGACTTCAACGCTCCCGATCTCGACTTCGCTGACGTCATCATGACCGATCCG
ACGGCGTGGAGTGATATTCCTCCGCCAATCTCCAGCGCTGCACCGCCGATGCAGAACCACCAGCAGATAACGTCGTTCAC
GGCGATGGAGGAAGATTCCGGGATAAGGCTGGTGCAGCTGCTCGTCACGTGCGCCGAGTCCGTCCAGCGCGGGGATCTAG
CATTGGCCGGCTCGATAATCGAGAACATGCAGGCGCTCCTCACACGTGTCAACACGGCCTGCGGTATCGGAAAGGTTGCC
GGGTACTTCATCGACGCGCTCAGCCGCCGTGTCTTCACTCCCCAGAGCGTCACCTCCGACGGCGGCTCGGCTCACGAGAA
CGAGCTTCTCTACCACTACTTCTACGAGGCCTGTCCCTACCTCAAATTCGCGCACTTCACGGCGAACCAGGCGATCCTCG
AGGCTTTCCACGGCCACGATTGTGTCCACGTCATCGACTTCAACTTGATGCACGGACTCCAATGGCCGGCGCTGATTCAG
GCTCTCGCTCTACGCCCCGGTGGGCCCCCGTTGCTTAGGTTGACTGGCATTGGGCCGCCGTCACCAGACGGCCGTGACTC
GCTAAGAGAAATCGGTCTCCGGCTAGCTGAGTTGGCTCGCTCCGTTAACGTCCGTTTCGCTTTTCGCGGCGTTGCGGCTT
CCCGGCTTGAGGACGTGAAGCCGTGGATGCTACAGGTGAGTCCAAAGGAAGCGGTAGCTGTAAACTCAATCATGCAGCTC
CATAGACTTCTCGGATCCGATTCGACCCGGATTGAAATGATGTTGGGCTGGATCCGAAACCTGAACCCGAAGATTGTCAC
GGTGGTGGAGCAAGAAGCGGACCACAACAAACCGGGGTTCTTGGAGCGGTTCACGGAGGCTCTATACTACTACTCCAACA
TGTTCGACTCACTCGAAGCTTGTGGCGCCATGCAACCGGACAAGACCCTCGCGGAGATGTACATACAACGTGAGATATGT
AACGTTGTATGTTGCGAGGGAGTGGCTCGTGTCGAGAGGCACGAGCCACTCGCCAAGTGGAGAACTCGGTTAGAACAAGC
CGGGTTCAGACCGCTTCACTTGGGGTCGAATGCGTACAAGCAGGCGAGTATGTTGCTGACGCTGTTCTCGGCGGAAGGGT
ATCGTGTGGAGGAGAAGGAAGGGTGCCTGACAATCGGCTGGCATAGCCGACCTCTGATTGCGGCCTCGGCTTGGCAGGTT
ATGCCCTTGCCTGAAGCCACCGCAACGGCGACCAACCGACTTGGGATTGTTAATCATAGCGCCAATCTTGTCTAGATTCT
CTCTTTTTTTTGGAATTTTTACCGCTGCTACTACTACTACTACTACTACTTGAGGTTTATGTGGTATAATCGTGTTGCAC
CAGCTATGAATTAAGGAACTATCCATAAATAACCATGGGGTTTTAGGTGATTAAAATTGCAGAAAGAAAAGGAAATAGTT
CTATTTTATGGTTACCTTGTTAGTGAAGGTAAAGGCCTACATCCTGCAAATGGCTAAGTTTTTGGTTCACTTGTTCAGCC
TTTGGAAACTCGAATATGTTCACTTATGAAACGGGGAAATATGTATGTAAGTGTTACATTTATCAAATAATATAAGTTTA
GTACGTCGCTCGAACCAAGTGATCAAAATACAGTGACAAAAACTATCATAATGGTTCAAATGTTGGATGAATTGTTTCAA
>c62306_g1
GCAAGGTCGATTATGGCATGCCCAACGTTGTGTGGTAAAGTTGCTGGACTTTGACCTTGACATAATCCATCCAAATGCCT
TTATAAACAACACTAGTTACCCCTTTCAGAAAATTATTCCCATAGTTTGAGACTGTCAATGAAAATTATTCCCCTTTTAG
AAAATATAATACATATGTATTTTTTTGTTTACTCATAGGCCACACAACTCAGATATTAATCAATGAGTTGTTCAACTGTA
ATCTCTGATTTAGAGGATGTTGCAGGTTGGGATGATAGCACATGAGAAACCATATGCATTGTTGGCCTGGATTGTGGATG
AGAATGTCTGCATTCTATTGCTAGCCTTGCAATTATCATCAATTCCTTCTCAACATTAGGTGTAGGAGGGGGGAGGCGCT
TGTCGAGCATATCCGTGAGCGATATGTTTCCGTCTGTGGATGGAAACGAGGAAGAAGAGATGAAATCACCCAGCTGCTTT
CCCATTATCACTTCCAGTACCAGCATCCCAAAGCTATAGACATCACACTTCTCTGTCACCTTCATTGTGTATGCTAGTTC
TGCCAGGAAATATTTAGGGAAATGAGGCTACTAATATCGAGCTAGGCTTGGTAGAAAAAATTGAAAACATTCTTTTAAAT
AGTTTACCTGGTGCTATATAACCGTACGTGCCTG
>c56007_g1
CCGGTCCCGTCCCGATCCCGTCCCTAAATTTACAGGGACGAGGACGGGATTCAGTTTTGAAAAATGCATGTCCCGTCCCG
TCCCGTCGTAAAAACAACGGGACGGGACCGGGATCAGCTATTAAGTCCCGTCCCGTCCCGTATTAAAAAATAAAATAAAA
TAATTATATTATATATATACTAATATATATATAGAAGTGATATAACCCTAATTTGAGTAATTTCCCTTCTTCACTATTCG
TCTATTCCCTTCTTCACTTCTGCTCCAGCCGCTCCCCCTCCCAAATCCTAATTTCCCAAAGCTTCTTGGCCTCTCCCTCC
CAAGCTTCTCAATCCCACTTTCTCTCTCGGCCTCTCCCTCCCAAGCTTCCTGCCTTCTTCGTTCTTCCAATCAATGGCTA
GGGGGAAGAAGCTTGCTCGACGAAATGAAGAAGCTCCAGGCCTTGAAGATTCAAACGATGGGGTCTTCTCAGCTACATCA
CCTCCTGAGTCCCTTCAAATTGAACAAGCTGTGGTGCAAGAAGCTCCTTCAACCCAGCAGGATAGTGAGCAAATTGCTTC
CAGCCATCAAACTCCTTCGACCGAACAAACTCCTACGACCCAGCAAGCTCACTCGGCAACTCCAGGTGATTCTGATGCAA
CCAATACTGCTTTGATTAAACGTAGTAGCTTTGTTTGGGATCACTTCAAAGAATATAAGAAAATTATAAAGAGTAAGGAT
GCGGAGGGGAACCCAGTAAACATCGAGCAACGTCGAGCCCACTGTATCCATTGTCCGAAAGGGAAAATAGGAGATTTTAA
TGTGGAAAATAATAGTGGGACTTCGGGTATGATTAGGCATATTAACCAGTTTTGTAGGTATTTTCCAGCAAGACTTAATA
AGAATCAAAAAGTTCTCACTGGTGATAAGTCTACTTCAAACAACCTAGCTGCAGTAGGTTACAATGATGATGATTATGTT
GTGGCTACAATAGAAATGATTGTCACAGATGAGTTGCCTTTTAGCTTTGTTGAGAAGACAGGATTTAAGAGGTTTTGTGC
TAGAGTGTGTCCTCTGTATAATCCTTTACCCTCTCGTAAGAAGTTGGTTACACGTTTTCACAAGTTGTATGATGCTGGTA
AAATGGAGTTAAAGAAAACTTTGAAGGGTTATAGGGTGAGTCTCACTACCGACACTTGGACTAGTGTGCAAAAC
>c44276_g1
GGACGTCATTGTTGGGAAATACTGAGGTTACGTATGTCATGTGCATAAACTACCCTGATTCACCTTTTTAAAGTCAAATC
TGGATCTAGTAGAGCTCAGCTTGAAGATTACATTGTTAGAAACCATGTCGTACTGGTAAATGATCTATATAGTTATTCAA
TGCCATATTCGAGCCACAGCTTAAATTGCTTGGACTGGTAAAATTGTCGACGAGGTTATAGTGCTCAGCTTCATGCCCTT
CAAGAGCAGTGCTGGTACATAGGAATATCTTCGGTTCATCACCATTGTGGTTTCCTCTTTTCCATAATAGTAGCATAGTG
GGAAAGTGAACAGTAAACATGTAGTAGGCAGTGGTGGAATCACAGGAAACCATTTAAATACCAACGAATGAACTTATTTT
T
>c101761_g1
CAGATGTGCTATGAAGGAAGTGACCATCTGAATTAGTGGCCTTAGAATTAACTTAGAAAACTCAAACAATTCTCACTATA
AATTTCAACTTTTTTAATGTAAAAAAGACAGGGGAATGGAAGGTGTGAATAATGCTGAATGGTAGGCAAAGACAAAGCTG
TTTGTTTAGGCACTGTCTTAGTCCATTTGTGTTGCTATAAAGGAATACCAGAGG
>c71585_g1
GGGACCCATGACCACACTGTGTGGAAATATCTGATGCTAAGGAGTCAAGAGTCAAGCTTTTGTTCATTTATTTTTTGTTG
TCGTTCTAAGAATCAAAGGTCATTTCTTTCTTGGCATTTGGGGTTAGCGTTGAATCACGTTTGTGAGTTTATCTTCCACT
AGTTTTAAGCAGGCAACGCGATTTGCGTGATTGATCTTTCATTTATCTATTGTTGTTTCTCCTGCTCTGCTTTGTGGTTT
AGTTTTTGTTTGGTGGAAACCGATCTTAACAAGTATTATATTACTGCTTATTCTGTTTATCTATTTTGGGGACTTGAGTT
GATTTGTTACTATGTTTGAGGTACTTGTGTAAGCAGCTGATATGTTGTTGTGTGCTGTTTAACTTCGCAGCTGAAGTTGA
GCTAATCAGTTGTTGTTACCGAACGATTCGTGATACCATGTTTGGCATTTGGGGAAAGTCTCATCATCATGAGAACGATT
CACTGCAGCCTGAAGTGAAGATCAACGAGCTAAATGCTGCAATTGGGCCACTATCGGGCCGAAGTATGCAGTTCTGTACT
GATGCATGCTTCAGGAGGTACTTGGATGCAAGGAATGGGAATGTAGACAAGTCGAAGAAAATGTTGGAGGAAACTCTCAA
GTGGAGATCAAGTTATAAGCCTGAGGAAATCAGTTGGCCTGAAGTTGCAGTTGAAGGCGAGACTGGAAAAGTTTATAGAG
CAAGTTTTCATGACCGTCATGGGAGGAGTGTTTTGATATTGAGACCAGCAATGCAGAACACAACGTCATTAGACAATAAC
ATCAAGCACTTGGTGTATCTTATAGAGAATGCTGTCTTTAACCTTCCAGAGGGTCAAGAACAAATGGCCTGGTTGATAGA
CTTTACCGGGTGGACCCTGAATACTTCTGTGCCTGTCAAATCAGCACGGGATACCATCAATATTTTACAGAACCACTATC
CTGAAAGGCTAGCCGTGGCATTTCTCTACAACCCTCCGCGGATTTTTGAAGCATTTTGGAAGATTGTCAAGTACTTCTTG
GATACCAAGACATTCCACAAAGTTAAGTTTGTTTACCCGAAGAAGAAAGACAGTGTGGAGCTTATGAAACAATATTTTGA
TGAGGAAAATCTCCCTACTGAGTTTGGAGGAAAAGCCGTACTAGAGTATAACCATGAGGAGTTCTCGAAATTAATGACCC
AAGATGATGTTAAATCTGCTGCCTTTTGGGGCCGTGATAACAAGATACATCATGCTACCAATGGCCATTCTGGAGCTGAG
GTAGCTCCTGAACCAGCGTGCGTTGCGCCAGCAGCTAGTTGAGATGATGTGCTGATAACTAGGTACTAAAGAATAAGTGA
GGTGGTTTTTAACTGAAGAGACGGCTAAGATGAGTTATTGGATTTTATTCACAACCTCTCTTGCCGGTGTATCTGAATGT
CTGGATGAGAGACTACTTGGATAGTGTTTAGAGGCTACATTGCCATTTAAAGACACAGAAAAGCAATCAAAGTCTAATTA
TATTAGTACTTGACTACTTGTATTCTAGTAACTACTTGTATTCAGTAAGGACTGTTGAATGTTAATCATGAAAATGCTCG
AAGATGGTAGTTTGCTTACATTGCTATTCT
>c101397_g1
AAAGCACCCAGTTTGAAAACACCTAGTGTGAGGAAGAAGAAGAATTTGAGTGAAGAGACGAAAACACCCCTAAAAGTTTA
ACGGAGTAATAACTGGAAACTGGAGCAATCAACCTTCTGATAGTGTTCGCACTCCACCATCGTCTGCAGTCATAGCCCTT
CTTTTCTTTTTTGGAGAGAAGAGTCTTCTGCAGCTATAACTAAA
>c81330_g1
GAAACAAAACCCAAAAAAACCAAAGAAAAGCAAAATCCAGAGTCAGAGAGGCAGCCACGCCAAACACTCTTCCTCAGTCC
CAACGAGAATGGCAACTGCCTTCTCTATTGCCCAAACTGCTCTCTTCTCCAAAACCTCACTCTCTCTCCGCACCAATGCC
CTCAGAAGCTTCACCTTCTGCCTACCCTTCTCTTCTTCGGCAGCTCTCGCTTCTGATAAGCCCCACAGCAAGAAATGGAG
ACAGCCAGTGACCTCGGCGCTGGAGCTTGGCGGCGTCAAGATTGCTAAAGATGATGTGTTGAGGGATGACCCCACAAACA
ATGTTCCGGATACGATTTTTGCAAAGCTTGGAATGCAACTGCATAGAAGAGATCAGCACCCGCTTGGAATTCTGAAGAAT
GCTATATATGATTACTTTGACACTAATTACTCGAACAAGTTTGACAAGTTTGATGATCTTTGCCCACTTGTATCTGTTAA
GGAGAATTTTGATGATGTATTGGTTCCTGCTGATCATGTGAGTCGAAGTTATAATGATACATACTATGTGGACTCTCAAA
CAGTTTTGAGGTGCCATACAAGTGCCCATCAGGCAGAGTTATTGAGAAGAGGACACACTCATTTCCTTGTAACCGGAGAT
GTGTACCGTAGGGATTCCATCGACTCTACACATTACCCGGTGTTCCATCAGATGGAAGGGGTTCGTGTTTTTTCTCCAGA
AGATTGGGCGGCATCCGAGACAGATGCAACATCTTATGTAGCTGAGGACTTGAAGAAATGTCTTGAGGGCTTGGCACGCC
ATCTATTTGGTGATGTGGAGATGCGCTGGGTTGATACATACTTTCCATTTACCAATCCATCTTTTGAACTTGAGATCTTC
TTTCAGGAAAAGTGGTTGGAGGTTTTGGGTTGTGGAGTAACAGAACAAGAAATATTGAAGAGAAGTGGCAAAACAGACAA
TGTTGCTTGGGCTTTCGGACTTGGATTGGAGCGGCTGGCAATGGTTCTATTTGACATCCCTGATATTCGCCTTTTCTGGT
CAACTGATGAGAGGTTTACCTCTCAGTTTTTGAAGGGGCAGCTGGGAGTCAAGTTCAAGCCATATTCGAAGTATCCTCCA
TGTTACAAAGATGTCAGTTTTTGGATCAATGAATCTTTCACCGAAAACAATTTATGTGAAGTTGTTAGAGAGGTTGCTGG
TGATCTTGCTGAGGAGGTGCAATTGATAGACAACTTCACAAACAAGAAAGGAATGACCAGCCATTGTTACAGGATCGCTT
ATAGGTCCATGGAACGGTCACTTACAAATGATGAAATCAATAAGCTGCAGGGCACTGTAATAGAGTTGTTAAAGAGCAAG
TTGAAGGTGGACTTGAGATGAGAGTTCCTGCTGCTAGTGTAGCCTATTTTGGCAGCTCAAAATATGTAAAGTCTACTTGA
TGTATAGGTTTTGAGTTTTTGCTTAACAATGTAAGATCCATTTTTTCCCCTAGGCAGAGCCTGCCTAATACACATGACTT
GAAATAAAAATAAATCTAAAAACCTTTTTGGGTGACCAAATCTACTCTCTCACAGGTTATTTGAGAAGTGCTAATTTGAT
ATTAAGCATCCAAATAATAATCGCATCAAAGTTCACTCGCCAGCATACATCAAAATGCCATTTGACAATTTGGGGCATCA
TGAAATAAAAGTAATCTGTCCAGGCATCATCAAAACCAAAACCAATTTTTTTTTTTGAAGGAACCAAAACCATTTTATAG
GTTATGACTGATTTTTGTGCCTAGGAACTCCCATGAATTTGCCACTAGTTTCTCCTCCAAGGGGTAGGCTCAAAATTAAT
ATTGATGGTGGCTTTCAAAGCGACTATCAACGTGGGAGGGGTTGGTGTGCTAGCACAGGATGAAATTGGAAACTTCAAAG
GTGCTTGGTCCAAGTTCCTGCTGCATGTTAATTCAGCCCTGCCAATGTGAAGCTGAAGCTTGTCGTGCAGGCTTATTAAT
GGTCATTCACCAGCAGCGGAAGTCATCAACAAAATCAGAAATTATGTCATACGGATGGTCAAGATACTTGTCCATCTTGG
CCACCTAGGATAACAGATTCTGCAACAAAATTTTCACTTCTTTGAGTGGACATACTCCCCCATTTACTTTCCCAAATTGG
CGGCCACAGAAGCAGGGGGCTTGGAGATATCATCAGATGTGTCAACACAAGCAGTAGCTAATCCAGGAATGAAAACTTGA
GCTATTTTGTGGACTAAATCCGTACCGTAAAGTCCACAAACCCGACCAAACCAGGTCCCTCAACATTCCGACGAAACTTT
GATTCTGAAATAGTTTAAAGGTAAGGCTATACCCATTATCAACACAGCAGAGCTTTATTATTGGGGTGGATTAACTGATG
CCAGATATTTCAGAGAACTCCAGCATTTGCATTCCCCTCCCAGCTACAGCAATCTGATATTTGTTCCTGCCACACAGTTT
AGCATCCAGAGCTTCTGGCTCTGGCACACTGATGACCAGATAAGCATACTCGATTAATTTACCTTCCTCCTGGAGACGCC
AGCACCTGACACGCTGATCTAGACCAGTTGAAAAAACCCAAGATCCGTCTGTCCAAACACCTTTTACGGCAGAGCTGTGA
GCTGAGGGGACTTTATCATGATTTAAGAATCGGATCCAATAGTTCTTGTCTTGGTTAGAATGAATTAACTTCTTTGCATT
TCCAAATTCGGAGATTGAATTTTTTATTTCCAGTGTCATATTATCAAATTCAGAGCTTGATGTTGACACTGATAATTCAA
ATGTAAGACAACTAAGGGCTTGATCATCACCCCCACTAATCAAATTATAGAGAAAACCGATTTCAGGACTTCGACAACCC
TCTACATCTGAAACATGGAGAGAATTGACACCAGATAGATGAATGGCCTTGAAGACAAATAAAGGTGATATTTCAAATAT
GTCCAGTGAGGAATCATAAGCAATTGTTTCTGAATCTAGCGAAGCAGTATGAGTAGCATGTGAAGAAGCTGTTCTACTGC
TCCCATGATCATTTAGCATTGATGAAGTTCCATCCCCAGAATGTTTTGGCTTTTCATCGGTTCCCACTCCAGCTTTAACA
GCGGTGGAACTGGCACCTTGCCTATTCCTTGACATGCTACTGCCTAGAGATCTCCACCATCGTCCACCTTGACTTCCCCT
CCCTGTTCTCGGCCGTTTCTGACAGTCAATGAACTTTTCTACATCAAGTACTGATACCAGCTGCATAAAAGCTTCAATGC
TTTTAGTCAGGTCCCAAAAGGCAATACTTCCATCAGTAGCCCCACTGATGAGGATATACAAACTTCCAATCTGCCAATTG
CCTTCAGAAGGTAGACATGCAGGAAGGATGACATGCTGTAGGGACAAAACTGGTGATGATAGAGGACACAGAAAAGCAAC
ATCAAACCATAGCCTATAAGGCAAAACTAGAGCCCGTAATGCAAGGGTGGCATCAGAACAAGCGACACCAATAAAACAGA
CGGTTATCCTGGAATTGACACATTTCACTAGGAAGGCAGTAACAGCCATGTATCTCCAGTCATCTTCATATTTATCCTTA
ATGAGGTTCAACTCTTTGTTTCCCTTTTCTGATGCTGCATCTATCCCATCAGAAACATCCCCAGCTTGATCAACTCTTTT
CTCAATGTTTTTTGGAACTTTTTGAATACTAGAATATTTTGCTGGCATATCTGTAGATAGCCACTGGAATGACATTGAAG
GTGACTCTGGGGACAGACATGTATTGCCATTTCCAGTGTTGTCATGCTGCAGATCACATACTATTTCTTCCTTCTTGTCT
ACTTTCCTATTTCTTAGTAGCCATGAAGTCAAAACCCGCTTTGCACCAACAGAAATCAATAAAGCAGGAGTTTCTCTATT
CTCTGTTGCTTCATTGTCACGAGTTCTCATATTGAGATAGCTCGTCATATCTGATGGAAGTATGTTTATCTTTGACACAG
AGCATATTGATCTCACAGCTGATCCACCAACATGCTCCCCAAGCAATTTTGATCCAGACCAATTCTCAACACCTGGCATA
TACCTAGTCAACCTGACAGTTCCATCTTCACAACCAGTTGCAATCCAACTAGATCTATTGGACAGATGGTCCTTCCCAAT
TACTCCATGTTGCAATTCCTCTGAGACAAAGCATATGGAATGCATCTCTCTCCCATGGAATTGCATATGCAAATTCCTAG
AGAGTGCCTTCCTGTCACTATCCAGTACCCAGTGTCGATGAATATAAATGATATCATCCTTAACATATGCAAAGCAGTTC
TTTATCTCTGGTACATCACCAAGATAATAGGAATGAGGGCGCCGCCATCCACCGCATGAAATTTGGATCACCTTGGTCTC
AGTTAATAAATTCCAAATTATAAAATCCACTGATGCAAAACCAGCAGCGTAACGAGAATTTGACAGCTCGGTCACAGAGC
TATTGCACGCAGAGACAGATTGAATAAGACTCAACTCCTTCACTTGTTTCATCCCTATGAATTCCAAATCCTTCCTATCT
TTGTCATATTCCATATAGCATATACACCCATCTGCTCCTGTCGAGCATATTTCTATCTGATTAGAACTTAGTCTAGCAAC
AGCAACACTGGAGATGCTTGATATCCCATGAGCACCTTTGAAACAACTTGATGGAGATATGTTATCATCAGCAACCAATG
TGCCCAGCAACACACTCTTCAACAAAGGGAATAAAAGAAGATTTCCACGCATATCTCCACATACCAATACCTCTTCCTCC
AATGATGCATCTAAACACATAATTCTACTTCCGAAACTTGATGTAAATTCAGCTAAGAGAGACACATCACAGCTCTTTGC
AGAGCGGTGACACAGCCTCCAGAGCTTCAGCGTTCCTCTGTGATCAGCAGTGAAGATGTACCCATAACCTACTGATTGGC
ACCAATGTGCTCCAAGGAGTTGTCTTTCTTTTCCAGCTGACCAAGTAAAGGCAAAACCCACTTTCGGGGCAGAAGCACCA
TACATAACCCCAACAACTGTCATGTTTCCTTTACCATCTCCAACAGCGATCCAATCCTTAACACCCGAGAAAAGATCAAA
TGATTCTGAGAATAAATCCATGCAAACAATTGGGACCTCCTCACTGACGCGAACGAGTTTCGTCCATTCTACTTCTCCAG
TATCCAATAGCTTAGCATGGTACAAATAACCATGGTTTGTGGCAACATAAAGGGTGTCCTCACATGTAAATCGCAAGCAA
CGAACATATTCACTTTTGCTGTCCACAGGTCCAATATTCTCGCATAATGTAGGGATACGAGTTGTGTATGTAACTATTCC
ATCAATTTGTTTTGTCTCTGCAAGTCCGTCTAATCCCCCAGAGAATGAAATGTGCAGCTGATGTACTTTAATTGCAGAGT
CAAATCCCGCAGTAATTAGAAGCGAAGATTTTGGATCATACAAACATCGCCATATGCCCCTTCCTGTGTGCTCCTTGATT
GTCTCCAGGTGCTTACCATCCAGCCCCCAGACGCGACAAGTACAATCCTCACCAGCTGTGACAATTAACAATCCAAGAAT
GCAGCAGTCCCAAACTCGGGCACTGTGACCAAACAACATAAGTTCAATGGAGTCTGCTGGCTTCTTAGAATGCTTTGTTT
CAGTACAAACTGCCCAGACACGAGCACTACGATCGTCAGACACGGAAACCAGCTTTGATCCATTAGAGGACCACGATAGG
CGAAATATTGAACCTTCATGTCCCGCAAGTTTGCTGATATGAATAACTTCATACTGACAATTAGGAACCTGAACACCATT
TGAGAGTGAATTACTTTGATCAATACGGTGTTCAACTTGGCTTGTCAAACATGATGCTTCAGACTCAGGAGCCACTTTCC
AAACAATGATCTGATTATAGATGGTACCGGATGCAATGCGCAGAGCTTCAAGAGTTTCACCCCATAACCGCATTGAATAC
AGAAGAGTCCTCTCAGGATGCTGAACATGAAGAACTACATTACAACTAGCTACATCCCAAACATGAACAGAGTTGTCACT
ACACCCAACAGCAACACATTCACCTCCCCCATGCTTGATGAAGGAAACATCCAAGACCCAGTTCCCAAAGCTAGGCAACA
ACTGCAACAGCCTCAAACCAACATCCAAGACTTGTTGCTGGTGCCCCAAATCAATCTCCAATCTAAACATCTTCACTCTC
CTCTCCCCAAACACAGCCATATCGAAACCAATACTTCCGTCATCGCCAATCACAGCGCCGCCGCCGCAGAAAATGCCGTG
CACGCGAATGCCTTGGAAAACGTCCAAGGATCTCAACATAGTTCCCTGCTCCAATTCATAGACCAAGATTTGCGAACCCG
ACCCGGCCACCAAGTAAGGAAGCTGAGGAGAGAGGTGAGAAGGTGGGTGAAGGAAACAGAGGGCCGAGACTTCTCCCAGA
TATGAACCACTCTGCAGAAGCCATGAGGAGCCGCTCTTCTTCTCCATTGCACAACTCAAACCCCAGAGCGGCTCCTCATG
GC
>c111925_g1
CACAGAACATAACTTCATGATATGGAACTCTCACGTTATGAGTTCGAAGTGTTGTTTAATATTATTTGCTGAATTATAAA
TATGATCATGGAGGAGCTGCAATGTCATGTTGGTTGGCAGGCCCCCAGCGGATTAGTCTTGATGGGTTGCACGAGTATGT
TAAGCATGTCTTAACGACTTAAACTACTCGTACATATGGTAAAAATTAAAATAGAGAGTTATTTAAATAGTTCCGGTTAT
GTGGTAACTTGAG
>c1372_g1
GGTGGTATGATAACTTGATGGACATTTTAATTTACACAAAGGTTGGACGAGACCTATATGTTCGTGTGGATAAAGTCTCA
TTAGCTGAGGCCAGGCACTCGAAAGGTTTCTTCAGGAGTGGCAAGATCCTTATTCCAGTACTAACTGCTCTGGTGGCACT
ACTACTAATCACCATGCTTGCCTTGTGGTTGCTTAAGAAAAAGGGGAAGAAAAGAGACTATTTGGATGCTGATGAACTTG
AGGAAAGTAATAGACACACGGAATTGCAATTTTTCGACCTTAGGACAATAATAGCAGCCACAGACAACTTCTCTGATGCC
AATAAACTTGGCCAAGGTGGTTTTGGCAGTGTTTATAAGGGGACTGAAGAATTCAAGAATGAAGTTGCACTGATAGCCAG
ACCTTCA
>c110109_g1
GGGAAAGATGCTTTCCAAAGTGTTGAGTTCAGTCCAGGGCAGCTTCCCTGTTCTGTTAATTAAACTTTGGGACATTAAAA
TGGGCTAAGGGAGATGATTGGGTAGAAAGTATTATTCTATTCATTTGCCTCCCAGCCTACAAAAATGCCTGCTTGGGGTC
TAATACTTCAACGGTTAAAGATGCCTGGAAGAGGGCGCGGTGGCTCACGCCTGTA
>c78434_g2
GGAACACAAAATCCACCATATCAAACTAATATAGGGATTCAAACACCTAACAGTAATCATATACACCAATAACAAAGACC
AATCAATGGCTTTCATAGAGATGATTTGTATACTACAGTCAGAATGTAATATGAACACGAAACTCTTACTATTGGATTTG
AAAGACATGTAAATTACACTGCGTTCTTCCCATTGAATTTGAAAGTAGAAAAATATTTGGTGCAATATAAGAGCACAAGG
TTCTTACAATTGAAGAACATAGCAACAGCGGGTAGATAGTAACCAATGCAGAAATTTGACCCTCCACAAGAGTACATCAT
CAATAGTCAAAAAGATTAAGGAACCGAACAGAGATGGAAAACAGAATAAATCTGGCATCAAGTTTTAAATCTGACTAAAA
CATTGATTTTCTATTAGGACTCCCGATTCGGTCATACGAAAGCAGTAAAATACTTCAGTGAAGTTTTATACTGATACAAT
AAATCTACAATGTAAATGTCGCTTCCATATAATTTGGCAAAACTCTATGCATAGATGCACACAATTGCAGATTCCATATC
AAGGTAGCAAGAACCAGATAATCTTGAAGACTGAAAATTTGGGAATGAAGATCTGACTCAGCAGTCAACACAAACAATAA
AATCTGGGAAGGAAGATTTGACTCAGCAGTCAACCCAAACAATAAAAAGACCATAAATACAGATCCTAATGCAGAGATTG
AGATCTGAACTAAAAGAGCTAAGCAATGCATGCAGGTGGCAAAGCAGTCCCACTAGCATTACCCAGGTCCAATTGTTTCT
CAACCCAGAACCGGCCAAAGAGAAGCCCAGCTGGATGAAGATTGGCATCTGATCAACAAACAGTTGCACCGGAGTAATTA
CCTGGCCCTCCAACTCAGCTGGACAGACCTGTCAGCAACCCTGATTGACCAACATCCCCTAGCTCACATATCCAAGCCAA
AGACACAAGCGCGGCTGAGATACAACTCCCAGGCCCTCAACTACAGAGCCTTCACCTTCCTCATTGGATCCACCCCACGG
CTAACCATACAAAACCTGAATCCATCCTGATAATCCAAAAACAACACTTGCAAAGACGAAGCCACCAAACCATTCACCGC
TAACCTTCAAAACTCAAATTACAGCTACTCCCCTCAAGAACAAGGATTTGTTGCTCTCAACACTAGGAAACTTTTTCCAT
GACAGCATTCACCCAGCTCCCAATGATAGGAAACTGTTTCCGCTAGAATATTCACAAGGAGCCAACTTCTTCTCTCAGAC
CCTAAAGTTCTCTTATAACTTTTTTCTCTTTGATGATATAAACAGATAAAGCGAGAACACTTGATCCAAGGCTCTACTGT
TCTCAATAATAAGCAAGACTTTGAAAATTAGATCAAACCGATTGAGAATCTCATCATCCTTAAACATATAAGGAAACTCT
AAAGTGGGAAGAGAGAAAAGTATTACAGAAAATACAAGCACAACAAGTGCAAACCATTGCCTTAGACGAGACAAAATAAA
AAAATTCAACGTTGGAAGAGAATATGAGGAATACAGTTTGAAGGAAAATGGAGTGTGTTTGTGCGTGGGTGGAAAAGGAC
AAATGGTGTACAGCTTGTAACAATAGTGGACTATCCGACTATGTGGAGGCCATAAAAACATTACAAAAAATATAGCTAAA
AAATATACTAGGGAAAAAAAAAATTGTTGGAACGCAAACCAATTTGAATTCAGCAACATGAAGCATAGAACTCACTCGGA
TCACAATATCAGCATAACCAACATACCTTAATTCTTAGGTATGTTTTCTGATCTTCAGAACTTTTCCACAAGATTGCAGA
TGCAAGAAGAGAAGTAGAAGATTCTGTTTGGAGTGTTGCATTGAAAATAGTTGCTCCACTTGATTCACTAAAAAAACATT
GCACCCAGTAGCTAGGAGTTCCATACAGCTGTGAGGAGTTAAACACGATTGCATCTGGGCTCCACC
>c101255_g1
ATACTGAATACATGTACAGTTCCTGTAAATAAGGATATCAAACACACAGAAGAAATAATAAAAACAATCAAAGTTAGTTT
GGTTGAAACACTTCAATCAAGAATTCACAAGAATGCATTTGCAGTTAATATAGTTGATACCAATAAGCTTTTATTGTCAA
AGGTGGTCAAGAAGTTGCTATTTCAAAACAATATAGAAACTGTGCAACAGTTTTCAATAACAGAAGTAAACAGTCAATAT
AGAGATAGTGCAAATAGAGAAGGAATGTGAAGAATGCAAACCCGTCTATGAACTTACACTATATTAGGTTAATCAGCAGA
CAGTAAAATAAAATAAAGCGAGCCGTCATATTTTCTTGTGTAGTAAGGAAAATGGATTGTTCAATAGATAAAAACTGAAG
AAAATGAAAAACAAATTAAGATTCTCAAAGATTTTTGAAATTGTCATTCCTCGAGACAATGAAATAAGGCAAAGCAAAGG
AACAATAGTTTCTATGCTCTTTAAAAAAAATAACAGAAGTTTCTATAGTTTTCTCGAAAAAGGGATCTCCTTATATGCGA
AAGCATAGGTACCACTTTCTCCTTCTTCAAGGAGTCTACCAACTAGAGCAAACAAAAAAACAAATTCCTTAGTTCAATAT
TCTCTCCAATAGTACTCTATTTGAGAAATCATACACAGTTGCTTTTACAAGTTTAGAACCAAATCCATAAGTCAGACATG
AGCTTAAGACATGTTCTTGTTAGAATGTGACTATCATTTCATAAAAAGATAGGAGAAGGCAATCAGGCATTGATTTGTAA
TCACAAATATTCTTTTGCAGTAAGCTTGCCTGTGAGACAAACTCAAAGCACAATTACAATAAAAGGATGCAACAAACACC
ATCACAGCCAATAAAGTAGCATTAACATATAATGACTAGAAACTAAGAGAAGCACAGCATAAATGTATAACACAACAATA
TAAAAAATGTAAGTACCCTTTGTGAATGACTTGCTGTG
>c48717_g1
GGGAATTTGTAAACTTGGATAACTGGTGGTACTGAAACGGTTGTTTTCCTAAATGTTGTATCGTTCTTCTCGAACACTGT
GGATTTTAAGGTAGACATATAACCTTGGATTTCCTGAGCTGCCGCTTCTGTATGTTGCCAAGTAAAGAATGGATTTTTTA
TGCTCTCAGTGACTCAGTGGTATATAGTTTTCTGTAAACTCATGAACCAGCCTTTTTCCTTGGATGTAGTTCAGTTTGTT
GTACTCACTTTATTCTTTACCGAAGATCTATGATCCGTAACTCTTGCTTTCTACTTCCTTATTTTCCTGATCACTTGCTT
TCTCTTCGTTTTTGTGTCTGATTGGGGTTTATTTGAGTTTTAGTTCTTTACTGTACAGAGAATTGTGTTGTCTTGGATGG
TTCACTGTTAACTTGCACTGTTTCGGGGGTGGTAGTTACAGATGACCAGTACCGAAAATAATCTGTATTCGAAAACTTAT
GTTGAGATATGAGGGAGTTGAAGTTGAAGTAGCTCAAAGTAGGGAAAGTCAAACCAGGAAACAGTTTGCTCCATAATAGC
TAAAATCCAGGCCTTGACATAGAAAGTGTTGAAAGCTTCTCGGGTCACGCATATCTATAGTACATGGACAGATGCTCTTA
CTACAAGTAGAAAAAGTAGGTTTCATTGGAAATGAGCATACAACCAAGCTCTACATCTTCCCTCCCTTAACCAC
>c78112_g1
GCTTTACAAAACTTCATCTTTAAGCTGCTTCTGTACAAATTAAGTCAAAAACAGCAATATGAGTTTTCAGAATATTGCTT
CTTTCGTTACAGATGACTAATGATAAAAGGGGTTTACATTTTCATGTTGTCTTTGCTTACAAAGGAAGCAATAAGTTGCT
TTGAAGAGACTGAATGGCTCATGGCTCATGTCCCATGAGACTCATCACTCATCATGCTGTGCTCTATCAACTTCTGCTAA
ACTTCCAGATACATATTCTGCTAAAATCGTACATTTATAGCTTCCATGTGGCAGTTGTAACAAAATGTTTTCTCATAGCT
GGAATAGGGCTCTTTACCATAACACAGTGTCATGGGTTATCAATGGGAGCCAAATAGAAGGCTAAATCTTTGCCATTATC
ATTCTCCTAACTACCATCATAATTGGACAAGTGAGAAACACAGCTAAGCCAAGGCTTTGTTTTCTTCTTTGCTACTTGTT
TCCTCTATATATACCGGTCATTTCATGGTGTGATTTAGATTGTATTTCGATGGTCTCATATCAGAAAGAAGCAATGGAAT
TTGAAGGTGCATCACCAAAACAAAAGATGTTATGCTGTGATCATGTCCGAAAACGCAAGGAGGAGAAGGGCTTCTTCTCT
GCTTGGTTTGTTCCTCAGTTCTCACTAATCTGAATTTCATACGTTTCTCATTTCTTGATCTTACCACCCTATGCTTAATA
TTGGATTACATTGGTATTGCAGTTTGTTTGCTATGTTCTGCTGCTGTTGCTGCTATGGTGGCTGCTGCTGTGGTCCTTAG
AGTATATGCAGCAAGTGTCCAATCTTTGGAGTTGGATTGAGAGTTGGGCTAAGAATTGCATCCACCGTACATAAATTGGA
CCGAGTTAATATTGGGGTCCATATGAGGCCTACGTAGTCAGGTTGAGAGCTGGGTTAATTCTCAACTCATATCTTACTTC
GGACTAATTTTTGATGCGGGCCTACATCTATCTACTCTCACTTCAGATTTGGCTCTTGCATATGGGTGACATCACTTTAC
ACATAGGGGATAAATGTTTGCATGTGAGACTGACACAAACACTGAAAATAACATTTAATATGGGTCGTTCAGATCTTAAT
TGGCAAAGGCTATTTCTTAAAAAGCAAAACAGGCAAATGTTAAGAACGGTTGGATTGAGATCTGATGGCTCGGCAAATGA
TTTATTCCATTGCAGACAAAATTGAAAAAAAAATGATAATTTAAAAATCAACAAAATTTTCAATAATATAGAGTAAATAA
AAATAATTGTTTATCAATAAAAAATAATTTTATAAAATATGAATAGTAATTGGTCCTTAGATTATTCTCGTTGCTATATT
ATCGAACCAAGGACCAAAACTTATATGAATGAATAGTGTACGAGCCCAGATTAAGGATTGACCCAACCCACCCAAAATGG
GTGCATTTGCTCTTAGGCCCTTAGTAAGTCATTTACCTTTTTACATTTAGTGTATTAGCCCAGATTGAGGATTGGTCAAA
TCCACCCAAAATGGACGCATTTGTTCCTAGGCCCTTAAGTACTTGCATTTACCTTTTTACATTTGAAACAGAGCTTCTCT
GATACTGATCACCCGTGCAATTGACATGTCAAGAAATCAAAATTGGGGATCTTACATCTCAAGAACTAGTTACCAAGGAT
GGGGTTCCTTTCCTCATCAATTTCTACAACGATGAGGTGCTTTGGATCTGACCCTCTTGGTCCTTCGGAATAAAGGGTAG
GAAGGTAAGCGTTGTATGCTGGCAAGTACCGTGAAACAAAATCCTTTACCTCATCATCGGACATTCCGGGGTTTCCTGCT
TCTCTCATGGCAATCTCTGCCTGCAGACGCCACTGGTAGACACAGCTGGGATCTTTGATCTTGATTATAATCCATGCTTT
GATGAACTTGTCCCATGCATCGTAATAGGCTTCCAGATTTCTATTTACCGTCTCTAGCTGTGGATCAACTGCTTTGACAA
CTTCCACAGGAACAGGTTTGAAGCCAAGCATCCAACCTTCAAATAGAACAACCTACATAACCAGCCAAAGGCACATATAC
ATTGCAACGTGAAATATGTTTTCGTGATACTGAAACCATCTAGCTGGTTTACCTTTTGGTTTGACCGATTGAATACAGAA
CCTAAAAAAACTTGTACAAACTTGAACTAGGTATGCAAAAATTTCCAGATATAACTGACAGTCCTCTTACAGACTTACAG
TAAGTGGCCCTTCCACTTCAGGCCATGTCGAAGGATCGGCTCTGTCTCCCTTTCCATTGTAAGCAGACTTGTCATATCGG
GGAAGCTTCATCTTCATACCTTCTTTACTCAAATTGCTTAGAGCAGTCAGTGTCTCGACAGAAAATGGAAGGTCATGGCT
GCCAGCATTTCCGCGTAACTCTAAAAGTGCATTTCCTGGGTGCGCTTCTCTTAGTTTAGCCTGATTCTCTGCTGTCAAAC
AAAAGTCATCAATGGATATTGTGGCAGACTTCCTGAGGTTTGGAACAGATGTAATCAACATGAATTTTTTATTTATTTGA
TAAATCATCTAGAATATCAATTGCTCATAAATGACCTGCCAGTAACTTTGAAAATATAATCAAGAGCAAAGACAAGTGTA
GTCTTCCCACAACCTTGTGGTGCACTAAACCCAATCTGCATCAGACCAAATGTCAGCACTAGAAACTAGATTATAAAAAC
ATATCAGCAAGGCCTCTTCACAAATGCCATCACTGATCTGAAAATGTGTATGTCAACACTATAATATAAACATGTATGCC
AATGGATAAACTTATTATGAAAAGGTGGGGGGACCATTGAGTAAATGATGATATACCACTAGAGGAGGTATATCTTCTCC
ATCTTTGTACTGGGATCTGTGCTGAGATATCTGATCTTCACACCAAAAAAAGACCGGAAGATAGTAGTGATATAGCCTAA
CTTTCTGAGGAAATGAGAGGTCCAATTCATTGAGCTGAAACAGCCGACACAGGTGTAACCCATATGCCAACCACTTGTCA
ATGGATTCAGCCACGCCTTCTGGGGTTAGACCCAGGCTGTTCATGAATGGACCTGAGCTTATAAACTCATAAAGGTCCTC
TACAGAAGAAACCTCCGCAGCCTTTGTTGGAAACACGGAATGCAATAGGACCTCACCGTATTCACTGCCAGAAACATCAT
TGTGATGCATGGAATTGTCTTGTATCCAGGAATATCCACTGCCTGCAGCAAGAGTCCCAGACTTTGAGAGGTGGGTGGGC
ATTGAAGAGAGCTTGGATGAAGAGTTTGGTCTGTTGGTTCCATAGAGAGAAGAGAGAACAGAGAAGTGATAAGAATGAGA
GAAAGAAAGTAATTTAGTATTGCTACTGCATTTGGTTAGATATGAAATATTATTATTGGAAAAAGAGAGAGGCGGCCATG
GCTGAGATAGGATATTTAAAGCAGCCATTGTCATCTCTCTCTCTCTCTCTCTGTCTTTCTTTCAGTTTCTGTTTCTGTGA
CGAAGCTGGTGGAGAGAGCTTAGATTATAAACAATTATGAGGAGGGGATTCGAGTCTGTGAAGGGTATAGCATGAGATTT
GTAAAGTGGGGTGTTGGTGAGATATTGAATTAGAGAGCGTGGGACTTGAGAATTTGAGATTTTTTAGCCAAAATTGTTAT
ACGTGTCGCCATTATTGGGCGGTCG
>c68759_g5
TTTTGGTTGTAGGTACTGTGCACTGGAACGGGATAGTGGCGAGGAGCTGGGTGTGCATATTTATTGTCGGTAATTTGGTT
TCCCTTTATTCTTGTACTTGAGTTACGAATTCTATTCTGCTGGTCTTGTTATATCACTTGTGATTCTATTCCTTGAAGTT
TGTTAATTATTGGCAATTCCTTATATCAAAATTTATTTCAGGAGAGAGTCCAATTCTGTTATGAGATTTGTCTTGTGATA
TTATCGTTAAAATTTGTATTCTTTTATTTTTTGTATTTCTTAGTATCCCTTGTGTCAGATTTTGGGGGAATAAGAATACT
TACAGAAAAATGAAGATTTTAC
>c87409_g1
AGACGAGGGAAGGGGATGAGGTTGAAAGTGATGATGCTGAACAAGGACCACCACGATCCAAGATGCAAAAATTAACAGGC
AATCGTTTCCAAAATAGAAGATAATCAAGAGAATTTGACTGATCAATGCATCTTGGGCGTTTGCATGGTTTGGAGTTTTT
GATTCGTCTCTTTTCTTAGGTGTGGTGTAGGGGATCTCAAAAAAGAACATTTTTGTTTTGTAGGAGGG
>c85248_g1
AAGATTTTGACCCATTTTGCTACATTTGTTTTGGCAGCAAGATTAATTTAATTATAATTGTCTTGGGGACAAAGGGAAGA
CAGTAGGATATCACATGTTCTATCTGAAAGGATTCATACTTTCATCAGACAATCCAAGCATTTGTGCATTCCCAGTCTTT
AAGCATGTGATTGCCCTGAAGAAATGAAGGAATAAAAGCAGCTCACATCTATCTACATTTCCTGACTGACATTACTTGTT
TCCTTCACCCTTATCTCTCTAAAG
>c64199_g1
AAAGCAAAGGGTTAGAGTCCCAAGTGTAGGATCAACATGGCATAGCACAGTAAGGCATAAACAACAAAGAGAATCACATC
AAAATGGAGCACATGATCAGGTAGTGAAGTGGTAGTTGGTAAAGTCTTTAATCATCTTTACTAAGCGTAACCCTTTTTAG
CGAGTGGATAATGCAAGAGTATGAAGCACAAGTGTATACGAATAACTACAAAGTGAGCAGCATGAACAAATTCTCCGAAT
GATGCTAATTCTACATTACTTCCTAAATGAAACAGACACTTAATGGATGGCATGTCATGGGTATCTGAAACTTGGCTAGG
AATACTTATGTGCTGCATCTACCCAGTAGCTACAAATGAAACACCAAACACTGAAATGAGACTTCATTCCATGTTTCCAT
CACATTTAGCCATGAAGGCGGCCTAGTAAATACATCTGCGCCACTTCTTAATAACCAATGACCCTTAAGTAAACCTTTAG
CTTCCAGAACCAAGGAAATGAGATAACCTGACGGTTGGGTTTCTGTTAATCTTTTCAGTATCCAACTCATCTGGAGTTTG
GCTTTTAGTTGTCTATTTTAATTGGTTGATAGAGTTGCGTGGTTTCTGAGTTCACATAGTTTTCAGAAAAGTAAGATGTA
ATAAGTCTCTGAGCTGCATTAGTGAGCCATTACCATGCTTGATCAACTCTATTAGGTAGATTATATACAAGTAATACAAC
TGACATTTCAAGAATATCACACAAGTTTCCAAACTATAAAGCCTCACTCAAATACCATCTCTGAAAACAAGAATTCACCA
ACACTTTCACCATACACAACCGCCATTCTCCATATCTAACTTTTTCACTAACATTTCTTCTACTTGGTGAACAAATGACA
AACCACAATACAACACGATGCATATTTCTATAT
>c69544_g1
TTGGAGTCTACAGTGGATATCACAAAGTGGTAAAGCAAATACAAAACAAAATACATCAGTACAATAGATTCATTATTTCA
CATGAAACAAGTTGAGGAGCACATACATAGGATTGAACACAACACACACCAGAAGGAACCTCCAATCCAGTATTACTGTA
TTCCCAAACATTGCATGATCACAAGTTTATACCAGGGTAGAATTGCTTCCATCAATCCTCCTATCTCTCCTCACCGGAAG
GCGAGTGTTTCCATCCACCTGGTCTCTCCCCATAAGGCGGTTCATTCCTTCCACCATGTCTTTCCTCCCCAAAAGGCGGT
CCCTCCTCCCCGAAAGGTGGCCGCTCCTCCCCATAAGGTGGTCTCTCCCCCCTGAAAGGTGGTCTCTCACCCCCGAAAGG
TGGCCTATCTTCCCCGTAAGGTGGTCTCTCGCCTCTGAAAGGTGGCCTATCTTCCCCGTAAGGTGGTCTCTCGCCTCTGA
AAGGTGGCCTATCTTCCCCGTAAGGTGGTCTCTCCTCCCTGTAAGGTGGTCTCTCTTCCCCGTAAGGTGGCCTCTCCTCC
CCAAAAGGTGGTCTCTCCTCCCCAAAAGGTGGTCTTTCTTCCCCATAAGGCGGCTCATTCCTCCCACCATGTCTCTCCTC
CCCATAAGATGGTTCATTCCTTCCACCTAGTCTCTCCTCCCCAAGAGATGATTGTTTCCATCCACCCGGTATTTCCTCCC
CATCAGATGACTGTTTCCATCCACCAGAGCCCTCCTCACCATGTTCTCCAGAACCATGATCGCTTCTCTGCAACATAGAA
TACAAGAGTCAAATGCAGTAGCAATGCACATGGAAAAATGCTTAGCACCACCACCTTAAAATCAAATACTTCACTACCAC
AATGCAGTGTGACAACTGACAAGGGATGACCTCACCCTAGTGCCTTTATATAGCAAACATATAAGTTCTATAACTACTGA
AAGCAAATGAGCGAAAAATAGAGAGAAGGAGCATATGGACTTTTGGTTACCCCAGGTAGAAAACCAGATTCAGGAGTGAA
AGTGAGTCCAAGTTTAACCCCACCACAAAATTCCTTCTCCTTATTGACAATGTTGTATGTAGTTGGGTTCACAGTTCCTT
TGACAAAAGCTGGCAGTAAAGGAATGGTTGCTTCTCCAACATAATCATCTGCACTGAAGTTATCTTTGTCCATAATTGTC
AGATGGAGTTCCTTGACTTCATCATCCGAAATTGTGAACAGAAAAGATTGATTCCATTCTGGGTTTGATCCTTTCCCTGT
AAGCACAGTACTTTTCTTCTCTTGGGTCTTTACAGTCAAAACAGCATAGGGGGATATCTTAGCTGCTCATAAAGCAATCA
AATCCAAGTTGTACATAGTTAGGATATTGATCAGAAATATACAGCAAACAAATATGGAATAGGAAGAACAACATATTGAT
ACTAAATAGATCTAAATTCTATCTTTGACTTACAATGACATAAAAAAACCTGGAGCTAGAATACAAACTAATGGAATGGA
AAATCGAAAATTAACTAGTTGCTAAGTACATGAAGATGGTCATAAGAAAGAATAAAAATATAAAGATGATGTCACTAGAT
CAATTAAAATATTATTGAACCCAAATTCTCTCATATAAAATGAAGAAATCAATGAGATAGCCTTAAAGATCATACCGGTG
AGGAATACCACCAGTCAATTATAGATCTTTCTGCATTCACTTAAACTGGTATGGATCTATGAAAAAGGATTAAGACTTTG
AAGATTCAACTTTGTTCACTCACAAAGCATACTCATATTAAGCATACATATAAAACATGTTCATGAACAAGCTTTCCAGG
TTGAAAAAAAAAAGCTAGAAAAGAGTGCAGATCCACTTCAGCAGAAGAAGCAAGTCATAAAACCCAGAATTCAGTTCTCA
TTCTCCATAGTTAACCTACAGCATATATCAGCAGATTCATATATACACACAGAAAGAAAGAGATAGTTACCCAGAAAATC
ATTGTTGTCAAGGCCTCTGGCATCAGCAAGAACAACTTCAAGTGTTCCTCGAGGCATGGTTGGATGAGAGCAGTTTCCAG
TGCTCAAAGTTACCATGCTAGCCTATCTGAAAAGTGAAATCTCATCAAAGGGTTTGAATGTTTGGTCATTGATGGATTCC
ACAATCATGCCCGGACTTGATATGAGGCTGAGGAGTCAGCCGACTCAAGGCCCAGAGTCATAAGGGGCCCAGAAAAAAAT
TAACAAGTTTTCATTATATCCAGATCCTACTAACATAGTAATCAAGCTCAATTTTTGTCAAATTAAAAGAAAATATTGAC
ATGATGGGCCCATACAAGTTTAATAAATTATATATAATTATAGTATATCTTAAAATCCATTAAAGTCCATACATAAGAAA
TTTGTTTTATAAATAGGATTTATAATGTAAAATATGATTATTAAAATATTATCCAAATAGGATAACTAGAATATTTAGAT
ATAAAATTACTAAAACATAAAGAGGTTTGGTAATCTCTACATATATTTGGATATTACATGAATATTTTCAGAAATTACAT
GTTGTTTGTTGTTTCAATTGTTGTTAGCTAGTTCCCGAAATTTTTTTATAAAGAAAATGCATTTCATAAAAATAAAATGA
CACCAAATGAGGGCCCAACTTTGAGAGTTCGACTCAGGTCTGAAAATCTCAGGTCCGGGCCTGGTGAGGTCAAATCTGTT
TTGTAATTGATATTAAATTCATATTAGGGGGAAAGATATTGAATTTGTTTGCTGAAA
>c70566_g1
TAGAGGGTCCTCCATCTTTTCTACTGTTGTACATTATATGGTAGAAACAAAACCAACGCATTCATGTATCGAACATTTAC
ACAAGTTCAACCTATTTACATCAATTTATTTGCACAAATGCATTACACAAAAGCATTTTATCAAAACTAGTCCTGCAGTA
TCTCAGAGTAGGATTCTTCCTTGAACAATGATGCTGCTCATTGAGCTAAGGACTATAGATATATATCAGTTATAAATGCA
TGAACTCTCTTTGAACTTGAGGGGTTTGGTGACAGTAGGATCTATAACCAAAGGACATGAGATTGCCCTTATGTGCTTGG
TTTTCACTAGATGTCCAACAACGTACCCTCGAGACTTGATTTCAAAATTTAGGGTCAGTGGAACTGGAGCCAAAGCACCA
GTTGAAGAGTACATCAAACTTGATCCGGCACCATACAGAGGAACCTTGGTCCCTGCCAAGATCACTGATACTGTTCGGGA
GCTCTTTCTTGGCTGGTAGTATTTCTTTAACTGACCAGTTGCAACAGAAATGTCTGAATAGAGAAGATTGATGGGTGTGG
AGCTAACATGAATGCCAAAAATTGAAGCAGGGTTGCGCACAGTGAATTTTAGTGAGCCATTCACTGTCAGCATCTTTGTT
GGAACCCCTGAAAAATCTGAACCCTCGCCAACGTAGACATTGCTAACTGTCAAGCTCTTGACTAAAACCTCAGCTTTGAA
AGGCTTACTTGCTCCCCAAATGATCAAGCAGAAGACAGTAAACAACACCACAAAGCCAAATAGAGCCATCAAGATCTGCA
TACGCCTCGAAAACTCCTTATCAAGATTATCATAATCCCCTTCTTCCATAATTATTTTACACTCCGGCCACCCTTTGTCA
TTGTTCCTATGCTGCTTCCGACCGCCCTTCCTCCCTGAGGAGGACCTGAAAATCCCCGATAACCGGCTCGCAGAGGAGTT
CCTCGAGTGCCTTCCAAAGGAGGGGTGGGAGGGTGACTCCATAGGGCTGTTATTGTAAATTGGAGTGGCCTGCATTGAGG
AGGACTTGTCTCCATCATGTGAGACTTGTGAGTCCCTTGAAGGGCTTTGAACATAGTACACAGGAACCTTTGGAGACCTT
GATGGTGATGATGCAGCTAAGCTAGTCATATCAGACTCGGATTTAGCTGAAAGCATGATTGCTTGTAATAACTGAATGCA
GGAAAACCACCGAGACTGAAAATAGTTGGAAAGGAACAAGAAGATACTAGTGAACCTGAGTTGAATATCACCAAAGGTCT
TAGTATCTTAGCAGATTCTCTGATATCAAAGCAAGCTTTGTGCAGAGATTGGTTCTGCAGAATCAAAGAGCAACAAAATA
CAAAGTAGTCTGAGTGAAAATTCACACAAAGTTTCAAACTTTCAGCAGATTCTCAGAAACCCAGAAACTACTTTCAAAAG
ATAGTGAACTAAAGTTGAGTTCTGTAATACAGAAAAACTGGAAACTCCTCTGTACGAAACTCTCTGTCACAGTGAAAGGA
CTATAATCAAGAACTAGCTATCTGTTCTCCCTTGTCTTTGTCTGTCCCTATGTCTGCAAAGCAAAGAGAGCAAGTGAGGT
GAAGCTTTCCTTTTCCTCTCAACAACCAATGATAGGAGTCTAGGAAGTCCCACTTGACACTCACCACACCTTGTTCTTTA
GGCTTTAGCCAAGACCCAGTTGTAAAATAGAGCCACAAGTGTCGGCAGCACTCAAATTTCTATATACAAACCCAAAATTG
ATAACTAATTTAAATGGGAAGAGATAATATAATCTGATGAGGTGTGACAATGATGCTTTCTAATGAGACTTATTTGTTGG
ATGGAGGTTTTGACGAAGTACCTACCAAGATTCCAGCATGGTGGTGCTTGGTGTCTTCTTCTTCTTCAACAAATCAACAT
GCTTTAATTTAATGGAAAAACTGGTTAGTTCTATTGTATGTTTC
>c107094_g1
ATACAAAACCTACCAACCAGCACAAAAAACCTTAGACTAGACGGATTCACAGTCGAATCCTACCAGATGTGTAAAGAAAA
GCCGGCACCAATCCTACTGAAATTATTCCACACAATTGAGGAGGAGCAACTGCTCTCTAACTCATTCTATGAGGTCAGAG
TCATTCTGATACCGAAACCTGGCAGAGACACAACGAAAAAAGGAAAATAGGTAAAGTAATACATATGTTAATGATCTTGA
TTTAGCCATTCTACGGTATATACATATTTCAAAACAATATGTACATGATAAATATGTACAATTTGTCAATTAAAAATATA
TAAAAGGAATAGGAAAAAATTCAAATGGCACAGAATTTGAAAGGAGAAGATACAGAACAAACTCCGGTGTCTTCTTTATT
CAACTATATATACACACATTCAATGGACTGGGAGCAGTGGCTCAAGCCTGTAATCACAGCACTTTGGGA
>c51738_g1
AAAAAAAAATAGATGCAAAGAGAATGGTAAAATAAAAAAATTCTAAGATTTGGGTTAAGTCCGAATTATGAACTAACAAA
TCGTAAAATTAAATAATGACTACATCCTGTATAGAATACAATAGTCCCCTATAATAATCCGATTATCTTCTTCACTAGTT
CCCATCACATCAAGGAACAACCTCCCCACGAAGAGAGGCGCTGTAAATGACCCTGCATTTCCGAAATGAAAATGTGAATG
CATACACCATAATAAAAAAAATACATGAAAAACAAGAGGCTAGTGTGAAGATCCACAAAAAAACGCACGCTTCTATAAAA
TGAGTATGAAGTATGAACCCAATGGACTCTCAAAGAGACAGCTTAATAGATCCTCTCCTACATTGGACACAAATGAGTAG
CATTATCATCTAATTTTTTTTCATCTGTCAGTTCTGTGACACCAAATCAGAGGCATGCGAATGTAGACCGGCCTAATCAA
AGCTCCTACAGCTCTCTGCTCTTAACATCCTTTCACTTGCTCTCTTATCCAAAACTTAATTGAGCCCAAAATGATGGATT
AAGCCAAACTAAAATTAGACAACAAACTGACACCGTAAACAGAGGAGCAACTAATGTACCCTTGAAAACAAAGTAATTGA
AAAGCTCTCAACAATTGTAGACTGTGAAACCCACTAGTTCGATGTTTGTTATATGTTATTAACAACTATATAGGTAAGAA
TCACTTATGTCGATGAATTATTGTCGACTGATTCTAAAACGAGACAGACAGAATTGCTGAGAAAATGAAGAAAAACAGAG
GAAACAACTTAATATCACCCGTCCTCTAATTTGACCACTCAAATCACAACCCAAATTGGCAAAATAAACCAACAAGTAAA
CTCGAAGAAAGAAAAACAGCAAAATCAAAATCAGCCAAGAATTACCAATGAGCAAAGACAGATCACATCTGATATTGAAC
CCAGCTTCATATTAAGAACATACAGAAAATCATAACGAAAAAGATTAGCACACAAAAACACAATATTCTTCTACCTTTTT
GTTTCTCTAAGAAGACCCAATTAAAAGCCAAAAAACAAAAGCATAGCATAATTGTTCAGCTACAATATTCAATTGAAACC
AGAGAGCAAACTTCAATACAAAGCCAAACAAAAGACTAACAACAAAGAAAGACCAATCCACCATTAGCAAATGACAGGGA
ATATTGCAGAAAATTGGAGAAAACTTACAATTTTCTGAAACCAGCCACAATCAGTAATATTGTTATGTCTAGCCAGAGAG
CACCTCCTCTTAAAAATCTCTTCCATGCCTGTGTCAGAATCGTTCACTGTTCAAAGCTTTGCTGTATCTCCTCATTCTGT
TATGATGTGCACCACTATTTACATCTTCTAACCCATGCATTCCAAAATTTTGACTGCCTAAGGAACATATGGAAGTAGCA
GCTATACTACGAAAAAAAACTTTTTCCATTAAAGACGTGAAGATTTGGGCATATTTGGGCATAACAAGGAGAGCTGAGAA
GCAAGGAAATCAAATTGGATATTTATGATATTTATAGGTCTGCACACGGGACCGAGGCATGCAAAGGTTGAAATCCTCCA
TTATCAGCATCTGTAGGATTTGTGAAGACCTCAGATGCCTACTTCAAAGAAGAACATCACGTCTGCTCAACCAGAGGAGA
AGCCTGCAAAGCTTGCTAGTTCGAATCCTCCACTTTCAGCGTAGTATGTTTCGGTGAACAAACACCATCCATGTGAATCC
TGAATCCTATCCCTAGTCAACGCTCTGGAGCTTCCAATTCGAATCAGATCAAGACTCCTACAATCATCTCCAATATCATC
AAACGTTTGTTCATCTTTCTCCAGAAACAGAGACATGGACAAAGGTTTGATGATATTCATAACGAAAAGTTGAGAAACAG
CGCTGCTGAATGACCAAGGATTTTCTAGAAGGGGAGACAGGGTCCTGTTCTGGGTTACTGACGGAGAAAGAGAGAGAAGA
GAGAGCTTTGGTCTTAGGTTGCAGAGGGTTTGCGGCTTATAGGTTGGAA
>c56911_g1
GACTGTGAATCTTGGTGGAGCAGCTATGGCTTCCGATTTAGACTGACATCTTTGAAGAGGTAGGATTCTGTTGTGGAGGT
TTATTCTTCCCTTTCTCCAAAGTTCGTCTAGGACATGCAGCAAGGTCTGGGGGTAGTCCAAGTTGATTAGTTCGCCATAT
GTGGAGTTCCAAAAGGTGATGGTTGACTCTGAAATGGCCAGTTTTGAGTG
>c100504_g1
CCACGGAAGCAAAAGCTAAAAGAGTAAAACTAAAGACTATGTAGGTTAAGTTACAACACTTAAATGTAGCTCATATCATT
CAAAGAGGGTAAATCACTAGACCAATCCAACAACATAATATTCTTAAACTGCAGATTATAATTATAGCATTGATATAAAT
ATCAGTTGTTTGCAATTAGCTATGCTAAATAGGGCTTCACAGAAAGGAAAGAGCAAGCTTACAACTTCGTACACAAAGG
>c54620_g1
GGGGACTTGATCTGGAAAAAAAAATCAGAAGATTCAAGTACAAAAAAACTTTTGGAGCTTAAGCTAGTCACTATTAAATA
ATAGGGATGGCGTACTCGTCTGTGTCTATGTCTATTTGTTCTGTCAAGATGGAAACAGTTTTCAGGTGGTTGTTCAGTAC
TATGAATGTTTAATTTTATGAAACATCCGGTTGGCATATATTAGTTCTTATACAATACAAGTGGGAAGGATATTTGGTAG
TAGACTGGTAGTGCAGGTTAGAGACCTATGAAGTTTAATTTGCTGCATGCCAGGATAGTGAAATCAAGTAGAGCTTGGGC
ATGTGGAAGATGCTAAGCGTGTTGA
>c74243_g7
CAAGGAATGCTAAAGAAACTTACATACACTACTCATGAGACATTCTATAAGTGCAACAGAATATAGAGCATAGTATATAT
CAGACCGAAAAAAAACATGGTAGGTATAGGTAATAATTATTCATCAAAGAGAATTCCTTCATATGGTAACTACATGTAAT
AATCACTAATGGTAGAGTTCGGGATCTTAATGTATAAAACATCAGTCTTCCACAAAACTGAAGTTTTCGATCAAACCGAC
ATTA
>c108329_g1
TCGCTGGCGAGGACGGCGAGTTCGCTCTTTCGAACGGTGACCCCACTGGCAACGGCTACCACGGTGACTTCCAAATGGGC
TGGGAATCTGAGGAGTTCCTCCAGAAGGCTCTTGACACCTGCCAGAACGACTCTGGACGCATCGAGGACTGCCCTCTCTT
CAACATCCAGTCTGACTCCGAGGCCAGCAAGTGCGCTTTCAAGATCCCTGAGGTCCTTGTTGACGAGAACGTCATGGATG
ACGCAGAGGGCATCCCCAGGGGTGTTCCCATGCAGTACGGCCCTGCTGACGCTACTCCCTACCCTTGCGTAGGCCGTGA
>c72348_g1
CTATCATACAATCAACATAGTTAAAGCGTACCCTGAAATTGTTATGTTCATTTTGTAGTAGACATGCTTAATCTTAGCTC
TGCTTTGTATTATTGTATATCCCATCACATCCTTATTACATTATGGGAAGATATAATGTTTAGCAACAATCAATTGAGTT
ACATCGATGAATAGGCTGTGCTCCGCACATAGAAGTAGCAGTCACACGCGCCAAGACTCACGAATGCTATCTGCCACCGT
GAAACCAAATTGAACGATCTCTAACCTTCTGCAATCATACCGAAGGAATCGTCTCGCTTCCATAATTCCGATTTAACAAA
TATCTCATTTCAGGTTGATCCAAGATAGCATAATCTGCAACTGGCGACCAAAGCAATTTAGAAGCTGATCGCATCCACTC
AGGATGAAAAGAAAATGAGCAGGAAATGTTTTACAGATATATGACAGAGCAGAGATCACCATGTACATACATATGGCTAC
TTCGGACTGAGCATCAGCAAATGAAAAGTTGAAACTTCGACCCTGGATTTCCCACAGCCAAATAGTTGACATCAACTGCA
ACCTCCCCAAGATCGTCTTCATATATGGTCCTTGCAAAATTTACATATTCTGGTATTAGATCTCTGTAAATGATTCCATC
TGGACGGACATCCAGCACCACCAGGACACCTGGTGCTTCCCAGCCTTTGGCTGAATTGCTTGGCAATGGAGCTAGCCAGA
GGATATTTCGCAGGTTCATTGAGTCATCATACGTCACATTAGACCCTGAGAGAGGTGATATTAGAACAATGTATACAAGT
TTCAGTAAAAAGCGCTTACCTTACTCTCAGACTATTGTGATTGCTTGATATGCTAAATCTAATAATGTGAGCAACAACTT
AGGAATGGTTACAACGAGGTAGCTTCTTTCTTCATTGATCTATTTTGTTAACAGATAAGCCATTACTGAAAACAAAACAC
CTAGTATTTGTAAACCTTGAATTAAAAAGTAAAACAGAATCTAATAGATCCTACTAATATAAAAAGTGTTGTCTGGAACT
TTTACCTATTTGACAGTAACCCATGTTGTATGGAAATACTTCTTTATCATATGCAGGGTATTCTTTCGCATGAAACAATA
TACCAAGTCTTCCGGTTTCTAAGGCAAGAAATAGGTGGCCATGGAACAAATCATAGCGACTCAATGACACATTCAACCCA
ACAGTGGGACCGCGGGAAAGAATAAGTTCAAATAAAAATTCAAGATATGAATTCAACTCCTCACTAATGAAATGTCTGCC
GTATGGAGTTCTGGTAAGCTGACATCGGTTTTCTTCGCATCCTTCAACATCAGGTACAGTGATCATTGTCGGATCCAAAG
CCCGGTGAATAGCAGCCGGGTCTCCGCCGGAGTCAACGGCAAGGCGGGCCAGGTCCAAAACCGGCTGTGGGGGCCACCAA
ACAAGCTCATCCTCCTCCGCTCCTCGTTGACCCTTTTGCTTCAACGTCAAGAATTTTCTACCGGGAAACTTCTCCGGGAC
TTTGGGAGTAAAGGGTACGAGGAACTTTAAGCAGGAAGTGAGTTGGTGGGCCAGGAGGGGATCAACGGATGAAGACTGGG
ATTTGGGGCCCAGCAGAGAGAGAAGGTCTGAAGGGGTGGCTTTGGGAGATGGTGGAGATTGTTTGAGAGAAGAAGAGGGT
GTGATTGTGAAGGAGGAGTAGGAAGCTGTGAGAGAGAAG
>c74423_g1
GGAAGAAGAAAGAATCGGGAAATGGCACGTAAGCAAAGCAAGTAGATGATTGGTGAGGAACCATGTGGCAACACCTAACC
TCACTAGAATGCCAACTTCTACAAACGTACCTTTTAGAAACACAAGCGTAGAGGTGTTGTTGGTACTTCCCTGTCAAACT
ACTATAGGAAAAAGTTGATCAAATACTTTAATGCAAAAGATGCGCACACTCACATGACTCTTTTGGTAAAACATAATTTC
TGGACTGAGATTTCAGAGAAGCCAAGAAAACCCTCATTGTAGTTTGTTGTAGATTTCAAAGTCGCACAAACACACACCCA
ACCCAGCACAAAGCCAGCCCCTCCCTCCACCGATCCCAAGCGGCAACTTCTAATAAAAATAAACAAAACCCCATTGTCCT
TGTCATCCCTGTTCCTCATATATTAGATTTGCTCTGTTCTAATCAGAGTGCTACTCCCATCAGCAATCTGAGAAAAAAAA
ACAAACCAACCCCCTTTTTATCCTTTCTTTATTTTAATCAATACCCTTTGATCTTTTACTAGATATATTCAGGGTTTTTC
AGTTATTCAGGTCAAACTCAAACTCTAGTTGATCTTCTCTTTCACTCTTTTTGCAGCAGCCGTAATAGTAGTGTTGGGTT
TGTCCATCCTTTGTTCAACTCTGACCGGTTGATCGTGTTTCTGGGTTTTTTGTGTGCTTCACAGAAAACCCAACTTGAAT
TTTCATCCAAAGATTTAACCTTATTTTGCACCATGATCTGCTCTTTGAAACAATCGCCGGCGATCACGAGCGGCTGTGAT
GTTTACTTGCGGCCAAGAACTCTGCCGGCGGTGCAGGGATCTTTGCATTTGCCGTCTCTTCCTTTGAAGAACTTCCAAAG
GTCTGTGCTTTCGGTGCAGAAGCCTCTGCACGTCTCTAGTTTGGAGAGCTTTGGATCACTCAAGAGCAGAACGAGTTTGA
TCAAATGTCAGGCTTACGAGGCAGATCAGTCAGAGCCGATCGAGCTTCCAAAGGTGGATACTCGATCAGAGGCGGCCAAG
AAGTTGAAGATCGGGGTGTATTTTGCTATGTGGTGGGCTCTGAATGTGGTTTTCAATATTTACAACAAGAAGGTGTTGAA
TGCCTACCCTTTTCCTTGGTTGACCTCCACTCTGTCTTTGGCATGCGGGTCTTTGATCATGTTGGTGTCTTGGGCTACCA
GGATTGCTGAGGCGCCCAAGACTGATATGGATTTTTGGAAGGCTCTGTTTCCTGTTGCTGTGGCACATACAATTGGACAT
GTAGCTGCAACTGTTAGTATGTCTAAGGTTGCTGTTTCCTTCACCCATATCATCAAGAGTGGAGAGCCTGCTTTTAGTGT
ATTGGTTTCAAGGTTCCTGCTGGGCGAGTCTTTCCCTACTTCGGTCTACCTCTCCCTTCTTCCAATCATTGGTGGTTGTG
GTCTTGCTGCCTTGACAGAGCTTAACTTCAACATGATTGGATTTATGGGGGCCATGATATCAAACTTGG
>c96089_g1
AAAGAATGCACTTGTGAGGAAGTTGCCAAGTGTTGAGACACTGGGTTGCACTACAGTGATTTGCTCCGATAAGACAGGAA
CATTGACCACCAACCAGATGTCAGCGGTGAAGCTTGTGGCAATTGGGAGGTGGCCTGATACACTTAGGAGCTTTAAGGTT
GATGGAACCACTTATGATCCAAGTGACGGGAAGATAAACGAGTGGCCAAGTTTGAG
>c5679_g1
ATGCTATCAAATGCTCACACAAATATTGCAACATTCGAGATAAGTTTCTATAGTTCTTCCACTGACACCACAATAATCTT
TTGTTCTGGTCAAAAACCAGAACAAGTATTCCTTTATGCATCGTATGGTCGAAATTCTATCACATGTTCTGTCCAACTAA
TCAGATGGAAGCATCATCTATGCATCTTACACTAAAATTCAATGAATGATGATCTTATGCTATCCATACAGAGCACATTC
AACTGGATGCAGATTTGGCATCAATGAGACCAAATCAAACAATAAAATAAAAACAAAGAACTTTACCACTCAATAAGTTT
GGCAAAGG
>c57459_g1
GGTTCATTAGAGCAAGGATAGGAAAGCTAATCGGGTTCACCACAAATAGGAACAAAAACATTGCAACTAGAGCTAGATTT
GGCCATGCCCCATTTGCATCGATAATACAAATGCACCCACGGACCTTTTTTGCGATTAAGTTTACAAAACCATACTTGCA
TACATATGTGCCACAGCAAGAGCTGCAACAGGTACGGATCACCTGTGTAGGGCAGTACGTGCGTACATACATATACTGTT
ATGTAAATAACGTCAATGGGGGCCGGCCGGGCAATTCATTAATCTTGAAGATCGAAAATGATGGGTTTGCAGCAGTAGTG
CCATATCTATAATACATAATATGATCGACTATTTTGCTCCTCCAGTCCTTCGATTCTGGGTTTGATTAGTTAAGCTGCGG
CCACAGTCTGGGCTTTACCAGAGGCCTTGGAGCTCGATCGAGTTGTTGCATGGCGGTCATCTTTCTTCGAGGACACCCCC
TTACACTTCTCTACTCTCTCGTCTTGCTTCATCTGCTGCTCTCTGCATTCTAGGCTGCAAAAAGCTGTGTCTCCCCTATA
CATATAGAGGTCGCGGCCGGAAGCCAAGCTCCGTTTGCAGAGGCCGCACGTGCGGAGGAAGTGAGCGGTTTCGACTAGGT
CGGAGTCCGAGTTTCTCCGGTGGTTGCTGCTGTTGGTTCTGGGTGACAACATGGCCAAGAAACGGTGCTGTTCATGGTAC
CCCAAGCTGCTAGGGCTATGAAGATGATTCAAAGGCCCATCAGGGACCACCACCATCGATGGTGCATGTACATCCATCAT
CATGCTAGGGTTTTCAGTCGGCTCCTGGTCTTCCACGTTGCTCTGATCGACGGTTATCCCGGTCATGCTTGTCGTTCTCC
GAATCGGAGGGCGGGGACGCTTCCCTAACAACATGTTAATGATTTAAGTTCTAAGAGAGGGTCTAGAACTTCTGGTTTTG
GGAGAGAAAGAGAGAGTGAATTCGAAGACGAGAGAAGAGAGGAAAGGGAGTGAGATGGGAAGGTGGGAGGAGGAAGATAA
ATGAGATGG
>c97504_g1
GAGTGATGAAAATCGAGATTCGAGAGGGGGAAAAAACAATTACAATAATGATAAATGGCGTAAACCGGGAAAGGATTGGA
AGAAAGATACAAAATGGGAACCTCTAGATGAAAATGGACAGTATAAGGGAAAGAAACAGCCGTGTAAGTTTTGGGGCGAG
GGAAAGTGTGCAAAGGGTGCGGCGTGTACTTATAGTCATGAACCGGAAGATCAG
>c94554_g1
ATGAAGAATACTGCATCTGAAAAAATTAGGATGCTGTCTGTGTATTGATATGAAAGTAATGCAAGATAGACTGATTAAAA
CAACAACGACAACAAATTATAGAAGAGTATATGTAATATACTAACATGAAAAAAGTGGAGTTTGAAAAAACATATCCATA
TTTGCCCTAAGAAAATCTGGTTGTTTTTATAAGAGACTACAAAAAGTAGGTTTGTTTTCATAAATTATATTTTATCTGAG
AAAAATAATACTTCTGTGTATTTATGGAGTACAATATGATGTTATGTTACAT
>c56456_g1
CCAGATATCTCACTAAGACGAAAGGTAGTACTAGTACTTCTATAAAGTTTTACATTCTTTTGGATGTTGATTAAGGATTG
CTGTTTAAAATTCCACATCTTGCTTTATAGCTATTGACAACATATTGAAACCTAGTGAATTTGTTCCTAGTGTTTTTAAA
CTTATTTAAATAGTATGTTCTACGTATCTAATTTCTGTTTCATAGACATCCGTAGTATAAAGTTTTCATGACTGGCAGCT
ACACTAATTTTGTGTCTTACCAATTTAAAGCTGTAAAAAGAAAATTAAGCTCCTCCCACTTCACCCCGTAGGAAGACAAC
CGTTGTAAAATTTAACTGCCACATTATGCACATACTATCTATGCTTAGTTTCATTTGTTTCTACTTTCTAGCCATCTGAT
AATGTTTTACTTATTAGTTATTGGGACTGAACCCTAATATGATGGTTGAGAACAGTATAATCTAACTGCTCAGATGAGGT
TGTCTTAGGTTATAAGGTGCTCCTTTGCAGATAGAGTTATTTTGTAGCTGACTAAGGGCTAGTTTGGTATTGCTAAGACT
TTAAAAAAAATCTGATTCTGCTGTACTGCGAAAATAATCAGCTGT
>c6057_g1
GTTATTCTTCCTCTATTTTTACTCCTATTACGGTATCAGAGCGATGGTTTCATTCCTGTGGCTGTGTGCTTCTGATTCTT
CGAATTTGCTTCCGCGTTTTAAAGTTTTTATAACTTTCTTTTCAGTACTCCCCGATTTCAAACCCTAGCTAACCCCCAAT
TTCAATTTCAAAGTCAGTTCTTGTCTCTCACCGGTGCGGCAATCTAGTGTCGCCGACGACTGGGTGTCCTCTTGTGGATG
GATCGTGACCTTCCCTCGATGTATGGAACCGTTCTCTCTCTCTCTCTCTCTCT
>c67851_g1
GGCTGAAGCAAATTCAATGCTTTTGTAAATTAAAGAGCATACATATGTGAAAAACTTCTATAGATTATCACATACCGAAT
AAGAGGGAAATTAGGAGGTGACAGGGATGGGGGAGTGGTCAACTAGTAAAGGAGACAATGAGTAATTAAACTTATCTGTT
TTAGTAATTTACATTTCACAAACAATCTTGTAGTTTCACTATTTGTGTGAGAGTTTATTGATTGGTTTTCTGGCGAATGA
ACTTCCAGCTAGTCTTCCACATAAGTGTTGAGCAAGTTCATGCATCGTCAATTAAATAAAATAAAATAAAATCATCAAAA
GAAAAACTGGGAAACGAAATTCTCAAATTCCAAGAGCAATCTTCTTCGCATCTCGCTGGTTCGTTCATCGTTAGCAGAGA
ATTAAAATCAGTTGGCTAAAAAGAGTATACCAATGGCATCAAAACTTCTTCGTTTGATGCAAGATCAGAACCTCAATGTT
CACTCTGATGGAGCTTCTGTTGCGGGAAAGGGTGATGCATTCAAATCAACAAAGAAAGGTGGACTTGCTGGAAGGAAACC
TTTGGGAGACCTATCAAATAGGGGGAAGCCTGATTTCACCAAGGCAACAAGAAAGCCTGCTCTTAACAATTTTCCTGAAA
TCATTGCTGATGCAAGCAACAAGAAAGGCATATCTAAAACCTCTGGTAAAGTGAAGACTAGAAGCATCCGAAAGCCTCTA
AATGATGTGTCTAATTACACAGTGAAGCCACGGCTTCAGAAGACTTCTATTGTTGTGTCAGAGGCATCTTCTTGTGAGTA
TGAGAACGAAGGTTTCCTTCATGACCATAGCCTGTGCATCAAAGCAAGGAGAGAGGCTTCGGAGATGGAACAAATGGATA
TATTTTGGATGATAAATGGACCAACTCCATCCAAGAAGCTTTCATCTCCACCAAAAGCTTCTCAGTTAACCGAAGCAGGA
AATGATAATGACATATTTGA
>c37779_g1
TTGGTGGCCGGAGACGGTTTGAGGCTGGAGTGTGGGAGAATTCAGTAGGGAGGATTGATTTGCGAAGCCACAAACCTTCT
GCATTTGGCAAGGGAAAAGAGGCCAAAGGCCTGTGTTTGTGGGTTCTTAGCTGTGCTTTGGGTGGTGGGGATGGAAAGAA
ATAAAAGAATCTTTGAAGCTTATAGCGGCTCTGGGTGGTGTGGATGGAAAGAAAT
>c70282_g1
CTTGATTTAAAATTTTGGTTGGTGTATTTTTGCTTATCTAATTGCTCTTAGACTCGTAGTTATTTCATTTGAAGGTTTTA
GGAATATTATACGGTATTTCATTTACTAATCATACATTCTATTCGATAATAAAATATCATTAGATATACACTATAATTTT
TAGTTTCTTGATTTCAAACAAAAACAATACGATCTTCACTACATCCATACTGTTATTTTGGGTTTAATACTTTTGACGTA
GGATACGAGTGTCTTCTGGTCTTGAAAAAGTTATGAAATTATCTATTTTCTATATCTTAACTAAAACTTATGTCGGTTGC
TAGACACATTTTCGTTTGTAGGCTATAGTTAATCTAAAAAAGAAAATTGCATCAGGCACTTATAAGAATTTGTAAATTAT
AAAACCCCCCCGAAATGAATCATTCATCTGATTTCTTGAATCACACATTAGCCTTTCAAGTCCTATATATATCTAGCTAC
TCTCATTCCATAGAGTCATCCATCCTCAATCCTCTCACTAGTTCATAGCAGCAGCTTATCGTTTTAGAGAATCAAACTGC
AGCTCAAACCATGTCGTCTTGCAAGCTCACCAACCTCTGCATCATCGCCGCTCTCCTCCTCTTCCTCTCAATAACCTCCA
CTGCTCGGGAGATGCCTTCTTCTTCTCCAGACGTTACTACAATGAAAGTCCAACATGAGGGGTTGAAGGATGCTGAAGTC
GAAAAAGTGATGGCGGAGGAGAGCTGCGAGGGAGTTGGTGAAGAAGAGTGTCTGATGAGAAGAACTCTTGCTGCTCACAT
TGATTATATCTATACACAGAAGAACAACCCTTGAAACTTTTACATATTATATATATATACAGTCCCCTTCCAGAGAGGGA
TCCCTCTTTGAAATTAAAGTGCGGGACTCCTTATTTCTCTCACTTTCAAGTTGTATTTCCACATCTCAACAGTACAATGT
CTAAAACATAGTGTGTAGATCATTCCTGCAAAGTTTCATCAAATTTGAAGATCATTTGAGCTTCCGTAATCGTAATTTAC
ACGAACGGTTCTGTTTGGACAACTTTGTTCTGTTGATTTATT
>c99021_g1
ATTCAGTGGATTGCCAATCTCAGATGACCTCACCTGGGCTTCCTCCTGCATGTGTAGTCAGCTATGGGCTAGGAAAACAA
TTCTGCTGATATTGGTTGGGCTCACTCACTGTTTGGTGTCTGGCTGGGTGCTGGCTGGTCATGGATAGTCTCTGCTTTGT
CCCCACATGGTCTCATCATTCATTTGATTAGGCCACGCTTGTTCACATGGGGACTGACACCTCTGAAAGAATAAGCAGCT
CTTCCATCCTCGGCTCTA
>c66220_g3
TGGTTTTTTGTTCACAACAGTGAAAAGCAAGATTAGGCAAGGTCAAATGAAATTTTAGAGGTTAGCTAATTTACTCTGGA
TTTGTTGCAGAGCATCCGACTAAAGCATAGCATATGCTTGCTTTATGTTTGAATATTTAAAATACTACTAGCCATAAGGC
ACAGGTCTCTCCTGAAACTTGCATGGTTGAAGCATCAAGAGAAGCCTCTATTTTTCAAAAAGAAAAAAAGA
>c58996_g1
GGAGGCCATTAAATCGGGGAATTGAAAGGGAGGGGGAGATGAGGCGGTGGTCACATCGAAGTTTGTATTGGTGAGTGAGT
TGTGCGCGAAGGCGAGTTTATGTGAGGGTAAATGGTAATGTATATCGGGTGATTAGCTCCACCAAGTGATGGCATTAATA
CCCACGGGTGTGGGTATTTGTGTGTACCATTGTTCGTGGGTAAACAACTTCGGGTAATTTTAGCATGAAAAAACCCATGG
GTATATGGGTAATGGGTATTGAAATACTCATGTGGGTATGGGTATACCCACAGGTAACCACACCCGTATAGGCTGAAAAT
GAGAATTGAAAATCTAAACTCATATTCTCACATTCGAACTCCAACTTAACGAAAATCACCTAGATCTCAATAACCTGACC
CTCTCAATCTCTCACCGCCTCAGCCTCTCACCATCATCAAAACACCATCACCAGCATCTCGCAAGCTCCTCGGTTCAAGT
TGGGAGAGTTGGATCTCGATTTGAGTTGACTCAGTTCGATTAGAGCATATGGGTTTCAATTCTCACTTAGTTCGATCCTT
GACTGGCATAGGCGCACAGCTCGTCTTCTCCTAACCCACCGAGTATTGCCTTCTTGATAATGTTGGTCTTTGGGCTCCTG
CCAATACCCTAATTCCTCTCTTTTACTTTTGGTCCACGATCTCTTGATTATTGATTATTGATTGTGGTTGATGTTTAGAG
AGAGAGAGAGTTGTACTGGAGATTTGGGATCGAGGTCGAGAGGAAGAAGTTTTTTTTGTTTTTG
>c109791_g1
ACCCATACTGACAGTACTAGACAGAAAGACAAACACCAAAGCTACAAAAACAAAATATGTACAAACTCTATGTAAAGCAA
GCACCTATCTGCAGTTTGTACGAATCAAAACAGGCTAGGTCGTAATTTGGGTCAACTAAAACCATGTCACACCCTGACCC
AAGGTATGATCAATAAATAACTAAACAAATCCCACATAACAA
>c88060_g1
GCAACAATCCAACCTGGGCTCTGCAATCCACTGCTGGCCATGAGCTTGGGAGCAGGCCCTGCTTCTGCAGCAGGATGAGT
GTGGTCTACATCAAAGTAAAGGGAGGCACTGATCATTGAGCAGCTACTATGGTCAGGCTCTGCCTATGTACAGTATCCCT
GCCAGGTGGGGTGGGTCATCCCCATTTTACAGATGAGGAAA
>c60564_g1
CGCGTTCCTCCTCGCTGAGAACCTAACGGGAGCGAGTCAACAAGGCTAACATATTTATAACCAACAAAAACCTTACCAGA
CCCAATCCCAGATAGTCCAAGAAATGAAAATTGAAATTAAAAAAAGTTATCAGGAGCAACAAATGAACACAGACTCAGAA
ACCGAGGAGGAGATTCGATCTGAGAATTACCCATCCGATTGAATCCGGGCTTCAACACCCAGGAATTGAAGAAAGGTTTC
AACCTGATACAAACTCTTTTCTCTCGCCTCACCTCT
>c87758_g1
CTTCCATGGTACCTTACACATAGTTCTTTTTACACTTTCTTCATCCCTCCTTGATTCTCTCTGCTTAATGCTGGGGAGTC
TAAGAACTAAGATTTACTTGAGATCATTTGCTCTGTCCACTTCAATGACCGCACTTGAGTTCTGAGGCTACTTCTTTCCA
AGCCTGTTTATTTATGCAGCAGCCCCACTGGGGCAGCCAGTACATCTGG
>c76113_g1
GAAACCTTTAGGCTTTAGCGGCAACCCGGTTCGGGTTGAAGACTAGTGGGCTTTGCCCCGGCCCACTTTCTGCTAGTCAT
CTTCTTCTTCTTCTCTGCCATCGCTGAACCTCTCACAGAAGCTTCGGCGAGCAAAAACCTAGTCTTGGCTTCGTTAGCCA
TACACACAATTTCAATGCCTTTCATATCCAAAATTCAGCGGCAGACTGATTACCGGCGCTTCCCTTCCTCCACTCCCATC
GTCATCGACAATGGCGCCTCCTATTTCCGTATCGGATGGGCTGGTGAGCCTGAGCCTCGTGTTATCTTCCGCAACATTGT
TCAGAGACCCCGCCACAAAGTCACTGGTGAAACTGTGACCATAGTTGGTGATCATGATGTTGCTTTGTTGAAGTACTTTG
ATTGCACGCGCTCAGGGCCTCGGTCGGCTTTTGATAACAATGTGGTTTACCAGTTTGAGATTATGGAATATATTCTTGAC
TTTGCGTTTGATCGACTGGGGGCTGATGGATCAAAGATTGATCATCCTATCCTGATTACAGAATGCGTATGCAACCCATC
TCAGTCTCGTAGTAAGATGGCGGAACTACTATTTGACACATATGGAGTCCCATCGATAGCATATGGTGTTGATGCTGTAT
TCAGCTACAAGTATAATCAACATCATGGGGTTTGTAATAAAGACGGTCTTGCTATCTGTCCTGGATTTATGACGACTCAT
GTTATTCCGTTTATTGACGGTGAGCCTGAGTATAAAGGATGCTGTCGGACTAACATTGGTGGGTACCACATCACTGACTA
TCTGAAGCAACTTATTTCGCTTAAATACCCGCTTCACATGGCTAGGTTTACTTGGGAGAAAGTCGAAGACTTGAAGATGG
AGCACTGTTATATTGCTCCAGATTATATGTCAGAAGCTCGAATGTTTCAGAATGGAACCAAGGAAGCTGAAGATAAAACA
AGGTCATGGCAGCTCCCATGGGTTCCACCACCAACTGAGGAGCCTCCTTCTGAAGAAATGATTGCAGAAAAGGCAGCCAG
GAAAGAGAAAGCAGGTCAACGGTTGCGAGATATGGCTGAGGCGAAAAGATCTATTAGGATAAATGAACTAGAAAATGAAT
CGCATGGTTTGGGATTTCTGTTAAAGCAGCTTGAACAGGTGGAAGATCATGATATACAATCTTTCTTGTCCGCAACTGGA
TATATCTCCAGGAAGGAAGTAGAATCTGCCCTTGTGAAGGTAAAACAATCTTTACTAAAAGCAAAGGGTGAACAAGCTGA
GTTTGAGGAGAAACCAGATACAGAGAGGTTTAATCTTTTAGATAAACCTGACCACGAGTGCACTCCTGAAGAGCTCAAGT
TGAAAAAGAAACAGTTGTTTCTAAAAACCACAGCTGAAGGTCGGCAGCGAGCTAAACGGAAACGCCATGAAGAAGAACAG
GAGCGAGAAAGGAGGAATCAACAAGATGAGCAAAGACGTTTAAAGAACCCAGAGCTTTATAAAGAGCAATTGCGTGCTAA
ATATAATGATCTTTCTGAGAAAGTGGAACAGCGAAAACGACTGAAGACAAGTAAGGGTCACACAAATGGGAATAATAATT
CTGGAAATGTTGGCCGTGGTGAGAGATTAAATCCTGAACAGAGGGAAAGGATGCGCCTTTTGACCACAGCAGCTTTTGAT
CGCGGCAAGGGTGAGGATACTTTTGGCGCAAGAGATGAAGATTGGCAACTATACAAGCTAATGAGCAAAGATAATGACGA
TGATGATGAGGGACCGGATGCAGATCAAGCAGAGTTGGCACGTCTAACTTCTAGACTTCGGGAAGTAGACCCAACATTTG
TTCCCAGATCAGATAATGGAAACTCGCAATCAGCCGAAGCACCATGGAGTCGTCCTCTAACTGAGGAAGATTATCGGATA
GATTTTGGTGTCGAAAGATTCCGCTGCCCTGAAATTTTGTTTCGTCCCAACTGGATTGGGATCGATCAGGCTGGTTTGGA
TGAGATGGCTGGGGTCTCGCTAAGGAGGCTGCCATCTAAGGACACAGAGCTGGAGGAGAGGCTAACCACTTCAATTTTTT
TAACTGGTGGGAGTAGTCTATTTCCTGGAATGAGTGAGCGCTTGGAAGCTGGAGTCCGGATGATTACGCCATGTGGTTCA
CCTATAAGGGTCGTTAAAGCATTGAATCCAACTCTTGATGCATGGCGTGGTGCCTCTGCTTACGCCGCTTCCCCCGAGTT
TCCATCACAAACTTTTAGTAAGCAGGACTATTATGAGAAGGGTGAAGACATAGTCCGCGGATACCAGTTTCAGTACCATG
TCCTGTAGTATTACAGGTTACGGCTTATTATATGTCTATTAGATGGATCTAAAGTTCACAATTTTTCAACCAACACATGG
CATTATGCCATTATTGATATTGTTTAACACCATTGGGCTGATCTCGTGTCATTGAATTTCCATATCAAAGTTGGAATGCA
AGGTGAC
>c114694_g1
ATGGGTGCTGTGCATTCAAGGAATTTACAATCCAGTCAGAAGACATGGAATTGGATCCGCATTGGCCACTTAAGTAAAAG
AATCACAAATAAAAGGAGAGAGTACTGCAGAAGGAGGCAACTGATCTTGGCGGCATACAACTGGCATGATTTTTGTTTTA
ATGTACACATTAATGATGGATCTTGAAGGTCTCATTTCAAACTGGCAACCTCATGTCTGTTGCTCCA
>c44307_g1
GCCTTGTACTAACCCAAATAAGGTTCAAATCCCCTTGGGTGCAAAACATTTTGCCGTGCACACCAGTCAAACAATTCGGC
GGAGGACCACACTCACCACAGCAGCATAACCATTCAAATTTCAGCGGGAAAGTTTTCTGCGGGATTTCAACAATTTCGGG
GAGATTTTGAAAATATCGTGAGTTTGGGACGAAAAATTCTGGGGAGGCAAAGATATTTCGTTGTGTGATTCGATTTTCCT
TTCCTTGGTTGTAGTTACATCATAGTAGTTACATAATTGCAACATCAACTGCTACTACAGTGACAGTAATAAAGTAAAAA
AAATTATCTATTTAGAGTAGTTGCACCGTTAGAGTAATTTAGTGGGTA
>c71304_g1
GTCGGACAGAACGCAGAAGAGTAATTCCAGACCAAAATAGCACAAGTGTATAAGTGCGCGTTTGGAAAGAAATATGAGCC
GTTGGATGTAGATTATACATTATCTTAATAGTGCATAAGGAGAGCTTCTGATAAGGACTTTATTACGAGGACTAAACGAA
AACTTTCAAATGAACAGTTTGATGAATATTTTAACTTTTAATTGATATTTTCAAATTCGCATGCTTGATGAACCGGAGGG
CCCTCATCTCAAGACGTCTTTGAGACTGGGCAACAACAATGTGTACGTGTCTGAGACTGGGCAACAGGGGTTGCCATGCC
CTTTCGGTATATTCATCAAATATGACCTCCTCTAACTGCTTCAAATTCAGTATTGATAGCGGCAGCTTCTTAAGCTCGTC
GCAACCCCTCGTGTCCAGCTTTCTTAGACTCCTCATTTCACCAATACATTCAGGTAACTCATTCAAGGACATGCAATCTA
ACACGCAAAGAGTGTTCAACTTTTTGAGGTTCCTGATCGTGTCTGGAAACTTTGAAGGCCCCATCGATGACATCAACCTC
AATTCTTCTAAATTGACCAACTTTCCAATCTCGTCAGGAACTTCTATTCCAATTGGCGGGCAGATGGTGAGCTTCTTTAG
GGAAATCAGATCACATAACCCGCGAAATAAAATATTAGTTCGGTGACTTCGGTCCATGTACATCTCTTCAAGATTTGGAA
AAGCATGGGAAAACTTTTCTGAACTGATATCTTCAGTATCGCATTCGATCAAAGACAACTTCCGTAGACTCTTCACTTGT
ATGGAGTTCTTTAATATGGATGATAATGAGAGGCCCTCTAATCTCATTCTCTTTAGATTGGAGAACCAACTTAATAGTTG
AGGATTGGTCAACTCACATTTCCGGAAATCCTCATTTGTGATTACTAGTACCTTCAAATTCTCCATTTTCTCCACAAATT
CGGGTATAGCATACTTCTCTGTCTCCCGCAAATTCAACACTAGTACCTCTGTTTCTGGCAGATGCATGTTTGGCCATTTC
AAAGTTGAAGACTCTCCATCTACAAACAAAATGCTATTAGATGCAAGTGAATTGAATCTAGTGAACATATTGCTTAAGAA
CAGTAACGGAAAAATGGGACAACCAGTTGATATAGATAGAAGGCGAGCTTTCAAAGCTTGATACTTTTGTTCCCTCCACC
ACTTGGGAAGATTGCTTCCACATATGTCTATGAACAATCTTTCTCTAAGCTCTGCCGATTCTAGCTTCGAGTGATAAATA
GCCAGCTCCCTAAGCAAATCATGTTGGGTGACATAGTGGTCACCATAATATCCTTCCCCATCCAATTTCACATCCCTATT
GTCTGTAAGATTAGCCAGGCTCCGGTTGTTGAGTTCGTAGAGGGCTGCAATACACGAAGTGTCTTCACGTATATCATATA
ACTCGGACCATATATCAATAAGGGCATTAACAGGAATTCTCTTG
>c74823_g1
CCGCCATAAGGTACCAATTTCGCTACAGCAGATCAATTTCTATTTATACTGCAATACCTATTTTACACTATTCGTCAATC
TTTTGCACCAGATGATTACAAAAATAAAAGGCATACGCACACAAGTACACAGGCAAGGCAAAGACAGATCAGGCAGACAT
TGTTTGCACATTGATCATTTCATAAATATTCTTAAAAGCACAGGTACTTTCTGCACCAAACACACAACCTTCTGGAAGAT
AAATACAGGTTGAGGTGCAGCATATTAGTTCAAACTTAAACTAAAGATTGCAGTGCAAAGCATGATTAGTTCAAACTTAA
TAGCCAAGCATCCTCCGTCCCTTTCCAGGCTTCTTTATTTCTTTCCACGCAGTTTCGCTCCCAGAGCTCTCTCTAACTTC
CCAATTACCTGTTGGTTTGGAATAGCTTTCCCAGATTCATACTCTTGGATAACTTGAGGCTTCTCATTGATGATTTGTGC
AAGCTGAGCCTGGGTAAGCTTCTTATCCATACGAGCTTGCATAATAGCTTTCTTCAGCTCACTTGGAACACGCTCATCTA
CAATCAAAATAGATGACACTTAACACATAAAAACAGAAAAAAGAAAATAAAGAATAACACAAGCAACATATAGCTTAAAA
CAATGGCAACAAAATAAACAAGAGCACAGCCAAACAAACACAAATATCACATAAAAACACCAAATACAAATGTACAAAGT
CCAAATATCTTCAGTCTGATGCATGAACAAGCATACTCAAAAAAGCCTCCTTTGTACAGCACTCTCAATCAGAGAAGCCA
AAGAAGTGGTTGTATAACATCAAAAACATTTCCACGACAAAACAGAAAAACAAACTAAATAGAACCACAAAGACACATAA
GAAAAAGGAAAAATCAATATCAACACAGTATTTGTACGAACAGACTATCCACTAGGAAGACTATGTAAGCATACAGCAAT
ACAAGAAGGATCTAACAAGTTAAAAATGTAATTTCTTCACCGTTCTTATTGCACATTTGCAATAATGCCCTTCAAGGAAG
CGTCTATGCTAGGTACTCTTCTCCACCCCAAGCTCAAAAATACAGATGAAAACAGAACGTACATGGAGATAGCTTGCAGA
ACAAAATAATTAACGCGGGAGCAGCTAGCTGGCTCTTGCCATTGAGGGTGCATGAGAGGATATATGCATATTGCATACCA
TCCCCACTTGAGAGGCTATTGCCAGTTTGGACATCTGAGCTCCATGCATTTCAGAATGGAACCTTAGCATGCAGGGGATA
CAGGGATACCACTCAAGGGATAATACATAAACACATAATTGGTATCTCAGAAATGAACTATGCAACAAACTGATACAAGG
AAACAATTGACTGAAGGGATAGCCACTGGCTCCCCATTAAGGGGCTCGGGAGGATAGATGCATACAGCCTTACCCACACT
GGCAGAGCAGCTGTTGCCAGCACAGACCTCTGAGCTCCAATTCACAATGGATTCTTAGCATTGTAGATGAAATACAAATG
AAGGAATAATGTGTAAACACCTTATAAATATATAAGCTATGCAAAACTTTTATAGAAGGAAACGGTGCACCAGCAAGGTA
GCTCACTGATTCCCATCATTGAGGGGTCATGAGAAAACAGAATCGTATACCTCACCAAACTTATCAAGTTTGGACCTAGG
ATTCTTAAGTCAGTAGAAATAAAAATGAAGGAATGACTGAATAATACATAAACACGTCATATGTACCAAAGGTATGGAAA
AACCTTATAGAAGGAAACAGTGAAGCAGCTGGGCTGCTCACTGCGTCCCACCATTGGGAGGTCTGGGGAAGACAGATACA
GAGACACACCAAACTTGGACAGTTTGGACCTAGGAGCTCTAGATCACAATTTTTCATCTCTCCCCATAGACAAGGAAACA
ACTGGATAATTGTTAAAGAGACCTATTTCCTTTCTTGATTTCGTGGGCGCAAACTAAAACAGTATGGGATAGATGTCTCA
GGAAAAAGCTCTTTAGCTCATTCAACAAGGATAAATCAATATTATCTGGAAAGTACAAATTCGATGTATGCATAGTGTGG
TGTAAAAATGAACTCACGAGCAAGAACTTCAGTTTCCTCATCGAGCTTCCTTGTGTTTAGAGAAGTGCTGCTGGAGGCAG
CCTTGTTAAGTCCAGCAGTAGCTTTCTTGACGGTTTCGATCTCAGCGCCGGCGCGGCGAGCAGCGTTGACGGCTTTCTCG
TCCTTCTTAGCGGCGGCGTTGGGTGCCTTCTTCCTGATAACGACGGGTTCCCAGTCCTGTGAGATTGGTCCGACTCCTGA
CATGGCTGGCGATCTGCAGAGGGTATGAGAATATGGAGTGCTCCGTTTTCTAGCTTTCGAAGATGGTCTAGGGGTCTTGG
ATTGCTATGCCAAGCCTGGCTTCTTTTATACTGATGGCTCTCTGGGCCTCCCGGATATATTTTCTTTTTTTCTTTTTTGC
CTTTTTGGTGTTTTGGAAGGAAAACCGACATTGATA
>c103285_g1
AAGAAAGATAGCTTAGGATCCAAGTCGAAACTTTGAAACCTTAATCCCACAAGGACAAGGTTTAACCCATGCGAACCAAT
CAACTTATGACACATATCCAGTTTGTACACTCTGCATAGGCTACTGATTCCATCTCACGGGTCTTTCTAGCTCGCGGATT
TTTGAATGGCTTTTTATGTTAAAAGGGCCACAGGGATTGGCCCGAAGCATGT
>c52111_g1
CTGCATTTAAATACATTGTGTTAGCATGCTCAACCATGCTGAAAATTCTCAGTTATATATCTGAGCAGGATACTGTTTCA
CAAAAGGAGGCTAATAGAAACACATTGCAGACATATGAACCCTAATTACATTAGAATCCAACATGTATGTTCAGATAGGG
CCTCTCTCACTCCACTATAATCTATATAACTCATCATAGCTGAAATGATTTGGGTGAATAAAGTAC
>c89118_g1
TGGCTTGAGACAAATAGACATATAGAAAAGGTAGCAAAACCAGGTGCGTGCGGACAGCGAAGGAAATAGAATTATAGAAA
CAGAGGCCAAAATGGTTGGCTGGTCAAATGTGCTTATCATCAGCTTTTCTGCCTTGAGAAACACGATTTCGGGTACAAGC
TGGGGGTCCTTTTGTTTGGCTTTGAATGCAAGTTATGTAGCGAAGGAAGGAATGTGGACTCTTCTTGCTACTTTGATTTC
TAGATAAGATGGAATATTTCCAGTGTGGCGATGAACATATATGGATGTGGGTTTGGATAAAAGAAGGCTCCAAAGGCATC
ACTGTCTCAACATCCATGGCTGCTGGCACGTATTTTTCAAGAAAATATCCAAACATCACAGATTAAATATAACAACACAT
CGAAATAGGTGAAATTATTTTCTA
>c107842_g1
AAATTTATCACTCACATGACATTGTTCTTGAAAGAAAAGTGCACTGAATAAGATGTCAGCCTATAAAAATGTCCCTAACT
TTGCTCTACTTTGGATACATTTGGCTCATAGGATAGCCAAACATGTTCCTCAAAGTATGATTTGTGTCACAGTACTACAA
CTTGCAATAAATAACTGTTCATGCTTGCAGATACTGCTACTACTGCCTAGG
>c106333_g1
CGCCTATGAGATCAAGGCCTACTAACAAGAAAGATATGCCCTGGAACAGGAGGAAGTAGAAATGTATACCCTGTTTCGAG
AGCAAACTGCGAGCTGCAGCGGTTAGGAGGAGCAATGAGAGTGCAAGCTCTTTCTTGTATATCCGGTTGTGCTTCTTCTT
TACGTCCTTTCTAGGAGCGGACTGCTCCTTTGCAATAGCGTCGAGGTTAGGCGCCGATTCAGTTTTTTTGGTGTTTCAAC
TCTTTGGGTG
>c81890_g1
GTCCGGTGCTTTAGTTGGTTAGCAGTGGAGCTGCAGATTTATAATTGCAGGTTATCAACAACAAGGCATGCTGGCCAGAG
GAGGAGATCAAGAATTCAAGGCGTGGGTGGTCACTGGGTTTATTTTTCAAATCATGTACGTGTGTGTGCGCTAGGATTAT
GAGAAATGGTATTGACAACAAACCATGAATCTTATTTACAACCATTTGCATGATCAACAACTCACAATAGTGTGAGGTCA
ATGAACAAATTTGAAGGTTCCAACAGTCACATTCATAAACAAAAGTAGTAAAA
>c89576_g1
GGTCTTTCGCTTCTTTATTCAGATGGCACCCCAGGTGCTCTGACTACAAACTCACTCCCAGACCGGTCTTGTGGTGCCAG
ACATGGGGACACTTGCATCACATTGTCCCCTAGGGATTAGAGGAGCTGTGCTGACCAGTACATGTTGGCCATCAGAGGCT
AGACCCTTGAGAGGGCCTGTCTCCCCTGCCAGGTCAGCAGCCCTATTCAAAGTTAGACTTCTTTTCCCAGGTCCCTGTCT
TGCCCCCGACATGGCTAGCTCCTCCCCA
>c81933_g1
GAAAAATGTGATATAACGCAACAAAAAGAAACAGAAAACCAAATTTTTTTTTTTAGATAATATCTGTTTCGTGTCATATA
TACAGTATGTTGTTGATTTCTCTGATGAAGATGTCATATGTTGTTCTAGCTTGTTGGTTTTTCATTTCAAGAGGGAGATG
TCAATAATTCATGAGAATATATACATATTGCGACAGGTTTCAACAAAATACTTGTAATACTAGACTAAATACCATATGTT
GTTTTTCTGGTCTTGCAGAAAGATTCATATTTATTCTTCTATTTCATCAGAAAATTGGAAGGTTGTGAATTAAATCCAAT
AAAGAAAGAACACAACAAGGAACACTGCCCATGGCCGAAGTCATGGAGTACCATGTAGGAAGC
>c90445_g1
AAGCAGAACACATAGCATCAGATTTACTATCTCTCTTTCTGCTTCAAGAAGCCGTCTAGTTTCTTCATCTACTTGAGAGT
GTTTTCTTGGCTCATCTCTAGGAATTCCAATGTTACTGCTAGTACTGCTGGCAGCAGTTGTTATTATTTTGATCTCACCC
TTTTGGTTCAATATGTTTTGAGGTCCTCCATGGAAGTAGTACTTTGGAGCCTTATTACTGTCCTTTCCTGAAT
>c73765_g1
TTCTGCACCAAAGGGTCACCGAAGAAAAAAACACAGTGCTCTGCTTTTGGGTTTTGCATTTTCCAACTTGTCCAATCTCC
AATCCCTCAATCAAAAACCCACCAAAGATTCAAGCTTTCTGCACCAAAGGGTCACCGAATCGAAACCCAGAAACGTTTGA
TTCGTGAATGGCGAGCCTCTATGTGAAAGCTGTGCCTCCTGCGGATCTGAATAGGAACACAGAGTGGTTCATGTACCCTG
GGGTTTGGACCACCTATATTCTCATCCTCTTCTTCTCTTGGCTCCTCGTGCTCTCGATCTTTGGCTGCTCTCCTGGCATG
GCTTGGACCATTGTCAATCTCTCTCATTTCTTGGTAACTTATCAATTCTTCCACTGGAAAAAAGGAACTCCCTTTGCCGA
AGACCAGGGGATCTACAATGGACTGACTTGGTGGGAGCAGATGGATAATGGAAAGCAGCTCACCCGCAACAGGAAGTTCT
TAACAGTTGTTCCCGTGGTGCTGTACTTGATATCCTCACACACAACTGACTACCAGCACCCGATGCTCTTTCTCAACACT
CTTGCAGTCATTGTTCTAGTGATTGCCAAATTCCCCAATATGCACAAAGTCCGAATTTTTGGAATAAATGGAGATAAGTG
AGTGGGCTTTTCATTGGGTTTGACATGTTCAAAAGTCACATATCATTCTCTTGTTCTGATGAACAGCTACTTTGTATAGA
ATTAGAACTGGAGGGATGCTCAAATATATAATGTTCTTTTTTGTGGTTTACTGCTTTTCAAGCTGTGCCTCCTAGATGTT
GAAAGAATAATTGTATCGAGTTATTTGTACAGTAGCGAAGTTTTAATGTATCTTGACACCACTTTGTTTTACAATTGAGC
AAATCACATGTTTTGACAAGTGTTTCTCTTCATCATCTCGGTTTTGATTGATAGATTTTC
>c69506_g2
GGGTAGCTGATCCTCTCCATTCTTTCTTTATAGTTCGTCTAACCAGAGCAAACAGCAAATCCAATCTGGTTATATACATC
ATAGTCCTCTCTTTTTATAGAAATTTGGAGAGCATATGTATATCTACCTCTCCCCTATATAAATATATCCTACACACTTC
ATTCCGGCGAATCAAAATAAGCTATACTGTTCTAGCTACCCACTTTGGACAATTCTCCCAAATCACGTTAAAAAGGAACG
ACTTCTGTTTCAACAAAGGGCCGCAGCAGCCATGACGGTGTCACCTTCTATTGCCTCCGCTGCAAAGAGTGGCCGAGTCC
TCATTATCGGCGCCACCGGCTTCATCGGCAAGTTCGTCGCCGAAGCCAGCCTCGACTCCGGCCTTCCCACTTACGTCCTC
GTCCGACCCGGCCCGTCTCGTCCTTCCAAGTCCGACACCATCAAGTCCCTCAAAGACAGAGGTGCCATCATCCTACATGG
GGTGATGAGTGATAAGCCATTGATGGAGAAGCTACTGAAAGAGCATGAGATCGAGATAGTCATATCAGCCGTGGGTGGTG
CAACAATTTTAGACCAGATCACCCTAGTCGAAGCCATTACTTCTGTAGGAACGGTCAAGAGGTTTCTGCCGTCGGAGTTC
GGGCACGACGTGGACCGGGCCGACCCGGTGGAACCGGGTCTGACCATGTATTTGGAGAAGCGCAAGGTGAGGCGTGCGAT
TGAGAAGAGTGGGGTCCCTTACACGTATATTTGTTGCAATTCTATTGCTTCTTGGCCCTACTATGACAACAAGCATCCTT
CGGAGGTTGTCCCACCGTTGGATCAGTTCCAGATCTACGGTGATGGCACGGTTAAAGCCTACTTCGTCGACGGCCCTGAT
ATCGGAAAATTCACAATGAAGACGGTGGACGACATCAGAACTATGAACAAAAATGTTCACTTTCGACCTTCAAGCAATTT
ATATGATATCAATGGACTTGCTTCACTGTGGGAGAAGAAAATTGGTCGCACCCTCCCAAAAGTTACCATAACTGAGAACG
ACCTATTGACTATGGCTGCAGAGAACCGTATACCAGAAAGTATTGTAGCCTCGTTCACTCATGATATCTTCATCAAAGGT
TGTCAAACCAACTTCCCCATTGAAGGTCCGAATGATGTTGATATAGGCACTCTCTACCCTGAAGAGTCTTTTAGGACTTT
GGATGAGTGCTTCAATGATTTTCTTGTCAAAGTTGGGGGGAAGCTAGAGACTGATAAACTTGCCGCCAAGAACACGGCGG
CGATCGGAGTTGAACCTATGGCAATCACGGCTACTTGGGCCTGAAGAACATTCCATATCCTAATCACCAAAGACATTGTC
CTGTTACTCCCCAGAAAAGTTAGTTCCACTATTTGTTTAGCAGTCCCACGTTTACTTCAAAGAGAATGTGCTAATTTCAT
TATTTGCCTATTTGGTAAAAGCAAGGAAGCTGCATTTTCATCTGCACATGAAAATGATCCAGCTGTTGTTATGAACTTAT
GATTGTTTGGTTAATCAATGTAATAGTTTGCTCAAATATGTGAAATAATTGATGGATGTTAATAATGTTCATCTCTTCTT
ATGAATTGCGC
>c96627_g1
GACTTTCTGAGCTGATATTTTCATGAGGTTTTGGACCTAGAGTTAATGCTGTAAGAGGTTGAGACTTTGGAGGATGCTGG
GATGAGGTGAGTGTATTTTGCACGTGGGATGGACATGAAGTTTTGGAACCAGAGGATGACCTGTAGTGAGTTGAATTCTG
GCCCCCAAAAGATATGTTCGTTGGGAACCTCAGAATGTAATCTTATTTGAATAAGGGCCTTTGTAGATGTAAGGTAAGGA
TCTCCAGATGAC
>c40837_g1
GCCATGGGCTTTCCAAGCCCCCCACTGCCAGTGGATGGCCATTGTAGCTCCCTGGGCAGAGGACCTACAGTGACTTGCAT
GTCACTCCTTGGGTGTTCAATACACGGCTCCTGCAGTTGGCTGTTCATAGGGGAATGGCTATGAAGGAACCCTTCTCCGG
GGGACATATGTACAGTCTGTGTGGCCTACTATGAGCTCCCCTGTGACTTTGGCATGGATACAGGACTCAAAGGAACCATG
GGGAGTTGAGAAGGTGTGGTATCATCGCCCAGGGCAAAAGCCCTTGGCAACTGCATTGTATCCAGGGATGAAAGGTTA
>c82015_g1
GGCAATGAATGAAAAAGCAACCTTTAGAGTTGTCTTCTCTGTATGACAATCATTTGTTTCTCTCTCAGGCAATAATCTAC
AAATTAATCTGTAACTTCAAAGTTCTTCCCTTAATCAATAGTAAATAGTAAGTCAAACAAAATATCTCCCCTGGAGAATG
AAGGAAGCCTCAGTGGGCCCATTGGACAGTCCTCCATTATAACATGGAAAGGAAATGCAGTCACCCTTTTGCCTTATATC
CAAATTCTGGATAATTTTTCTTTTCTTTTCTTTCT
>c70749_g1
AGGGAATAAGCCACTCTATTTCACATCACAATTTATTCCTCTGATCCCAGTTTAAAATATTTCCTCCACATTCTTCGAGT
CATCGAATAAAGCCTGCCGCCGGCATATTATGAAAAAGGGCTCCGGTGTATTCATTTCATACTTCGTAGTAGGAATATTA
GCACATCGCTACTTCCATTGACAGTACGTCAGATTCTAGGATTAAGGTATTTTATTTCCTTCAACTCATGGTAAGCTTGA
TAGATACTGCAATCTTTTGATTTGGGCACCCCACTGTGTTTTTCTTTGACGTAAATTGATGGTAATTGGATGAATGTCCA
CACGTCTTTTAGCAGCTTCTCCACGATTCCGAGTTCGGCCACACGCTGAAGCCACACAACAAGATGCAGAGGCTTTTTTG
GTCTAATGAAACCAAACCCATTTAGTTTAGTGGCATATTAACATGCCTCACTTAAAAGTTGAAGAGCATGAGTTAGATTT
TAGAACGACAGTTATTGTGTAATGTTGAATCAATCTGATAATCTAATAGAAAAATTTCTCCACCTCATCTCCAAGGCTAA
AAATCCTAAAATACTAACATCCCTTTCCCCCTATCTTATCCACATCATTCGTTTATTACCAATATATCTTCCTTATATCA
CACCGTGTGATTCACACCGGAGCCCTATTAGTGGGAACACTAGGAAAAAGGTGATAGAGATGAATGTTGAAGTGTGGGGC
AGAGGGTGTGATAAACGGCATTGAAAAGTGATGCATGCTGTTTATGTAAAATTTGAAATCAACCAGAACTTTCTAGCTAC
GCTTCTTATAGTATAAAAGCCATAGAAATCTGGAATTCCTCTTCCACACACACCAAACTTGGAGTTCAGAGTTCAGATTG
AGTCTGTGTGCTTAGTTAGCAGAAGATGAGCGACCCAAAATATGGTTATCCCTACCCTGCTCAAGGCCAAGGTATTATTC
TAAACCTCTGCAACTTCCTATTCTCTAACTCTTTCTAAACACTTCTTGTACCTCCTTGATTAACTTCCTCGCTCCTTGAA
CTTCTTAAAGTTGAGATTCCCTTGTTCTTTTTGGACAATTTTGACCAATCTTTAAGTTGTTTCATACTTTTAATTTACAT
AACAGGGACTTGTAATGGTTTCTGGATTCAAGAGGTTTTCCCTTAATTTCCAAGTTGATTTTAGGTGAAGAGTTCAATTA
ACCAGCTTATAGATCTTCTTGTTTAATTTCCAAGTTTTTGTTGGGTAATTGATCTTGTAGGTTATTATCAAGGCCCTCCA
GTAATGGCACCTCCACAGTATGCTTATGCTCCAGCTCCTCCACCCAAGAGAGAACCAGGTTTCCTAGAGGGATGTCTTGC
GGCTTTGTGTTGCTGCTGCCTTATTGACGAGTGTTGCTGCGACCCCTCTGTCCTCTTCATCATCTGAATCATCATCATTA
CCAATGATGTGCAGATCGATTAGTTCAATGATATATCCCTGCGTACATATGCTTGGATTAGTTCAATTCCTCCTATTTAT
GTAATGTGAGATCTTGCTTGATATTGATTTCTCGTAGTTTTTTATGTACAAGACTCCTTAATTATTAATCGTCTCTATTG
TCCTAGTATGATGTGATGTGGTATCTTCGACTTAACATGCTGTAGTGCTATGGAACTGTGTACAAGACTCCTTATTTATA
TATAGGGTCCGGTTCAAATTTGAC
>c31295_g1
GGAACTGTGTGGTGTTGATCGCATTGTCTTTGGCGGTGTCGTAGTTGACGTCGGCGAAGCTCTTGCGGCCGTCGAAGTAG
GTGCCGCCGGGAGGGAATGCAGTAGTCATGTTGACGGAGTATATGTTATTGTGTTTGTGTGTGTATGTGTGTGATTTGTT
GGAACAGGAAAGGTTGCAGTTTGGTTCAGTCTGGTGTTGCTGGTGTCTC
>c24633_g1
GAATTAAGTTATATGTTGGAGTAGGTGTCATATACAGAATAATGTTCTTACCAAAAAGAAAGGGTTCCAATTAGAACTCA
GGTAGCGGTGTAAAGTTTGAAGTCGATATAGACTGTGGTGATTGTATACTTGATAGGCTTTGTTAATTAGGAAGGACTTT
TACTTTTGGTTGCTCACTGGCATGGATTTTATGCATAATGTTGTTTGTGGCCTGTGAATGTTTATTAGAATCTCACAGAT
AAGTTTGTATCCTGATGAGTTTTATAGGCATTGAGTACATTTAATCGACTCCAACTTTTCAAGACACTTCCTAGAGTTTC
AGTGAAATTATTTGGATATATATTTTATACACAATAGGC
>c37175_g1
TTGAGTCATAAGATACTCATATGCACCCCTTCGTCTTTTAGAACTTGGTATATGTTCCTCAGATCTCTTTAGCATCGCTG
AAGCCTTGTCCACGGCTCCTGCTTTTGTGTAACCGTTGGCTGCAACAGCATAATCAGTCCAATCCATACGACTCCTAGGA
TCGGATTCCCATTCTGCCAAAATCTTGTCAATTCCCTCAAGATCAGGACCAGCTGCAGCTGCGCTGAGTCTGATCCCATA
TGTGAATTTGTCAAATTCGATGCCATTCTCTTCCATTTCCCTCACCAGACTGTCAAATTTCTCCTTGTTTCCAGTCTTAT
AATACAAATTGAGCAAAACATTG
>c77794_g2
ACACACAGATACACAAGAGCATAGCATATTGCAAAAAGAGGTGTTAACCATGAAACAAGTGGCAACAGATGCTAGGAAGG
AGTTGAGTGAACATTTGGAAAAGGTGGACAGTCATTTTATGGAAGACATGTTCTCAGCAGCTGAATCTCAAACAATCATG
GAAAACTGCCTTCAAGAGTGCTCAGAGAGAGTTGGTTATTCTAGTAGACAGTGGGAAAATACCAAGTCAACCGTAAAGCG
AATCAATAAGAACAGTGTTTCAAAGATTGAGTCCACTGTGAAGGAAAACATCTCTGCAAATTGCTTGGCACATGAAAAGT
TTGTGTCTACATCATCCCATGTCGATGCAGATTTTGATGCTATAACATCTGACACGCTAGCATGCATTAATGCTTCACTA
ATGCAAGACCATGAAAAGACAAAGGAGATGGATTCCTTCACTACCCTGTGCTTGGATCAACTCAAATCAGTACAAGACAA
TCACAGTGAAAGCGTATCAACCATACGTAACAAAGCAGAAAAGTGTCTCGTGCAAGATTATGTGGTGGATAATGCTGGAA
CTTTAAAGAAACGAGTGATAGAAGTCCCCAGCTTGGCATCTATTGAGGAAATGAGAAGCTCCCTTGATGTCAAAGAAGAG
AATGTGAATGTTTTTGATAACAAATTGAAGCGGAGCCTAACCGAAAGCAAGATCCCGTGTGCTAGAACTCCCTTCTCAGA
TGTCAACTGATTTGCAAGTCAAGAATTTACACTACAAGTTGTATGCTAGCTGTTCCATTTGTCAAAACAAGCTCATCAAC
TGATGAGGTATGAGAACAAGTCCATCTATTCTGTGCTGCTCATTTAGACAGCAATCGATGACCGGGCATCTTGTTCCCAT
TGATTCCTTAGAAGTTCAGAGCACAGCATTATCATATTTTCCAGTTTAATGTCAATCCATCTCTTCTTCTCCAACTGATT
AAGCTACAACAATGTCGAAAAGCACCGGG
>c70277_g1
AATAAACCCAATCCACAGTCACACAAAAACCCTAGATTGCCTCTCCCACCCTTCCACTATAAATCCCAAACATCAGAGCC
GCAAGGGTTCCACACACACTGCTATACTAAACCTAGCCTCACCCCCTCCTCTCATCTCTCTCTCGCTTCTTCACCCCCAA
AACCCTAAAACACCATGGCTGAGCGTGGAGGAGGCGGCGCCGCAGCAGGCGAGCGTGGAGGCTTCGGCCGCGGTATGCGC
GGCGGACGCGGAGGCGACCGTGGTCGCGGCGGCAGGCGTCGCGGTGCTGGCCGCCAGAACGAGGAGGAGAAATGGGTCCC
AGTCACCAAGCTCGGCCGTCTCGTCAAGGACGGCAAGATCTCCTCCCTTGAGCAGATCTACCTCCACTCGCTCCCAATCA
AGGAGCACCAGATCATCGACACTCTCTGCCCTGGCCTCAAGGACGAGGTCATGAAGATCATGCCCGTCCAGAAGCAGACA
CGTGCCGGTCAGAGGACTCGCTTCAAGGCCTTCGTCGTCGTCGGCGACAGCAACGGCCACGTCGGACTCGGCGTCAAGTG
CAGCAAGGAGGTTGCGACTGCTATTCGTGGAGCGATTATTCTCGCTAAGCTTTCGGTGATTCCTGTGAGGAGGGGCTACT
GGGGTAACAAGATCGGGAAGCCTCATACTGTTCCTTGCAAGGTCACCGGGAAGTGTGGCTCTGTCACTGTCAGGATGGTG
CCTGCTCCCAGGGGTTCTGGAATTGTGGCGGCTAGGGTTCCCAAGAAGGTGCTGCAGTTTGCTGGTATTGATGATGTCTT
CACCTCTTCCAGGGGGTCTACTAAGACTCTCGGCAACTTTGTCAAGGTTTGCTTCTTAAACACTGTTTGTTTTGTTAATT
ATTGATACTTGAAATTGAAATGTTTTTTTTTTTGCAATTGATAATTGTATTGACTGATTTGTATGTTTGTTTATAGTTTC
AATTATATTGTAAAATGTCTAGATTCATGAAAGATGCACTTGATTGTTTTACCAGCAAGCATTGATGTTTATGTCCATTT
GTGGCGACTGAGGCTTGTAAAGGAGTTTATTTTCTCTAATTTTTGATAATGAGTGCATAAATTGTTTACATATGACAGAG
TTTGTGCTGTTCTGTCCAGTTTGTCGTTGTTTGATTGCAGTTCAAGCTCTGTTAAAGATATAGTTGTAGTTGCTCTTTTA
CTTGATGCGTCTCTTGAATTGCTGTTTCATGATGTGAATTTGGCCGTATAGAGTTGTCTTTCAACAAAGTAATTGTCTCT
GTTTGTGCCTGTGTTTTATAGATACTGAAACAAACCTTTTTATCCTTCTGGAATGTTTGTATTTGTAAATTTTGTTTTTC
AATCCAAACCAATAAATGATAATGTAACTTTGGTATATTGTCTTTTGTCTCTTACTTGTCTTGTATCATTCTGTATGATT
TAATATCCTAATTACCACTGTTTGGAGTGCAAGCTTTATGTCACACTTTTAAATGATGTGTAAATTGATGTCTTTGCAGG
CCACTTTTGATTGTCTCCTGAAAACCTATGGTTTCTTGACACCTGAGTTCTGGAAGGAGACTCGCTTCTCAAAGTCCCCA
TTCCAAGAGTATACTGATATCCTTGCCAAGCCAACCGGTAAGCTTATCCTGGACAACGTTGAGAGGGTTGAGGCTTAAGC
TGCTTTGGATTCCAGCTAGGGGGAGATCATTCAAACCATGTTTTGTTAGGAGCTTTTATTTTCTTTTCTGCTGAAGAACA
TGATAGTATGCTATTTCGTTTTGGTATTTGACTATTCAGTTTCTAAATATGTTTGGTTTCCAATGGATGATGGTACATTA
CTGAATCCTTATAAATCTTTTTGAACTATTAGATTTTCCTTATAATTTCTTATCTAGCATTTGAAAGGATAAATGGCCTC
CATTTGCTGCCAAGCAAAGTTATTGCATGTCAAACATGTATTGCTGTCACAATGAAAAATAAACTTTCTTGGCACAAATA
CATGGTTGATGTTTGGAAATGAAAGATGTAGTCTTGTGGCAATACAGGCCCCAGAAATTTTTGGTTTGATCAAACTTGGT
TATAAATTTGTATAGGAAGTGTTTTCGGAATGTTGTACTGTTTGACATTTTGTTAACAACATCCGGCTCTTACAAAGCTG
GTTATGTTCGTAAAAC
>c38783_g2
AGAAAGGGCTGATACTAGGACGTATTATCCCTTCTGCCAGCAAGTCAGAGATGATCTTTTCAATTTCGCTCTTTTGTGAA
TAGGGATACCTATATGGGCACACACTGATAGAGGCAGTGTTAGGGATCAATGTGATCTGATGGTCTTGACGTCTGTGTGG
AGGTAACTGTGTAGAAAGTTCAAATAAATCTGTATACTGGGATAAAAGCTCCTGAACATGAGAGTGTTGCTCAATCACTG
TATTTGCCTCTCTTGTTGTATTCAACTGCACCACTACAGCTTCCATTTCCTTGAGCAACAGTCTTGACATGGACTTACAA
CTCACTAATTTAGACTGTGGCTCTATCTCTCCTTGCAACATATGCTCTTGCTCTCCCTTCATGAATCGCATTCTCATTAA
T
>c85881_g1
CTGATGGAAGGAGTTTGGCTACAGGTAATCATTAAATGAGCTTAATGCCTATTGTATGTTGTTCGATTGAAATATAGACA
ATGCTGTTAGTGTTTTCGGATGGTTTTGTAATTTGTTTGAGGTTTTTGATTCTGCATGTTCGTCGTTTAGTAGCAATGTT
GCGGTGTAAATTTGTCATGAAAAAGTGCAAAGCTAACACGTAGACTTGTTTGATGTTTGTCTGCTGAACTATGTGTATCG
TATGAGAAGTCAGTCATTTTCGGATTGTTAGAAAGTGGATGCACCTGCCATTGAGAATGTCTTATGTGGTGTTACATGTG
TTTATACAAAATGTCTTATGTGGTGTTACATGTGTTTATACAA
>c61680_g1
GAGGTTGAAGACGAATGTGGAATATGGCGTTGGTTGCAGGATAATTTAAATAACACCTTGTCAGCCAGATTAAATATGAA
GGTCTGACATGATTTAAATTTTCTGGTTAGTTGATACCATCTAACTAGACAGGAGATAATTAATCTTGTCTAGCTTGTAT
CTCCCGGCAAACAAACACCGCCGTTGGTCTTACAAATATCGTTATGAGGGTATGGATGGAGACTATGAGTCTATGACACA
TCGGTGGTGTAGTGCAAGTACGTGATACAGAAACTCCCATTAAATCAAATCCGAGACATAAAACTACATGTGATATCAGG
TAAGGCAGTAAGCCACAATGTGACCAGTTTTGTTTTACTTTGAATGTTTTATCCACAATTAGGGGCATGTTGTACAAATC
CACCAATATGATTTCCTTGTGGACTATTAGTTA
>c84215_g1
GTTATATTGACTACCCTCATATCCATGCTCCTACCATTCTTCAATGATGTAGTTGGGATACTTGGAGCCTTTGGATTCTG
GCCATTAACTGTTTATTTTCCGGTTGAGATGTACATTGCTCAACAGAAGATTGAGAAATGGAGTAGTAGATGGCTTGCAC
TTCAGATACTAAGTATGAGTTGTCTCATTGTCTCCATAGTTGCTGCAGTCGGCTCTTTCGCCGGTGTAGCTCTAGATCTG
AAGTCTTATAAACCCTTCAAAACTACTTACTGAGGGACTCAAGAAGAATGTATACTTGCGTACATTTGAACTTTG
>c58704_g1
AACTAATGGGATTTGAAAGTTTAGATCGAATTTGTGTATACGATTCTCGTTATAATCCATTGTTATTCGGTTTTATGTAA
TATAAAAAAGTAGAATGTTCTTTTTAAAAAAAAAATACAATATTTAATCAATGAGTATATTGGTCTGGGTTTCATTCAAT
CTAACCCAAACTTACCTGGGTCTCAGTTTGTTGATCTGCCCATTTTGATGGGTGGAAAACATGTTTGTTTACGGAGGAGG
ACTTGCTCTAATCGGATATCTTGCAAGCCATGCCGCCGTATCCTCAGGAGAACGAGCTTCGCTCCATCCGGGTCGACGCC
TTGCCGCCGATGTCAGATGCGATTTATCTCTTCAGCTGCTTCCATGACAACGCAAAGGTTTTGGCTGCAACGGTTTTGCG
TAATC
>c77458_g2
GTTGAAGGCATATGAGATATTTCCATTGTAAAGAACGGCTGATTCCCAACTGCAACATACCTAGAACCCTTATATCAGAG
CACAAGCCTGAAGGTAAGGTTGATACGGGTGGCCTCTAATTTCGTCCGCTTAGGCACAGAGTGCATCCAATCCCTTTGAG
TATAACCTCTCATCACCAAGAGTGATCCATGCTTAAGCATGAAAGAGTGCTGATCATCATGATTCCTCTTTAATCGCTTA
CTTGAAGATTCTTGATCACTTTTTCTTTCTTGAGATGTTCTACTGGGTTTCTTCTTCAAGAAGAATTCCCTTTCGCATCC
AAAGGAAAGGGATGCAATTTCAGGAGTTGAACCGTAAACCTTTTCATCATCAGAATGCCAAGCAACATAGTCATTACCAC
CTTTATACCTATTTAAGAGCAAGCTATTGAAACTGCTGCCAGGAAGAGCTTTGTGGACCTAACAAGACAAATGAGGGAAT
GAATAATAAGGGAAAGGATGAAGGATTATAAACAACACGCATGCGACTGAAGTAAGCATTGTTTGGTACCGCTTCCAAGA
GTTCCTTAAGAGGAGGGAGATCATCCCATGAATAAGCATGAGGTTGGTACCCACTGTAAACAAAATGTGGTAGTCCCGGA
TTTGCAACATAACATGTATCTCTAGGCTGGAGGCAGGATCGGCCGAAGACACGAATAGTTGGTCTGGTCCAAGGAATTTT
TGTGTTGAGGTAATCGAACCAACTCCAAGCCCGATCGAAGCTTATGAACCTCGGTATCAGCACCACCTCACTACCCTTGC
CCAGAGCCACCGTCGTCTGTTTCTTCGCCTTCTCATCATCATTCTCACTTTGGTCGCAATTAGGGTTTGCTTTGGTCGCC
AACTTCCTCAAACTCATGGTTGAAACAAAAGCTCGAGTTGTTCGCCAAGCCACCGATCCATTAAAAAAAGTAGCTAGCTA
AGACACTCCTCCAATATTGGGCCAATGTAATAAACGGCCTTTTTAGCTGCTATATATTGCAATATTACAGTAATGCATAT
CTGCATACCGAAACAATGATCTTGATGTTTGTAGACAAGAAACCGGAACTGGACGCAGAAATGGAGAATGCAAACCCAAC
AGAACATAATATTTGATATTGCAGTTCAACGTGCACACGAATTACACTCCAAACAATCTACTTCCCAAACTAAATCTATG
GTAAGCTACTTTCACAATCTCCTTGGTAATCCTAGAGGAGTTACATTGCACAATCACCAAACTACAGAGGTCTACACCTA
AGCCAACTGTAAATTCGACACTACCGTGAGGGAGCAACCGGCGCACCAGATAACTTGATTTTCAATTCCAACTCCCCAGA
CTCGACATCACAAAGCCTCAGCCAAACACTCTGCACCACCTCCCCATCTACACCAGTTATGGTGCTTTCTCTTACTAGGC
AGTTGTCACTA
>c71017_g2
CTAAATTGTATAAGTGAAATTGTTGTGGATTGAATTGCTAAATGAAATGTTGTCAGGTACTAAATTGTATTTCTCCCTTC
TATCAATGAGAATTACAAATCTGAGAATTGCCTCGTGCTATCATATAAGAGATTAATGACCATTACTGTTTACCAGTAAA
ACAATATATTGTGAACACAAACTTGAAGCTCAAACTATCTCTACTTACAGTACACTCTTTAGTGTTAATAGCAATAGCTG
TTAAACAGTCTGGAAGAGCAAATAAGTCCTCAAATACCAATTTTTTCTAGAGAAAGCAGTGTCATGAATTTTTCTTTTTT
CATGTCAATGATGAGTTACAGAATCCCTTTCTTTCTCAAAAATGACAAAATCTCATCTCTTGCAAAAATGGACTAACAAA
ATAACAATGACAATCTCTATTTGTCCGATCTTTCAATGATCAAAAAATTTCCAAATATAATCTTGAACTCAATCTCCTCA
GTGTATGTTGTGTTCTTTCTCTTGCGATAATGAACTAAATTATGTCAACGGTTCCAACAAAATACCAATTCAATTACTCA
CATTGAAGCCATTTTTGCCACAATAATTGATATAAAACTTCCTTGCACTCTTAACATCCAGAAACTCTTTTCCAAGAATT
ACCTCTTCAATCGCCTCCTCACTATGATTAGAATGCTCAAACTGCTCTTCACCTTCTAAGTCTTTCAAATCACTTGTTGG
CTGATTGCCTAAGTTTGTACAATCTGCATTATCCATTAACCTACCCATCAACTTGTAGCTCAAGACCTTTCGATGTCACT
CAAG
>c40012_g1
CCATGCCTTTCTGAATTGAGAATTGAGTATTGCCGCAAGCTAAAAGCACTGCCGGACTTTCTGTGGAACACACCACTCCA
CTACAGAAGTTGTACATCGCCTAGTCTCCCATGAAAAAAAAGCCAGAGAGAGTGCAGGAAAGAAAGTTTGGAATGACCAG
CTGAATCTCTGAAATCGTCGTTTACATTGGCCCAACTATTTTCAATCTTACAATGTGGTTGGTGATAATTGATTATGTTG
CTAGAGGG
>c79433_g1
GGTGGTGAAGAAATTATCATGTCCTAGAGATGGGTGGAATTGAATAATCAGAAATAATATAGAATTTGAATGCTAAACAG
AGTTCCTGTTCTTGCAGTACCTTGAGACGCTCGATACTTTATTAGGAAACACTTGATCAGCCAGAAGGATACAATAGAGA
GCTTAAGATTGAAATAAAAGACTACAGATTAAATGCTTCTAGTTGTTACACGAACACATACATCCATAATCACATTGTTT
GGTTTTGATAGAGTAACCTCATCCCATATTAGTCTCTACTAGGTTGATCTTGTATGGTTCACACATCCATGTTTGTGTAG
AGCATACCTATGAAATTGGGTGTCTATGTATACCAGAAATTTTAATAACATGCTTTGTCATCTATTGCGAGAGCTTGTAT
GCAGTAGTAACTAAACGTAATGCAATGTAGATATGTAATATCCTTTTCTGAATGAACAAATAATTATAGTGATGAAGGAC
TTGATAACACGATAAATAAAAAGTGTCTTTTATGTTAGCACTCCAAGTAGTGGATATATGCTTTTTCAATGACAGTTCTT
GTTAATGCCGTCGTGATCATGTGTAGATAGAATGTCACTTTTACAAGATTCTTAGAGTAACAAATCTCATCACTAAAAGA
CTTTGAACGTGTATTTTGATCTTTTATGTTTCTCTATTCCTGATATGAATTTTATCTGACATCTACTACCGCTGTGTGGC
TACGTGCAAACAAACGTCTTTAGTTTCCGTGCTCCATATGTCTTCTAAACTTCTAAAAATATTGGATGAGGAAGTCATGT
GACGTCCATGGATCAGTAAGAAGTAATGTTAAAAGTTATTCAGCATGCCTAAGTAAAGAATACTGCAAAGTTCTTCTACT
ATCTATTCAGACGGGACTGTGGAAAGGGTTTTGATTGTTGGGCACTGTGTCTAAATTTGATGTCACACACAATATAAGAT
TCCCAAAATGCTCTGCATGTATCTTTCCTTGACGGTTCTCTGCCTTAGTCTGCCATTATGACCCAGGGCCCTTCCAGTTT
GTGACAGGGTTGAACCTTGGATCCATTTAAATGTGGGAGGCATAAAATTTGTCACAGTCTACAATTAAATTATAAACCTA
TTCATGCTAGGTTCTCTATTGTGTAGGAATTACCCTTGATGGCTGTACCATACATGACTTGTTCCATCGGACAATGATTC
CATTTGGTAGTTTGCATGCTGTACAGTTAATTGATGAAATACCTTGAGGAGTCGAAGTGTTTGGTTGTGAGTATGAATAT
ATTAGAATTTAAACTCCTTTCCTACCTTTAGGTTGAGGTGAAAGTGTCATAGCGAACTACAAGTCGCCTTTGAGTATGTG
AATGTTCAGTAACTATAGCAGCTTGCATGTCCCTTACTGCAATCTCCCTGGCCAGGAACCCTGCAAAATCCAAGTAAACT
TGCTACCCCTGGGCTTTAGCGCTGTGTTACCTGCCAATAACCTCTGATGGCTAAGACAAAAGGGGAATATCCAAATATCA
AACTTGAAGAGTTTTCGCAGGAAATAAGAAACCTTGAATGTGTGAAGGCAATTAACTAAATCAGAAGAAACTACTAACTA
GGAACCTCTTGTTTGCATTTTTATGATGTGGGGAGAGTTGACTTTGTTTGAGTGTGTGACGTGCCTTTACCCTAAACCAC
ATGCTAGACAATTACTGACAGTCAGTTCTGTCTCAATTGTAGGCAGACATTTTTCTCTTCTAGAAGCTTACATTTAGTAC
CCGAGTTTGGTCAGCTAGTGGTCCCCTCATCCCACCTATACTGCCACAAGGTTTTATGTGCCAGGGTTGTAACTGTTTGA
GGGCTTATTCAACCTCTCTGATGAAAGTACCGAAAACCCAGTGCAATCAGTCTGTTCCAAGCTTACTTGAAATGGTAGAT
AAAGAGGAGTCTGTCAGCCTGACTGGACATGTCTATGCTTCCAGATTGGACATGACGCTCATGTCCTCGTGAAGGATCCT
AAAGAGGTTGGCAGGTGGACGTGGCTTTAGAGCCTCAGATCTGTGATTTACGATCTCACAATACCAACCGAACTCCCAAC
AATATCCTGCCACTTTTCCTGTTCATTTGCTTCCTAGCCAGACGACAGTTAGCTCTTCTTGATACATTCTATGATATCTG
GACTCTGGAATTGGTCACAAGGCGTGTATATTATATGCATAGTGAGAGTACTTATTCCTGCTACTATATGCCTATTTCTA
TTTTCTCATATAGATCCCAACTGACATACTTAATAAATATTGTAATGCAAAATCTGAGCAGTCAGCATTTCAGGGATTCA
AAATGTGATGAGAAATCATGATTTGAAAATCTCATCAAATATATAAAACTTGTTTGGTGATTCTGAACCAAAGTGGTTTT
GGATTTCGACCAGAAATAAGAAGTTTGTAGTTTTTGCTAGATAGTAGAGTATGGGGGTCTTGAGTCTATATTCGTCTGAT
TTGTCTCAAGTTAATAACATAGGTTCTCCAACTGGAGTTTGTTCAATTTGGCATTAAAGTTATTATATTTAGATGGTGTG
ATTTACAGTACACCTAAGTTCTATATTGACAAATTTGTATGCCATTTTACCTTCTCTCTTGACTTATATCATTGATGATT
GAAATTCGGAAGTAGTATCTTTATCTCGAGTTGTTTATTTGACTTGCACGTTTATTATTATTATTGTTATTGTTATTGTT
ATTATTATCATTATTATTATTATTATTACTTCCTTTTCTTTTGACTTGTGGCACTTCAGGCTATCTTATATCATTTCTAT
TCTTTATTTGGCAGGTTACTACCATATCATGTGGTG
>c62194_g1
CCATAATCCTGTAAATTTCACAGACAAATATAGCTATTATTGTGCAAACTAAGCATATAACCCAGAATATCTTCAGACTG
ACCCATCCATATACAAGCAAACTCTCATACTACAGGGCATAATTCAATCAAAACACAATCAAATGGTTCTCCTTATATAT
GTATATGTATACTGTTTTCGGATTCTATGCTAATTCAGATGC
>c74593_g1
AGAAAACTTTTGGGCTGTTCAAATAAGCAGAGATGTTCACTTGGTCACCAGTGAGGCAGTGACCATGAAATTTATGGTCA
CCTACCATTGGATTTAAGATCGTAGGTTGAGATAAATGAAACTATTTTCAAGTGTTTATATCTCAACCCAGTGAATGACC
ATTAGTTTATTGATTACCTATTGACCAGATGAACAATACTCTTCGAATCTGTCTTGTTAGGAAGGGAAGAGGAGAAGGAC
AAAAGGTTTAGACTTTGGAGGGAGTGCAATGAATTCTAGTTTTTGATTTTATTAGTTCGAGAAAATCTGGGAAGAGAAAG
TTTTTGTTTCCAAAACACCACAATGATTGTTTTTAGTAAATACCTATCAGCCAAAGTGGGGAAGACTAAACGGGAAAGGT
TCATGGGCATGGTGGCTGGCATTCCTATAGATAATGTTCTCCAGTTTTACATTCCTGAGCATGATTTGACTCCAGATTGT
ACAAATTACTGTCAAGGAGTTCTACACTATCAAAATTGTAGTTGGTTATTTCAAGTTCTGGTCAAGCTGAGGAAATATGC
ACATTAGGGTATCTTCCACCTTGCACTTTGTTGTTTATCAAGTCCCAATTCAACCGCTAAGTTAGGGAAAGTAACTTTGA
TGGATAATGAAGAGTTCACTTCTACCTTCTAGAGTCTTTAAGGGTTTCTTGGGTGAAGCTTAGTTTAAGGCATTAACTAT
TGTTCATTAATAAGTAGACTTTTGGGGTTCCTACAAGTCGTTAGGAACCCCCCACCCCCCACCACACGGATGTTCTCTAG
GCCTAGAAAGCTTTGGAGGATACCACGTTGTCTCGATAAATACAAATAATGTCGGTTCTGTGCTAGTGTCGTCTGTAACT
TTATAGAATCTATGTACTTTTGAATATCTGAATGAATAAGTTTGATTTGTTTTGCTATAAAAGATCTCCTCTCAAGTGAT
CCGTGAGAAGTCTTGGTGTGATTCCCAAGAAATTGTTACGATGCTGAGAACCCTTCTGGTGTGACTCCAGATTTATCAAT
TTTATCTTTCCTTACTCTTCAATCCCAGGCTTTTGATCACAATCACATTTATCCCACTCACTGCATTCCTAAACTCCACC
CTATAAGTCCTTAAGCACAGATACCCCTAGGTCTTCCGACCTTCTAGTCATTGCCAGATTCGGGGTATTGTCATCATTCT
GCTAAGTCAATTTGCAGGCTGAGGTTAAGTTTTAAATGAAAGTTTGGGAACTGATATATCATTCAAAGTGCATGATGTAA
CAAAATAAGCCTCATATGGTTATTATACGGGAATTGAACTCTTCTTCTTGGCCCTAGTCTTTTAGTTTATCATTTTTGTG
CTATAATTGGGCAAGCATGCTTGTGGCCAAGGGGTGCAATTCTTTTCGTTGGAGATAAATCACATTTGTATGCTATTAAA
TTCTGGTGGTGCAGAGGTTAGGGTTTTGGTTTTGTTTCTATTTTTATTTCTCTTTCTATTTTTAATATTCTATTATAATT
CTTTTAAAAACTGAAATTTGCACTCCCAACTTTACAATCCACACTCATTTCCTCATTTAGTAAGCTAAATTTTGTTTCTA
CTAACGTGTTTTTCTCTTTATAAAAGTTTTAACCAAAAAAGAAAATGAGGAGTGTAGAAAGGGGAGTGCAAATTTCAATT
CTTTTTTCTTCTCTCTGGAAGTTATAAATTATTATTTATTGTTATTCTGTTGCAGGTCTGCCCAGTTTGCATTGCTG
>c63438_g1
TCTTTTTTTATCATTTTCTGGAAACATGTTTTTGTGGGAGGGACCCTATATCTTTCGTACCATTGTCCCCCAAAGAACTT
TGCTTCTAAGTTCTTGTGCTAAGTTGATAGAGGTATAGACCCTATATCAAATTATCAATAACTTGAGATTTATGTTTCTA
AACCCTTGCAGTATCGCATTTTTGTTTTCAACATTATTACTGGAAATAGGACAGATAAAGCCTTGTGAATTGTTTTCTTT
GGACTACTGCAGACTTGTAGGAGGTTAACCTTACAACTGGATATAATATGAGATAAGCATACAATGTAACTTAGTTATAT
CTGCAGATGCATGTCTACATGTTTTCTGATGAAGAATTCCAACTGGTGGCCACTGAATATTATTGATCGTTGTGCTAGAT
TGCATTTTCTATCGCTATGTTATTATCGTCATGAATAATTTGACTAATGGTAATGGCATAATAAGATTCAAATACTGATA
TTGAGCCCCATTAAGCAGTTCAGAATAATTAATAATGTAATTTTTGGAGGTAAATCATTTAACAGCATCAGTTGTTGACT
CTATAATTTGTCATGGCTCAAGAAATATTCTAGAATATTATTGAGCATAACAAGAAGATAATCGTGGACTTGGCCTCAAA
TACTTTATATTAATAGCCTTTCACGTTTTGGTTAAATTCCTCTCTTTATGAACCCCTGATTGAGAAGATAATGATAAGTC
AGAATTGGGATCAGAGTTTTGTTTCTGATGAGTACAAAGGACGTGCCCAATCTGATCCTTCCTGAACCAAAATGTTGAGC
TGAATGATGCTTTT
>c67356_g1
AAAGGTTTTCAGTATCTTGGAAAATTAAATTACGAAAATTAGTTCGATTTATACTAATTTCTTGACTTGGTCCCTTCATG
TGGATAAGGATATGGTAAATTAAAATTAAACCTATGTTTTCACTAAACCACCAAAGCCAGGCTGTTGCTTCATTTCTTGA
GGACATGCAGCATCACAGATATTGCAATAATCCAACGGCCTAAATACAAAAACCTCAATTTCCAATTTCCAACCAAACCA
AAATATATAAAAAGAGTAGAAAAGTTCAAAAATTGCCACCAAGTATATATATAGAAAACGATCGAAGTTTTCGGCCCTGT
ATTCCGATAAAGAAGGTCGGAATCATAGATTGCTTTCAGAGTCAGAATGTCGAATAACACTGACTTGAGATTAGAATGAA
AAACAAACAGGGTAAACTTTAAGCATCATGATAATAATGCTCTCTCACTTGGTCTCGTGAAGCTTCATGCCTGCTACCTA
GCTTGAGTAGCTCTCTCCCTCATGCACGTACTAATGGCGACCATATCGTCATTCTTCAACAGGTCCTTGTCTTTCTTCAA
CTATAATCCATAATCCAACGCAGAACACAAGTAGAATCTGAAAATTCATGTACAGATGGATCTATATGAAACTTATATAA
TCAGTCACAGACAAGTTGCTCAATAATTTTTTGATCATGCATGCATTACCTAAGCATCATCACGAACCCGATGGCCGTAC
GGACCGCCATCTTTGTGAATTCTTTCCGGTCGGGCCGGTTTGTGGCAGCGCTTGACCAGGCGAACGTTTTCCTCGGAGAA
TTTTCTCTGAGGCTCAAACACGTACTGAATCAAGGATATATTTGTTCAAGTTATTCTGGATTTCAAGGCCAAGAAATGAG
AAGAATA
>c107238_g1
GCTTGTTTATATCTGAGCAAACCTGAGGAATGAAAAGTGAAGAGTTTTCCCAACAAATAGTCTCAATCAAATTTTGTACT
GATAGTTTTAGCCCAGAAAAAGTACTGAAAATATCTAACCCCTAAGTATAGAAAGAAGTTTGGTATCAGTGGTAGACAAG
TAAAGTGATACGATAACATAGATCAAAGAAATTGACAGCTGCAT
>c83362_g1
GCATCCTCAGAGTATCACCAGAAGGCTACAGCCCTTCCCTGAATCCCAGCTTCACAGGATATACCTGTTCTTTGGACCCT
TATTTTAACTGTGAGGAAAACTTTCCCAGAAACCCCCCAGCAAGTTTCCCTCCACCAGCATCTCAGTGTCCCAAAGTGTC
ACCTGTCTGTTCTCAAACCATATGCTGCCGAGGGGAATGGGATTCTTGTGTCTGA
>c4777_g1
ATGTTGCAACTTATGGAGTCCATGGTCTATACGATAGCCGGAAGTGTTGTTGAAAGTATAATATTCAACATTGCAGTGTC
TCCTTTTATTAGCAGTTATCACAGCTGTAGAACACCAGAATAACTTCTATATCATCATACAGACGAATACTAGTTGTTAC
CGCACACAGTAGTTCATGACATGCTTAGTTATGAATGCTCCCAAAAAATTAAATGCCCGCCCCTTATGTTTAGTTATTTT
ATTCTGATCAGATCTTTGTTTCGTCTAAAATAACATTCGCAATCTCTCTGAGTAAGATCCCCTCTTCTTGTTTTATTGAT
TTTGTATGAGCCTGAGTAGAAACTATTTCCTTAACCTGTGAAGGTGACTAATTCTAA
>c54265_g1
GTTAGATCTTGGGACTTTATTCCTTCTGGTGCACCAGTATGTTAATACATTGCAGTTCTCAGGAGGAATGACGAAATAGA
CAATATCTCAGAGAAAGAGAATGAGTATGTATTTGAAATTGATTGCTGGCAGACAATGAATGGAATTGGGAGAAGAGAGA
AACGAATGGGGAATGTGGCTATTCGAAATAGTGATGCCATATCAGAAAGTGATCCCGAGTATTGCTATGATGCGGGTTCA
CGTGGCAATGTAGCTAGATATATCAATCATAGTTGTGAGCCAAACCTCTTTGTACAGTGTGTTTTGAGGGAGCATCATGA
TGTTAGGCTTGCTAGAATTGTGCTATTCGCTGCAGATAACATACCTCCATTGCAGGAACTTTCATATGACTATGGATATG
AACTCAACAGCGTGGTTGGTCCTGATGGAGAAATAAAGAAGTTATTTTGCCGTTGTGGTGCAGCCGGCTGTAGAAAGCGT
TTGTACTAGGGATCGACATGGTGTGCATTTTACCCTCTGACCCTCTTTTGTAGTAGAGTCGCACCCATCCCTTACTAGTG
AAAACACTAAATTAAACCCTGTATTTTTTCTGAATGCTCAGTTGGAAGTCAGTTGCATTTTGCATATTGCGTACTGGCCA
AAAGGCTGGATAAGGTTTCTGTGGAGCGAGTGGTGAAAAAAAATGGTCCGGGTTGTTGAGATAGGATTTTTGTATCAAG
>c94143_g1
AACAAAACGGGTTGTTGGTACAATGTAAGTTATGTTCTGCGACATGTACCTCTTTACAGGGATGATTTCACACATTCATA
TGGTTTATCTTTTCACAACAAAGCCAGATGTTTTATGTTCACTGATCACATTGCTAATTACTTCTCTGATAAAGTCGCGG
CCCTTTTTACAAGAGGATGTAGCACACATTTCTGAAAATTCAATTTCTAATGCAT
>c76480_g3
TTTTCATATATTATATATGAAAAATGATTGCATGGCTGTGATTTATTTATTATGAAGATTTGATATTTCTATTGCCATGC
ATGTTTTCAATGTTTTCGATATTGTGTGATGACTTGAGAGTGAGCGGGGCATAGTGACTTCCGTGGGTTTCGATCCCCTA
AACCTCTAAGGGGGCTGTACAGACCGGAGGACGTCTGACATTCTTTGAGGTGTGGCGTCGCTTCTAGGTGGTATGGCGTA
AATGGACACTCTCTCTACTCTTCACCGGTGTTGGAGATATTAATCTTTGATGAGGATGTAGTTGGCTAGAATTAGACCGG
TCATCAGTTGGTATTGCAGGTACTGTGCACGAGAGGAGGACTTCGGGACCGAGCTGGATGCTACGTTCATAATTATTTGC
CT
>c41852_g1
CGAACCAAGATGTTGCCCAATTTAAATAATTGATGAGTTATCAGTTAAAGTGTGTGCTCCTGGTGGTGGCTTGCCATATC
CATGTCTTACTCATACTACAAGCGTAACATATCTCTGCTTATGTTTGCTGTGAAATAAGTTATGGAAAACCTGAACGCAA
AATTACATTTTGATTCCACTGAGCTCTTGTTGAAAACTTTGAGATCCTGATTTTGATTTATCTGATTATGCTTTTTTGTT
TTGTTGATAATTGATAGGGAAACACTAACTGAATTGTACA
>c65490_g1
GATTCTTTGTACTATGCTGATGTAAGTATTGATCATTTAATTCTCATTGTGGTTGGTGACCCAGGAGGCCAGGACAAAAC
TAATGCTTTTTTCAAAAATCTTGGATTCTGTATTGATGCTTATGATTCTGTACTTAAGCTTATCTATAAAATCGATACAT
AAGTGGAACATATATTTCTAGAGACTCAAGAACAATGCCAGTCCGTGCAGTCATGTGAGGTCGAGTTCTTCAATTTGTAA
ACAAGTGGCAAAGGGAAGGAAACCCAAAGAGTATAATTTTCTAGTTTCTTATATCTATTGAAGTGTCCCGTTTGTAGACT
TCTTGTAGGAGAGAATTGGTGAGTTGATCTGATCCATATTGTTCAATAGCAATTGAAAAAATGAGTTCCATTGTCTCCTC
CATAGTGCGGAAAACTAGTATTATTCAAACCAAATTCTGCATTTAGTTTGTTGCAGCTAGCCAGAAAGTGAGAGGTTTTA
AGACAATTGCTTGCTAAGTCATTAGTTATTCTTGGTGACGACCATATATATGGTATTGATGGTCAGGGCATCTTGCGGAG
TGACGGGTTAAAATATTGCTAGGTAGTTCAGTGAAGCTTTTTTCCCCAACTGCATTTTTGGCCATGTGTCGTTTTCAGTA
CACTGAACAAGAGACTACTTGGCACTCCAGAAGATACTTTTGGATGAATGTTTTTCCAGTTTTCCTTAAACTTATAGGGG
TATACATAAACCGTTGTTGGTAACGTACAGGTTGCTAGAACTTTCAATGAAGC
>c69794_g1
GGATGGCCTGGTTTAGTTTCCATATATGCATGTTATTAGTTATTGTGCGGCACATAGAGTTTGTTATAACAGGAATGCCA
TGCTAGTGAGACCTGCAGACAATGGTTAGGTTTTGTTTATATATATCTAACTCGATCTAAGTTGGAGATCGAGAACCAGA
TTCAGAATGGATGCAGCAAGAGCAATAGTACTGTGTGTTCTTTGTTATATTTTGATGTGCAATGAAGGTTTAGCCATGAA
GCCAATGAAGCTTAAGCTACCGGCGAACGTAAGTGTTCCGGCAGTGATTGTGTTCGGAGATTCAATAGTAGATACGGGGA
ACAACAACAACAACATGAAGACATTTGCTCGCTGCAATTTCCTCCCCTATGGCAAAGACTTCGAAGGTGGACTTCCAACC
GGACGATTCTCAAATGGAAAAGTTCCGGCTGATCTTTTAGTTGAAGCATTTGGAATCAAGGAGCTGTTGCCACCCTATAC
GGATGGATCCCTAGAGCCTAATGATCTCCTTACCGGTGTTAACTTAGCTGCAGGAGGTGTAGGTTATGACCCCTTGACAT
CAAAAATCGCAGCAGTTGAATCGCTGTCCGATCAGCTGGAACAGTTCAAAGGGTACATAGAAAAGCTGAAAGGAATTGTT
GGAGAAAAGAGAACAAACTTCATAATATCAAATAGTATGATCTTTGTGGTAATAGGAAGCAATGACATTTCCAATACCTA
TTTTCTAATCGGTGCGAGGAAAATGCAATTTGATCTTCCTTCTTACATCGACTTCATTCTCAACCATGCTTCCGAATTCT
TCAAGGAATTGTATCGACTTGGGGCACGAAGAATAGCCGTTTTGGGTGTACCAGCTATTGGGTGTGTGCCATCCCAAAGA
ACAATTGGAGGAGGTGTTGGAAGAGATTGCGACGAGAATCAAAACCAAGCAGCGGAGCTCTTCAACTCCAAACTATCAGC
AGAGATGAATCACCTTAGACATACACTTCCCAACTCTAAGTTCACCTACATGGACGTCTACAACCCACTACAAGATATCA
TTAAAAACCCAAATAAATACGGGTTTGAAGTTGTAGACAAAGGGTGTTGTGGCACTGGTTTGCTGGAAGTAACAAAACTG
TGCAACCAGTATCACCAAACGTGTACGGACAGCTCCAAGTATGTGTTCTGGGATAGTTACCATCCAACTGAAAGAGCATA
CATGATCGTTGTGCAGCACCTTCTAACCAAATATGCAAGCAGCTTCTTTTGATCGAGACAGACACTAGCAGAGCATAGAT
TAAATTCCTACTGTTATACAAATATGTGAATTATATATAATTATGTTCTAATTATATTCACTCCTGGGGATTGTTTCTAC
AATTTTTTTTCACTTATGTATGTGCTCATTGACATCGGGATCAATCTCTCTGGTGCCTTGGCAAGTTTTGGATCAATAAA
ATTAATCAAATGTTGGAAAAAGG
>c94783_g1
ACGTTGGCATCATAACTGTTGAAAAGTAATCGACACTGGGAAGTTTTAAAGTAATCAAGTGTTGCCATACAAACAATTAT
AATTGTATCGCATGAGCTTCTTCTTCCATCGTCTAGCTGAAATAGATCTTTTTATCTCATTGTTATGATGGAGGCCAGAA
TGTGCTTGAATGCAGTATCAACAGTCCTTATCCCTCAGCCACCACCATGTTAACGCGACACGACGAGGTGCGCAGAGTGG
GAGAGGGATGCACATATATTACATGCTTCTTAAAG
>c45922_g1
CGATCTTCTGTGCCTCCGCAATCTGGTTCTTGACGGCCTCAGCGCTGAAGTCCTCAAGAGCGTAACCCTCAACAGCGTTG
ATGCTGAGCTTGGAGCCGGGCTGGACGGTAGCGAAACCGCCGGAGAGGAAGAACTGCTTGCTGGCGCCGGCCTCCTCAAT
GATCTCAACGAGACCAGGCTTGAGCTGCTCGATGGCGGGAACGTGGTTGGCGAGGATACCCATCTCACCGGACTCGGCGG
GAATGTTCACCTGAACGACATCCTGGGACTTGTAGATAGCCTGGTGAGGCAGAGCCAAACTGAGCTGAATCTTGTCGGCG
GCCACATCAGCGTATCCACGGCGCTGGACGGTGCGGAGGGCGTTGAAAGCCGGGCGGGCGGCGCGAGCGACACGGAAGGC
GTTCATTATGGCGGTACGGTGGGTGTGAGAGG
>c63329_g2
GCTTCTGACTACTTTGGCAGCACGAAACGAGTCCAACTCAATAATCTACTACTGTACCAAAATCTACAGGACAGAACATC
TGGTTTCCAAGCGTGACGTCTCTCAGCTTCTGACTTCCAGAGCAGGAAGTAACCCAGTTCAACTTTATTTCTTTGTCGAG
GGTTGGTCATCTTGCTGAGGCTGCAAATCCAATTGAGCTAGCTACTTGTGATTTTTTGTTGTCATTAACTCATTCGAGTG
AAGCATCAATCGACATTTG
>c79955_g1
GGGAGGGAGAAGTGAAGAAAAAGCAGAGAATAAAAAGAGACCGGATGTTGACAAATTTCATGTCACTGTTCTTAGAAGGT
CGTTTGTTTGTGTGAAGATTTCTTATCTGGGATCTCTCTCTCTACAAAGAAAAAAAAACAAGGAAAAATAAACTCTTTCT
CTCTCTAAAGCTCTAGTCTTTCTTTTTCTTAGAGAGAGAAGGAGAGGGGAGTAGTGGCCCAGCAGATCGAAAATCTTCTT
CCTTCTCTATTCTTTTGGTTCCTCTATTCTTCTTCTAATCTTCTTCAAACTTGATGACGATCTAAGCTTGTTGAATGGTG
TTGCAAAGGCACCCACTTTGTTGTTTCTTGTGTAATTCTGGATTGTGCAATAAAAGAGTTCTCAGCTGCTTTGCTTTGCT
GGCTGGTTTATTTTTTTACCAACAGTGTTGAGTCAACAAGACTTGTGAATTTTCCATGATGTGAAGCTTGTGCTAAAAAT
GATTAATTCTTGAGGAGGAGAGGAGAGAAGTGATTATAGGATGTGGGTTTGAGGAATGGGAACAAAAATGCAGTGCAAAA
GCTATTTGCCAGGGTATTACTCAGTTAGGGATCTTAATGAGGATCCAAACAATTGTAGCTGGCCTTTATACTATGGAGAT
AAACCCTTGCCAAACACCCAATATTACAATGGTTTCTTGCCGAGGGCCCCTATAGATGCTTATCAAGGGTATGGTAAAGA
TGCTGTAAAGCAGACTATGCTTAAGCATGAGGCCATATTTAAGAATCAGGTGTATGAACTTCACCGCCTGTATAGAATAC
AAAGGGACTTGATGGATGAAATCAAAAGAAAAGAACTGCATAGAAACCATATGCCCGTGGAGACATCACTATCATCAAGT
CCCTTAGCATCTCAAATTACTTCTGAAGAAGCTCGGAAATGGCCCCATTCTAGCTTTCCTTTGGTGAATTCTGTTTGTGT
GGGACAGTCAAGTTCAGGTGCTGAAGGCATTCATTCTCAATCTAGTGCCATTAAAGGGAATGGCCAGAAAAATGGTCTTT
ATCCGTGTCAAAATGGGATTAGTTCAAAAGATGTTGAGTTGTTGGATTCACGACCTACTAAAGTGAGGAAAAAGATGTTT
GACCTTCAACTTCCAGCTGATGTGTACATAGATTCTGAAGAAGGGGAAGAGTGCAGTGACGAGAAAGTTTCTGGCATGCC
TAGTTATCAGTCAACTAAAAGTTGTGAAATCGCACCCGAAGGTGGTGGGAAGGTCTTTTTTGGTGATGGCAGGAAGACTG
ACCATGCAGGAGATGCTTTGAGATCAGAGAGATGTCCAAGGAGCGCAAATGGTTTTGCTGACTTGAATGAGCCCATTGAA
CCTGAAGAAGCAAGTGCTTCAGGATATGCTGATCCTCCAGGCCATGATTCTTTTCGGGGAAAGATCCAAATCCCTGGTCT
ACCTGATAAGTCAAGGTCACAGTTTCTGGGTGATGGAGCAAGAAATGGGTGGTTCTCCCATGTTCTTGAATCAGGGCAAA
ATAAAAGCAACCTCAAAATTGTTTCCCAGTGTCTTCAAACGGAGAGGTTGCCTATATCCTCCCAGCCTGTCCAAGTTTCT
GCTAACAATGTTCATGAACAAAATTTCTATCTGACGGATAAAAGCAAGGTGGATCTGTGGAGAGAAAGTACAGTTTCTGG
TGTTGAGGGTTGTGAAAGAAGTAATGAGTTTTCCAGTAACAAGCATCAGAGTACTTTTATAGCGTCTAATGTGCCCAGTC
CATATCCCATTCTTCCTTCTGATTTGGCCAAGTCCTGGAATCACTCGGTTTCTTCTTGGGAAAAGCCAAGCAGTAGCTTA
AGCCAGAAGTCAATGTTAGGTCAAGCTCACCAGTGTTTTAATTCTTCTGCTACCTTGAGTAAGAGTTCCCAGTCATCGGT
TCAGAGTAATGGGATTTTTGGAGACAGGTGGCATCTCAACAACAGTTCTAGATCTAACCAAGGTTCAGGAAGTGAATTGC
AGTACCAAAATGGGTTCAATCATGGTTCCTCTTCTGGGTCTAAGGAGCAACTGGTTCACATTCCTTCTCTTAACTGTGAC
TATCAGAGCAGCAGCAACAATCATAATGGAGGTTCTGAACAGTTGATGAGTTATGGTTCAGCAACGTACTACAAGGGTTC
AAATCTCTTGGATGTGAAGTCTGCAAAGGAAGTAAACTTGAACGTGATGGTTTCAAACAGTTCATCTAATGAAGAAATAC
CCCAGAGAGGTCTTAAAATCATGGGTGGACAACAAAAGCATGACGATCCTCTTGCAGCTTTGCCATGGCTGAGAGCTAAG
CCTGCTGGTAAGAATGAGTTT
>c60308_g1
GAAGCCGGAGCCCTCGTCCAAGGTGAGGTTCTTTCTTCAGTTGAATTTGGGTGAACATAAAGAGGTGTAATTTGTCTAAA
GAATTCTGTAATCATGAAATGCATTGCTGTTTACTGTAATCTTCTCTGCCTTGTTTGATAAATAAAAGAACGAGACTTTA
TGATCGGATTGATATTTGCAGTTTACAATACACTTCTATAATCTTCTCTGCTGTATTTAATGAGGACCAGCCACTGTTTC
TGTACGTTTAGGCATTACTACTTGACGGTTTGATGGTCTTAGACCTACATATGTAGAAGTGTATGGCTACATATAACATT
GGGTCTAGCAGTTTAGATCTTGGGTCCCCATTTATTTCCTTGGTGTTGGTTGCATGAATTACTGTTGTCTTGTTGAGTTG
TCATTTGGTTGCCCTAGCATAAGGGAAGAGGATCAAAGGCCTCTTTATCAGGGTTCATTTGGTCTCATTTTTTAGTATTT
GGAACTCCTATACCTTGGATCCCAAAAATTTATATATTTGCATTCTTTTGAATGGTTGGATGTGGAGCCCTTTCCTTTCA
TCTTTATGCTGCGTATGTCTATGATATCCCTGTTTGGTTTCCTTGTTTTGATTATTCCGCTGGACAGAGGTTCTTTGCTT
GGAATTTTCTCAGTATGAACTCTTTTAATGATGAACAAATCCTCAAAGGTTGCCAGGTTTCCATCTACTGGTTAAAGTTA
TATGAATCATGTGTAGTTTCATTGCTATAACAACTGTCTGCGTGGTCAAATCTTGTAGGGCTGTAATATTGACATGGCAT
TTTTTAAATATTGCTAATTATCTGCAAATTTGCAATAGTAGAAATTGCTGTGCAGCATCTGATTCTTTACTTGTTAGGCA
TCGAGATGAATACAAAGAT
>c48353_g1
GCAAGCAACACCAGGGAAAAGAATTTCTGCTCTATTAATTCTGTCATCTAAGAAGTAATTCAATGTTGTGCCTATTACAA
CTGTGATGCTTGAAGTGATCACTTCTGTCACTGACAGACCAACTAAAGCCCAAGCATACTGTGTGGCTAGATTTCCAAGG
CTGAGGACTATCCCTCCAGCCATTGCGAATAAAACAGATGGCCAATTATTCTGTGAAAGTTGAGTTAAGAAATTAGGCAT
CTCATGTGTGCTACTGCCTATCTGACCAAA
>c44562_g1
TAATTTCTTTGCAACAAGAGCAAAAGCTGCCATATGATATGTATGTTCGACATATTGCAGTGTGGAATTGTAAAAACTAC
AAAACTGATGAATCTACTTCGCATTTTTTGCTTTATGAACACATACCGGTCTTTAAATTACTTTGCATCAAATGACAGTG
TATAGAAATGTATTGGATATGTCGTCTCATTTTTTTTTTTTTTTATTTG
>c80659_g1
AAAAAATAAAATAAAAAACTGAATCCGAAGCGGCCATATCCAGATCCAACCCAAGCTTTTTCAAAATTCTCGTCGTCTAC
AATAGAAAAAAGACCCTACACACACGTGCTTTTCCCCCAAATTTCAAATCCCCTCCTCTCCTCCTCCAACGGCTACAACT
CTCTTCTCCTCCCTTCTCTCTCTCTCTAAAAACCTCTCCGTCTCTCTCTAGAATCGACGACGATGAAGTCGATGCAGCCG
CGCCACAACTTCTTACGGGAGACCACGGAGCCTCCCCAGTCGCCAAACCCTAGCTCCGGCAAGCCTAGGGTTTCGCGGAA
GCATAAAGCCTCCAAGGAGAACGCGCCTCCGCCTTCAGATCTAAACTATACGGCCTTGGATTCCAAGCCTTCGCCGGCCG
CCAAGTTGAAGAGTCCCCTGCCGCCTCGACCGCCGCCGTCGAATCCTCTCAAACGGAAGCTCGAGATGGTTCCGGAGAAC
TCCGTCCATGGAACCTCTGATTCCGGCGTCCAGGTAATCGTGAGAATGCGGCCGCCACGAAAGGACAAGGATGAAGGAGA
GATGATGGTGCAGAAAACTTCTAGTGATTCTTTGTCGATAAATGGACAAACGTTCACATTTGACTCGGTGGCAGACACAG
ATGCATCACAGCTAGATATTTTCCAGCTTGTAGGAGTACCACTGGTTGAAAATTTTATGGCTGGGTTCAACAGTTCTGTG
TTTGCATATGGACAGACGGGAAGTGGAAAGACATACACTATGTGGGGTCCTGCAAATGCATTGTTGGATGAAAATTTATC
AAGTGATCAACAAGGCTTAACTCCTCGTGTTCTCGAGCGTCTTTTTGCTCGCATAAATGAGGAGCAAATCAAGCATGCTG
ATAAACAACTGAAGTATCAGTGCCAGTGTTCATTTTTAGAGATTTACAATGAACAAATCACAGATCTTTTGGATCCAAAT
ACAAAAAGTCTTCAGATAAGAGAAGATGTTAAATCAGGTGTCTATGTTGAAAATCTCACAGAGGAATGTGTGCGCAATAT
CAAAGATGTGACTCAGCTTTTGATAAAGGGGTTGTCAAACAGGAGGACTGGTTCAACTAGTATCAATGCTGAGAGTTCTC
GCTCACATACTGTATTTACCTGTGTTGTTGAATCTCAGTACAAGAGTGTGGCAGATGGAATAAGCAGCTTTAAAAGTAGT
AGAATAAATCTTGTTGATCTAGCTGGGTCAGAGCGCCAAAAATTAACTGGTGCGGCTGGGGAACGTTTGAAGGAAGCAGG
GAATATAAATCGATCACTCTCACAGCTAGGGAATTTGATAAACATCCTCGCTGAAATTTCTCAGACAGGAAAACAAAGGC
ATATCCCCTATAGAGACTCCAGGTTGACATTTTTACTTCAGGAATCTCTTGGGGGCAATGCTAAGTTAGCAATGGTATGT
GCTGTTTCTCCAACACAAAGCTGTAAGAGTGAGACTTTCAGTACGTTGAGATTTGCTCAGCGTGCCAAGGCTATCAAGAA
TAAGGCAGTTGTTAATGAAGTAATGCAGGATGATGTGAATCACTTGCATGAGGTGATACGCCAATTGAGGGATGAACTGC
AGCGAATCAAAGCAAATGGGAAGAACACAGTTGATACAAATGGAGGTCATTCGGCGGCATGGTTTCGTCAAAGCTTGAAT
GTACTGAAGGCTAGTCTTAAACGTCCAATGATGTCATCTCATATTGACGATGATGGTGATGAGGAGATGGAAATTGATGA
GGAAGCTGTTGAGAGGCTCTGTGTTGAAGTGGCTAACCAATCAGTTGGCTTTGATGCAAGAAACCTATGTAATGTGAGCA
CTGCAGATACGAGTAAATCTCAATCAGAACTTATAGGTGTTCAAATTGGAAGCTCTGATGTTCCTCAGATCCACACACCT
GGAAGTGGTTTTGTCACAAAACAATGTTCTGATGATGCAGATGTTAAGATGGAAGAAGAAATATCTGATGTTCCTCAGAA
GCACACATCTAGAGGTCCTGATGATACAAATGTCAAGATGGAAGAAGTTTCTGGACAAGAAGATGCCATGATTGTTGATT
CTGTTGCTGACACCCCAGATATTACAGGTTCCTCCATCTGCAAATTGCTAAATGAAGAGTCAGCCAGTAAAAAAGTACAC
GATGACTCCTCATGTGAAGCTTGTGAATCTTCAGTTGCAGATGAGCCCAATATATCACATAATGGCTCAGTAAATTGTGT
TTCTCCAAGCCTCATGATAGTTCCATGTGATGCAGCCCCAATCCTAAAATCTCCTACTCCCAGTGTTTCACCCAGGGTGA
ACACCAGCAGGAAAAGTTTGAGGACGTCATCAATGATGACAGCTTCTCAGAAGGATCTTTTTGATGGCAGTCAATTAAGC
CCGAACGCCATGCACATATCTGCTGAAAAACCTGAAAAAATAAGCTCCTCTATTGAGCCATCAGCTCAGACATGTAAGAC
GTTTTCAGCACCAGCTGAACAGTTAGCAGCAAGCATCCGCCATGGCCTTGAAATTATTGGTAGTCATCGCCATAGTTCTG
CTTTGAGGAGATCCTCGTTCAGGTTTTCACTGAAACCTTCAGAGTCAAGGCAGATTTTGCCAGTTCCCAAAGTTGATGCT
GTGGTGCAAACTGTTGACGAGTGGCCACAAGAAGTTTCAATGGACTATATTTGTAATAATTGCAAGAACAGAATAGAGCA
AGAGGGTAAAGAGGCTGATGAGCTTTCTAATATGGAATTAGTACCTGTGGATGCATCAGAGCCTGCTGACAAATGCAGGA
TGCAGGTTCCAAAAGCCATAGAGAAGGTGTTAGCTGGAGCCATCCGCAGAGAAATGGCATTAGAAGATTTATGTGCCAAG
AAAACTTGTGAGATAATGCAGCTCAACCGTTTGGTGCAGCAGTACAAGCATGAGAGGGAGTGCAATGCTATTATATCCCA
GACAAGGGAGGATAAGATTCTTCGCCTTGAGAGCCTTATGGATGGTGTTTTACCCACTGAGGAGTTCATGGAAGAAGAGC
TACTGTCCCTCACACATGATTACAAGCTTTTGAAGGAGAAATACGAGAATCATCCAGAGCTTTTGAGGACAAAGATCGAG
TTGAAAAGAGTTCAAGATGAGCTGGAAAATTTACGTAACTTTAATGAAATGGGTGAAAGAGAGGTGTTGTTGGAAGAGAT
TCAAGATTTAAGAAGCCAGCTACAGTATTATGTGGACTTTTCATCCACATCATCCCGCACACGAAACTCTGTGCTGCAGT
TGACCTATTCCTGTGAGCCAAAGTTGGCCCCTCTTAGTACAATTCAAGAATCAACTGAGGAAAGTGCTGAGCAGAAACTT
GAGCAGGAAAGGAAACAGTGGACTGAGGTAGAGAGTACATGGATTTCTCTTTCTGAGGAATTAAGAACTGAACTTGAGGT
TAGCAGATCATTAGTTGAGAAGACAAAGCAGGAACTAGAAACAGAGAAGAAATGTGCCAAAGAGCTCAAGGAAGCAATGC
AATTAGCAATGGAGGGGCAGTCGCGAATGTTGGAACAGTATGCAGATTTGGAAGAGAAACATATGGAACTTCTTATAAGG
CACCGGAAGATCCGAGATGGAGTGGATGATGTAATAAAAGCAGCTGCTAAGGCAGGAGTTAGGGGTGCTGAGTCCAAGTT
TATAAAATCTCTCGCTGCAGAAATTACAGCACTGAGATTAGAAAGAGAGAGAGAGAGGAGATATCTTAGAGACGAAAATA
AGGGGCTTCAGGCTCAATTACAGGATACTGCTGAAGCTGTACAGGCTGCAGGTGAATTGCTGATACGACTTAAAGAAGCA
GATGAGGCTGTTGCTATTGCACAGAGGCAAGCTACAGAGGCCAAGCAAGAAGCAAACATTGAGATTGAAAATTTGAAGAA
AAAACATGAGAACGAGATAAGCAGTCTAAATGAGCTCCTTGCTCAGTCTCGTTTACCCAAAGAAGCGATCCGACCTGCTT
ATGACAACGAGTCTCATGTGGCAAAATATGACCTAGGTGAGCCCCATAGTTTAAGTGATCAGCGGTGGAAAGAGGAATTC
GAGCCATTCTACAATGGGGAAGATGGTGAGTTACGAAAACTTGCTGAACCCTCATCATGGTTCTCTGGTTACGACAGATG
CAACATATAGCAAGGGGACTGCCTGGTCATCTGGATACATTAGTGTATGTAGGTACTACTAACAGTTTGTGTTAAATTGT
ATCTAGAATCAGATTGTTTGATAAGAAAATTAATGATGTGTTGTATTCTTTTATTCCTGGAAACGTTAGGCGATGCTAAA
TGCATAAGGTGTGACGCAAACAAACTCGAAATATATGTGCTCTCTGTGGAATCTGTTATTCCTATCCATTCTATGCATGT
CATATTCTTACTGATGAAAGTTGAGGATGAACATGTTGCTACGTAGCAGGGAAATGGGTCTCTCTCTGAAGGTATGGATA
TGCCGGATACGGTGGGGACCCAGCCTCGGAGACAATGTACTCGGTACATGAATACAAACGCAGGTATAATGTAACTATAT
GTATGTGAATAGAACTGGAAAATTGATGGTTGGTGGGTGTGTGGTGTGTGCCAAGAGGATAGGGGGCAATCCTCTCAAGT
AGATTGAAGGTTGAAGAGGACTAATGTGGGAGGGAGGAGGCATAATGTGGGAGAGACTAGT
>c78623_g2
ACACTAGCCAAGAACCGGAATGTTTTGTCATCAGGACATCCAAAGTACATTCTCCTTTTATCCTGAGTGCCATCCCATGG
ATAATTTGCAACAACTGCACCCTGTGAATAAGTAAAGGATTAGGGACTGATTCCTCCATATATTAATCAAAGAATTCATC
ATCCATGATGTGAAACAAACATATTTTGGAATGGGAAGCACGAACATTATCAATGTATTTGTCACATCAAATAAAATTGG
AATAGTCAGCCCTTGCTTGAAAGAAAAAAAATGCAGATGAAGGGTAAAGAGCATTGTCATGATGGAATCTTACAGTAATA
TTCGGAACCCCTTTTTTGTTTAAGACAAATTAGACTCTCAGCTTGCACCAATGCAGTAACTTTGACTTCTGGAATTGACA
ATATCAATGCCAATGTCTTACCTGATCTTGGAATAGACAAGTAAAGAAGGCAAACCCTGATATACTTAAATCTGCTCCAT
AACTTTCACTAAACAAAAAATAAGAAATTGATTTTCCATCATGAAAGTTGCCAGAGTTCACATCGTCAATTGACTGTGTC
TTATAACGTCTATGCAAATGTCTTTCCTTATCTCCTAAGAGAGAACTCAGAGAAGTGCAGAAATCATTCCTAATCTCCTT
TAGTATTCTCCAAAAGCTTGACTGCAAATTATTTTTCCATCGTGCAGGTGCAGGTCTCTATTATGGCAACAATTCTCCTT
CTAATTGATTATTATCTCAAGCTATTGTTAGTAAGCCGGTAGCTGCTTCAACAACCTAGTAATGATATGGATATAAGTGA
TGCTGATGAATATGCAAAACTAAGAATTGCAGCAAAAAATACAATAAAGTTATTACCCCATGCAAGCTGGCA
>c49143_g1
GAGGAGACCCAGGAAGGGGCGTGGTTGTCTTTCCAACGGATCAAGAACTAGATTCCGGTGCCGGCCTCGACCGTTTTACT
GCTGATTATCTTGTCGGCTTCTCCGTTCGACTCGCGGGAGGAGTCTGAGTCTGATGAGAGTGGTTTGGCTGGTTTTGGAT
AATGGAGATAATGGAGATGGACATGGGGTTTGGGTTTGAGGGAGGGTTTGAGGCGATTGATGATGCGGTGGGGTTGGGAA
GGAAAAGAGGAGGCAGTGATGTACGGGCAGAATTTGAGGCCGCTGGAGATGGAGTACTGACTGATGAAGAGGCCGGGTGT
CCATGGAGTTCGGTGAGTTACTGAAAAGAGGAGGGTTCATCTACCCACAAAGTATTAACTAAAGCATGTCTCTTCAACTA
TATCTCTATATATGAAATATTCTTGATATGAAGCCACAACACAGATAGATAATCTTGAAACATGGAGGACCTCGCTAGGA
AACTTGATCCCTCCCTCAGACAAAAGTACGGTGAAGTTCCCAATCACATTAAGGTTGTTGGTTTCGTTTTCTGGCACCAA
CGGGTCAACGATAGATCCGTTGAAATTGTATGTGTAAAGTGGCGAGCTAACTTCCTCTCTCCACTTCGTAGTGGGCTTCC
TCTACTTGATGGCAAGCTAGCCCTCTCTCCTTGATGGCGAGCTTGCATTCCTCTACTTGATGGCG
>c64117_g1
GGATGAGAGTGTTGAAGGTAATGATAATTGGTTCAAGACCCCATTTGAAGAATTGGGCAAAGATAGACAAGCCGAAACCC
ATTGCATTCAAATGGCAATAGCAATTCATCAGAATGTTAAGAGTATAGACATTGGGAACGATTCGACGCAGACGCATTTG
TGGAAAGAGAGGGATGACAGCAGAGTAATGCTTCAATTTGACAAGTCGAGTCAATATTTGATTGAAAAGGACAACCGAAG
GCAGAGGACGTGAGTGAAGCATTTGATGGAACATGTTCAAGGCCGAGTCAAGAAAATCGACTTTGGGGTATGAGTTCAAG
GGGTGTATGGTTGTTTGAAGAAGAAAGGCGTGGATGAGAGCGGTGAAGGTGGTGAGATGTGGTTGGAGACCCAGTTTAAA
GAAGAGTGCCAAAACAGGGAAACTCAACTCGGCTCGATTCAGATGACAGTAGCAGTTAGCGAGAATGTCGAGGGTAGAAG
CATCAGGGGGGATTCCGATGAGACCCATTTTTTTAAAAAGAGGAATGACTAGATCATAATGCTCCAATCTGGCGAGTTGA
GACAAGAGTTGGCTGAAGCAGGCGAC
>c72950_g2
GGCCACTAAAGTCAGAGAACCTAACGCATGGAAATACGCAATCAAAAGTACAATAATTGTTCATTCTATGGCTACTTGCA
TATGCTTTCAGCTTGCATGGCTACTAAAATTACATGAATCTCCTTGATTTGCTTCTTTGTTTTCTTTCTGGTCTGAAGAT
TCTCCTGCTCCTCTCTAAGACATAAGAATCTAATCCATAAAGTCCAACGGAAAGACTATGAACTACTAGCTTGTATTGTA
TACAAAAATAATGTTAGGATGCTTATAACAAGAAACTAAGCCACCTCCTCACCCCTCTACATTTCTGTTCTCATTAGCTC
ATCATTCATTTGCAGCTTAGTTTGTCTTTCATGTAAAAACAGAAGCTTCGATACAAAATATACATATAACTGATATAACT
GGAGGAGGTCGTGCAGCTGCTAAGCTTGTTAGCCTTATCTTGATGGCTAGCTCTGGTTCACAGTGTCCGCCTTTCGACTT
TTCCGGCAAGTACTACGACGTCGTGTCTGGAGATGGCTGTGGGAGGCAAAGCAGCTTCTTTGAAGGGAAAGCAGTGCTCA
ATCAGAGCGTTGGATATTCTGTTATTCTTGGCTTTGGAGCCTTCTTTGCTGTCTTCACATCTTTCCTGGTATGGCTGGAG
AAGCGGTATGTTGGTTCAAAGCACACATCCGAATGGTTTAACACTGCCGGAAGAAATGTTAAAACAGGGCTTATAGCTAG
TGTGATTGTATCTCAGTGGACCTGGGCAGCTACAATTTTGCAAAGTTCAAATGTTGCTTGGCAGTATGGAGTTAGTGGTC
CTTTCTGGTATGCTAGTGGGGCAACTATTCAGGTACTCTTGTTTGGTGTAATGGCTATAGAGATCAAGAGAAAGGCTCCT
CATGCTCACACAGTATGCGAAATTGTAAAAGCTCGCTGGGGCACAGCTGCACACATGGTCTTCCTCAGTTTCTGCTTTTT
GACAAATATTATTGTAACGGCAATGCTGCTGCTCGGTGGTTCTGCTGTTGTAAATGCACTTACCGGAGTGAACATCTATG
CTGCTAGCTTCCTGATACCTCTTGGAGTAATTGTCTACACTTTAGCAGGAGGACTAAAAGCAACATTCTTGGCAAGCTAT
ATACATTCTGTTATAGTTCATGTGGTTCTAGTCATATTTGTTTACCTTGTATATACGGCAAGCAATGAGCTTGGTAGTCC
CAGAGTTGTGTACAACCGTCTGATAGAGGTAGCAAGTAAATCAAGAATCTGTCAGGAGCCAATTTCTCATCAGGGGCAGT
CTTGTGGTCCTGTCAGTGGGAATTACAAAGGGTCGTACCTAACCATGATGAGTTCAGGCGGGCTAGTCTTTGGGATTATC
AACATTGTTGGAAACTTTGGCACCGTCTTTGTTGATAATGTAAGTTTGTAACATTTTTAGACCAACCAAGAAGATATGTT
TCATATGTTTTGAGTTCAGAAATTTATTTGATAGTCACAGTTGAAGTAATTATCCTCGGAAACTTTAGGGATATTGGGTA
AGTGCCATAGCTGCACGGCCGTCATCAACTCATAAAGGTTACTTGTTAGGTGGGCTTGTCTGGTTTGCAGTCCCATTCTC
TTTGGCAACATCACTAGGTCTGGGAGCACTGGCCCTTGACTTACCCATAACAGCAAGTGAAGCAGGTCGTGGTCTTGTTC
CTCCTGCCACAGCTATAGCTTTGATGGGAAAAGGAGGATCAGTTCTTCTTCTTACTATGCTCTTCATGGCAGTGACATCT
GCTGGTTCCTCAGAGCTTATAGCAGTATCCTCATTATGTACTTATGATATCTATCGCACATACATAGATCCAGA
>c25225_g1
TGTTTTACATTGTGATAATCAAGCTGCTTTGCACATTGCTAAAAATCCTGTGTTTCATGAGAGAACTCAACATATTGAAA
TGGATTGTCATTTTATTCGGGAAAAAATTGTGAAATGTGAAGTTATTACTCGATTTGTGATTTCTTCACAACAATTGGTA
GATCTTTTACAAAAGCTTTGGGCAGAGAAAAGTTTAGACAACTCATGTTCAAGTTGGGAGTTATTGATATACACTCTCCA
GCTTGAGATGGAGTGTTGGAAAGTATATCTTGTAGCTTTGAATAGAGATTATCTTGATATGCAAGAATATTGTATTAAGT
AATGTGATTCCGTAGGATAGTATGAATCAAACTTTTGATTCAGTTGTAATTGTGATAGATGTCTTGCCTTACTAGTA
>c6937_g1
GAAACACCAACTAAAAGGTACAGCAACATTTTCTCGTAAACAGTAATTAAATTGCACACAAAATTTTCCAAAAGTTTATT
CCATTTCCCCCAATATCATCATTTCGCAATGTCCAGACCCTCCACATATTTTTCATCATTTCCCGATACGGTAAAGGTCC
CAAGCCATGGGCTGGGCAACTCTGCATCGATTTATTCACCAATCTTAAATAATTGGGTCAAACTGCGTAGTGTTACCACC
CCAAATAGCTACACCAGTTCTGTCAAATTCAATTTAAAAAACCCACAAGCTTCTCTCCAATCTTGCCACACAAACTATTT
AAATCCAATTAACTACTCAATTTCAAGATTGACAAGCCAATTTCATTCAATTCAACAAAACAAAAATGTCAAGAAACCGT
AAAGAAC
>c101375_g1
CACGAATCGATATACTTGAACGTCTCTTCTTCTCGATATTCACTCCATCTACCTACTATCCTCCACCTCTTCGATCTTCG
ATAATATTACAATCAAAATCTTCATCATGCGTGTCCAAGTTCTCCCAGTTATCGCTCTCCTTTCTCTCGGTGCCTCGGCC
CAAGATCTTGGCAGTCTCGTCAACTCAATAACCTCAGATGTCGGCGGAGCAGTCGACACTGCTACATCTGCCATTGGTGG
AGCTGTTGACACAGTCACTTCTGGTGCTGGAGGAGTCGTTTCAACCATTACCTCAGGAGCAGGAGGCGTTTTCTCAACTG
TAACTTCAGGGGCTGGAGGTGTTTTCTCAACTGTAACTTCAGGGGCTGGAGGT
>c53394_g1
AGCAGGTGGAACCCGTCTTTGCATATCATGGCCTCACCTGCACAATGGATGAGGATGAGTGTAAAATGATTCTAGAAACA
GGTAATTCTGAGGGCGGATATATAATTGAAAGGGCTAGGCGTGCTCTCGCCTGTGGTCTGAGCGCACAATGGGTTAAACC
AATATTACTCGGACAAATCTATTGTGATATGATTGAGATAGAGCCACCAGAAGGGATCTGTGAGGAACAATTTTTAAGCA
GTTATGACGATTTCATCGACAAATTTGATAACTTATATGAACTCCAGAAGAAGTGGAAAAATGTATAACGGTCGTGGCTA
CTTCATTTCAAGCAACATGCGCAGTGAGTTCCCTTGTTCAGGACAGCCTTCTTGGCACTATCCCCATTCAAGATAAGGTT
GAGAAGCTGACTGGATATATAGAAGAACACGATCCGAAGGGAGAAGTTTTAACAAATAATCTAGACTTCTTTTCCTCTTT
GCTTGATGGAATTGCTGAATAAGATTTATACTGCACAACTGGAAGATGGTCAAGACCCCGACTCTATGCAAGAAGTTCTA
ATAAATTCTTGATACCTTATTCCGGCTCTTGTGATGGAAAAACATATTTGCTTATTTTCATGTAAGATAATAATTTTTGT
TAATTTTGTATGCGTACATTTTGTCGCTTCTATCAACATTTAAACCCTTATTAAGGCACAGACAAGGTCCTATTTTTCTG
ATGTGGGATTCATATCTCAACAT
>c97052_g1
AAACCTGCAAGAGAAAGACAGAGAAAGAGTTTACTCATAAGTTTATCAAACAACTGGCTCCACTACATAAGACTGAACAA
TATCCAGATGAAGTCAATGGAAGTAGCATTATATGGGACAACTGATTTGTAATCAGTCACACATAGAAAGTAGCCAGAAT
GTAATCAGAAGAAGATAATTAATAACATTCTCGTCACAAATCACAAAGCGCGCACGCACGCACACACAACTTGGGGATTC
TGA
>c71445_g2
GGAAGGATTAAGCGCAATTCCAACAGATTTATTACTTGAAAAATGTCTTGATTACACGCAACATTATAACAAACACACAA
TTCTTACATAGCTCTTCTTCTAGCTTGATTTGCATCATCAATCGGCTTTCCTTGTCGGAAACTAACACCTTGATCACTAA
AGCTAAACCGCTAATTCAAACTTACTGCCCCACCCTGTTGGAAGCATTACTTGGCCATCGCTACTAGTATGCTAAGTTGC
TAACAAAGGGCATGCAGATATCCAAGTTCAAAGCTTGCAAGCAAAAACATAGAACATAATATGAGGCAGTCGAAACCGCT
ACATTTTAAGACCTGTATGTTGGAATTGCCATTTATTTGCCCCCTTATGCATGTCAACGGGCACATTTCTTGATTCTTCC
CAAGCAGTTGTCTTTTGGCCTAGGATGAGGCAAGTGCATCATTGGGCACTTAGGATCAACTCGTTCCAGCTCATAATCAA
GAAGAAAGTGGTGAAGGAAAATAGCAATTTCCAGCTTAGCAAGATCATTTCCCGGGCACAGCCTGCTTCCAGCTCCGAAG
GGAAGAAAAGTTGCTGGTTTTGGTGTAAAGTTATCCCATCTTGAAGGGTTAAATTCATTTGGATTTGGATATATTTCGGA
ATCCCAGTGAATTTCTCTAAACCAGGTCAACGCTTTCCATCCCTTTGGAATGATATAACCATTTATGTTGACATCCATTT
TTGCCTCTCGAAACACCGTAAGTGAGAATGAATTGTACCGAAGAGTTTCATCGATGACCTTGGAAAGATATTCCATTTCT
CGATATTCCTTAAGTGTCAAACCTTTCTGAGTTGGTGGCCTCCTCTTTAAAATCTCTTCTTGCTCTGCCTTGGCTTTCTG
GACTACTTTCGGGTGTTCTTGTAACAAAACTGTCGCCCACATCATGGTATGGCCAGAAGACTCATGGCCAGCATTCAAGT
ACATTACCAGAATGTCAATGATTTCTTCATCTGTAAGTTTCCTTCCATCTTCGTCTTGAACATCCACCAGAGCATCCATC
ATATCTTTCTTCTTTGTGAAGAAATTGCCGGCCTTCTTTTGAGCTCTGCGTTCATCTACAATAGATTGAAAAGTAGCAAC
AAGATTCCTCCGAGCCTTAAGTGCCTTATGATAAGCGAATCCCGGGAAATTGATTGCCATGGCTCTAACTCCATAGTTGA
GGTTTGTATATTCCTTCTCTAGAGCTTCCATCACAGACTCACTCTCTGTGCTAAGAAAGATATACATAATAATTTTGAAA
GTAATCTTTCTGAGTTGAGTTAAAAACTCCATCTGTCCCATGGTGGCCAACTTTTCCAGAGAAGAGATAACAATCTCCTC
AATATATGGTATGTACATAGACAAAGCTTCATGACCGTTAATCGGAGCTGCTGTTAGCCTTCTCAGACGCTTGTGCTCTT
CAAAAGGTATGGAAACGAAAGATTTCTTTCCAATAAGTTCAACAGTGGCAGCAGGCCAACCAGGCTGAAATGCATCATCA
TCTGTCAAAACTCTTTTGCATGTTTCTGGCGCTGTACAAATTACACTGGGACTCCCAAACATGAAAGCCTTGTAGATTCC
AGTTTTTCCAAATCTGGAAACGAAGGAGTCGATGAAGGACTCAGGATCAGAGGACTTGTAGGCTTTGAGGAATGACCACA
TGTTGCCAATGAAAGGCAAGCCTAAGTCACCAGGAGGGAGACAATGCTTCTTTACCCCCAACGGGGTTTCGTAAAGCCAC
CGGTTTACGTTCATCAGAAGCCACTTCAGGGTCACAAAGACACCAACAAAGCTAGTACTGCACAAAACAACCATCCACAT
TGAACCCAACTCCATTGATCCCTTCACCACTTAAGACAATTCTATGCCTTCACTCTGAATTGACAGAGCTGCAGAGTAGT
ACTGAACCTTTGTCAGCTCCTCACTTTGTTACCACTCAACTGGAAGAAAGAAAAAACCAGTCACAAACACTCAAATATAT
GTTACTTCTGTTCTGTGTTTGCACCTATTTATATATGCAGTGAGAGAAGTTGGCTGTTTTGGTGAAACTTTGTAATTCCA
GGAAGACCCTTTGCTACAGAGGACCATGACACGAATAAAA
>c71406_g3
GATTTAACGAGTTAACCAAGTTTCATTATCAGGATTATGCAATATCTCAGAGTTGTTCATTTGTACTCTCTTGGATGTAC
TAACAATTGATTCATCCGTTGATTCCTATTAGATGATGTTAGCACTGTTTCCTCGCGTTTCCTTTTCAACTTGTTCTTTC
TTTTCATCAATGAATGACAAGAATGTGAGGCCGCGTGTTCCAGTAGTAAATCTAAATCTTTGATTAATCTATATCTTGAC
AGTAATCTGATCACAGTTAAATGTGTCCAGACCAGACAGAGGAATTATCGAATTAATATTCTCAAATCAATCAACCTAGC
ACTTTAAATGCAGGATAATGATCAGAAACTTGGTACACAACAACTCATTCACTCTCCCTTAAATACCAGTCATGGGATTG
TTCGCAAGAAATGTTACAATGCTAATCTTGCTCGCGCTGTTCTTAACTGTGTATGATGCTAATACAAAAGTGCATGTTAG
CATCACCAATGATTTAACTGGAAATTCAGGTCTGGCTGTTCATTGTAGAAAACGGATCCGCAATCTTGGTGATCAATAGA
TCCAAAGTAGAGAACAAGTGTGGTGCCGGAAACAAGCTATGGTATCTCCTTGAGGAGAAACTGGGACTATGTACCGACAT
AGTGTGCGAGAAAAATATTAGTCATATTGATCTAAAAGACACAAGAGAAACATCGCACTTTTTCACATTGAAATACACCT
ACTTGAAGAAAAATAGTAATCTTACTGATGTGAGAGACAGAAGTGTTCATCAGAGA
>c97624_g1
ATCATTGCACCAACTTTAACTTTAGCATCCGGTATCGGATTCTGACTCAATTCACCGAACCAAAGAACCAATAATTTCTC
CACCAAAGGTAAAAGCTTGGGGAAAATGGGAAAGTATCGGTGCTTATGAAAAAGTTTTGATGACTCAATTGAGCTTAGTT
TTGATGAAGTTAAGAGGACTACTTTTTGAAACCGGTAGAAACCAATTCTATTTCTAG
>c66134_g1
GAACATCTAACGATCTAAGCAAGCCATCAAATTGGAGAACTGCACAGATGAACATCCTATGAAGTCCTTTTAATATGAAA
CAGATGAGAACATCCCATGATACAGTTTTTGCCAGAACGATCACCCATTCCATCTAAAGCCCTCAATGAACAAAGCCTTA
TTGGTTCTAACTCTTAGGCAATTAAGAAAAGAATGATACGGAAGAGATGAAATAAGCCACATACAGTTGTAGTGTCTGCA
AACATGTAAACGAGGATTCCTGCTGCATTTTTATTTCACAATAACAGAGCTATGACATTGCCCCAAAGAAAACATGCATG
AAGAGGACAAACAACTAGAGTCAACCACCAACGTAACTGTAGTCGAAAGAGAATCACCAGACTTCAGGGCGCAGCTCGCC
AGTGGCTGGGGGCATCCATCTGCCAGAGTTGTAGACACTCTCACCAACTTTCCAGTTAGGCACATCCTTCATAACCTCAG
CTTCATAATCAAGATACTTTTTCCACTCTTTGACGAATCTTTCGTCTTCTTCAGCTTGAAGCACTGGAAGTATTGCTCTG
CGAGCAGCATACTTTTCTTCCTTCAGCGCCCTTCGGATCTTGTTGCCCTTGCCGACCTGGTACATGCCCCAGGAGAAGGT
ACCGAAGGCAGCGAGGAAGATGGCGACGGCGCTGGGACCCTTATTGGGGATCCGACGAGCGTATCGGGCAGGAGGGAACC
CACCCGGCGGCGGACCGTCTTGGAGAACCGGCATGTCCTTCACGCTCGCCATTCCTGGCTTGTTTCTGATCACCGCCTCC
GTCATCTTTCACTCTCTCTCTTCTCAGTCTCAGGTGACTTCTCTCTCTTCCACCTTCGATTCC
>c76139_g1
GCCCCTTCTTATCCTCTGCCTCTATTTCTCACACACACACAAACGCACCTCACCAAACAAACAAAGCCTCCCGGCCCTCT
ATATCATATTTCCTCTCTCTCTTTCTCTCTCTTCCAATTCCGCCGGCGAGAGATGACGGAAGAGAAAGATCGACGGCCGG
AGACCGCCGCCGGCGACAGTGCAAAGCGGAAGCTGGAAGACATGAGTATCCTACTCGCGAAGCAGAAAGCTCAGGAAATC
GCCGCCCGGCTCGTCACCAATGCCGAGTCGAAGCGCCCCCGAGTCGACGACGAGTCGTCGTTCCAGCCCAACCCCGTCTA
CTCCGCTCCCGCCTACCCTGTGTTCACTGCACAAACAGGACATTCTTATGGTTCAGGCACCAGCAAGAAAATAGATATTC
CAAATGGAAAGGTTGGTGTAATTATTGGAAAGCAAGGAGAAACGATAAGACAACTACAATTACAGTCTGGGGCAAAAATC
CAGATAACCAGGGATTCAGAAGCTAATCCTAATTCTCTAACGAGAGATGTGGAGTTGACGGGTACATCTGAACAGATTAG
TAGAGCAGAACAACTTATCAATGATGTAATAGCAGAGGCAGATGCAGGGGGCGCTGCTCCACCTACAAATCAGGGATTTA
ACTCAATGCAAGCTGGAGGGGAACAGTTTGTCATGAAAGTTCCAAACAATAAGGTTGCTTTGATTATTGGCAAGGGGGGT
GAGACTATCAGGAATATGCAAGCCAAGTCAGGAGCTCGAATTCAGATTGTACCATTGCACCTTCCTCCTGGTGATACATC
AACTGAGAGATCAGTATATATAAATGGAGGGCAAGAGCAAATTGAGGCAGCCAAAGAATTGGTGAACGAAGTTATCAGTG
GGAAGCGTTTATTAAATGCATCTGGTACCAATAGCTATATGCATCAACCCTCCTATCCCCCTTCTGGTAATTGGGCCCCG
CCTGGACAACCTCCAATTCAGCAACAGCAGCCTCATTATGGGTACACACAGCCCGGAGGTTATGGTACACCTACAGCACC
TACCTCATACTATGGTAACTATCCGGCCCAGGTAGCAAGTTGGGATCAGTCAAACCAGGTACCATCTCAGCCACCTCAGG
ATAGCAGTGGATACAATTATTATGGACAACAACCACCAATGGGGTCAGCTCCCCCAAATCCTGCCTACTACAATCAGACA
TCTCAGGGTTATGCTCAGCAGCCACCAAGTTACGATCAGGGTTACGCTCAGCAGCCACCAAGTTATGATCAGAGTTACGC
TCAGCAACCTCCAAGTTATGATCAGAGTTATGGTCAGCAGCCACCACACTATGGACATAACATCTCTAGTCAGGCTCCAG
CATCTGATCAGCAACAATATGGAACTCCTGGATATGGGCCGCCAGCAGTGTCATCAGGCCTAGATGGCAGCTCTTCTGCA
CAAACGACTCAGCCATCATCTGCATATGCACCTCCTTATGGCCAGCCAACGGATAACCCACAGTCTGGGTATTGGTCTCA
TCCGAGCAGCACAGGCCAACCACACACTCAAGCTGGATATTACCAACAAAGTTATGGAGAGCAGCAGCCAGCTGAAGATG
CTTCTGCAGCATCTCAGCCAGCATCATATGGACAAGGTGGGTATGCTCAGCCAGACCCTTCTGCCAATGGGGAGTCACAG
CATCAGCCAGATCAGCAGTCACAGCCACCTACCAATGGATATGCAGACCAGTCGTCAGCTTCCGATGCTGAAAGGACTGG
TGACAGGAATGTAGAAGGAGACGGATCAGCCCCTCCAACAGAACCTGTTGGTTCTCAAAACTGAAGTTGTAGCTGATCAA
GAATGTCATCTTCTACTAATGCTCTGTTTTTATTGTTATCTTTTCTTTCTTGGAATGAATTTTCTCATTTGCTCTCACAT
GCCATTTGTGTGTTGCATAGCATCATATTTTAGCCTTGAAGTATAAGAATATCTTGTTAGACAACCTTTTTGATCTATGT
TCATATCTGATGATCAAGGCATCAACAGTAGAGCCATGGACTTGAAGGTTTTGGTCGAGTTATCTGTTTGGTATCAATTA
GTTTCTTTTTTAATCTTTTTCCTTAGGTCCATGAAATATTGTAATCGAATGGCCCTGGATGAGATGTGTTGTTGAATTCT
GTTCTGCAATTTGCCGACTGATAATCTTTGCTTAAACTACAATAGCTGGTAATTGGTAAAATTGTGATAAATTTTCAAAC
TTCCTATTGCTTTTGCAGCGGGTGTGAAGCTGCTCGATTCCTGTGGTTTTACTCAAGAATGGAAATCGCGGTTTTGCTTG
TTGCCG
>c37530_g1
TTTTCATAATTTAACTTTTTTTAACTATAATTATGCAACAAACCAATGTTTAATTTTCTCAAAATCTGAGGTGTAGCCCA
CTGTAGCCTGTGTGTGTAGGTACGCCTTTGCATACATGTTTGTGTGATTCTGTGGGTAATTGTATATACAGGGAATCACT
CTGTCCAAAGTAATGGAAAAAGTAGAGAAAATAGTCATTACCCATTGGCAGTGTTCCTGAGATCCCAGCCAGACAAATTT
GCA
>c114211_g1
AAATCGTAAGAACACCTTTACAATGCAGTACAAACACTAAAACTAACATTCTGCCTTTCAATATTTATGGTAAGAATCAG
GTTTTCATCAACAGAGACCAAGCAAGAACAAGCAGATAAAACTAAAACTACTTTTTGAGGCATTTCATCGAACAGGTTGT
GCTCACCCCAAAACATAAAACGTTAGAACAGAATGAAAACAGAGCCGAAAGCTAACCCGGTTTCCATTGTGAAAGGAAGA
>c69362_g2
AAACATGTGAAGCAGGTCCGAGCAGTGAACCTGAAAATGAAGACGGGAGAAACGAGGTATATCTTGAATTATTTTGCTTT
CTACTATGACTTACATGTAGGACTTGGGAATGTGCTGTCAATTATGGCATGTTTCATTCCAGGATTTTGTCGTAGCAAAA
CCCAAGATGGTTACATGTGGAATGTTGTGTACATGCCTTGTTCAACTTCCTTCCCTTACAGTCTTTTATTTTTATAGGAG
GGAGATGATGAGACAGTT
>c82687_g1
GTGCGACGCATCAGGGGATGCGCCGTAGGTGGGAAGGGTACCGGAACCGACGGTACCCTTCTCGTCCGCCATATCGACTT
TGGACGTCATGTCCTCTCCGAACCGTGTGTCTTTTTGTTTCGTGCTTCAAGAGAGACAAAAGGGAATGAAAGGGCACAAA
CTAATGGGCCGGGGTTGTCGCAGTCCACTAGGGATAAGGCTGCGATGCCAAAAAG
>c61330_g1
AACAGCTAAACTCAATCATCAATATTCAAATGCAAGTCGTCAACAAAACTAATCCAACAAATCATAATACAAACACTCAC
ATTAGTTTTATTAAGAAACACTAAACAAAAGCAAACGCATCATCCCATAATACGAGTCCATAAAACACAGTTAAATTACT
GAACAACAATTTCTCCCAGCTAATTATAAGCAGGAGGTGCAGGAGCATAGAGGGGACGGCGGTATTCGTCAAAGTACTCA
TCACGATCAACGAACACGATTGCGTAGAGCGCGTAGATGATTCCCGGAATGTAACCCAGACAAGTCAACAACAAGCATAT
CAGAAACTCAACATGCAAATTCAAACAGTACCCACCAAAACTTAGCCTCAAGTTTCTCACAAACTTACAGTCCAAGATAC
CAGAACGAGATCGGAAAACTTACGGTGCAGCAGCCGTGTCTGAGGCAAACCCCCAACGGAGGGAGCAGGATGGCGATCAA
AATCTCGCAGCAGATCGCACAGCGGCTCGGCATTTTTATGAGATATTTTGGTGCTGTAGATCTCAACCAAACTAACTGTT
GTGTGTGTGTTTGGGAGTCTGAGTTTGACTTTGATTGAGATTTCTGATCTCTGAATTTGTG
>c98820_g1
TTTGGCCCACCTGGCTTGGTGCTAAGCATTGAAGGGAAAAAATTGATGAGTGTGTGAATGTGACCTAAAATAGATGTGGT
CTCAGAGCTCCAGAGGGACACTGGCAGGGTGATGGGAAGAAGAGAGCTGAATCAGTAGGAGCATCACAGCAGCCACAAAC
AAATGTCCTGATATCAGAATGTGCGGGACCCATCTTTAACCTCATGTGACAGAGACCAAGCCAAGGTGTTAGTGGATTGT
TCATACTTCCCAGATTTCTCTCTCG
>c83265_g1
ACAAGCTATGCTTTTGTTCGTATATATCTGTCTAGCTAGATTGCTCCTGGTTTAAACAGTATGTCCAAATTGGACTAGAA
CTCATCAGCCTCATCTCTTGAATCACATGCATGGCGTATACAGATTACAGAGAAAGCTAGCTCCATCATCCCCAGTTCCC
CACAGAGGAATTATTTTCCTACCTCCTTGCATCTTTTAAAAGCACTTTACGTACGAATCCTTTGTAGTACAGGTGCATAA
GAATCCGG
>c86976_g1
TTTCTCTACCCAATCACATGTCTTCCACAGATAACCATACCCACACACACACCAATCACATATTTTCAAAAATAAAGAAT
AAATAAATTTGATTTCAAACCCAAAACCAAAATCATTGTCTCAAAACCAGTCAATTTATTTCAAAGAGTTCAGTAACTGC
AAGTACTTGTCTCTTCAGTGTCCACCAACTCAAAATTGATATTTAAACTGCG
>c81916_g1
TGGTTTCTTACTTTTCATTTGTTATGTAATGAACTTTAACCAAAAAAAGTGGAATTTAGAAATGTAATAAATAAACGTTG
GGCAATTACTTATTCTAGAAAGGTGGCTTTCCTGCTAGATTGTTTCATGTTAGCAAACATCTAGATAATAGAAAATATGT
TGCTTCTTGGGTTGGAACCAAGATTATGTGCATATAGAAAATGTCAAGAATTAAATGAGAAAATAG
>c60242_g1
GTTTATCCAATTTGATGAAAGCTTGCACGTCTTGTACCCTTTGAGTTCATTATATATACTGCTCTCCATGATTACTGAAA
TCGTGCCAAGTTCTAAGCTTGCTCCTTTTTCGTCGAAAATCTAATTGGAATCTGATCAATTAGTTCTTACGAGATCGAGT
TGTACAGAAATCATGGCTGATCATGGGGAAGAAGAAAAGATCATACTCAAAAGCCCAGGCCTGCTGAAGTACATCTTGGA
AACAAGCTGCTTTCCAAGAGAACACGAGCTATTGAAGCAGCTAAGGGAAGCAACTGTCGAGAAATACCAGTTCTGGAGTA
TTATGAATGTGCCAGTTGATGAAGGATTGCTTCTCTCCGTTCTTCTGAAGATTATGAATGCAAAGAAGACATTGGAGTTG
GGAGTCTTCACTGGTTATTCTCTACTCACCACTGCTCTTGCCCTACCTGCTGATGGCAAAATAACAGCAATCGATCCAGA
CAAAGAAGCCTATGAGGTCGGATTGCCGTTCATTCAAAAGGCCGGGGTGGAGCACAAGATCGACTTCTTTCACTCAGATG
CCTTCTCAGTCCTAAACGATCTCATTACCAATGGTAAGGAGGAAGGGAGCTTCGACTTTGTATTTGTGGATGCAGACAAG
GACAACTACATCAATTATCACGAACTGCTACTGAAGCTTGTCAAAGTTGGTGGGATAATAGCTTATGATAACACACTGTG
GTTTGGCTCGGTTGCAGAACCGGAAGAGATGGTAGAGAAACCTTTAAGGCCAGGAAGAAGTCATGTGATTGAGCTGAACA
AGTTTCTGGCTGGCGATTCTCGTGTTGAACTGGCTTTTGTTTCCATTGGAGACGGTCTTAGCCTATGCAGGCGCCTCTAC
TGAAGTATGAACAAATACTCCGATATTGAGGCTCGCCGTTTCTAATGAATAAATAAACTCGTTTTCAATTGGTTGATTCT
ATTCCGATGGAAAGACTTGAAACAATATATGTTATAACAAATCACAAGATCTTTCTTCTGTGTTTTCTATTACAAAAGTA
CAAGGATTTGTTGTTTTGAGGTGGTGTCAGATTTTATTAATAATTATGAAAAGATATGAAGGTCTCGCCACC
>c86460_g1
GCAAGGTATGATTCGGCGCTGAGAGAGCGTTCGTTGTATTGAACCTTGAACTCGTATGTCGCTTCGGCTAGCTCATGCTG
GATAGCTTCGCTGGTGGTAGCCAGCGAAGCCGACATGGTCGATTCAAGGACATGCATGAGTTTCTTGCGCAGGTTGGTGG
TACCTGTGGTAACCTTGGAGTTTTCGCCGAAAACTTCAGGGTGGG
>c15160_g1
CATCCGGCTAGCCGTCCTTGTGACTCATGTAGCAAGCTGCAGTTTGGAAAGTCCTTGGCAAAAGTTTTGGTTACAGGCAT
ATGTGCATAAAGCCCTTCAGAGAGTCTTTGTAATAAGTCTTATCATAGGTATGTGTGCATGACAGCCCTCCCTTCTTAAC
TTCCCGGCTTTATTTACTGTATGTGTATATGTATGTATGTACGTATTTATTTTTTGAGACAGAGTCTCGGTCTGCCACTT
GGGCTGGAGTGCAGACACATGATCTCAGCTCACTGTAGCCTCAACCTTTTGGACTCAAGCGATCCTGCCACCCCAGCCTC
CCAAGTAGCAGGGCCTACAG
>c104748_g1
ATATTGATCTAATGGAAAGCTAGAGGAGAAGGCAAAGGAACGGAAGATATTTGCCCCCGTTAAGTATCACCAGTCACTGA
GGAAGCAAATCTTTCTGTACCTCTTAGTAAACTGTAAGCTGCTCTTGGTAATAGGAGAGCTTGATAAGCTATAACTTTAT
TTGCACCTTACACAGTAACACCATATACAATCAAAACAGAAATAAAAGGCACTTTAACTTGAGCACTTTCACTAAACATA
AATATGCATTTTATTTTATCAGG
>c61611_g2
CTCAAATATTCAAACTATCATAAGCTTCAAACATTTCCTCCTAGCCTAATTCCCTCCCTTCTCCAAAGTCCGAAAACCAA
CTTCCCCATTGGGTCGAGTTCACCTTGGATTCGATCCGATGGTCTTGACCTCTCAATAAGTAAACTACTGTTTCGTAACC
AAGGGTTACTTTTCGTCTTCCCTTGGCTTACATTTTCCTTAGTTTAAGACGAAACTTTCCTATATCGAATCAAGCTTGTC
AAGATGGACAAGGTAATACGGTTGGCATCAGCGAATGATGTGGTGATTTTTAGCAAGAGCTCATGCTGCCTGTGCTATGC
GGTCAACATTCTATTTCAGGAGATTGGAGTGCGCGCTTCAGTTAATGAGATCGACAATGACCCTGATGGCAGGGAAATGG
AGAAGTGTCTAATGAGGATGGGGTGCTCTTCTGTTCCGGCCGTGTTCATAGGTGGACAACTGATCGGATCAACCAATGAA
GTCATGTCCCT
>c79291_g1
ACGGGGAGAAAGAAACACATGGCCTATTCAAAATTGAAACAAAAGGAACAATTGTTTTCATTCACTACAATGTACAGACA
ACTATTAACTAGCTAGCTAATAGAACTCACTATACCAAATAACTGCAGATTAAGATGGAGGTCCCAGATAACAACGCTGA
TTGTTTCCAACAGTTTCATTGAAGACATGAACTTTCATTCATTCCCCACTTTATGCAGCAAGGTTTGAACACCTGGACTA
GATTCAACCTGAAGGTGTGCTTCTATTATATTCACTGCAATATTCTGCCACCCAATCCGTGTTGCAACTCATGAAGCTTT
TTACAAGTTACAATCCGTCATGAAGGGCCACTGCTACCTGAGAACCTTTCTAACTTCCGACGAGAAGGCTGGAGGGAGAG
CTTAATTGTGCTGCATCGTGAAGAGCGACATATATCAAGGCACTCCTCCAAATCTGAATCACATGTTAACAAGACCCACT
CTGAATCATCGTCCAAGTACTTGATATCAAATCTACACATGTCATTTATACCAAATCGCTTTGCTATTTCTTGCCCCAAA
TCTTCATACTTCCAGTTGTTTTGAATGCGAAACCGAGTTTTCTCATCTCCATAAGTGACTTTTACTTTTCGAGCATCCCC
TTCTTGAGCTATCAGGCCATCATATTTCAGTGAAGGTCGAAAAGACTGCAACTTTTGTTGCTCACTTAGATTTTTATGGC
TCTGGGATCTTTGCATTAGCTCATCCACTCCATCTTGACGAAGTGCATCCACCTCTGCTTCTCTTCTGACCCTCTTCAAC
ATTCTGTTATCTCCAACAATTGGATCGTCATTACCTGCGACGCTCCATGTGGGAAGATGCTGCTCTGTCTTGCTGGAACA
GCACTGGCTTGAACTGGTACTCTGACTACATGAAGACGAGGGAGATTTTGATGCAGTAGCTTGGGGACTCAAAACACCAG
CATCAGGTGGCATGTCTGATGGCCTTGGCCGATCAATCAGCTTTGAAGTTGAAAACGGACTGGTCCCAGACAAATTTGGA
GAGGCTAGCTCTGGATAGTTTGTATAGAAAGAATTGATTTGGAAAGCACTGGACGCACCTTGGACTGAATCAATTACACG
TTGCAGTTTCTCTAAGGAGTGACCAACCTTCTTGATTTTCCGAGATGGCCAACGTTTAATTCCATGTTGTCGGCATATCC
TTTTCAAGGTTGTGGAGCAAACTCCAAGACTTTTTGCAGCATCTTTCAGGCTACCAGAAAAATATTTTCGAAGAACTTCC
AAGGTGATAGCTTTCTCCGCTTTGGTACGTCTTTTCTCTCCTGTCTTACTTGCACCAACACTTGAGAAGCTACCCTCAAC
GATTGTAGAAAACTCTCCAACACAGTCAACAACTTTTACGTTCAAGTCTTGTGGCCTCAACTTTGAGGATTTTGCACTTG
GCATCTTCCTTGCCTTATCCTTTGGGAATATGGAGACATCATTATCAGTCTGTAGCACCTCTGCAAACGAGGCAATGCCA
CTAGGCCTGGGATCTGAAGGAACGATCACTTCACTGACTGGCAAATCTATTTCTTCCTCTAGTTCTTTGTCTGTGACAAC
CCGTAATCTCCGACAGATATTTTGTATGATTAAAGACAGAGAAGTTAGCATCTTCTTGTGTTCTTCAGGATCCCTGCAAT
CCACTGGCAAGAAGAACTCCAGGACAAAATCAGTTGAACCAGTGTGGATGCTCCGTAGACGTATTGCAACAGCTGCATGC
AATCCAAACATCCTAGCATGGTGGGATAAAGGATACTCTGTTTTGGCTAAGGAAGTTATATCATTTGAGAAGCATGGTTG
ATTAGTCATAAAAGCTCTCCCAACAATGCCTTGGCCTTTTAACAAGTGATGCTCAGAGCAAGCTTCATGAAAACCCCGGA
TATGAGGATCAGTCACATGGCAAGCTTGATCCACAGTTGAAACACAATGAACGTAGTTGTCATCAGAATGTCGGCATCCA
TCTTTGGCTTGTCGGATGCATGACACCCAAGTTTGTGCCAAGGGCAAGTTGTGTGTTTCACATGCAGATCTCAAGACCTC
TCGGATCTCAGGTAATACAGCTTGGTAAGGCTTGCCATTTACCTGCTTAATATTATGAGTATTCAAATTTTCTGAACTCC
GAAGATCAACAGCCTCAAGTGCCTTGCAAACACTTTCAAGCTCAGGTTGATACTGCACCTTCTGGGTGGTTGTGACAACC
TCAATTACACCCAAGCAAGTCCTACTACCTTGTTCAAAGATTGGAAGGGCAAGAGTTCCACGTACATCATACCGTTGAGC
ATCATCAACCCGTGGGTACTCGTCACTCCTGAAAAATCGAACATCAGGAGTCCACTCAGGAACCTTTGCCGAGAAAACCC
GACCAGGCAAGCCCTTAACTAACTCCTTAGAATCTTCTCCAGTTGAGAACTGATAATTCACAGATATGTCGTGATACTTG
GCGAGCCTTGGACAGCTAGAATCAAGCGACGAAAGTAGATCATTAGTTGTTAAAACACGTCTACCCCCTCTATTCACTGG
CAGCCATACCTGTACAAGAACATTTTTGTCTCTCATGACATCTTTCATGTACACAAGTGCCCTCTTTAATCTCTCCATCA
CAGATGGTGCAGAAATTCGATTCTCTATGGGACCGATCCAGATTCCTCTACTAAATTCATGACCTTGAATTATAGGATTT
TCTGATTGACCAGAGAACCCCACAACGTCTGTCATATTCTGGTTAGGAGACTGCATACTGGCTGGAGCTTCTTCCTGGAG
TTCATTGAACAGTGGTGTTTGTGCTTGATTACTGGTCTGAAATGGGTTCATGCCGAAATTTCCATTGGTCCCTGATGTAG
GCCAGAAAAATGAGGAGTCCATGATAGCGCCAGAACTGAGGGGACTCTGATTAGGAAATCCAGGTCCCTCTGTTGTTTCC
AACCAGCATCCATCTAAGAACAATTCATCCATGAAGTCTAAATCCATTGTGGAATCAGCTGGAGCTCCCATCATGGTAGC
TGGTGATAAAACACCATCTTCCATGATCACCCTTTTGCTGTTTCTTAGAACCAAGAATGAATGAACTCTTAAAGTTTCAA
ACTGATTGATAAAGAAGATATCACAAGAGCAATTCAACTTCCAGAGTTCTGCCTTCAAATCCCAGTTGGTTCAAGATTCC
TCAAGATACCCAAGTGGGTATTTGTTTTTCTCGTAGTTTGTACACACTCTTTCCTGAAATACCCATGTCTGCAACACAAG
GAACAAGAGCAGCAACACACACACAAAGACAGTACAGACACAACTCGATCTCTGAAACAAAGGAGAACAAATCCCCTCCA
CAATTCCAAAGGCTTTCAATCTGGGCCGACTATAATGAATCTTTG
>c111275_g1
TTTTCCCATAACAGTGTGCTTGAGAAAACTAAACCCTTTTCCAATTCCCACAAATCTTTCAAGTAATTGATTTCGTTTCA
CCAAAGACGATCATGATCGAGAGTGTGAGTCCTGCAACTGCGATGGAAGAGACCAACAAGGCTCCCTTCTACGGGCCATC
TGAGCACGCCCTTTCCCTAAGACTGATCAAGCTAATTAGCAACGGTCGCTTGCCTCTCCTCGCCAAAGTTG
>c52477_g1
GGAGGTTTCCGTCAAATGATATATGTAGGCTTCTGAATGGTGCATCAGTCCATTTCTATTACTGCTACTTTTTTGGTCTC
ATTTATCACTTAGTGGAAAATTAGAATTACTTGAAAAATAAGTGGATCACTTAGAGTGAATTTTCTGGAGGTATGGAATA
TATTATGTTTTATTTGTGTGTGATCCTACAATTATTCATAACAAAAGATAACTTTTTTTATAGTTATATGGTTTTTATTT
TCCTCCATGTATCTATCTAGATAGGGGTTGTTTGTTTCTAGCATTG
>c73313_g6
AATAGGAGCATATCGAAATTGGGGCTGTAGCCAGTGGAGGTTTAGCAGGGGGTCGACAGAGCTGGATCAAAGGCATGGAG
TTGGAGTGCCGCTGCTGGATTGAAGGTGGATGAAGGTGGAGATGCGCCAGATCGGGGAGAGAAGGGCTGTGTAGGTAGCC
TGAGCGCAGCTAGATCAGGGTAGAGTCAGGTTCGTTGCCGGTGGCTTTGGGATCCAAAGAGAACCGGGTCGTCATGGGGC
GCTCGGAGCAGCGCTCAAGGTTAGAGGCATTGGGTTGGTGGAGGGTTTTGTGCGTGCAAACTGGGTAAGCTTGTAGGATT
TGGTA
>c40344_g1
GTTCAATCAAAGCTTAGGGGATTTTACTACAGCTGCTTGCCACTGAAGAATAATCAAAGTGATTATAGTCTATAAAATCC
TTAGAAGTAGAAACCCATTACAATTCCCAGAATTTGAGTCTCTCCTTTTCCCTGTATACCCCTCCAAACAACCCAAACTG
CAGCCAGCACCCCACAAGAGGTTTGGGATTTATTGTAAAACCTGAGTCTGGAGGTGTGTCATGCAAGATGTGCGATTTGC
TCTCTATCTCACATAGGCAGTGAATAATTTTGTCAACAAGCTCTTCTATGAGTTTCACTGCAACGAGCTATAGCTGCACT
TAAACTCCATGATAAATAAACTTTTATTCTATTATTTGTGCAGGCATTCATGGTGCTCCCTGAACT
>c2991_g1
GAAAAGAATTAATAGTAATCCGAGCAAAAGTAAATGAAATTGAACTGAAAAAAATGAAAGATTAATGAAGCAAATAGTTG
GTGCTTTGAAAAGATAAATAAAATTGAGAGACCATTAGCAATGTAAACCAAGAAGAGAGAAGTTCCAGAAAGCTCAGTTA
CAAATGAAATGGGAGATATTACAACAGATACCACAGAAATACAAAAGGTCATCAAAGACTACCATGAACAGCTAGATGCT
AACAAACTGGAAAACCCAGAGGAAATGGATAAATTCTATTTATGGACATATAGAACCTATCAAGATTGAATCAGAAA
>c100825_g1
GGCCGTTTCACAGAGGTAATGAAGGCAATGAAATTTTATGCTGATCTCGAGAAGAGGACAACTGACAAAGATGTTCAAGA
ACTTATCCGCGATATCTACCTTAATGGCATGGAGAAAGAGTCATGGGGCATGTTCTTTGCTATGCTAGAAGATGGCAATG
TAGATGAGGCAATGAGGCTCTTTCAGTCAACAAGTCAGCCTCGCATACATCCCATGGTCATAGTCCACACTGCTGTTATT
GAAGCCTACATCAATGGTGGCAAGACTGAGGGTGCTCTTCAGACCTTCCTGGACATGCTAGCAGCTGAACTTAACCCAAC
ATCCTACACTTACTCTGTTTTGATCAAGGGACTCGCTGCTGACCCCAACTTCTTTGGATATGCAAAGAAATATTTGATTG
AGATGATGGACAAGGGGATGTATCCAAATGCTGCT
>c48450_g1
GGTAGAATGTGTTATGGGTATGGATGTGCCGGAAAGCGCGGTAAATTCGCCAATGACATTGTCCTGACTTCCCTATGGAA
GATGTAGATTTGGGTTTACGTTTTACTTGGTAGTTAATTCCATGTATGGAAGAAATGGAGGTTATGGAGTTAGGTGTGGA
TAGGGAAGAAGTGTTTTTATAAGGTCATAACTAGTGGTTACGAAGTATTGCAAAGGTCAGATGATGTTATGAGTGCCGAT
ACTCGATAGTAGGATGCCAAGAGAGGTAATGGGGTTCATTTGTGAGGTCATAACTTGTGGTTAAGATGATGTGCCATTAT
ACTTGCTATGTGGGTGATAAATGGTTTCATAACCTTTCATTCTTTGGGATAAGTGAAAAGGGGCATTGGAGCCTATTATT
ATCAGGGAATTAACAGGAATGTTCAGGGTCATGGTTAGCTCCCATCTACCTACCCAACTAGTTTGTAGGTTGCCGTCCTC
CTAAAGGTGTTAGGGTTGGCAGGGTGCCCAGTTTCGAGCCTGGGATGGTGAAGCTGGTGTTGGAGAACTCTTGGTATCAA
AAAAAAGAAAAACAGAGAAGGAAAAGAAAAGGCAGGCTTTTGTGTACGGAAGCCAAATGGTAGCTGGCTATTCAAAGGAG
AGGTGCCATACAACGGAATTTCATGTGATTGCAGATGTCTACCAAGTTGTAAAGTTATTCTTTTAGAAAAGATTAGTTAT
GATACACTTGACTGTAGTACGTAAATTGCAAACTCAATCTTTCCGTGAAAGACAAATTCTGTAGTATAGTTAAAATATCG
AGTAAAGAGTAGAAAGAGAACATTGATAGAATTAAAATTATGTTTAC
>c57394_g1
AAAGAGCTCTCACAGCACGGAAGGTTCTTCAATTTCTTTTATTGATCAATTTTTGTTTTAATTGTATATCCAATTTTCGG
AAATTTCATGTTTTGCTGGTTTGAATTTTGTGTGTTTGGATAGTTAGGGTTTATTAATTGAATTAGTTTAGAGAGAATTG
ACTTTGTTCGACTCGCATTTGCAATTGGAGGTAGCCTATGTTAATCATAGTATGGAAAATGAAGACTTGACTGGTTTTTT
TTATATCTATAATGAGTTGTAGGAAGGACCTTGCGTACATTGTT
>c96833_g1
TGGTTCATCTTGGCATGGATGAGGTAGTTTGCATAAATTATTTCATATCAAACATCTATATTATGATTAAATCTCAATTT
GTTTTTGAGTTTTTGGGTTTAGGGTTTGGTTTTGGTTTTGGATCTCGATGGGGGTTGTAAAAGCGTCAAGTGATACTTTA
ACTAACGCGCACAAGACTGTTGTTATGTTCTTTATTATTTGTAATTAATCATCATTTTACTTTACATTCCTAGGCTGAAG
ATGCTGAAGGCATTG
>c97729_g1
ATTGTAGTAATTTGAAATATGTATTACAAATACAAAGGAATCTACATTTAATCCATCTCTAAAAATCATATTTAAAAATC
ATTGGAAAGGAGGATAAAGTTTATGGGGCATAATCCCATCCGTGTGGAATTTTGGCTGACCATCAAAATACCTTTTGATA
CCATAAATCTGTTTTAATCTTTAAGAAGTTCTGCACTGAACCAAAAAGGTTTCCAA
>c70342_g4
TACCTAGAGCACTTCAGTCATGAGCATGCACTAATCTTTGTTGAAGATCCGAAAAGTCGAGAGGGAGGTTTACAAGTTGT
TTGTCAAGGATGTCAGGAGGAAGTGTTGGGTCCAAGCTATTGCTGCAGTCGGTTTCTTTGCCACTACACTCTTCACAAGT
CATGTGTGGAGATGCCTCTTGAGTTTCACCACCCGATGCATACCAAACACCCACTTATTCTAAATAGGGATACAAAAAAA
CAATATTTTTGTGATGCATGTGACCAAGATTGCAGTGGCAAGTTCACTTACAGTTGCGCCCTGTGTCACTTCAACCTTGA
TCCTCAATGTACTTTCAATTGGACTAACTTTAAACATTTCAGTCACATCCATCCATTGATGTTCAAGGAAGAGGTGCAGA
TATATGATGATGGTGCAGCAACGGCAGCAGCAAGTCCACCAGCTGTATGCTGTGCGTGTGGGGATTCAGTACTTGGTCCT
AGCTATAGTTGCAACCAATGCTCTAAATTATTCATTCTCCACAAGTCATGTGTGGAGCTCCCCCGTGAGATGCACCACCC
AATACATCGCAAGCATCCACTGATTCTCCTACCAAATAGAAATTACAGTTGTGACATTTGTCGTAAATCTCATTCCGGCT
TATTCTCTTACAAATGTAAGCCATGTAATTTCGACCTTGACCTCCGATGTGCTTCTGGTTTGAGCAACATAAAT
>c70684_g5
GTAAAACTCCAGAGTCAGCTGTTCGAAGTCATCATACAGGTCATCTCGAAATTCCTTCTCCAACCCATAACTGAAAAAGA
TTATACATACAACCGCAGCAATATATAAGTGTACATACATGTAAACAATTAGAAAAGAACTGGCTGAGATAAAACTCTTC
TAAGACAAAATAATTAAAAAAAATAGATCCTGGAGATTCGAAAAGGAATTGCATTATATATATAGCTGTTCCAAAGAGGA
CGTCCGCACCACCGGACGGCTCCGACGATGGCGCGCCTCCACCCTAGCGGACTCCAGCAATGTCCATTATCACTTTCCTT
CCCTGGCGAGTTCGCCGAATTCCAGTTTCCGGTGAGATCGACTTTATTTGAAGTTTTGGGTGATCTCACCGGAAAACTGG
AATTCA
>c94735_g1
GGAATGGCCACAATTTGACTGGTCAGCTGTTGATCCACTGTTTCCAGCAAAGTCTGGTCTGTATGAGTATTCGAAGGATG
CTCTGACAAGACGAGGAGTTGCCGCCAGGAAATGGTTACAGCAACGCCCAGAGAAGGTTATTGCTGTGGTTTCTCATGCG
GCGTTTCTCCGGACTTGCGTCAGCTTCAGGCAATATGCGAATGCGGACTACCGAATTTTTGACTTTGCTGATGACGATAG
ACAAGAAAGCGCCGAGCTTGTGGAACGG
>c46031_g1
TACCGCCATAGCCATGGCCGAAAGCCTAATTGACTATGCTAGTCTAAAGGAGTCCACCGGCAAGCTGAAGGAAAAGAATT
TAGCTATGCCAAAGGTGGGGGAGACAAAGGCCAACGCAAAGACGAGTCCCGTCAAGACAACTACTCGGCAAGGAGCAAGG
ACAAGGGCAAGCAAAAGGAGACAAGGAGCTCGGGTAAACCCAACAACG
>c72520_g1
CCTGCATCAAATAAACACCTTGTTCTTTCTTACTAATAGAGTAATAGGCAATAGCAATATAACAAAGGTAGCATTGTGGA
ATCTGGTGAGTGAATACCCATGACAAGGCGGGATAGAAAATTCATATTACAAGAAAGTACCGTTAGGGCGTTAGGAAGAA
CTAAGCTACAGATATGAGATGAACATTTCGATAGAGTGATCACTTCAGAAATTCAGAGGGTACATACAGCGGCCATAATT
CATGCAGAAATCAGGTCGCACTTCACACTCTTACAGCTACAGAAAACAGTCACAAAAGCCATTAGCCAATATCTCCAACC
TTACCAGGTTTTTCCCTCAGTATGAAGCTGCATCATTCCTGTCGAGCAAGACAAGGCTCTCTTCAAAAGAGTCAACAGAG
CAAATTTGCCCTCCAGATATCCCTAGATGTTTAAACTCTTTGCTCACAACATCAAAAGAAACTAAATCGTGGCTACCATC
TAGTTCCAATATCACTTCACCACTCCTCTTGAAACAAAATGCCTTGGGTAGACTTCTTTCCGGACCTTGTGGACTTAGAA
CAACCAATTTTGTCCATGATTTCTACTCACTGTACTCTTTCATTACCCAAACATCAAGAAAAGAATCACCTTCATAATTC
TCACACCTCAGAAAAGAGCAATCGATTTTCTATCACCAGAAACAGACAACCTCAAGTCCAGTGGCTCATCCAATTTGAAG
CTCTTGGGCAACAATATCTCTCCAAATGACTCACCACTCACAAGCCACATCAAATGTCAAAATGAAATAGTTCATATATA
TCTCTATCCATTGGATAGCCAGCCAGTGAAGTACCCCGTTGACAAAAACATGGACAAAGGAATCAGACACAAAACATTGA
GGAAGAGGAACAGGAAGGAGCATCTTCCAAGAGCCCTCGGCGAGTGAATATACCTGAGCTTTAGTCAGGCAATCATCAGA
TTGGTCGAAAAGGGTGGTAAGTCTCACGACCTTATAGTCATTACTAATAGCATCATAACCCATACCAAGTGAAGCATCAT
ACCTACCGTGCATCTCATACTTTCTAATACTAGGATTCCATATAACAAAGGTGTAACCATAATCCCCCAAATCATCAGCA
AGCAAAACCAGCCCATTACGAGTACCCACCACACGAAAACATGGATTGATCAATTCTTCATTAAGAGCAATTGGAAATTC
AATCTTGCAATACTCAGAAGCAGTGTTATCATAATGCAGAGAGTAAGAGTCTTCTTTGAACCCATGGATTTGAATTGTTC
CTTCACGGTTAAAGTAGCCTTCACTGTGAACAGCGTGGAGGAGAATGAGGTGGGTGGCATTTTGGTCACTGAAATTGCGA
ATAAATGTTGGGTCTTTGATGGTGGACATCCAAAGTTTACAGACAGAGGTGAACCTAATGAGGGATTTGATGGGTAGTCT
GATTAGGATGTTGGGTATGAGTTCTTCAGGGAGGGATTTGAGCCAATCTGTGATGACATTAGAAATTGGCAAACCAAGCT
TAGAGGTGGATCCAGGGTTCAAGAGAGACTTACCTTGATAGCATTCCTCACACATCGTGAAACTGAGAGGAGACTGCGTG
TGAGAATAAGGTATAAGAGGCCGCCGTTGGCTTAAACCGTGTATCCAAAAACCCTCAGAAATACGAGGCGCCCTGGAATA
GGGAAATGAAT
>c73602_g2
GCTAGATTAGAAATGCCATAGTACAGATACTAAAAAAAAGATCAAGGCTTAGAGCACAATTAAGAAAGATCATTGATTTT
ACAGATCAATTTCAGAAGAAGTGGATGCATGTTTTTTTTTTTTTTATAAAAGACGTACATCTGCTGTTCATCACTACAAC
ACTCACAAAACATAGGATAACAGCTTGGTCAAGATCCATGTGTACAAAACAGAAAAGGAAGCACCAGCTGGAATTGTCAC
TGCCCAAGAAAGCACAATTTCCCTCACAGTTTCTGCTCTAACACTGTTAAGCCCCCTTGCAAATCCCACCCCCATTACTG
CACCCACCAGAGTATGGGTTGCAGAGATGGGTAGTCCTAGCTTTGACGCAAACAGAACCACAGAGGCTGCAGCAAACTCA
GCTGCAAATCCTCTAGTCGGTGTCAGTTCTGTGATCTTTTTCCCAATTGTTGCTATAACCCTATATCCCCACATTGTAAG
ACCAGCTACGATTCCAAAACCTCCCCACGCTAGAACATCAGTTGGAATAACAATGTCAGCTCCAGCAGCACCACCTTGCA
GGATAGATAATGCAGCAGCCAAAGGACCTATTGCATTGGAGACGTCATTCCCACCATGAGCAAATGACATGAAGCAGGCT
GAGAGTATCTGCATGTATCCAAACACCCCGTATACTATTTTCAGTTGAGTACCAGTTGGACCTGCAATATCAGAGAGAAA
CCCGATATCTTTCTGGACATCTGTTGATTCTGTGTGCGATGAAGATTTCGACTTGAGAAGGAGATCACCGAGCTGCCCTT
GAATAACTCTGGACACAAGTAGAGCACCGGCAGCTCCACAGCCTAGAGCCTTTGCCACTGCCAAAGGCAAGCTTGATCCA
AGGGGAAACGCTGCAAATGAGATTGCAGTTACACCCACAAGCACAGCAATCGGTGCTGCCGCAGCTGCAGCTTGTCCGGG
ATTTGGAGCACTATAGACAAACCTACGGATGCACTTGTAGACGGTGAAGGAGACCAGTGCTCCCATGAATGGTGAGATAA
CCCATGAAGATATCACTCTTGCCAGTGAGCTCCAGAATACGGCACCTGCTCCACCGTAGACCAATCCAAATCCAACCATT
GATCCTACTATACAGTGTGTTGTTGACACAGGCCAGCCATAGTATGATGCAACCTGCAACCAAGTACCAGCAGCAGCAAG
AGAAGAAAGCAAGCCAGCAAAAAGCAGAGTATCTTTCCCCTGAAACACATTCGCCACCAGAATCCCTTTCTGCATTGTAC
TCGTCACATGAGTCCCCATCAGAAACGCCCCCGAGAATTCCAACACCGCGGCGGTCAACACTGCCTGCCGTAGAGTCAAC
GCCCC
>c93546_g1
GAAAAACAGCGTATGGGTATCAAATAAAATCCGGAAAGCCAAAGATCCTTCCTCCCCTCCTAAAACGCCTTTTCTAACCG
TGTCCATCCTGTAGATATTCGATACCCATTTGGAGCTATCATACCATACCGCCGTTAGCCCAACCACTCTATCGGGGTAT
CAGTTCCTCTAGTCTGTCGTCCATTTCATCGTTCGATCTCAAGGATCTCTTCAAAGACTCATGTCTTCGCTTCTTCTCCT
CT
>c66802_g2
AGGAGTTTGAGAACATTTTTGATGTAAGTTCTCAATCTTTTACTTGAGAAATAGTGGGTTTATTGATTTCACTGTTCTGG
CTAATTTTCTACCATGAAACCTGGCTTAATAATTTGCAGTGTTTCAAATTCTTCATAGACTTTGAAGTTTACTGTCCCAT
CATACGTTAAAACCATGTGAGGCTCTCCTCTTCAGTGCTCCTACCATGGCTGTTTCCTTTTGTTGATTAAGGGAGGCAGC
ATTGGTTTAGTGAAGATCTGTGGGATTGAGTTGTTGAACTACTGAAGAAGATGAGTTTGGTCATGGCCATTTGCCAAACG
GGTAACGTCATAACTAAAATTGAGATAGAGGTCTAAGTTCTAGGAATGAGGAACTTCCAGAGGAAATGTTTTGCTTTATG
GATAACCCAGATTTTGGTGTTCCTCAGGTAATAAATCTCGAGAGTATTTGATAAAGGTTGGTGAGTAAGTTTTTGCGATA
TTTGGATAAAAAGTTGGGTTGCATTGCCTTTTTGTCTAATTTTATGGATATTTAACCATGAGATGTTAGATCTGTTTGTA
TCTCAGTGTGTTGTATCTGTGAGCATAATATATAGGGAAGCTCCTGAGTCGTGGTTTCCAGAGGTAAATACTAGCCTTGT
CAGATTCAGCAGGGAATGGCAGGGTTACGGGAGGAAATTGTATAGTAGTATTAACTCAGTAGTCCAAGACTTGTGGGGCT
TATTTTATGTTCTTATGTGATTAGATTTGTCGTTTGATAATCCAATGGGGAGCTGGGTGTTGGGTGGCTTGGTGGAAAAA
GACTCTGCAGTTGTTTTTCGAGTTTGTTTCTGTATCATAGATAGGCAAGAAACTCAGGAGTTGTGGATTTCAATGTCTAT
GGAGAATGAAGT
>c71237_g2
CAAGCCTACAGACATGCATGTACTTTTCCTTGTCTCGATCGATTAGAACACCACAAAGGTTTGTGAACTCATGCAATTGG
TATCAACTATTATAGACAAGGTGTAACAAATCATGCTTAAATTTTCTTTTTTTCCTTTTCATGTCCCCTTTTCAGGGGGT
CACTTCTATGGAGACAATACTGAAAGTAAGATTAGCAGTATTCCATCAGTAATTGCATATGGAATTGAAAAAAGATGTTC
CATTGAAGCAAATAAAGATTGATGATTGTTAAGCTTCTAAATGATACAAAC
>c74443_g2
GGATGATGCATGAAGTATCACCGTATAATGAGCATTCTATTGTATACCGCTACATCTTTTGAAGGAATTGTAAATGCTAC
ATAAATTCGAATAAAAAAAAATGGCAAAAATTGGTGAGGATGTCTGAATCACAGCAGTATATACATGTATAAAACAAAAT
ATGTAGCCATTTTCACAAATCCTTTATTTTGACAGACTAGCAGAGATATAATTATGACACACCTGTTCAATCCTGTATCC
AATACCTTGACAGTGGAGTCAAAGATATTGAGAATCAAAGGATTCTCCGATAATTTATTGAGTTCACCAAGAAAAGGAAC
TCTGAAGGCTATATAAGTTGGATACGATCTTGGTATAATCATTTCATATGTTATCAGAAATAATATCTCTTAATCTAAAA
CAAGGTTACAGATGGAAATCAAATCAAACAGCTTGACAATATGAAGGATCACAAGTTGATCAAATTATGTATATCCAACT
TAGATTGCAAGCATTCCTGAAAAACTCTGAACTTACCCTGCAACAAGAGCAGCCATGCTATCAATGATTAGCAACTTCAC
TTGGTTTTGAAGGAGTGAGATCTTGATTTGTTGCA
>c65209_g2
GAGGGCAGCACTTACAGAAGTTGCTGATCTAGCAGGGATGGTCTTGGATAATGAAGCTCATGGGCATGAATCAAAGTTCA
TCCAAGATGTTGTTAATGTGATTGGAGACAATCTAGGCGGTGTGCCGTTAAGCCCTGCAAATCAAAAGAAAATCATGGCT
TTAAAGATTATGGCTTCTGGGGAGGTCAAAGACTTGACAGATAGATCACTGGACACACTGCAGATGAAGCTGTTGTCTGC
TAAGGCTTGTCTCGATGATGCCGAGGGGAAGCTACTGACTAAGCCAACTGTGAAGGAGTGTGTTGATGAGCTTAAAGATG
CCATTTATAATGCTGAGGACCTGTTGGACGAGATCAAAACTGAAGCACTAAGGCGCGAGTTGGAAGGCGAATATGCAAGA
AGTTTCACAGATAAGTGCAAGTTCTACCTAACTCTGGTGGCAATTTTGTGGTTTTCGATCAGGAACAAAACTATAAAAAA
TCGGTTCCTTCATCTGAAGGCAGGCCCCAACTAGGAACGTCCCCAAAGCAGAGCACTGGACAAGAGATTGCCGAGTTCCT
TCGAATAATGCTCCATCTGGATATGAAGGACGGTCTGCTTCAACAAGCACTTGCTACAAGTGTGGCAAGCCGGCACAGGA
TGAGTGCTATCCTGCTGGTTAATCTGCAATCTGCTGATGGCACACATTCATTCCTTGACTAATGGGTAATGCATCTCTGT
TTAAAAAATTGCCAAGACTAGTTTTTTGTTGTATGTTATGACTTATGAGGTAGGACTAAAAAATTGTCTTGTCTGTGAAT
ATTGTACAAATTGTGGAACAAGTAGTCAGAACTGATGCCTTTGTATATTGTTTTGATCGCCACTTCATTTCTCAATGGAA
ATCACTCATTTGAAGTTATTTCTTT
>c8160_g1
ATAAGGGGAGTCAGTCTCGCTAACCCCTTATCTTCTATATTTAGGTAAGAGAGATGAGATGACTGAGACGGGAAGAAAGG
GAGTTGGAAAAGACGACATTAGATGAAAAAGGATACTGAAGATCAACTCCCATGCGAGACCTCAATGTGAATGTCTTTCA
CTTCTCAGCAACAAGTCGATGAGGCGAACTGGCACTTGTTACAACTCTTTTTGTCTGCTTAACAAAGGAATAAGATGTTA
ATGTATCCCTGCATAGATATTTTCAGTGAAAGACTGAGCCGGGTCGGGAAGCATTAGGCAATGCAATTCTTGCTGGTGTT
TCTTTGTAGTGTAGATGGATCCGCAGCTTGTGAATTTCTGCACTCAAAAATAAATCAAGTTGGTCCTCAGCCAAGCACTT
CACCACTCTTTAGATTTTACCAGATTG
>c75111_g2
CCTCTCTCTCTCTCTCTCTCTCACTTTCTTTCTCTCTCTGGAAATGCATCCCTATCTTCTCCTCCTGCAGCTCTTAGTAA
TACTAGTAGTGTTGTTATCTGGGGTACCAAAATCCTTGGGCGTCGATGATGAGAGGTACCTCAACTGCAGCCAATCATTT
CAATGTGCAAACTTGGAGAACATCGGTTACCCTTTCTGGGGATCAAACCGGCCCGACTACTGTGGCTTCCCGGAGTTCAG
GTTGAACTGCAGCGGTGATGCCCCGACTATCTCAATCCGGGAGCAAGAATTTCGAGTCCTTTCTATCAACCAGAGTCAAA
GCGCACTCACTGTTGCTAGAGCCGATTATTGGAACAATGTTTGTCCCACGTCCCTTACCAATACCACCACCATAGATAAT
TCATCATCCCGTATTCTTCAATTTGCTTCGGATGTTCAACAACTCTTGCTCTTCTATGCTTGCCCCCCTCTTAATATTCC
TCTCCCTCCTCAACTTACCAGCCAATTCAACTGCACCATAAACTCTACTGCCAATTCCATAAACTACTATGTCACGGAAG
ATCTCACCGATTTCGGGATCTCCAACATCAGTAGCTCCTTTGGAATGTGCAACACAACTGTCACCGTGCCCGTTTCTCAA
TCGGCGGCTTCCGATTTGGCTTTGAATACATCCGAGGAAAATCTAGCCGACGCGCTTGATTCCGGGTTCAATTTGATATG
GGATGCAAGCAATACCTTGTGCCAACAATGTCAGGGCTCTGGTGGTCAATGCGGCTACAATACATCTTCAACTGAATTTA
CCTGTTATTGCAAGGATGGACCTAACCCCTCTAACTGCGGAGGCCCCAAGTTTAACTGGAAGTT
>c85185_g1
GGTGCCAGGCTTAGAGTAGCTTTCAGGCCCCTGCAACCTGTTTTGGAAGAAAGCTGTGTATCAATCAAGAAAGCAGCTGG
CCTTGTGACAGAGATGGTTAGCTGCCTGCCAAAGCCTATCCTCTCCCTCCGTAGGACAGACCTATAGCTAGGAAGCAGTG
TGCAAACATAAGCTACATTGCCTGGCCCCCTTTGTAGTCAGGTACAAAGTCCTCATGTGACTGGTCCTCACAGAGACAAT
GTGAGCAGGTGTGTGGCATCTTGGGGTCAAGGC
>c88530_g1
GAAAGAAAGAGTAACTGCGAGGCCCTTGGTTAGAATTGACGGTACTTCTTCTGCATACCTAATGGTGGCAACTGCGAATG
TTGTCGTTGGGAAGGTGTATGCCCACCAAGCCACCGAAAATCTAAACCCTGTGAAGAATTTGATCCTCACAACCAGTGAA
AGATATAGAAAAAATGCAATGAAGTAGCAGGTCCTTGAAACTCCATCGAATTCACCATAAATGTTCTGCCAA
>c109815_g1
GGGAGGGGAATGGAGGCATTCCGGCGGGGGGGGGGGGAGGAAGTATAGTGAACAGTTAAGCGGCTATCCGGAGGGCAAGC
GGGTAACCGACTAGTCAAAACTTAGGTAGGTCGATCGTCCTCGCAGGGTAGCCCCCCTGCCTTACTGGTCAGGACAAACT
GGAAACGAGGGGGTAGAAGGTATACATAGACTACCCAAAGCCAAAACAGCCCTCATACTAGGAAACTAAATACAATGCCC
AATTCTGTCAGTAAAAGGAATCTGGAACAAATCTTACGTCTCGTTTTCTG
>c91742_g1
GGGTTTTATTTCGAATTCGTATGTAGTTTAATGATGCTGCTGTTGAATTTTGTATTGAAAAAAATTGGATTTATGGTAGT
AGCAACAGTTTGAAGTATCAGTTGGATTTACATTACCCAACTTCACTGAATTGATCAACATTAACCATTTGTCATTAGTT
TTCATCATTCTCACGTTTTTAATTTTTGAAATGATCTGGTTGACCTCGTTATGTGATTCCCCTATGCTGTGGAACCTGAA
GAAACATTGTTTACTTTGAGAGATGTTTCGAGTCT
>c105773_g1
AAAGTTTCGAGTGATGATGTTATATACACCCGTTAAACAACAGCAGAAAAAAACTTTCAAACATACTTCCACATTCTTGC
AGGTGATGACATACGTGAAGAGACCACAGATGGCATCAAGCATCTTGAAAGTCTTTTTATTCAGCATATAAACTTATTTA
GCCTCGATGATGACAAACACACATTTACAACACATGTATAATTCAAAATGACAATAGTAAACATTTTATTACCTGCAGAA
TTGCACTTTGTAAGAT
>c81355_g1
GCCAAGTAGTTGATGCTGTTCCTGAACACGGAGCGAAGCGATATTGATCTCAAGGGGAAGGACGGCGTCGTGACCGTACA
TGAGAGCGTACGGTGTGGTATCCGTTGGGCCTCGCTTGGAGGTGCGGTAGGCCCACAAAGTGTGGTAGAGCTCCTGGTGC
CAAACGCGTGGGTTCAACTCCAACATCTTGCGGAGGATGCCAAGGATGACCTTATTACTAGCCTCCGCTTGGCCATTGGA
CTGAGCATAGTATGGCGTGGAGTGTAGAAGCTTGATGCCGTAATCGTTTAAGTACGTAACAACTGAATCGGCCATGAAAG
CTGCCCCCCTGTCCGTAACGATGCACTCCGGGATACCAAAGCGTGAGATGATGTTGCGGAAAATGAAGTTGCGCACCGAG
TTAGCAGAGGCGACTTTGAGTGGTTCGGCCTCGACCCATTTGGTAAAGAAATCGGTGGCAACGATAATGAACTTGTGCTG
CTCAGAGGAATGGGGATGAATGATGCCCACGAAATCCATTGCCCATCCGCGACACGGCCAAGGTTTGATGATAGGCTGCA
ATGGGATGTTAGGAATATGTTGCACTGGTCCGTGAGCTTGGCAGTCTTGGCAACCTCTGGCGAAGGCAATACAGTCTTTC
AGAATGGTTGGCCAGTAGTAGCCATGGCGGCGGATCAGCCATCGCATTTTGGGCCCGGCCTGGTGCGAGCCGCAAACTCC
ACAATGGACTTCGCGCATGAGACGTTTAGCTTCGTTTCCGTATACACAGCGGAAGTCGTTGCCGTCTTCCCCACGCCGCC
GGAGTTCGCCATTGCGTAATACAAAGTTTAAGGCGAGGAAACGGATTTGCCTGGAATGAGCAGCGTCGTTGGGGTTCTCG
AGGTAGGCGATGAATGGTAGCCGCCAATCCTCGTCGATGGGGTCCAAGGCTGCAACTTCTGGGATGGCGTCCCGAAATTG
CCCCCTGGCGATGAAAGAGGGAAGAGTACGGCGTTCGACCTTGAGCAGGCGTTCGCGCACTCCGTCTCTCAGGCTGAGGC
CAGACGCTATCTGGGCGAGCTCGTTGGCAGCGAAGTTAAATTCACGTGGTATGTGTTCGATGTACACGTCGTCGAATCGA
TCCAGTACCTCGAATGCCTTGCGCAGGTATGGCTCAATTGACAAGCTTAAACATTTGAACTTTTCCACAAGCTGGTTAAC
GACCAACAAAGAATCACCAAAGATCTGGACCTCGCGGACTCCTAAGTCCAACAAGATCTCTAGGCCGATGATTAGTGCTT
CGTACTCGGCCTGGTTGTTGGTGCATTTGAAATCGAGCTGGAACGAGTAGGAGAAGCGATCTCCAGCGGGATTGGCTATG
GCTATCCCGGCTCCGACTGCGGTATCAGTCCGTGAACCATCAAAGTACAAGGTCCAGGGAGCGAGTGTTACTGTGGCGAA
GTCCAACTCGCGAAACGCTGTGAGCTCTGATGGTGGGTGATGGGCAAGAAAATCCGCTATTGCCTGTCCTTTTACTGCCT
TTTGCGGAACATATTGCAACGAGAATTCGGACATGGCGAGGATCCACTTACCGATGCGTCCCCGCAAGATAGGGCGAGAA
AGCATGTATTTGACCAGGTCCGATTGAGCGATGACGACCGTGGTAAAGGCAAGCATGTAATGGCGCAGCTTGCATCCTGC
AAAGTAGAGGGCGAGACATAACTTCTCCATGGGCGAGTAGCGTGTCTCACAGTCCGTTAAAACTCTGCTGAGGTAATAGA
CGGCATGTTCTACCCCGTTCTCATCATCCTGGGCCAGGAGTCCGCCGATGGATAGATCGGCAGCGGCGATATAAAGTTTA
AGCGGGGTGCCGTCGCGAGGCGGAATCAGGACTGGTGGGTTCGTAAGGTAGTCCTTGATTCGATCGAAGGCCTGTTGATG
TTGTGGTTCCCATACGAACTCGGTTGCCCCCTAGAGCTTAAGTAGAGGGGAAAAAGGTTGGACCTTCCCTGCCGCGTTTG
ATATGAAGCGGCGGAGAAAGTTGATTCGCCCTAGTAGCTGTTGGAGCTCCTTCTTGGTAGTGGGAGGCGAAGCGGTGATG
ACCGCCTGTGCTTTGTCCTTTGGGATTTCGATGCCTCTCTGATGCACTAGGAAACCAAGGAAGTCACCGGCCTCCGCGAA
GAAAACACACTTGGCGGGGTTCATCTTGAGGTTATGTCTGCGCATCCGTGTGAACACCTGCTGCAAGTCTTCCACGTGGG
TTGCTCGCGATTTGGTTTTGACTACCACATCGTCGATGTATACTTCAATCAGCTTGCCCAAGATGTCGTGGAAGATGAGG
TTCATGTCGCGCTTGTACGTTGCCCCCGCGTTTTTAAGGCCGAAAGGCATGACAACATACTCGAACGCGCCAGCAAAACC
AGGGCAGCGGAAGGCGGTCTTGTGTCGATCCTCCTCGGCGACGGGGATCTGATGGTACCCGGCCGTGCCGTCCATAAAGG
ATAACACCTCGTGCCCCGCGGCGGCATCGATGAGTAGGTCAGCCACATGCATGGGGTATATGTCCTTTGGTGTTGCGTTG
TTGAGATCTCGGTAATCAACACAGACACGCATCTTGCCATTTTTCTTGCGGACGGGGACGACGTTAGACAACCACTCGTT
ATATTTGGCTACGCGAATGATTCCCGATCGGTGCATGCTTTCGATCTCTTCTTTAACCACGATCTGGGTTTCAGTTCGCA
TGAAGCGGCCGTCCTGCCGGACTGGACGCCGGTCGGGATAGGTTGGTAGCCGGTGGCAGACCAAGTCCGGGGACAAGCCT
GGCATATCTTCGTACTTGTCGGCGAAGCAATCCCTGTACTCGCGTAGTAGGGCAAGAAGGGCTTCCTTTTCTTCCTCCGC
CAACTTTGCACTGATGGAAATAAGTAAGGGCTTTTCTGCAGTCCCTACATCAACTTGTAAAGTGGGGTCGCGGACTTGAG
GTGGAGTGTCGTCCAAGGCAGCAGGAGCTAACTGAATAACTTCTTCCTTGGTATCGGAATAATCCACCACTTCATCGACA
TATTCCATAGTCGCGACCTTGTCGTAGGCTTCGCGTTCTGCCCAGTACGAAAGGAGTCTTTCGCACAAGGACTCGCCAGC
CTCGCGTGCCTCCTCGGAAAGGGCACTATCCATCGAAATGGGGTGTGAGAGTCGCGATGGTGTGAGGACGTTGCAGATCG
TCCTTCGCCTGGGTAAGTCCCCATCGCGTTAGATTGGAGGCCGTTATTCCGTATGGGCGGCCCTTGTGATCGACGCCTTG
AACATCCAACGGGCCCAAGTCCGTATTATAGTACCGGGCATCGTTGAGGTTGGCGGAAATAGAGAAAGGCCGCGGGTCGG
CCTTGATGATGACTGCCTCGCGTTTCTCGGTGTCCCAGATCATGAGCTCTTGGTGCATTGAGGAAGGCACGCAAAAACTT
CTGTGGATCCAGTCTCGGCCGAGGATCATGCTGTAAGAGGAAACGCACTCGGCGACGAAAAAGGTGTAAACCCGCGATGC
CGGCCCGACCTTGACCCGTAGGAACAACAAACCTAGGGTTCTGGACACCTGTCCTGTAAAGTTCTTCACCGTTAAGGACG
TGGTTTGGATCATTGAGCGCGGGATGTCGAGGAGTCCCATGGTGCGGGTTGTGACGACATTAACCGCGGCACCGGTGTCG
ATCATGACCTTGTTGATCAGTTTCCCTTGGACTTCTGCCGTGATATACAGTGGCCGCATGTGGGTGGCCATGTCCAGGGT
TGGCGTAGAAAAGGTCATGGTTGGCTTTTGTGCGAAGCTACTCGAACCTTCCTCTTGCGGAGTGCCATCGGCTGGGGCCA
GTACTGGGCCCATTTCGCTGCTGCATGGCGGGGGTACGTTGCTGTCGTCCTCGCTGATGATAGTGATATCCGCCGCGCTG
CAGGTCGTGTTTGGTGGAAGAGCATATCGTTCTGAAATGAAGAACACCATCCCGACCTGAAAAGAGAATTGTTCGGAGAC
TGGGATCAGAGGTGTGTCAATGATCCCGTGTTCCCCTTCGAGCACTGCAAAGGCATCTGCTTCGCGGCTAAGCCCTTCAT
CAGCATCCCATCCGGAGACTTCCACCATATTGCAGGTGAATGATTCAGCCTGCTCTTCGTCTTGCTCTTCCTCTAGGTTG
AGCCGAGGTTCTGAATGTGCCTCGTCGGCTTCCTCATTCTCGCGGAAACGTTGGGCCATTTGTTCGGCGAGGTTCGGACT
GGAGGATGCCGGTGTCTCTGCTGGTGGCTCTGAAGCCTGAGTTTGCCGCGGACGCCATACTGGCTTGGGTGAAGGCTGAG
GATCCCTGGCTGGCTGCCTGTCTGCTGCCGCAGGAGCCTTACCGTTGTCTTCTTTCCCCAACTGCTGCAGGGCAGATACG
CGGGGAACCATCCTAGTCTCGGGTTCCGGGGTGTGCCGTAGCCGAGGCTGTTGTGGCGATGGTGGCTCCCTTCTGGCGTC
GGCCTCTGGATTTTGACGTTCTTGTCGTCGTGAGGGCTGAGACGGTTCACGTTTAGACTCTGAGTCCGGAGTCATGAACA
ATTTTCGCCTAGGGCCGGTAGGTGGAGCCTTGCCTTGTTCGGGATCCGGTGACGGCCTACGTCTGGAAGGCTGCTGATCC
CTCCTCCTGATAGGCTCCGGTGATGGATTAGGCCTAACAGGCTGTGGATCCCTCCTCCTGTCAGGTACGGGTGACGGCCT
GCGTCTGGAAGGTTGCTGGTCCCTTCTCCTTTCAGGTATCGGGGACGGCCTGCGCCTAGGAGGCTGCGGATCCCTTCTTT
GTTCATGTGGTGGTGATTGCCTGCGTCTGGGAGGCTGCGAATCCGGCTTTGGTGGAACCGTGAGTCGGCAGAAAACATTT
AGCTTGGGCGCAGGATCGTCACTGAACTGCTCGCAGATTCTTGGAGGTGTGACTGGCGGCATTTGAAGGACTGCGCGCAG
ACCTTCTGCTTCCCGCCACATCCGCTCAGGCGTCTGTGCGAGCTGCGAGGGGCGTATAGCGCCCTCGTCGACAGCCCGTA
AGGCGCGTAGGATGCTGCCGTACCGCTTCTGGAGCTTGCGCTTCTTGGACCTGCTGATGGTCACTGCCTTGCCCCCTTGC
TGCGTGTACCAGACCCCTTCCTTGATCGCTGATTTGGACGTCGGGGGAATGTAAGGGTTGGTTAAGACGCCGTCACGAGG
GCTTGGGGCGCCGCTGCTGTGACTCTCACTGCTGGACTCTGACATGTCCATCTCGCTTGCGGCAGGGGATGGAGGTATTG
CGGCTGCCCAATGCGCGGCAACGTATGTCTCGAGACGCGCTATCCTTTTCTCCAGCTCTTCGCGAGTCCTGGGGCTCGTA
GGCTGGGAACCTTTGGCGGGGAACGGTCTATCGTCCCTCATGATTGCTTTGCCCTTATCCTTGTAGGAGGGGCGGTCTGG
TTCGAGCTTTGCGACTAACTGTCGAGCTGGGTCGACTGCGCTCCCCATCTGGTTATCCGGGAGCATGTAGTTGTTCGCCG
GCCGTTTGCGATTTCGGCCCGGTGGCTCGGATGGTCCTGCATTTGGTGATAGGTCTAATGTGATCATTCGCTGGCCGACG
CGAGGCCAAGCGAAACCAGCAGTTGCGATTGTAAAGCCGCCCTCGTCCTTAAAGCAGATGTATCCGAGGTCAAGCCAGTC
TTGGATCTGGTCTCGGAGTTGGCGACATTCGCAGGTCCTGTGCCCCCAGCTGTCATGGAAACTGCAATGGACGCGTCCAT
CCTTGTACTCGCTGTAGGGCAAGGAGTTGAGTGTGACGAGCCCGGCCTCTCTGAGATCTTCTAAGACCTCGTGTGCCAGA
CTTTCATTGTAGGTGTACCGGCGACGCGGCTGGCGGGTATTGTCGTCTCCTTCCTCGCGGCCCCTTTTAGGCGCGCGACG
TCGCTCGTCGTCCTGGGCCCGATCAGCCCAGTTGACCTCGACCATGCCCACTACGGGCGGGAAAGGGTCTACATCGACCA
ATGAGGCCGTGCTACCCGGTGCCTTCATCCTCAGCTCGCCTGAGTTTAACCAAGTCTGCAGCTGGTCTCGGAGCTTGACA
CAATCTTTGGTGTCATGATTGTACACGTTGTGGAAGGCACAATATTTCTTGTCCTTCAGCTCCTCTTTAGGTGGAATTTT
GTGGTCCAGGCGCACGTACTTCGCCTCGATTAGGTCATTGAAGACCAAATGGGCGTTCTTGGCGTCGTAAGTGTACGACT
CGTACTCTGGCTTGGTCCAGGCAAAGGACTGGATGGTGATCGGCTCGCGGGTCATCTTCAGGTTCTTCAGTTTATGAGCC
ACTTGCTTGCCAGTCAGCTCTACCGCGCCAATGTCGTCCAAGTCTTGATCTGCATGGGCTGGCTCCGGCCTTTGATAGTA
GGGATCGTGAGCAGGGGTTTGCATGCTGAGTGCCCCCACGATCCGGTTCTTCCCTGGTACATAGGTTCCCTTGGAAGCGT
TGGCCTTGTCGTCCAGCTCGTTCAGGATGAGCTCGTAGCTGCCAACCTTGTTGATTAGGTCGCCCATGGAGCTGAAACGC
TCTCCATGGTGCTTCAGCCGCTGGCGGTGCTCTAGACCCCGAATAGCCAACTTAATGGCTTCCTGCTCAGGCAGCAGGTA
ATCGCATTTGGCCTGCTGGATCTTGAAGCGCTGGAGGAAAGAAACTCCGGACTCCATGATCTGCTGGCTCATCTGCGTGA
GGGAGTCGAGGCCGACTTCGGGCTCAATTGTGCCATATGTCTCCCGGAAGAGACGTTCCATGGTGGGCCAGTCTGGAATT
GACCCCGGCTTCAGTCTGGAATACCAGGTGAAAGCGGCTCCAGACAGAGAAGTCCCGAAGAGCTTGAGCTTGAGCATATC
ATCATTCCCGTATTGGCCACATTGGACCTTAAAACGGGTCATGTGAGTTGCTGCATCTTCCCTTGTCTCCCCAGAGAATG
TGGTGAAGACGATGTTCTTGAACCCGTGGGGGAAGGGATACTGTGCCACGCTATCTGGATAGGGGTCACGGTAGTGCAAG
CTAGCATCACCCTTTTCGGTGTGCTCCTTGACAATGCTTGAGATAAGTTGGCGCCAGTCGGCCGCCGTTACTGGTGCAGA
ATCTGCCCCCTGGTCATGGCCATGCCATGCGGAGAAACTAGGGGCCTGTCCGACGTTCTTATGGGTCGAACTGGAATAAG
CCACGATCGGGTCGTCTGGTGTCCCCATTCCTTGCGGTGCAAGAGCATCGGTGCCCTTGAGTGTGATCCTAGGGCTGCAT
GGCGAGGGTAGACGGGGTGGTGTCCTTGATGAGCTGGCCCCCAATGTGAATTGGGGAGCCTTCTGGGCCCTGACCCTCGG
ATTTGCCCTAGGACGCTCATTTGGCGGGATATACCTTGAGCCCTCCGCTGCGCTTGAACTGGTATAGTTCACAGCGTGAT
TCTTTGGCGCTTGGGCCCGAATCCAGTCTTCCATCTGCAGGACCCTTGTACTCAGGGTATCGTGGCGCTCTTTGTAGTCT
TCGAGCTTTTCCATGCTGTTCTTGCTCCCGAAGAAGGAAGCGTCCTGCTGTTGCTGCAGCTTGGTGTCATGGTCGTTCAG
ACGATGGGTTTGGACCTCCAAAGCCTTTGTAAAGGCCACCTTGCTCTGATCCAGTTCAGTCTGGATCCTTTGCAGAGAGC
CGGTCATTATATCTTTGTCTTCCCTGATCGTGCCAACCACATAGTTGAACTCCTCGTTGAGCTTAGCGTGGTTCTCCTGG
TTTGCGAGCCAGATCTCCTTGTCCTTAGCGACCTGCGCAGAGAGGTCCTGGACAATTTGCTGAGTTTCTTCAGCCTTTAA
GCCGCACTCTCTCCTGAGCGCGCCGATCTCATTCTTGAAATCGCTCCTTAGTTCTTCGAACATTCTGCGGACCTCCTCTG
TGGACAGAGCAGGTCCCGCTTCTGGGATTGGTTGTGAGTTTGCCATTGTGGACTTAGTAAGGTCGGGGTTGCCGAACCGA
TTGAGAATCTCTTCTTTAGCGAGAGATCTGCAAGCCGCGCTGTTATGGGGCTTGTATTGTGGAGCCTTATGTTTCAAACA
AGAAAGCGAAGGTCTCCGGTATGGGGAGTCGTCGAACTTCCCAATGATTGCTAAAAAAATAAACTCCCCGTCCCACTGGG
CGTGCCAATGTTTTGGCCCAAGTCCTCAGCAAGGGGGTGATGAGGGAACAAAAGTAAAAAGGGTGTGTGCGGGGCGTGTC
ACCTCACGGATGAGGAAAGAGAA
>c82498_g1
TCTCATGAGATAAGATTTCCCTTGATCAGCAGGATTACCTCCATTCGTTAGATTCTTGATAGTGAAACCAGTGTTGTTCA
CCAAGTAGAGATGGCCATCAGCATCCAAATGTAGTGTCACATTGTCTCCACTTAAATCCGTGCGAGTTGCATAGTAAGCA
TTATCCGCGGTATCCGTGGTAGCTACCGGGTACTGAACAAGGTTACCATCAGTTTGCATACTGAGACGGAAAATGCCAGT
TGAGCTATTAGTTTCAGATTTAGCAGAGTAAAG
>c26681_g1
GTTTAGCTCAATTGGTAAGGGCGGGCTTGTGATGGAGAGACCTCATCCAAGTTCGATCCCCGCTGTCAGGTCTCGTTGAT
TCGTTGTTTGTGAATTCTTCTGTGGAAATCCATACCTGGAGACTGATGCAACGTATGACAGATATGTGTCCACGTACTGT
AAGTCCTTCAGGGTTGAGGTTCACTGTAAGTCCTTCAAGATTAAGGTTGCAGGTTTTCCTTGACAATGGTGG
>c70207_g1
GTTTGCTCTGCACTGTGAACTCACACCTATAGTCGCAGAGAAGCCGGTACAACGCTGTTTACGCTGCTGCTTGTTTTACA
GTCAAAGCATCTACTACATTCAAACGTTGCTTTCTAAGCCTCTTCAAACATCGAGATGGTTGCAGCTCGCCATGTGCTTG
CTGCTGTGCTGGTAGCACTTGCTGCCAGCAGCGCCTTGGCAGCTGCCCCTGCAGGCCGCAATGGCCGCATGCTGCTGCAG
TCCGGCGTCAGCTGCCCTGCTCAGATCCCGGCCTGCACAGCCAGGCGTTGCACAACACGTATCATGAACTCTGTTGAGAC
CTATGTCTGCCTGCGTTGCCGCACGGGCTATGTTCCAGTGAAGGGCAGTGATGGCAAGTCCGTTGTGCAGTGCGTCTGCC
CACCCGGCACCTTCCAGAACAACACCGCCACCCCCAAGACCTGCGTGCCCTGCACTACCGGCAGCTTCTGCCCAGGCGGT
GACCCCAAGGCAAGGACCCCAGCCGACAACATCGGCGGCAACCCAATGTCCTGCAACGTCAACAACAGCACTGGCCTGAC
CACCAAGTCCCAGAGGAGCACCAGGCGTGCCGACTGCATTGCCCAGGCCGGCTATGTGCTGCCCGCCACTGCTGGCGCTG
CTGCCCAGGAGTGCACAGGCTCCACCTACGCACCCGCGTTCAACCGCCTGCGGTCCTGCCTGCCCTGCCAGTCTGGCCTG
GCTGCACCTACCGACTACACCGGCACCCGTGACGACAAGCTGGCTGTGTGCCAGGTGCCCCCCGGCAAGTTCTGGGAGCT
CAACGTGGTCCGCGACTGCCCCAAGGGCCTGTACCGCGAGGAGTATGTGCGCACCGACAACAAGACCTCCATTGCCTGCC
TGTCCTGCCCTGAGGGCTGGACCACCCAGAACATTGGCACCCCACGCAGGAGCCTGTGCAACGTGCTGCTGCCCGGTTAC
CAGGTGACTGGCGCCGACAACGCCACCTCTGTCAACGGCCTGCCCGTGAACACCACCGCCGATGACTTCAACCCACCCGC
CACCGAGTTCTGCCCAGTCGGCTTCTACGCTGACGGCACTGCCGGCTTCGCCTGCGTGCGCTGCCCCTACCAAGCCACCA
CCCTGAAGAACGGCTCCACCTCTGCTGATGACTGCGTGGTGCCACCCGGCTACTTTGCCAAGGACACTGCCACTGGCGGT
GTGCTTGAGCAGTGCCCCACCACGCCTGCCAACTCTGAGGTTGACGGCTACTACAGGCCTGGCTGGAAGTCATACAAGGA
GGTGCTGTCCACCAGTAATGGTACTGACAAGTGCATCCCGTGCGGTGCTGGCATCATGAGCACACCCATGGATGCTGATG
AGATGCCCGGTGTTGCTGCCGACGCCAAGGCCCCTGCCTCATCTGCCAGCTGCTACATCAAGGCCGGCTGGGGCATCACC
TTCGACCCAAGCGACTTCACCAAGTTCAAGGCCATCAAGCCCTGCCCCGCCAACACCTACGGTGTGGCCAACACCACCTA
CGGCCTGATCAACGCCCCCTGCAAGGCCTGCACCAAGAACCTGTACTCCCTTGCAGCCTCCACCAACTTCACCGCCTGCC
TCAACCCAGGAGGCTTCGGCTATACCTCTGAGGGTGCCAACCAGTGCCCTGACGGCTTCTGGGCTGCCAAGGACTCCATG
GCCCCCTGCGAGCAGTGCCCCGCGGGCCGCACCACTCTGTATGTTCCCGGCAACGGCACCTTCCAGGACGCCATTGAGGA
CTGCATTGTGGCGCCCGGCAGCGGTGTCTACAACGGCAACGACACCAACCCCTGGAGCCCCACTGACCCCACCAACCCCA
ACACACCCGCCAAGGAGTGCCCCATCGGCTTCTACACCAACAACGACACTCTGGCCACCAGCAACACCTGCCAGGCGTGC
CCCAACCACGGCAGCACCACCGCACCAGGAAGCACCAGCTGCACTGTGTGCGCTGCCGGCTACGGCAAGTCCCAGGCTGG
AGCCGCCTGCACAGCCTGCGCCTACGGCAGCTACAACCAGGGCAGCAGCGAGTCCTGCAACACCTGCCCCCAGACCACCT
TCAACGACTTTGTGGGTGACGGCTACACATCCAGCGGCATCACCTTCAGGACCGGCCTCACGGGCCCAGAGTCCTGCGTG
CCCCTGCGTGCCCAGCTGCCCAAGCCTGTTGGCGACCGCTTCGGCCTGCCCGACGACATGTTCACCGTGGACGTCACCGT
CAGCGGCACCGACAACGCTGCCGTGAAGACCTGCGTGGAGGCCTGCCCTGCCGACCAGTGCTGCATTGCTGAGATCGAGA
AGAGCGACAGCGGCATCACCTGCAGGCATGCCCGCCTTACACCTCTGGGCGCGAGCATTGCTGACAACAAGGCTCGCATG
TACTACAAGCTGCCACCCAGCGAGATTGCCGCTGCCTCCAAGGACGTCAAGGCCAAGACCATGGCCTCCGGCATCTATGC
CATCTGCGACATCGACAACTTTGCAGCCAAGGCTGCTGCTGGCGAGCTGGGCACATCCCCAGACCCCACCAAGGTTGAGG
CTGGCAGGAACTCCATCGAGTTTGGCACTGCCAAGTGCAGCGATGCAGCAACCTGCAAGGCTGCCTGCGCTGCTGATGCC
GCCTGCTGGGGCTTCATCTATGTGCCAGGCAGCGGCTTTGCGCTGCGTGGTGGTGAGAGCTGGCTGGGCGGCCGCTCCTT
CTTCAACAGCCCTATTGCCCAGCCCAACAGCGCCACTGCTGCAGCTGTGGCAACCTGGTAAGCAGCTGCTGTTGCTGCTG
CTGCTGTGTTCAGCACTACATTGCTGTGTGGCTGAAATGCCACACAGGCATACCTAGCATTCATGATTTATGGGCGCTTT
TTTTGTTGTGCCTTTGAGCCAATCTATCTAGCCACTGATAGCCAGAGCAACCAGCAGTACTCTGCTTGCTTACTACTGCA
CATAAAGAACCAGGCGATGGCCCTGTATATACTTAGGGTCTAGGCATCTTGTGGCTCGTGTGCACAGCTGCCAAAAATAA
ACACACTATACCTGAAGAAAGAATATGCCGGCTGGCTGCAAAGCCCTGTGCATTGCAGCAACAGCTGGCTTTGTTGATTT
GTTGCAGCAGCTTTGTATTCATTTTCAGCAGCATGCGGGGTGCTTGTTCCCTTCTTTCATATGGTTTTGATTGCTTTCTT
GCCTTGAGAGCATGCCTTGAAGATGCCTTTTTATTCACGTGTCGTGTTACTAGATTGAAGTTGATTGGAATGATTCCCCA
ACAGGCTGCAATAAGCCTGAGTTCTGGGATGATGTGGCTCCTGCAACTTGCTATGACGCCCTTGCAAAGCAATCGGCTGA
GTTCACACCTTGATGTTGCGTAAAACTTGCTGGTGTTACGCTTGTTTAATCAAAAGCACCGCAGATCTTGCATACATGCG
GGTATGCAGCTGCTGTTTGTGGATGGTTGATGCTATGCTGCAGGCACTTGCTATCGCAAGTGCGCAGCCTGCTTTTGAAG
GAGTGTTAT
>c37971_g2
GCCAAGGGCAAGATTCTTTGGTGCTGGAGACCTCATCTAGTCTTCCACCTCAAGGACTATCAAGTTCAACCTATCATGTT
CTTCTTTGAACTCGTCGAGCTTTTCTAGGTTATTCTTGTTTCCAAAGAAAGACGCGTTCTGCTGGTCGTGCAACTTGGTA
TCGTGTTCGTCCAAGCGACGAGTTTGCTCGCTCACTGTTGCTCAAGTGAGTGACAGGGTCTCTGCAGCCTGCATCACGGT
CTCCACGTTCTGATCCAGATCCTTTTGGATCCGTTGGAGGAAACCTTCAA
>c68957_g1
TGGTATCTTTATGCAGAAATAAAGTTAAATAGTGCTGTGTCTGAAATAAAGTTAAGCATCGGTAAATTTGAATTTAGAAA
AGGAAACCCGATTGCAAATTATTTATTGCAACAAGAATAATAGTGCCAAATTTAAGAGCATTAGAAGAAGAAACAGAGTC
CAAGTGTCCAACAGTTATTAGCTCTTGCAGAATACAGTTTAGCTACATGCATTTGAACTCGATACTATTTACCTTGGATG
ACAAGTAAGACCGGTAGCCATTGAGTGGATGTGAATATACATACAATACAACTAGAATAATCAGTGTCCCAACAGAGAGG
AGAATGGAAGTTATTGGTAAGATGTCAGCCCTGCTGCCCTGTCTCCATTTCTCTTATTTCTATTTACTACATTACTAGCT
TCTCAGCTTCAAAATTCGGATCTTCCAACTTTGACTCTTTCAGCTCCGATCCACTACTGAGGATTTGGAGGTCGGCTGTT
AGCAGCTGAAACTCGGGATCCCCATTCCAGAAGCTCTTTGCTAGTGTCATCTTTGTGCACAAACACTTCGATGAAGCATA
AGCTGTCCTTGTGCTCCCCTGTTGCTTTCGCAATTGCTTCCGTTAAGTCCTCCTCGGTACGAACCTTGGTAGTCCAGCAT
TTGCCTTCACCATTGTGGATTGCATCAACAAGACCAGTATAATCCCAGTTCTTAATGACATTATATGGTCCATCATGAAT
CTCTACTTCGATTGTATAGCCTCCGTTGTTGATAAGAAATATGATGGTATTCTGTCCACATCGGATCATTGTTGAAATGT
CCTGGGCAGTTACCTGGAAACTCCCGTCACCAATGCAAGCAATTACACGTTTATCTTTGGCACCCTGAGCATAGCCGAGA
GTAGCACCCACTGACCACCCAATAGATCCATACTGCATCTGGAATTCATACCCACAATTCTCAGGGAGGCGGAGCTTCTG
ACAATTGAACCATGAGTCACCAGTTTCGGCAATTATGGCAGTTTCTGGGGTGACAATATCCTGAATGTGCTTAAATAGAA
CATTTACTCTAAGAGGTTCATCTTTCTGAGCTTTCAGAGGCATTCCTGGGGGAACAAAAATTCTGCGGTAGTTCTCCATA
CCGGTACTGTTTTTCTTCAGCTTCTTGGCTAATGCACTCAAGAAGTCACCCATGAAAACCCAGCAAAATGATGGACCATT
CCCAATGGTCACACGATTTGGCTCCACAATAATTGCCTTCTCCTTCTTGATCAGCAAGGAGTACCCAACAGAGCTATAAT
CATTAAAAATCGGGCCAGCAAAAACATAAGCATCTGCAGACTCCACAATCTCTCCACAGAAACTAGTGCTCACAGCACCC
CAATAAGTCCCAATGAAATGTGGGTGGTGCTCCGGCACCATACCCTTACCGGAAGGCATAACTGCTAACGGGTACCCACT
AGCATCTGCAAGCTCCACAAAGGCCTTCTGAGCCTTTGCCACTCTTAGCTTGGGCCCACCAACAAGCACAGGCTTCACTG
CCTTGTTCAGGAAAGCAGCAGTTGCTTCAACAGCTGCCTCCAACCCTAACGGATTGCTTACTTTTGGCTCAAGAAAGAAG
GGAACAGGGTCTCTACCAAACGTGGGGTGAGGAATTGCAGGCAAATTACAACTTATGCTGATGTACACCGGCTTGCTCTC
CTTCAATGCTGTCGAAATTGCCGTGTCGATAAGCTCATGCCCATCTTCCAAATTATTCACCACTGCCTGGTAACAAGTCA
CAGTTTGGAAGCACCGGAGCTCCTGAGAGAAATCGGGCGACCCGATGGTGTGGTGGAGGATCCGATTAGTCCCGTAATCA
TTGGAGTTGGGCCCGCCAACGATACAAATCACCGGCAAATTCTCA
>c105582_g1
CCACTGACCCTCGCCGACCTGTGCAAACATGGCCGCCCACCGCTCCCAACCGAAGCTCTGCTCAACAGCGCCAACTTCAC
CCTCCAGATCTTGCCTTCCCGCCTCGCCCACCGCATCCAGTCCCTGCGCGCCCTCCCCTACATCGTCGTCGCCAACCCCA
ACGTCAGCAAGATCCACAGCAACTACGTGCACAGCCTGAGCACTC
>c60239_g1
ACAGGAACCTACCTTCCAAATCCTGTAAGATAACATGTACCTGATCCTTTGTATTATCTTGAATTTTCTTTTCTTCTTTC
TTCTTCTTTATTGTTATTATTATTCTTATTCTTATATTTAGTATTGTTGGTGGGGGATTGTTTTGATTTAATTGCAGGGT
CCTTTCTCCAAGTATGTTGTACCTAGACTGGTTTGGTTTATGAAAAGTTGAGCTTTGGTTGAAGCATAACGTAGAAAATA
AGTTTGCCATACCAAAAACTGTATTAGGTGATAACTTGGATCCTGCTGTAGTTTTAATTGATCTCTAACTATATTCTTTT
ACAATACTGTAGAAGGTTTCTGTCAGGGACCGACATACTTCGAGTGCA
>c108424_g1
TGGAGTGCAGCGGATTCATGAGAGGTAATAAATATCAACTTAAATAACACTACCTTCCCATTTCTACCTCTTCGATCATA
GTTTCATTTTGTTTTGAATTATTAGCTCTCTAATTTTAGGCCTCTGTTTTTAACATGTTCACCCTTTCACTGCTAAACCT
ATTCTAGTATCAATAATGCACAACATCAATGACTTGCTTAATTTCCCCCCTCAGAAAAATCAA
>c29740_g1
GAAATCCTTGCTTTCTAGACGCCTGTAAATGCAATGGTGAAAGATGAAAACTTTTTCATAAAAAACTATATCTGCAAGTT
GAAACCCAATATTACAATGCAATGAAAAGTCCAGTCATTAAAAGATTAGGCAGTATTGCAGTATGCCATTGTCTTCCAGA
AATTAATTACTTCAGAAGAAGATTGCACACGCAGAACTTAAATCATCAAAGTGAAGAGCCTCTAATAATTATTGCTAAAA
ACTGATGAACCATCCTATGGCTATAATAAGATAATGTGCCCCATTACCATGACAAAA
>c66692_g1
ATATATGGTTGTTTCGATCACTGCACATGAACTCAGACCAAAATGAAAATCACTGCACATGAACATCAACTATTGATAGA
AAGCGAAGGCTTAACCACAACTGTCCGATCACCTCATTCATAGGCCAAAAGGCATCTAAAGACTGAACACATCCTTCTTT
CCCATATTCATTTCATCAACCACCGCACAAGTCCAATCAGACACCAGCAAACACCAATTGCAAAAAGAAACTACACATTC
TTCACCAACGAAAATATCTAAACATTCTGTATCCAAACTAAATTACTGAAAATTCACAAAGGGACTGATAACAAATTCAA
GTTCACTGAAAGTAATTCTCTATTAGATCCAAAGTATAGTCATAATAAACGCAAAACCCTAATACCAATTCCATTTATAC
CTCATCAACATCCCCTTTCAAACTGATATACAGTTAGGTGCCTGCAGTCTATTACTTCTTTAAGATAACGTTCTGGACAC
AGAATCTCTATGTGATTCACTAGGGTTTCCGACTTCCGATTTTGCCCCTGACATCACTCCAGGTCCTTGACGACCTGAAT
CCCCATGGAGTTCGCCGTCCCTATAACCGACTTGCAGATCGACTCCAACGGCATGTACTGGCAGTACGGATCGGACTGCT
TCACTTTCGCGATCTCATACACGTGCCTCACCGACACCGTCGACGCCGTCACGTGCCCCGCCCTCCCGCTCCCGGACTCT
ATCCCCGCCGCCTTCTTCAAGTACCACGTCACCGACGGCGACTTCACCGTGAACTCGAACGTGTTGTCCTTGAACGCCGT
GATCGCCACCGCCATCGGCGTGTCCGCTTTGTACTTCTGCGTTCTCGCGTTGAAGTCCTTGCAGAAGGCCATCAGGTTGA
GACGGTACTGACCTAGAGCCGGTCCCACCGGCGGCGCGGGTCGGGCCCCGCCCGCCGGGACGGTGAGGCGAATCGTCGCC
GCGACTGGGCGGCGCGTTAGGATTTCCTTAAGGGTTGCCATAGCTCTGCTTTGGTCTGAGGACTGGAGAGTGAGAGCTAG
AAGTTTTAAATGGGGCGCTGAGGAGTTGAGCCGGTTTAACAAGCCCAAGCCCATATTCCTCCTTTTTTACTTTAGTTTTT
TTATTTCTCGAAAAATAAGACTTGAGTCTCAATATAATAAACGGTAAATAACTTGTTTCGTGACACCGATTTGTTATTCA
TTATGTTAAAAG
>c96655_g1
GGACAATAAATACCCAGTTGAACTTGAAAGTCTAAAACGCATTGTCCTTGCCATTTCCCACAATCCATCTGATCCTTTTC
TGGAGTAGCTCTCTTAAGTCCAGCCCTTCCATGCCATAGATCGAAGTTGTGGTCTTTTTATTAGCCTGAATGAAAGAAGA
ATGTCTTAGATACTTTTTAGTCACTATGTCGACCCACCAACTATTGTGATTACTTATAATTCTCCAGCCCAGCTTAGCAA
TAGCTG
>c79795_g1
TAAAAAAAAAACTCCGAAATTTCTGAATTACCATTCCAAGCAAGCTGTAAAATACACCAAAACAATTCCATATAACCAAC
AAGCACATAAAACTATATAATTCATCAACTACACAAAATCTAAATCGTCTAAATTAATATCCACTTCTGGGGGCTGCTGC
GGAGGTTGCGACGGAGGTTGCGGCGGCTGAGGTAGCGGCATGAGCGGAAGCATGGGCGGAGGCGGAAGTCCCTGAAGCTG
GGCAGCTGTAAAGTCCTGCATGTACTGGAACATTTGCTGCTGCTGGGCCTGCGGATGGCATGTATCTCGGCAAAATAGGC
TGTCTGCGCGGCATTATAGGCTGTCTGCGAGGCATTATAGGCAGCCTGAGCAGCTTGCTGTTCCCGTAGTCTCTGAACTT
CCGACTCTAGCTGAGTCGTCCTGGTGGTCGTGGACGTGGTCCTGATGCTGGTCGAGGCTGCCTTTCGTTGAAATCCTGGA
GTGGTCTTCAGGACCCCCTCGCCTCTCTTTCCTAGACCTCGACAGTAGAAGTTGTTTCCTCTCGGTGGGAAGGCTATGCC
CATGATCCTCGCCCCAATCATCGGATCCGAAGTGTCGATCCGGGACATGGCTTCGGACATCTCTTCCTCCTGCGTGTCCG
GCCATGCCTCCCTCACTACGGTACTCATGACCTCGTCAGTAGCCTCCCTCACCCTCGCAATATCCTCTTGGGAGTCAGGA
TATGTCTTCTCGTACGTATAGACGTACCGGTTGACTTCTGGATGTTCCCTGGCTGCCTCGTCCATGAAGACAGCGAACGG
TCTAGAACCGGCATGATGGTTCCTTGTGTTGCGTTGCCGGTTCTGAGCGTTCATCCGGGAAACCGCCTTCAAAGAAAAAA
AAAGTAAACTATTAGTAAAATATTTTAAAACGCACGTACTTGATGATAAATTAACTAACTAATTTATTTAAATACCAGTT
TACGAGGGTTGTTGAATTCTGATGTCAGAAGTCAACGCCACTCGTACTCTCTGTACTGGAACTCAGCAGGGGTACCAGAA
CGTGCGTTCCCGTGCGTAGTCCAGTGGGTCCGCAACTCGTTCTTCCACTTCTTGTACCTTCCCCCATGCACAACATCAGC
CCAGCTATCCCTCAGGTGCTCGGGAACCTCAAACCACACCTGCATTTAACCGTTTATTAGTTTAGTTTTTTTCAGAAATC
TACAATGTAATACATAATATTATTCAGGCATTTTATAAACTGACCGACATCGTGTTGTGGACCATGTCCTTAACCTCCTG
CGGGACCTCGCCCCAGTCTGACCACAACAGAGACTATCTCTAATGAGCGCTCCCACACGGCCGGAGTACGTCCTCGACTT
CCCGCCCGA
>c68954_g2
GAGTGAATGTCAAGACAAAAGCAAATTCCGGCATAGGTATTGAATCTATTTGAGCCGAGATCGACCGTATTTTGGTGTAC
CAACAACATCAAATTCTGGGGTAGACATCTCTACATGATACTTATTATGTTGTTGCAGTTCAAGCCACCAATGTTCTTTT
GTTGAACACCTACAAGTCTTTAACCCAAGTAAGATACCTTTTATGATACTTTGGTTGGGGTTTAAGGTCATGTTATTTCA
TGATTGTGTTGTGTTAGCATCAAGTATTAGTTGGAACCTTGCTGAAAACTTATAAAACGTAATTAGTTGAGGGCTAAGGA
TGGGGACTATACTTGGGGCCAGTTAGTCTTTATGTCTAGCTAGTTTTGTTAATAATCCTAG
>c68180_g6
GATATTACCGAAAAATCGGCAAAACCTCCCTTGAAAATGGACAACACTAACCCGGAAAAATTAAAGAACATTTAACCAAT
AATATAAATTCTTCAACTTAATCCAAATAAAATAATACACAGATATTTTTCCGAAAGTATTCAGAGCTACTACAAGAAAT
ACAGCGGAAGCTACTAGAAATCCTAGTAATTTAACAGAAGACCTACTGGTGAACAATAGTGGAGAAATGAGTGACTATGC
CTCGTCGCCTCCTTCTAGACCCCACCCGAACTCTGT
>c78677_g3
TGGTATTGAGCCTTGTACTCTTGGTAATGGATTTGGAGGCTATAGATGGGAGGAGAGAACGAGGAGAGGATGATGCAGCA
TTTGAGAAGCAGAGTGAGTGCCCTCTTTGCCATTTCTGTTTCAGATCTAGCGCTCATTAACATGTGGTGACATGATATTT
GCCGTGAGCAAGCCGTAAATAAGCCTGCCTCTCCTAAAGACTGTGTTCCAAGGTGATGATGTGATTGTCTAGTCCATGTA
AAACAACTCTGGTGTTCGTCATCCGTGATAAGACAAGGACGCCCTTGGAAAATTTAGAACGGATTCTTAGAGAAGACATT
CAGAGGATATACTCTAGTAAGTGAATTTTTTTAACATCAAGGTTG
>c76956_g1
GAGAGAGAGAGAGAGAAAGAGAGATTGAACTCGGAGGAAGTGACTCAGTGAGTTAAGCCATGGAAGGTCAAGAAGAGACT
CAGCAACCTCATCTCCAGCTCGCGAACAAGCTCTTCCTTCTCTCGCACCCAGACGTCCAAGACATCGAGAAGGTCCGCCT
CCGGGAGGAGGTTTTCGCCGCCGTAAAAGCCGACGATATGGCGCCCTTGTATGAAACCCTAGTTTCGGAATCGGTGCTGG
AGATGGACCAGGGCCTTCTTGACTCCATGAAGGCCAAGATCCAGGAGGAGCTCAAGAAGCTTGATGAAAAGATTGCTGAT
GCCGAGGAAAACTTGGGAGAAAGTGAGGTTAGAGAAGCTCATTTGGCCAAGTCCCTGTTTTTCATCCGTATTGGTGACAA
GGAGAAAGCGTTGGAACAACTCAAGGTAACAGAAAGCAAGACAGTTGCAGTTGGGCAAAAGATGGACTTGGTGTTCTACA
CATTGCAGCTTGGTTTCTTTTACATGGATTTTGACCTCATTTCTAAGAGCATTGAGAAAGCAAAGAACTTATTTGAAGAG
GGTGGTGATTGGGAAAGGAAGAATCGCTTGAAGGTATATGAAGGCTTGTACTGCATGTCCACTCGAAATTTTAAGAAGGC
AGCCGATTTGTTCCTGGATTCCATATCTACTTTCACCACTTATGAGATATTTCCCTATGATATCTTCATATTCTATACCG
TCCTGACAAGCATTATAGCTTTGGACAGAGTTTCTTTAAAGCAGAAGGTGGTGGATGCTCCAGAGATATTAACTGTGATT
GGGAAAATCCCGTACTTGTCTGAGTTTTTGAACTCACTGTATGATTGTCAATACAAGTCATTTTTCGCAGCATTTGCTGG
TCTGACTGAGCAGATAAAGTTGGATCGTTATTTGCATCCACACTTCCGTTACTACATGAGAGAGATCAGAACAGTTGTTT
ATTCTCAATTTTTGGAGTCCTACAAGAGTGTCACTATTGAAGCAATGGCTAAGGCATTTGGCGTAACTGTGGATTTCATT
GATCTGGAGCTGTCTCGGTTCATTGCAGCAGGGAAACTCCACTGCAAGATAGATAAAGTTTCAGGTGTTCTAGAAACTAA
TCGTCCGGATGCCAAGAATTCGCTGTATCAAGCAACTATCAAGCAAGGGGACTTCCTATTGAACAGGATCCAGAAGTTGT
CCCGTGTAATTGATCTTTAAGCACAGACAACTTGAAAGCATAGCAACTTGTGACTTTTCAATTCTCACTTGATGAACTAA
ATGGTATTTCCTTTCATTCCAAACTGGAAAGACTTGAGCGATGATCTTCAGGTTTCCGTTTGTGCCTTAATGTTTATTCA
TAGTGATTTTTGAGTCGGTGGAGTTTCAAGTAAAAATTATTAAGGTGACAAATCTGTGGGGAGGAATGATACTGTGAGCT
CCAGGTGTCTCTCAACTCCCAGAATATCACAGGAGTTCCGATTGTCGTGAATTGACAAAATTGAAAACATAATTTTAAGT
GTTTTTTCTTCCATTAGCTAGATGACTGCCTTTGATAATGGCCTTGAAGTAGTTCATTCCTACAAATTATCCTCTGTTAC
CTCTCTTAATTTGCTTTTCACAATTTCCCTACTTGGTTGAGTGTTCACTCCCAATTCGTGAGTTACACTGTTGAGTTTCA
GTCACGAAAGTTCATACATTGCCGATTCCAAAAGTTTTCTAGTTGTTTCATGCACAAGGTTGTTCATTTACAAACCAGAC
AGGCAAGATGAACATGAAAGGTAATATGTAAGCCACCAGTTTTGGGTGGACGTAACATGCTAATATAGCGGTTCGTATTT
TATTACCTCAATTATCCGTTGCCAAATAGAGCAGAACTAATACAATTGATGTCTTAAATCACAGATTAAGCTGATGATGA
ATAAGGAATAGCAGCGACCTTCGGAGGATCTGCTTTTTATGAATTGTAAACCAGCTGTTTCAAACATGTTTAAATCCTCG
TTCCTACTCCGCCCGGCAATGTCCAATCAAACTTGTGCACTAAATTTGCTAGAGCCATCTCATTTAGAACACTGAATCCG
GGGACACACCCCTCCTGCCTGCAAGTTCCAAACAAAATCAACTCGAAGTGTTTCCTTAATAACTCGTACCACTCTTGGGA
TCTCTCCCGATTTGTCCATGACTTGTGTGTTGGCATTATTGTTGTTGTAACCATTTATTTTCACATCTTGGGCTGATTCT
CTTAGGCAATAGACACGAAAGTGGAGGATGTAAGCGAAAAGTCTCCTGGATCACAGCCTTCCATACTTCAAGTAGTGTGT
ATCGATCAATCCATCCTCTGTCAGCAACTTGGTTGACAGACATTGTTTCTTTCTGCAATGTGCTCATGACTTTGGGTGCT
TTATAATATCAGCCGTGTTCCATTCTAGGAGTGTAGCTATCGTATGATTGGTATCAGTTCCAGCAAGAAGCATATCTTAC
AAACTAGCATTGTTTAGAATCTGCTATGCAACTCCTTTTACATTTACTTCTAGAACCGATGAACACTCGCACACGAGAGC
ATGTATCAGGTGGAAGAATAAACTAGGTTAACGATTTGTGATGTAAAGGCAATGTATGATGATCAAATAGACCCTAGCTT
GCATCTCATTTAGTCCCTATAAGCAGAGCAGGTGGATTTAACAATAACTGGGATTATTATATTTCTCCTGATAGGATACA
TTGATCTCATATTGTC
>c337_g1
AGATGTCGAGGGTATCGCCCAACCTGCATTCAGAAATCAAAGTTATGCTCCCAGACTTGGTACACAAAGTCTTAATACTT
CTGCTTTTATTTCCTTTTAAGCACAAGTCTGGAGACAACAATGGCAAGTCCTTTCATTTGATGTCCACAATCAATCGAAA
ACAACAACAAAAAGGGAGTCTCTCAAAGCATCATGTTATTGTAAGGTCCCATGTCTCTAATCCAACTTAACTTGTCACCA
AGTAATCTCATGATTTTAAATACAATGGTTCACATGTATGATAACATATTGGACAGTCTATCATGCTCACATCCAATAAG
ATA
>c69062_g1
CAGCAAGGAAACAATGTGGTAATGCAATCAAGCCAACTAATGGTAACTCAAAGCAAATAGCTAACAAGCAACCACCCACA
AACAGAACATCATACAATTCTAAGCTTGTATAAATTATTATCAGCATCACACATTTGATTTCCATGTTTCTCAATAGCTC
CCACTAAAGATGGTTTTATATCCGCAGCTTAAAAACTACACCAAAATTCCCAATCAGCAAGATTGTTTGCCATCAATGAG
ATGTGAAGACAATAAATAACAACATTACTATATTTCCGACTATTGCTTCCCCTCAGACGAAGCTGCTTTTGTGCTCTCTG
ACGCCACCTCCTTTTCATTCCCCACTTCAATAAGCGCCTCATTCTCTTTGTCCTTCTCTTTCTCCTTGTCGAGCTCCTTG
ATGGCCTCCTCCTCGGCGGCCTTCTCGGCGCGGAGAATGGGCTCGTAGTAATCTGGGTGGGCCACCATGCACTCCCGGAG
AGCGGAGGTGAGATCGAAGCACTTCTGAGCAATGTCCTCGTTCGACTTCTCCGCCTCCTCTATGCAATTCTCCCACGCCA
CGAAGCTCTCTTTGCACCCGCCGCCTTTCATGAACAAGCAGAACCCGCACTCCCCTTTCTCCCCTTCCTCTTCCTCCTCC
TCTCCGATCTCCGGTTCGGCCGCATCGGGCTTCTCCGCCGCCGCTTCCGATGAGGGTTTTGTAACCGGTTGGGGCTCTTC
CGGCTGGGTTATGGTAGCTGAATCGGACATGGGAATGGAGTTGGAGTTGGAGTCGGACGGAATTGAATCCAGCTTTGGGG
GAGAGGTGGCCGGAATCGATGAGGCCGT
>c77133_g1
TCTAGAACCGCCTACACTTCTAGCTCCGGCCAACAAGAAAGAACCAAAATTGAAGTCATGGCGGACGACCCGGCTGAGAT
CTACGACGGAATCAGAGCCGAATTTCCTCTCTCATTCGGTAAGCAATCCAAATCTCAAACCCCTCTCGAAGCCATCCACA
ATACGACACGTCGTAACCAGAGCCTCCACCAACAACCACCCTCCTCCTCCTCCGCCGCTGACGCCAACGACCTCCCTTCT
CTCTCCTCCTCTTCCAAAACCTGGCTCAATTCCCTC
>c87421_g1
CAACAATTTGGTTGTATTACGACAGGCCTGAAGCAGATATACAAGGTTTTAGAGTTTCTGGAAGACATGCTACTTTGGGG
AACGGGTCAGTAATACTCCGAACTCTTTGCACCAGTTCAACAATCCAATTTTGAAGGGCTTTCATTGCAGGCGTGCTGTT
CAGCAATACTGTCCGTTCTAAGCTCAAGATATCAAAGAGAGGGGAGTAAGCGCGTTAACCACAAAGAAAGGCCAGCACCC
AAAAGTGGTTATGCACAACAATGTTTACTGATCTATCAATCCAAGAAATCATATATTCAATACAATGTCATTAGGAG
>c88879_g1
AAGAATATGGGTTTGTGTTTCAGACCCATTTAATGAGATCAAGATTGCGAAAGCTATTATTGAGGATCTCAATACAGTTG
ATGCTCCAAATTCAAATGATCTGCAACCCTTATTGAAATGTATACATCGAAATGTTGAGGGCCAAAAGTTTCTCCTTGTG
CTAGATGATGTGTGGAATGAAAACTATAGAAAGTGGGAACAGTTAAAGCTATCTTTACAAAG
>c99452_g1
CACTCTCCTAATGGCGGACGCCACTGGATGCAGCGGATGCAGCCGGACAGCTGCTCGGAGCAGAACGTGGTGGTGTACCA
GAACAACGCGGAGCACCTCCCCAGCGGCATCCCGACCTACAGCGTGGAAATCATCAACGTCTGCACGGCGTGCACGGTGT
ACGACGTCCACATCTCCTGCGGCGAGTTTGCCTCCGCGGAGCTCGTCGACCCCAGCCAGTTCCAGCGTATCGGCTTCAAC
GACTGTCTGGTGAAGGGCGGAGGCCGGTTGGGTCCTAGCGAGGCCGTCTCCTTCCAGTACTCCAACTCCTTCGCCTACCC
GCTCGCCGTAGCTAATGTCGCGTGTGAGTAGGTTTTTTCAGTGGAAATGCGTGCGCATGTGTTGTACGTAGTCGACTGGC
CTATTAG
>c65057_g1
GCGATTGTAATTGAAACTTTTCAGGTATTTCGTAATGAAACTACTTGATAATGTAATTGGTGTTTGATAGGGTTTAATGA
TTGTCGTGATGTTTTTTCCATCAGGTGCCATTCTGATTGTGTTTGGGGGCATGTTATTATGTTTGATTGGGTTCCATATA
TGAGGCTATAAATCCTTTTCCTTGAATTTAAATTGTTTTGTTTTGTTGCTTTGCGTTGTTGGTGTCTTTTATAGTAATGT
ATTCAGAAACATTATCATACCAACATGTGCTTTGAAGCAAGATGACAACTTAATCTGATTTTCATAAGTGAATTTTATAG
TTCATACCATAAGAACAAGTTCAATCTCAATTTTGTTTGCTATAAAAGGTAATATCGATCATACCAGGACACCTATGACA
TATTCTTCTTCTTCACCACATTATGGGAAGTTGATTAATGCTATAATGCATTAGTTGATGGGTTTTACCTAAGGCTTTAT
ACACTAAATGTCTCGTGTACATAACAATTGGCATACTCTAACTGATTGACTAACTAGAGATTGG
>c36396_g1
CTCCCGAGCATGCTTGCTGGATGTGTGCTTGTGCTCTCTCTCTCTTCCTCTCAACCAAGGGCATACATACGCTGATGGGT
GATCTGGAAGACCGGCCACAGCATCTCGTGCTTCTTCTTGCCCTCGTGCGAGGCGTTCTCGGCGTCCTTCATCTTGTTGG
CGAACTCGAGCAGCGTGTCCTCGATGTCGTCGAAGCCCTCTGGCGGCGGCTTGCGGTTGCGG
>c106926_g1
GGAAAATCATGTGCCACAGTTTTAACCTATTTCATCACATTTGTGACATGAAATGAAATTACTACTATCCTTTACTTCTT
GTGCTTCTTTCTCTGTTTCAAACTTTGAATAATGCCCTTCAGGCTTATAGGCTATTGTTTTTATAGTAGTTCCTTTTTCT
GAAAAATACAATTAACATCTTGGTGCATTCAGTCAACTTGGGACAGAAACCATCAATTGCATAGGATGCCCACTTTGTCA
TATTGTATGTCCTCCTTGCAAAGCATTCCGATCA
>c97144_g1
GGGAAATCATCTACACACCGAAGTGTTACTTCCAAATACCTCACCATCTCTTTCACTTCTTCGGCTTCTGCTTGGTCACT
TCCTTTGGCTGCCGAAACTAATTCCTGGTCTATCACTTCCATCTGTTTCCCTTCTCTCACTTTCATTTTCGCCCATCCAA
CTAGATTAGTATCTCCAAAGTCCTCCTTGTCTGTTGGGCGCTTTCCTG
>c114014_g1
GAAGAAGAAGAACAACAACAACAATCGGAGAAAAGAGAGGAGGGACAGGAAAAGAAGTTATAGCTAGAGAGAAAGGTATT
AGGCAGAGGCAAAGAAGTGGTAACTGATAGGGAGCATTTATAGAAGAAAGAAGGTGAGGAAATCTTTGGAGTTTGAGAGT
GATGATGTGTCAGTTGAAGAGGAAAATGGGTTTTGGTGTTTTACTTAAAATATTACCACTCAACCATTATATTAACCTGC
ATATTTTGCATAATCGGTTGACCATCCATAGTTAGGCTTGATCTTCCTTTTTGGTGGACTCAGTTACTTTTT
>c89550_g1
TCATCTATGGTGGGGACAGAGGTGTGAGAAGGGCAGCAGCTTCATGGAGGATGGGAAAGTCAAAAGGCAAGAAGTGATAG
CTGAGCAGAGAACCTGAAGCTGTGCTTGTCAAGTGAAAGAGACAAGCAACAACCGGGACAGACTGGGGGAACAAGCACAT
CTCCTTCACAACTTCCATAATTCTAATTCACTGGGAAGGGGATTTGG
>c89351_g1
CTCACTCTCCAACTCACCAACCTCCCCATTACGTCAGAACTTCTCCATCACAACCTCTGTGCCCTTCGCATCTCTAAGAA
GCTCACCTCATCGCTGAGCCCGAGAAGATTGATCTCGCATAGGTCGCGCAGCTAGGTAAGGGGACGATCTCTCTGACATC
TAGTAGAGGAAGAGCTTGGCTCGGTCAAGGAGATCTTCTCGGCAACGATGGCACTGGATATGAAAGCCATTTACGGGTCG
ATGGGGAGCCCTTTGGCTGTGGTGGCCGGGATTAGAAGGAG
>c84138_g1
GCAGAATATAGAATAGACTAGAATAGTTGCGAGAGTAATGAGACTTTTCGATTGCCTTGGCTCAATAGCCCTGAATGATA
CAAATGTACAAGTCCACTCTGCCATTCATTTCTCGCACAGCTCTTTCCCCTCCTCCCTCCGGGGCGTTAATGGCGTTGTG
TCCATATTTAAGAAGATGAACTAGCCTCTGCCATTGATGCTGCGTTGGCATCCGCAACGTTCTTGACCTCGCCTTGCTTG
CCGTTGTTCCACTTGGCGAATCTCAATTCCATCTCTCCTCTGCGCTCAGCGGCCAATCGTTTGTCATCTTTCAAGCTTCT
TCGAACAGTTCGTGCGGCGACGGACAAGTACTTGTTGTAGGTGAGACCTGAGGCTTTCCACGCAAATGCCATTTTG
>c98804_g1
GTGTTCTAGATATTAGATAAGGCATAAGCACATTTGAAATTAGCACTAAGCAATTTGAATAGCAGTTCAAGAGAAAAGAG
GCCATTTACACATAAATTAAACAGCTATTAAAGAGCTATTTACACATAAATTAAACAGAACTTACTATAAGAGTACAAAA
GAGGGAAAGATGAAAAGGTTGCTGTGGGTAGGGACTCAAGCAAGAATTTGCGAAGAAAGTGGGATTTGAACAGGCCTTGA
TGGAAGAGTGAAATAAGTAAGACCTTCTCTAAAATG
>c95713_g1
AGAAGGGAATTCAAAATTGCCCATGGGGAACTATATACAGGATACTGGTCCTGATTTTCATAATGTTTCATTTTCGACAT
ACAAACCAATGCATACCAATGTATCACATTTCAAGAAACCAAACACTTCGAGGGCCTATACCTGGCGGCACATATTTGAT
TACTGCCGGTAGCTAAGAATACATTCGTCATATTGGTGGTATTTCAGAGTTGGACCACTTAATGATTTGTTAGTACAGTA
CTGAATTCATATGGGCCATGTGAAAT
>c18211_g1
ATTAGGCCCCATGTTGGACTAAGCCACAAGCAACAAGTATGCATCTATCTCTCTGGATCTGACTCAACACGCTCTAAGAA
GATGATAGGCTAACTTGGAGATCACAAAGAGAAAGAGAAGTAGTTAGACACATGGAAGAAAGGAACCGACAATCATCAAC
TATTCGCAGTTTTTAGAGTAAAGAGATTCATTTTACCTCATCGAGAATTTGGGAAGTGGG
>c41495_g1
GTGAAGTCTGGATATCAAAAAGGACCAATTTCGTCTTAAAGAGGATGATGAGGAAGTCTTTGGAGCAGAAATTCTGTTCC
TAAGCGCTATCGGAGCTCTCCTATACTTGGCACAATGCACAAGACCAGACATTGCATTCTTAGTAAACTTGTTAGCTTGG
TTTAGCTTTGCGCCAACACAACGTCATTGGATTGGTATTAAGCACATCTTCAGATACTTAAAGGGTTCAATTGATTTGGG
CTTATTTTTCCCTTACAAAATCGAAGTTGAGAACATGAATGTTGATGTTTCAATTGAAGATTGCATTGTAGGCAGTTTGG
CCGATCCCCTAAGGGCCCCTGCCATGTTGGGCAGCAGCTTGGCAGCACAAGACCTTGCCGCAGTCTACGACACAAGTTTT
ACATTTTAGAGGGAGTTGATTATGTAGACATCAAGGGG
>c73629_g1
GGACCCCAAGCTCTCTCTTCTCCTTGTTCGCTTCACATTCACATTCACATTCATCTCCAAACCCACCTCGATTTCTGTAC
CCGCCTCGTGGGCTTAGGCTAGAACTGGCGTTATCTCAAGAACCCGACTCCGATTCCGACTCCAGCAATCACCGGCTGGT
CCAGACCCTCTATGACGCCCTGAGCTCCCGTGACGTGGCCACCGTCCACACCATCGTCGCCGCCGACCTCGAGTGGTGGT
TCCATGGTCCGCCGACACACCAGTTCTTGATGCGCATGCTCACCGGCGAAAAAAACGACGAGTCGTTTGTCTTCCGCCCT
CAGACTGTTTGCTCCGTGGGCCCCGTCGTCCTAGTGGAGGGTTCCGACCCAGCGAAGGAGATCTCCTGGGTGCACGCCTG
GACCGTCACGGATGGGATAGTCACCCAGGTTAGGGAGTACTTCAACACTTCCCTCACCGTCACCCGCCTCGGGAACTCCA
CAACCAAATCCAAGATTTCCAAATCGACGGCCGAGATTACATCGTACCGTTGCCCCTCCGTCTGGGAGAGCTCCAACCGG
GTCGGGAAGTCGGTTCCGGGTCTGGTCCTCGCCATCTGAAAAAGCCCTTTTCTTCTGTGGCGCGTGGTTTTTATTTCATA
AGTTATATTGTTATTATCAATAAGTTGGGGATTACGTGTCGGGAGCTGAGTGGCTTCTGCGGATGGGCTGAGCCGGCTTG
GGTCACGGAGATGTAACGTCCCGTTAGAGTTTGTTTTGGTTCCGGTTTGTTGTCTTCTAGTTTGGTTTGGGATTGTTGTT
TGTGTGTGTGCTGGTGTTGGGTGGAACCATGGGGTCGAGGGCCTTTTGGTCATATCCTGACGCGTCTATGTTATGTTGTT
CTCCGTATGCAATAAAAACGTGTGTTTTCGATACAGTTTTGATGATTAGCGATAATCGACCGTCACAAGTCTCCAAGTTC
TAGTCAATATTCATGAATTGAACATCCCAGAAAGAGCTTGGCTAGCAATAATTGTGAAGCATACAGATGCAACATAGCAG
TCAACAGTGTCACTCCTTTGCTCAAGTGGTAATTGTTGACTACTTGACTCGTGACCCATGGGTTGGTTCTCATCTCGTAC
AAAGCTAAAAGAATTTGGACGAGTAGATAGAAACGGTCCGCCGGTTAATTTCCAGAGGTCTGGGATTGGCCACAGTTCTT
CGAGGGAAACTTTGATGATAATTACATGGACAGTCAAACATATCAGATCGTTGAATCTCATCATGCCCTCACTGGTGGGA
CCTTATCACGTTATTTCCATGGGATCGGCAGCCTAATACTTCCAGGAGCACAATCGGGAATGATTTGGATGGGGAATCGA
TTCGAATAATCATGCCAAAGTTGGAAATGTATGTTGATATTCGGATATATCTACATACAGTTCTATTCTTAATAATTTGC
TCCTGTATATGAAGCCCAGTTTCATCTGTTTC
>c93800_g1
CGCGGGGTTGAGTGCGAGGTATGTGAGGTGATTGCGTTTGTGAAGGCGTATGGGGAAAAGGAAGATAAGGAAAGGATTTC
ACGTCTGATGGATGGAATGGCTGGATGGATTGATGGGCATGCGGACGTCTTGGGCGCTTTTCCTTCTTCTTCTGGTTCTC
TTCTTTCTTGCCCTCCTCGTTTCTTGCATTCTTGCATTCTCGCTCGCATACTGCCAG
>c81207_g1
GACCAAAACTGTGATTCCAATCTGGTGTCCTCTCATAATAAACCTTTTCTTGCAAGATCTTGAGCCGCTTTTGAAGAAGA
TAAGACCACCACAACCTGCATAGTCACATTGTTTGGAGGCAGCTGCAATTTAAGAGGGAAAAGCTGGCCATTCAAAGGGC
TTCGAGCACACACAACAAGCCCCTCAATCCCCGTCTCTTCCTCCAACTTCCGAGTCAATTCCTCAACCCCATTTCCTTTG
AAAATCATAGAGTAACCCTGCACAGCTTCATCATCCACATCGCCATTATCTTCCGCTATATGGTAGTATATAGTCCTCCC
TTCCACCTTCGGCGGTGACTCCACAAACGAATCATTCGACTCTTGTCGTGTGTAACTGGCCGTTGATTTAACCGAAACAG
ACGAAGGAGAGCTGGGCTCGAAATCCAAAGAGTCCGAATGGGGCAGCGGTGGAGGCCCAGCGGGTCTATGCGCAGGAGAC
TGCACCTGAATCTCAACTATATCAACATCCCATAGAACCCAATCCTGCGTGGCTGTTCTATGAGGAATATCATGCGTCAC
CGAGTTTCTCCACGGTGGCAGTCCCCCATTGGCCCTCAGAAAGTGGCCGTACCGGGTCTTGAGCCGCACCTGATGCCCTT
CCCGGACAGGTTCCCACTCGACGGAAGAGTCGAGCCGCGGCGGAAGAGTCTGGAGGACTTTGCGGCCAGTCATGCCGAGA
AGGAAGGGCTGGTTGGAGGCGGTGAGGTACTTGCCGAAGCAGCTCTTGAGTCGGATGACGTGGTCGGATCCGGGGACGTG
CTCGACGGTCCACTTGGCGGTCTTGGAGGAGCCGTTGCGGTCTTGGATGACGGTGTCTTCGTCTTCGTCGGCTAAGAGGT
ACTTGTCGTGGCGGCAGCGGAGGCGCACGGCCTTTGCGTTGTGGAAGAGGTCCATTCCGATTCTGAACTTGTTCGAGTTG
GTCTGAAAGTACAAGATCGAGAAGACAAGAAGAAAATGAGTTGAAGCCTTGGTTGGAAGAGAAGCAGGTGTGATTGAGAA
TTTGAGAATGGATTTGGTTTCAGTTTCGGACAAATGGTGTGAAAAAAGTGTGAAGGCATTTATATATGTTTGAATGAGTA
ACGACAAAGGGAGTCAAGAGGCCTAATTGGACTACGCGGTTGTTTGCTTAGGTGTCCCTTGCGTGGACGGGTTTTCTTTG
TAGGTTCCGTGTGTGGGGATATGGTATGGGCTGTTTGCTAGTCTCTTCATGGGTTTTGGGATAGGCCCATGTGCTTCTTA
TGTTTGTAGTTACATATTATTCGACAACGACACCTCACCTCGTGTTTACCATAGGCACGGCAAAAATCTATAGTGTGTAC
TGTGTAGGGTATTCATGGGGTATTTGATCTTAAAGTGGTGTTCACGTAGTCACTAGTGACCATGATTTCACTATTAGATG
TAAATCTAATGATTGAAAATATTATTTTAAAGTTAAGTTGTTTTGTTTTCCACTATTAGATTTACATCCAACATTAATTG
ACCATGATTTTTTTGGTCACTAGGTGATCATGTGAACACTACTGATTACTATCTATCTCTCGTAGTATCTTGAAACACAT
TTATTGTATTTACGACTACATCTTAATATTTCAACACGTCATCTATACGAACTATAGTTAACACATGTGAAGAATTAGAA
AAGAAAGCTAGTATCCAAATTATACATGACAATGATATGGTGGCCTGAATGCTTCTTAGACTCGAAATTTAATCTATCAA
TACTAACCACTGTGACAGTTTCAAGAATACAAAGTTTGATGGAGTTACGACTTTAGAATTGCATAAATCAAAATGCAATT
TTCTTGGTTTAAAAGAAAAACAAAAAAATAATTTTCCGTTTGTGTTTTAAAAACGAAAAATCCAAAATTTATAATAGTTG
GTGGAACACGTGTCGCATCCTCCTCTCGTCTTCGCTTTCACGAGCAGCATAGAAGAAGTAACACGAAGGCTTTGGAGACT
GAGAGAGAGGAAAGAGAAACAAAAAAAGTGAACCGAAACAGAGGAGAGTGAGGGTTTTTGGAGGAAGAGAAGAAGAAATT
AGGGTTCTTGAGGCTTATTGACAATCAATCCCAATATATTTCTAGGTGCAAATTAGTTTTTGATATTTTTCTTGGGAGTT
CTTGGGGTTTTTGTGTGTGTGGAGATGTACATAGCTTCAATGCGAAAGTCGTTCAGGGACTCTCTCAAAGTGCTTGAAGC
TGATATCCAACATGCCAATACTCTGGCTTCGGATTATCCGAGAGAGTATGATGGTGCTTGTCTTCAGATGAGAATGTCTT
ACAGTCCAGCAGCTCATCTTTTCCTTTTTCTGGTGCAATGGACCGACTGCAACCTCGCTGGAGCCCTTGGTCTGCTCAGA
ATTCTAATTTACAAGGTGTATGTGGATGGCACCACCACCATGTCTACACATGAGAGGAAAGCAAGCATCCGAGATTTCTA
TGGTAAATTTTGAAAATCAACAGTTTGTTCATTTTTGTTGTTCTTGAGATGTTAAGTATTTATTTTCTCCCTGGTGGTTG
GTTTTGTGACTAGCTGTAATTTATCCCTCTTTATTGCAACTTCAAAGAGGTGTCACCGATAGTGAAGATAAAAGGCAGAA
GGCAGTATGCATGGAAAGGTATCGAAGAAGAGATGATGAGGAGAATCGACAGTGTTCAGATATAGAGATTGAAAGAGAAG
AGGAATGTGGTATATGCATGGAGACAAATAGTAAAATCGTATTGCCCAACTGCAACCATGCTATGTGCCTAAAATGTTAC
CGTGATTGGCAAACAAGATCTCAGTCGTGCCCTTTCTGTCGTGACAGTCTTAAGAGAGTGAACTCGGGCGATCTCTGGGT
ATACACTGACAGCAGGGACATAGTTGACATGGCAACAGTGATGAGGGAGAATCTCAGGAGGCTCTTCGTCTACGTAGATA
AGTTACCAGTAATTATACCAGATAACCTTTTTGACCCCTACGATTCCCACCTAAGGTAGCTGATTGATGAAGTTCAAAAG
CTACAGTTCTCCTGTGGCAATTCATTGATTTAGCTTATTGTCTCTTAATTCCGTAAGGTCCCGAATCTTATGTTCAAAAG
AGAACCCAACAGCCCGAGTTATTGTAGGCTGGTGGGTGAAGTTGAGGAGTTATCTAAATTATATGTAGTACATTTGTACA
TGCTTGTACAGCTTGGAAGTCCCGCGTATAAAAAGCATAACCAGTCCAGTTGTCTCTTTCAATTCTGAGCCTCGGAAATT
GAGGTATTATGCAACACTAAAATGTAATCTCAGTTCATAACCTATATACTATATACAGAACCTGCTCTTGTTGCTCAGCA
GTCTCTCATTGAATCCCTGTTCTCACCTAGATGGTTGAACAAAGTGTGATAAAGCAGGATCAGTTTATATGTTTTCGGAG
AGTTGTCTCAG
>c80102_g1
GCTTCAACTTCTTACTTCTCTTCTCCTTCTTCTTCTTGTCCGACTTACGCGGTGGTTCACGGCAGCGTCGAAGGCAGCGA
CCATCGCTGGAGGTGTTGGGTAGGTTGAGAGTGTTTGTGGGAAACATGGAACACCACTTGAGATGTGGAGGCAAATGCAC
ATAGCTCAACCAAAGCGACGGCAGAATGTCACTCTCCTCCTGTGGCAATTCCCACATCTCACTGTCCAATATGCTTTGTA
GTTTAGAACGTAAGAGACTCCCAAGGGATTTAAGGGCCAACGGAAGGCCATTACACTTTCTTACAATTTGTCTTCCTATC
TCTTTAAACTGTGATTGTCCACAAACTCCTCTACTTGTGAAGGCATATTTTTCAAATAACAACCAGCCATCTTCCTCAGA
TATTGGCTTTAGACAGTCCGGTTGAGGTGAAAGAGTACCCATCATACTTGCAACATCCTCATTGCGTGTAGTGACAATAA
TCTTACTTCCATGTGCTCCAGACTCGAGGGGACGCTTTAAGGATTCCAACTGGTTATAATTCCTGTTCCATATGTCATCA
AGAACAAAGAAGAACCTTTTCCCCATCACAGTTGCCCGCAACTTTGATTGAAGCAGAGCAAGGTTTCTGATTTGGCCAGC
TTTAGAGGTGAGTGACTCATAAATGTGTTGTGAAATCCTCAGAACATCAAACTCTTTTGAAACGCAAACCCATGCTTGGA
GGTCAAAATGTTTTCTGACTGTAACATCATTGTATAGAAACTGAGCAAGGGTGGTTTTCCCAATCCCACTCATGCCCACA
ATAGGAATCACACTTATCTTATCGCCACTCTCATCATCTGATACCAACAATCTAACAAGTGTCTCCTTTTCCTCATCTCT
TCCGTACACACACTCTTCTGCCAAAGAAGTTGAGGATATTGTTTGTGATTCCCCGCATCCAGCACTTGCTTCCATACCCA
AGACATGTCTTCTCCCCTCCATAATGCGGTCTAGTCTGTTAAGAATCTCCTCTACCTTTGGGTGTATAAAAGCCGAGTCA
AAAGCATTAGATGGAGGACTAGAGATGAGCTCTTGTCCATGACTCGTACTACTTCCAGATTCAGGTTCCAACTTTTGCCT
CAGAACTTCTGTATTTATCTCCTGCAACAGGTCCTCAGCCTCGTAGACAACTTCTTTAAGCTTATGGAGCCATGGCTTCA
CACTTGTTTGGAATTGCAATTTCCTCCCCTCCACATCATCAAGAACTAGTTTAACAGATAATAACTTATCCTTTAATTCC
TTCTGGACATGGATGAGGGGCACAAGACTGACAAGAGGTAGCTTCTTTTGAATCACTGCAACAATTTTTTGGATGAACTT
TGCCTCGTGCCCATCGGCCTCATTTTCTGAGACCATGGCTGCCAGATCTGCCACTTCCCCAAGTGCTGCCTGCCATTCAT
TCAACTTCTCCGAGGATTGATTTTCATGGTATTTAGGAACACCGGCAAAAATTTTTGCCTGCTTCCTCACTGCAGATGGA
TCAACTTTGTAGAAGACCGGTAACACGGCATGATCAGAGGTCCTCTTGCGTTCAAGGATCATTACAAGCTCGTCCAGAGA
CCATCTGGAAAAGGTGTAGTCTTCTGAAAACACAATCACAGAACTCCGAGACTGTTGAATGGCATTAAAAAGATTTTCCG
TGATATTTTCCCCTCTCTCAAGTTCAGGGTCATCCAGGAAAGTATGATATCCGGTGTTGCCCAAGGCAGTGTAGAGGCGA
CTAATAAAATTCTTCCTAGTATCTTCCCCTCTAAAGCTCAAGAACACGTCATATTTAAATCCAGAAGGAGAAGTAGTATG
AGCCATGAACAGAGCCGTGGAAAATCTCAAAAGTTTTGCTGGGTTTCTCAGCTGAGTGGTGACTAGTGAATGAAGACCGA
AGAAGACTATGGTGATTGGTGAGTGAAGGATGCACAAACTTCAACAATCATTCTGCACATCTGTAATAGCCTGCTGACTG
TCATGCTGCAGATAGATTAATGTTTCACTTTGTTGCTTCTTCCGTATTATGATCATACAGGACATGGTGGATAGAACCAA
TGATCTTCAGTTATGAATATTATTGTTGTAGCTCTACAAATCCAGTATCATCTTATCCCTGTTTTCCTTTGTAGAGCATC
CAGCTATTCCATCATCACAGAGCTAACTTCCCTATTGAACAGCCACACAAAAGTAAACATCGATAGAAGACAACCAGCTT
TCATCCTTAACATCTATAGTAATGTTTGTGGCAAATTGCCTTCTGTAATTGATAAATTCTACCCAAATAGAATTTTTCTA
CCCAAATAGAATTTGATCATGGTCATGGACATGGTTCTAGAATCAGATGCCCAATTTAATGGAAGTGATAGCAGTTGCCA
AAAATGCAGAAGGCAGCAAGCCAAATAACCAAAAACCAAAGCTGAACCTTTCCTGAGCTTGATAGAACTCTCCTTTGAGT
CCTTTCTAAGAACAACAATCAATCACAGAATCTGAAGACATCAAAAGAAATTGATCAGAAAAGAAGAACAATCAAAGTCA
AAAATTGACTAAAATATGTGAACCAATTGCCAAAAGAAACCAACTTTTAAAGATACTCAATCATACTTATACCTATGCAT
ACGATCATCCAATTCAAAATCATAAAACAATTGAAAATCAGACACCAAGACAATTCAACATACACGATCACACATATACA
C
>c61500_g2
GCGTGTGTGAGCATTTTGTCATGGGTGTGTTATTGAGCGTTTTATTGAGGCTCGTTTCATTTCATACATTTCTAAGTAGT
TGTGGTGAAAAATGGTATGAGATGAACTCTCCAATCCTTTGATGTCTGCATGCACGCATGTGTGAGCATTTTGTAATGGG
TGTGTTCTTGAGCTTTTTATCAAGGCTCGTTTCGTTTTATATGCATTTCTAGGTAGTTTAGGTGAAAAACA
>c68801_g1
CATTCTCATTAGCTGGGGATTGTTGTTATTATTATCTTTGGCCCTGAAAGAACTATTAAGATCTGATGATGGTGATTGGT
GATGCATTTTATATTTCTATAGTTTCCAAATAGTTGCTTTGGCATGAAGCAATAAGACAGATCAAAGTACTGTAATTAGA
ACTTCTGTCTTAATCATCTGCTTTGCCGACAATGTGATTCATATGTGTTTCTCTAGTGGCAACAAGCATTCAGAGTGGTC
ATGGTGTTACTGTTACATATGGCAAGAAACCATGGGAGATTACTAGGAAAGAAAAATAACAGTATCCGAATCCTTTGGTT
GTGTTATTACATAAACATGGAGAAACAAGAACACATTTGCAAGATCTCACAAGGGTTCCAACCAAAAAGCTGATCACGAT
GGGAATCAAATCGATACAATGAGTTCATTTCTGGAAAGTTACTAAGATGCACAGTGATGTTTAAACACATGAAAACTTTG
CTTTTATTATTGCAACATTGAATAATATGATCTCAACTGTAAATTGGAGCTAGAGAAGTATTTCAATATGCCATATCCAT
ATCACACAAGCTCCGCAAAACAACCGGATAGTAAAGCCAACGGGTCCAAGATCAACACAGATATAAAACGTATAAGAACA
AATCAGTGCTGCAACATTCCCAGAGAATAGAATCCCAACCAGCTGGAAGGCTCATAATTATGAGGCTTGTTCATCCTCAT
ACTCGATTTTCGGTTGAGCTTTGTGCCAAGCGATGCCTCTGTAGACATTTAAAGAGAAAGTGCCGGTGAGGTAGATGGTG
GTGACTCCCAGCCCCGCCGTGAATGCCTTGAACGCCCAGTCACCTGCCTTCACCACTATCCCCATCTCCTCTCTTTTTCT
CTCAGACCCAGTTTTTGCTATACCCAAAATCTGTGAGCTCCGCAAGTCTCCAACTCCAGCTTCAACACTTCAACAAAGCT
TCCTCTATTTTGCTAGCACTCATTTCTGGGGCAAGGGCAAAACAGACATTTCACGTCGGGAAGAGCAGTATGTAATAGTT
CCATTAGTTTGAAATGTAGTTTTTCAAGAAAAAAAGAAGAAGCAATTCATCATCTTGATCCATAGGAGCGGTAAGTGGTA
CTTGATTCATGTTACATGTTATCTCAGTAGTTTCAATGTGAATGACTGAAGATGGACCATCAATCAAATCTGAAGGACGA
GTAAACTTGAGTTTGAGTAGTCAACCA
>c60102_g1
TGATTGTGGTTTATGTATCACATACTCAATCTGGTAAACCAAGTGAATCTTTAAGCAACCCTAGTCATGACTTGACTGTA
CCAATCCTGAGTAGCATGGAGAGGGATGAACGTGAAGAGCTTGGTGCTGCAGAGGACGGAGCTTTAACTTGTGCCGTAGA
AGAAGTAAAGAAAAGCTGCTATCAACTCCCCCGGCCATCAGATACTTGTCGAAGGTTGATCTTCGTTCTTGAGTTACCTC
TGTATCTTCCCAGGAGATTGACGATTCCCGTTGTTTGTGAAGAGAGATGGTCTAAGCCGTA
>c75995_g1
GGATAAACTCTGATAATTTAGTAAACTAGCGCCATTGGTTTCGTATCAAGGGGAAGACGTTTGTACATAATTTCACTAAA
TATTTCATACTACTGAAATTAAGTTTCAAAAATGAACCTATACAAGTAGTTAAGTAGTCAGAAGCCAAGCCATTTGCAAG
AGCAGGCTCCTTGGTCATCATGGGGGAAACAGAGACAACTCGAACAACGCCCTACTCAGCTCAGACTTGACAGCCGAATG
AAAAGAATTTGACATCGTGACTAAAAAGTTTCAGAAAGAAAATGATAATTCTCTGTTAGAAGATGCTCTGCCAGGAAAGT
GGGAGAATATTTCACTTCACCCTCCATTTCATCACAGCCATGAGACGATGTAGAATCAAATCTCTGGTAGCTTCACTTGG
TAGAAGCTGTTAGAACAGTCACAAAACTTCAATGTTGCAGATATTAATAGGAAGGGCCCATTTGTGGCATCCCAAAAGGA
GGCATGGGAGGCATCCCCATCCCACCCATCTGTGGCATTGGTGGCATTGGAGGTGGAGCAAAACCTCCACCCATACCCGG
AGGTGCAGGCAAAGCAGGCAGCAACTGAGCATACATGTTCTGCTTCGCAACCAATTCCTTCTCCTCTTGCTCTTTGGCTT
TCACCTCTTTTTGAGACTCAATTTTGTCTTTGATAAGTTCATCAACCTTGCCTGTGTACTCACGCATAAACTGTAGGATG
TATGGGAAGGCAAAATCGATTATATTGTTCATCCATGCCAGCTCAAGAGCAACGTCTGGCCGGATTAAATCATAACAAAC
AAAGAGACACGATGCAAAACATTCTTTCTTTCCCTGCTCGATGAAATAGACAAGCAATTCCTCGGAAAGATCATGATCAC
CAGACTGTGAACACGTCTCCATTGCGTCTTTGTAATGCTTGTCCTTCTTTGACAATGCAATGGATTGCTTCCATCTTCCA
GCTTTCTTATAAATGTATGCAGCAACACGTCTCATCTCAAGAAGCTCATGTTTCTCAAGCTTTTGCGCAAGACCTATCTG
ATCAAAGCTATCATGCAAATCTATAGATTCACGAAGTCTGTCATAGTCTTCCTCCTCAACATATATTTCATTTAGAGCTT
CATTTACTGCTGTTACATTGTTGCTCTGGACTGCAACCATGTATGGCTTTACCAGACGGATGTGACCAGCCTTTCGCATT
ATATCCACCACTCGGGTATGGTCCACACGAAGTGCAAGCACATTTAGAACATCATTGATAATATCAGGATGTTCTTCCAA
ATAAAAGTGCACAGCCCTATAGTAAAGCTCAACACTTGCAACTTTGACTATCACATCCTTGAATTGCATGTGTTCCCATG
CTTCTGGGGAGTGGTTCATTATGGTGGTTGCAGCATTATCAAATTCATCATATTGTATATATAAGTATGTTAATTCCTTC
CAGTGCTGCTGTTCATCACAAGCTCGTATAAGTTTGGGAATGTTGAGACGAGTAGAAAACAGTTTAATGTGCTCCATGAG
CTTCTCAGGACGGTATCTCGCATATAGAACTCCCAACTCAGTAAAGATGCCCATATGTGCACGTTCCAATCCTAGTCCAC
TCTCCATGAGACTAATGAGTTCATTAAAGCACCCCCTGTTCTGGTAAAACTCACTGACTTCTTCCAAATCATCCACCTGG
ATGATGATGTTGAGTCCACAAATTTGAGCCAACCGGAATTCCTCAGCATCAACACATGCAAAGCAAACTTCCTTCCAAGT
TTTTGAGCTGTTAGCTTTCCGGGCAGCATCAACAGCACCTTGAAACTGCTTGAGCTTCACTAGAGTACACGCCAGCTTGG
CCCAGTTAGAAATAAATGCAAATATGATCTTGGCTGCTTCATATAGTTCTTCATCATACAGGCGATCCCCAACATTTGGG
AGATTAGCAACATTTGGCATAAGAATGAAC
>c102011_g1
GTCTATACTGTCTCGGCAAAGTTCAGCAAGCAAAATGCAATGTAATATCGAGTCAGTCATCTTATCTTTGACATCAGCGG
CTTGGACACCCTTCCAGCTGAGTTTACTCTCAGTTTTCGTTTCTTTCCAATAAAGCTTGCACTACAAGTACTTATTATGT
GTGTCCTTTGGCTAAACAAACTCAGAAGCCTTTTCCTTTAAGTTTAATTTCAA
>c44372_g1
ATAAGTTCCATACCCACAAATCAAGTAGGCGATCCAACTTTTTGACTTCTGGTTTGCAATATGAACATTTCAATATGAAA
CTCAGCACCTGAATTTCATAGTGTCAATAATATGTTTTACCAAATAGTTGTGTGCTTAAAGTTTTGTGGTTTTCGAATCC
CAAATATTGGAAACTGGCTGACCTTTTCGACTTATCCTGCTATTGTTGT
>c104305_g1
GCGGCCAAGGCTTCGAGATGGGCCAGGCGCTCGGCGGCCACATGCGCCGCCACCGCGAGGAGGCCGCCGCCGCCGCCGCG
GCGGTGCACGCGCCGCCCGTTCTGCTCGAGCTCTTCGTTTAGATTCGTGCGATTGCTGCCTGTACATATTGGTGCACGAT
TGTGGCTATTGCATTCATTATTTTTCTTTTTTCAGATAGAGATTTTACCATTGTAGGAATTGCTTTACGCTG
>c73899_g1
TCCGGCTGCGCCACTTGTATCCACCTTTCCCTCTTCCCCAATATATCTACTAATCGAATCTCCTCCCAAACCAAAGACAA
AGATCGCCTTCCTCATTCTGCCTTCTCCTTTTCTTTAAACAATTAAAAGATCCCTATATCTGCATTGAGCCCAACCTCTC
TGCATTTCAGTAATAATGGCCACTCCTCCTCAGCCTGACGACAACCTCAAAACCCCGTTGCTCCAAAACGACGTCGAGGC
CGCCGTTTTGGACTACAAGCACCCCCCCCCACCGGCTCCGGCGGCTGGCGCTCCGCCATCTTCATAATCGGTGTTGGATG
TACGGAGAGGTTCGCATTCTACGGCGTCAGTTCGAACCTGGTGACGTTTCTGAGCGGGCCTTTGGGGGAGTCGACTGCGA
CGGCGGCGGAGAATGTGAACACGTGGTCCGGGACCGCGTCTTTGCTTCCGTTGCTCGGCGCCGTTGTCGCCGATTCGTTT
CTCGGTCGCTACCGCACCATCGTTTTCTCTTCTCTGCTCTACATCCTGGGGCTAGGCTTGTTGAGTTTCTCGGCTAAGCT
TCCTTCTCTCACTGGTTCTGATTGCGAAAACAGCAGCCAGTTGACATCATGTTATTCTCAGCTCCAAGTAATATTCTTCT
ACTTCTCACTATATCTGGTAGCAGTAGGGCAAGGGGGAAACAAACCTTGCATACAAGCTTTCGGAGCTGATCAGTTCGAT
GGACAAGATCCGGTGGAGAGCAAAGCCAAAAGCTCATTCTTTAATTGGTGGTACTTCGGTATCTGCTCAGGCTCCTTATG
CACACGATTGATATCAAGCTACATACAGGACAACTTCAGTTGGGTTCTGGGATTCGGAATTCCTTGTATTATGATGGCCC
TTGGCCTATTTGTTTTCTTGTCCGGATCAAGAACTTATAGGTATAGTGTCGAAGGGGATGGGAAAAGCCCATATGCTAGA
ATTGGTAGGGTTTTTGTTGCTGCATTAAAGAATTCACGTGCTACTCCTACAGAGCCTTTTGCAGACCTGCCTCACCAAAG
TTCTGAAAAGTTCAAGTTCCTCAACAGGGCATTGCTAGCGCCAAATAGTGAACTGAAGGACTGTAGCAACCTGTGTACCA
TCTCTGAGGTAGAAGAAGCAAAGGTTGTTCTTGGTCTTTTTCCTATATGGTGTACATGTCTGGTGTATGCTATTGTCCTT
GCACAGATGTCGACTTTCTTTACCAAGCAAGGGGCAACACTGGACAGAGAAATCGCAGCTGGCTTTGAGATACCAGCTGC
TTCACTTCAGTCTTTTACCAGTCTGATTATTATTCTTTTCATTCCTGTTTACGAGCGTATCTTTGTTCCGATAACAAGTG
CTATCTCTGGAAATCCCACTGGCATTACAACGCTGCAAAGAATCGGAACTGGGATATTTTTAGCTACTCTTTCCATGCTA
GCTGCAGCTGTCGTTGAGGCTAAAAGGCTTGAAACTGCTCAAGAGTATGCTCTGATTGATATGCCACATGTTACAATTCC
AATGGGCGTGTGGTGGTTGATTCCTCAGTACTTGTTGATCGGAGTGTCTGATGTTTTCGCGATGGTTGGTTTGCAAGAGT
TTTTCTATGATCAGGTACCAAATGAACTAAGAAGTGTAGGAGTTGCGCTCTACCTCAGTATCTTTGGTGTGGGAAACTTT
TTGAGCAGCTTTCTTATCTCGGCCATAGAGGAAGCAACCAGCGGAGAAGGCCGAGTTAGCTGGTTTTCCAATAACTTGAA
TCGTGCACATCTTGATTACTTTTACTGGCTGCTCGCTGGACTCAGTGTAGTGGAACTGGCTGTCTTCACATACTTCGCAA
ATTCTTATCGATATAAAAAGAGGTAGAGCATAAGTAGTGTGTACTCTTCAAACAGAGTTGTTTAGGAGCTCGTAGGGGTC
TTTTCCTTTCTTTCAGATATCTTACAGTTGATTCCTTCTTCAATAAGGAGCATTGCCATGGATTCTCTAGCAACTCTTTT
GCACATCATCAGATTTAGCATTGTATCTCATCGTATAGATGTTGTAGCAAATGTAAAAATTTCGATCTAAATTGTTAGGA
ACATTCATCTGTAGGAATTATTATATTATCTAGTGACTCTAGTCAATCAATAAAATCATGAACGTGCATAACATTTTGGG
CAGCTTTAGGAGAAACCTTGCTAAAAGTCCAG
>c59813_g1
GGCGAACATATATAGCAAACCAAAACTATAACAGACTCTATAAATTAACTTAGCAATTCAACTAGATTAGTTATAGATAG
TACTCACAACATAACAATAAGTTGACCCGAGGATCGAAATATGGAGATATATTTGATTGAGAGCTTTCAAGATCCTACTC
AACCAATACAAATTTATTGATCAGCAAACAAGCTAGTGCATGCTTCCATGCTTATATTCTTGCAGCAGCATCAGGATCAT
CGTCTAGTTCTGGGTTTCGGGTCCATGCCCTCCCCCTCCGTTTCCTCCCTTGCCTCCTCCATTTCCTCCCTTGCCTCCTG
CGTCTCCTCCCTTGCCTCCTCCGTCTCCTCCATTTCCCTTGTTGTATCCCCCTCTTCCATCTTCATCCGAAAATATTCCT
CCCTTGCCTCCTCCCTTTCCTCTGTTGTATCCCGATCTGCCATCAGTAGTTGCAGCTGTTGTCTCAGATAGATCACGATG
AGCCGAGACCTCAGCAGTTATGAGGAGAACGGCAAAGACAAGAAGCAGAATAGTCTTTGAGTACGCCATTTCTCAGTTGA
TTGCTTACAGTTTGTATCTGTGAAGTGTAATGTAAGAACAGCTGATTGATTTTGGGGTCT
>c65632_g1
GGAGATTATGAACATGACTATTAACCATCAATTTCTACATATGGATTGGAGGATTTCCATTAACCATTGCACAGCACAAA
TCCAGTTTCCCGTGCCATATATGAACACAAGTTACATGACTCATGTGATTTGCACCAGATTTTCAGAATCTTCATTCCCA
TCCTTTTCTGCCAAGGCATTTTCCTTGAATCATTTTATCTTCCTATTCCGTTCCACATGTGTTTCCAGTATGTCATTCGG
AGTAAGATTTATATTCTAATTCATCGTGAATTCGTGACTCATATAATAAGAAACATGAAAACATACTTTCCATCCAACAA
GAAAACACACTGATTTTCATTTTATGTAAGAATCATAGATATGGTAACATTCAAACATGAACTTTCCCCTTTTTTAGCCT
AATCACCACACTTTTAATCTTCACCTCTCTCCTCTCTAATCCACAATTTAGTATAAACTAGATACACTGATACTAGTTAG
GAATCACTTGTATATATATAGCGAATCCCTGTTCTTCTATTTTCATCATTTAGGTGCGGCCAGGGCCTTTCAAGAAAGAT
CCAGTCTTGGTGAGCTCTCGCAGAGGCTTATCCGTAAATCTGATAACATTGTAAACCAAGGCACCACATACAGCTCCAAG
AGTTGGTGCCACAAGATAAATCCACAGGTTTTTGTAATGACTTGACACTATTGCAGGGCCTAAGCTTCTTGCTGGGTTCA
TTGATGCTCCGGAAATTGGCCTGCAGAATATGCTCAAATCACATGAGAAACTACCAGACTGAACATAGATTAAACAACAA
AGTGACAAACAATGAATAAAATACAAAGTCCTTAGTTTGGCCTATGTAAAACCTCCCAAAGGAAAACCTGTCCCAACTTA
TTACTAATTAAATACCAACGGATAGGAATTGATTATATTAAGAAGATATCATCAAGAAGATTATACCCTGCAAACATCAC
ATTCAGAAGAACCGTGGAGCCAACTGCAAGCCCTGCAAGCTCTCCAATCTGCATAAGCAAATAGTTTGGAATATGATTAT
TGATCCCTTAATATAATACAGTTTCAGGATGCAGACATTTTGGAATTCATTGGTCAAATTATGTAATATGATAATGTACT
GGCTTAATCAGTTAAGCAAGTTAACTAACCAACCCTATTAGGCAGTTCTTAATTGAAAAGGCAGAGCTAGTGTTGAAATT
AAGAGACAGGATAGCACTAACCGCTCTGTTATCAGTGGCCACACCAGAAACAACAAACATGAGGTAAAATGTGATGATGA
ACTCGATCACGAAAGACTGCAGTGGAGTTCCATTAGGACTTGTTCCTGCAAAGTGGTCTTGATGGTTGTTAAATATAAGC
CTAAGGGTACCACTTGCGAGCGTTGATCCAAGGACTTGAGCAACAACATAAGGGGGTACCTATAGAGAGAAAGCAAACCG
AACATAAAGACACATTGAATTAGAAAGATAGTAGTCATCAAGTTGAAGTTGAATTACAAGAGATACAGTGGTGTAAATTT
ATGCATGAAGCACAGGCATTTCTCGATAGTAAGGGCCTGTTTGCTAGTGCCTCCAAGCTCTCTATTTAAAATTTTCTGTC
ACTGGCTGCAAGTAACAGCATTTTGCCACACTTGAAATGGTTTTTGGCAAGTTCAGAAGCAACAATAAAAGAGCTGTAAC
TACAAACTAAATTTAATCCCTAAGATTTTATTCATTCTTTTTCTATTGTCTTGTAAAGGATGTGGATTTTGAGTTTGAAT
GATGACTACTGCTCCTCTATCTAAACCAAAAACTAGTCAACAAAGCCTTCTGGAAAACTTCTCATTCTTTACATTAAACT
TATTAAGAAGTAACAGTTCTTTTCAAGACAATATATTGATTTCAGAGTGTATTTGGGTAGTTTACCATTTTAAAGGAAGA
AAAATATAAGAAATAAAACCGTGGGTTGGTTTGATTCGCTCACCTGTTTCAATGGAAACCTCTTAGTAGTAGCAAAAGCA
ATAGTGACAGCAGGATTGAAATGGCCACCAGAGATGTGACCAACAGAGTAGATCATGACCATCACAACAAGTCCCCAAAC
AATTGCAATCCCCGGAGACGACACTGTTTTGTCTGTGTTCAAATTCACCACCACAGCCCCACAACCAGCAAATATCAAGA
AATATGTCCCCAATGCCTCAGCAATGACCTTCTGCATAAAGGGTACACAGAGAAAGCTGCTGCTTGATTCTTCGTTGGTT
ATGGAAGGAGGTCTGTCATCTTCAACATTGAGAACATGGTTTCCATTAGTTGCATGATTCTCAGCCATGGCTTCAAGGTA
CTAAAACAGCTGAGAAGATGGATAGATAGAGAGACAGTCAGACAGAGAACAAAGTGACTCAGAATTCAAGAGAAAACTGC
TTATGCTTGTTTTTCTCAATCCCTGAAGTGAGAAAAAAAACTAAGGAGGACAACTCCAATTTATGGTGTGCAAATGGGTC
CAAGGACAGTGGAGAGAGAGATAGATAGATGTTGACCAGTTGGAAAAGGATGGGCTTTTGTGCTCTTCTTCGTTTTCCTT
TTACTTATCAAAATGGCTTATGATTCATATGAAGGTTTCGTAGGAGATTTCGTTGAAAAAATGTGGCATGTATGGCTTGT
GAAACAGCAAAAAAGGCATTCGAGGCTGCTTCAACTTATTACAGATAAGAC
>c110196_g1
GTGGCTGTTGGTCTTGCCTCTCAAGTAAACATTAGCTTATCCCAAGCATTCATTAATATTTAGTTTACATGTATTCAGTT
ATTCATTGCTTTTCGTTTCTTTTCTTTATTTTTTATTTAATTCTGTTTTCAATTTTGGTCATATAGATAATGAAATGATA
TATTCAAACCTGGTTCATGTTTGTTTTTAATATTGTGCTGGCAGATATACTGCTTTGACGCTGTCACT
>c52214_g1
GCCATGAGTATGGTTTCACTGCCTGGGAGTCGGGGTCTATACACCGGAACCAGCGATGTTGATGTAATTGCAAACAGCAT
TGCAGCCATGAGTATGGTTTCACTGCCTGGGAGTCGGGGTCTATACACCGGAACCAGCGATGTTGATGTAATTGCAAACA
GCATTGCAGCCATGAGTATGGTTTCACTGCCTGGGAGTCGGGGTCTATACACCGGAACCAGCGATGTTGATGTAATT
>c86083_g1
AGCAGAGAGTCGCCATTGCAAGAGCTTTGCTTATGAACCCTCGAGTGCTCCTCTTGGATGAAGCTACCAGTGCACTAGAC
GCTGAAAGCGAGTATCTTGTTCAGGGCCAAAACCTGTTAGCATTCCTGCATCTGGACCTGCGCCTGCTCCTGTTAGTGCG
ACTACCGCTGCACCTGTCGGAGCTGCTGCTGCTCCTATCAGTGAGCCCACTGCACCTGCTGCTGCCATTGGAATGCCCTC
TGCAACTGCTCGCGCTGCTTCTT
>c81995_g1
AAATCCACCTGGGCAAGCAGCCATCACATGTCTCCTTGTGTCCACTTCCAGTCACACCCTCTCTAGGGGCAGCCGGTATT
CTAACAGCTAACAGCACTGATTAGTTTTGCCCAGTTTTGTTTCTATTAAATAGAGTCTTACAGTAGGTACTCTTGTGTCT
TTCTCTTGGCATTGTTTGTAAAATTACTGAAGTCATTGCATACAGTTGATTATTTGTTACTGTTGCTTCACAAAATTTTG
TCATATGAAATTGTTCTGTTG
>c83431_g1
AGTTTTCAAGTGTTTGGAGATTTTCCCATTACTTTTCATTTGTTGATTTATAGTGCATTATGGTTAAGGGATACACCGAA
GATATGGTCTATCTTGGTGAATGTTCCATGAGCACTTGAAAAGAATGTGTATTCTGATATTGTTGTGGATTGTATTATAA
AGGTAATGAGATCCAGTTGTTGATGATGTGGTTCGGCTCTTCTATATCCTTGCTAATTTCTGTCCACTCATTCTATCTAT
TACTGAGCGAGGAAT
>c111997_g1
GTGTATGTGTTCAAGTACTTCTATTATGTAAATAATTGCAAAAAAGTAAAATATCTTCTTTAAATATAGATGATATTTGA
AGCATTTGATTAGAATGTATACATATCTAAAACATTCATTTTTTAATTTTCATAAATTAGAAAATATCAAACTTCAGTAT
AATTAAATTAATATTTTAACCATTCAGCTAATAAAATTTTCTGTGGTTTGGGAAGGAA
>c52058_g1
ACCTTTCATTTTCAATAAAATACACTCAATCTCAAATTCCTTTGCAATACTCTTAACTTGCTCTTCTCAAAGTAACAAAT
CCTTACCACTAATCATGACGACAGAACATATCATATGATAATGTTCTGGCAAAAAAGCAAGAACTTCCTAAGTTTCACTT
CTTTCAGTCGGAGGACCACAATTACAATGTAAGAACCAACACATTCTACAAAAAAGATACTTCAACATCCTGTGCTGGAT
CACAAACCTAATTTCTTTAAATGGCTTGTCATAGTCTAGCAGGCAGCAACAAAATTTTACATAGTTCAATGAAACGCCAT
CCTTCAACGGGTATATTTTTTACTCAGATATATATTCAATACAGCCAACTGAAATGGTTGCAGCTGTGACTAAAACTATC
ATGATGATCCTAAAACATGTACCCTTATGCAATCAAGTAACATCAGAAATCAAGCCTTTCATATTAAAACATCATGTGTT
CATTTGCTCAGATAAAGGTGAAGGATCTAGCCTTGTATTTGGATTTTGAGGTAGCAGATGGCCTACAAAGTGAAAGGATT
TCTCATACTTTAGGTTTCCTAAGAGTATCGCTGAGACATAGAGAAACCATTTCTTCTTTTATCTTTTTATTCTGTTTGGG
>c40510_g1
ACAAGTACATATTAAGATGACCCGAATGCATGTTTAGGTAACTTTGCCATTGATAAAGATGACATAATGTTTTTAGAGAT
TGATTGTGAAAAAAATTTAGGTTTGATGGGGGTGATTTTATTTGGCCATTTACTTTTTCTGGGATAGGGAAGGGGCATCG
TTTGTCTGACCTGTCTTGGTGTTCTGTTGTGCCAATTGTCTTCCCCTAGTTTACGAATAGCTCTAGTTACATGTTAAACT
TTTCATCTTGGTTGTAACTTTTAAGTCAAG
>c71039_g2
ACATGCTTTGGGCCAATACCTGTGACCCGGTCTCCTCCCTCCTCCTCCCTCATTTCTGCCGTTTCTCAACTCTCACCCGA
TTGCAGGTAACAACTGTTGTAAGTTGCTGTCGAGCAGTATTAGGAAATTTGGGATGGACCCGCTCAAACAATTTGGGAAA
TTTGCTGTCGGCGATATAAAGTTTGAGTAATTGTTGTTGTGTAGAGAGCTCTTCTGTAAGCCGTGGAGCTTCT
>c74733_g2
TGATGGAAATTCAATCATCTTAATATATTATCATCAATGAAGCATTATATCATTTACATCAATAACAGATGGACAGATGA
AAAATAAAACCTACAGGGGGCACATCAGCAATGTACCCTTGATTGTTATATGACAATTGATAAAACATTAACAAATAAAT
GAATACACAGATATCAGGTAACAAAATCAAGAATAAATGAGATACCAACAACTCTACATCAATGAAGGACCTGTAAGCTT
TCTGGCTTGCAATTTATACATTGATGTAGGGTTGTTGGTATCTCA
>c111884_g1
GTTTTGGACGGTAGTAGTTAAGGCCCTGCAGAGTGACTTCATTAGTCAGCCAGGAAGCTACTACTTTTCTGCTTCTGGCC
TCTGGCTTCTGCTTCTGCTTTCCCAGCTAGCTGGTCTAATGTCCGGACCTCCAGGTTGGTTGTCTGGTGAACAAACCATT
AATATCATTAGTCTCTGCTTCATTTTCTTCTAGGATTTATTGCCTAGGGCACTCG
>c71742_g1
GATTGATTGGTTGATTCAAAGTCGTTGGTCGGAGATACCAAAGATGGAGGACCGAGCCCCAAACGGCACGTCGTTTTAGA
GTTCGCATGGAGCTCATGTCTCATTCCTCGACATTTCTCCTCCCGCCGCCGTCGTCCAATCAAACGACGCCGTCGCTGAC
GTATGCGCTCGTGGTGCTTAACCAGCGCCTCCCGAGGTTCTCTCCATTGCTGTGGAGCCACGCACAGCTGCGATTGTGTG
CCGACGGCGGTGCGAATCGGCTTTATGACGACATGCCTCTGCTCTTGCCTCATGAAGACGCGTCGGTTGTTCGCCAAAGG
TACAAGCCTGACGTTATTAAAGGTGACTTGGATTCAATCAGAAAGGAAGTCTTGGAGTTTTATGCTGATATGGGAACCAA
GGTGGTTGATGAGTCTCATGATCAGGACACAACCGATCTTCACAAGTGTGTGGCGTACGTATGCGACTGGGCACAGAACC
TGGACAAATCAAATCAGCTGTGCATTCTGGTTGCTGGAGCACTCGGTGGAAGGTTTGACCACGAGATAGGCAACATCAAC
GTGCTGTGTCGTTTCTCGTCCGTTCGAATGATCCTTCTTTCTGACGATTGCCTCATCCACCTTCTTCCACGCACACACCG
TCATGAGATACATATTCAATCTTCAGCTGAAGGTCCTCATTGTGGACTTGTCCCCATCGGGACTCCTTCTGGAAGTACAA
CAACTACTGGGCTTCAATGGGATCTAAATGAAACCGAGATGAGGTTTGGTGGTTTGATAAGTACTTCAAACCTTGTCAAA
GAAGACAAAATAACAGTGCAATCTGATTCAGATCTTCTCTGGACTATAACCATAAAAAAGCTGTAGGGCAGTGCATTTAG
AGATGAGTTGCAAAAGCCACAGATACCACAATCCTCTCCTGCATTGTCATGGTTCCTCGAGTTAGCAGTGTTGATAGTTA
GATTTCAACTTTCCATCTCCATCTCTTCTTCCCCATTACAGTATCTGTTAGGTTAGATTGTATTCGGATTCTTTTAGCGT
CTCTGTTCTGTTCATAATAATGTTGAAATGTTATCTGTTCAGATCGTACTCGCCATGTTTATGCTTTGCATTTGTTTGAT
TTACGCATCAGTTTGCTATCATTTCACTCAGCT
>c43415_g1
AGAAAAGTGAAAGTTTCTACCCTTCCCTCTGCTAAACACCAATCTTCTATTTCTAAAAAGCTTTCTCTTGAGAATGCTGA
TAATGTGTTTAGCTCTAGAGTTTCTGGTATTTTTGGTCATTACCCCCGTGATGACCATATGGTTGAGAGTAATACTTCCT
TACATCCTGATCAGGATTCCTCTTGTTTTGTTGAGAAAGTCTTTACTGATAATAGTAATTTGACAGTGGATGAAAACCTT
TCTTCCTCTCTTGAGGAGGAGATGGTCAATGCTTAATTTGGACCTTGTCCTACCCTTTCCTCTTGATTTAATGGATCGCA
TCCTTTTTTGGAATTCTAGAAGTGCTAGTAGTGAC
>c58860_g1
CTCTAAAGACCGAACTTCTGCACCCTCCTGTTTTTTTTTTCTTTTTCTTTCCTCATGGTGAAAGAAACGTCATTATTTTC
ATGTTGCTTTAGCTTACAAAGTATGAATGAAGATTAGAAAGCTAGCATTGGCAAGCATTTGAAAATTGCTGCGAACTCTG
CATGGCTTCCTGCTTGCTTATCCTAACGTGGTTGAGAACAGTTCTAGCCCACCCTGCAAAGTAAGTTTCGTTGTGACCAA
CCTGGCCATCTTTGTAGAAGTTAAAGCATTCTTTCTGTTGTTTAGGGTCAGGGCATTCCTCTTCAGCATTAAGATCCCAC
CATGCACCTCGGTGGTTCATACCGGACTGATCTGCCATCCAGTGATGGGCATACTGGCCGGCCCCGGCAAGCTCTAACCA
CCCTTTAGGAAAGAATTCCATAATGCTACTGTTTCTATCCATGAAGAGCATGTTTGTTAGCTGAGCTCCATGTGGGGATG
CAAGAATATCTGTGTTGGTCATGACCTTAACCTGATCGCAGAAACTTAGGTCTTCAGACTGAACAACCTCCAACAAGCAC
CCATCCACCATTGCACACTCCCTTGCAAATATACTAATCACTGCAGTTGGATCCTTGAATGATCTTGAAGCTTTCCTCAT
TAACAAAGTTAGCCTTATGATTGGCTCCCCTCTGACACCAATCTCTTTCCCTCTACCTGCCGGATTTATGCCACAAAACA
CTCTTGCTTTACATCTCAACAAGTCAGACACTTGAAGCTTCTTCTCCTTCCCCATTTTCCCTACATTATGTCTCGTCACA
ACAGCCTTCTCAAAACAATATGGCCCTTCTCCTTTTCCCATTTGTTCAATCATCACTTTCCCAAAGTTTGCTTCCACTAG
GTTCTGAAGCCACAATCCCATATTTTCCCTCAGCTCTCCCCAATGGAACAGCACCCATCGCGTCGGCTTCACACACCCGT
TCTTGATTGACCATCCCACAAAAGGGACCATGGCAGTGAGTCCATGCCACAAGTTTACATAATCATAGTATGTGTCCGAC
ACAAATGTGAGGCCCTTCAAGAATGTAGTGGAGTTTGGTAGACTTTGAGGCCATGCCAAGGCATACGAGTTTTCGGTGCC
ATCTTTGTGGTCATGACCCTTGAGGGACAGTAGTCTTCCCTTTGACGCTTGTGAAGGGAAATAGAGGTATTGGGATTCAT
TTTCTTCAGATGTGTCGCTGAAAGAGCTCATAAACCAAGTGTTGCCCTCCATTGCAGTTTTGGTGAACCTCAAGTCTTTG
AGAGGAAGGAAAGTAACCGAGTCTCGGAGCCTCGAGTTAAGATCATCACGAGCATCGTTGTTGCTGGCACCAAGTTCACT
TTTCCAGAAATGAAGATCCGATGAAGCAGAAGAGGTGGAGAGTGAAGAAAAGCCATGAAATAGGATGAGAATGAGAGAAA
GTGAAAAGAGACCGATAAGGAGTATAGTTATTGAGGGGCTCAAGCTCTTAGGTCTGTTGGCACTGCTTTTCACTTCCATG
GTTTCTTCAAGGCCAAGCATGATTCATCTGGAGGTTTGTATATGTCAACTGAGGATTTGATCGACCTCGAGATTGAGATC
TAGTGACACCTTTCAGAAACCAAATAAAATTGTGATTATACTACTTGGGTCAATGGCTGATGCATGTTGCAACATGGTAT
TTTTTTCGACTGAATGTAACATGTTGATATTAATAGATGAGACTTGGACATTATGTTTTTGTCCTATCATGACTATATTG
CATCTCCGGAACTCCTTCAAATAGAATTTTAACACTTGGACCGAGTTTTTT
>c62786_g1
TCTTGAGTATCTGGCTGCTGAGGTGAGCATTGATTTCCTTCGATTTGATTTGTGGATTCGGTTTGGGAAATTAGGGTTTT
GGAATTGGGGATCTGGATTTTAGGGTTTTGAGAATGTGGCAGTTTCAGATTGATTTGAGTAAATTTGATATTGGGTTTGT
TGAAATGATGCTGAATTTGTTTTATTGGGTTTATAATTTGATGGGTTTTGGATTTGTTGATTAAAGTTATGATCTTTGGG
GTTTTGTGCTGATTTGAATTGTGAATTTGGGAATTTCAGGTATTGGAGCTGGCTGGTAATG
>c76964_g3
GGCCAACATTGAATGATTTAGAGTTGGGTTCCACTTATTTGCGGATCTATCGATATTTTACTATTCAGTGGGTAGTACTA
GTAGGTACAAATTGAATATTTTTTTCAGAACTCTAAACAGAAGATTTCAGATTTTGAAAACTGAAAATTGTTATCCTTTT
TACCTATCAAAACTTTTCTGGCTGTTTAAACCTTTCGAGTTGGTTGGTAAAAAATAACACTCTCCCCCCAACCAAACTTA
TGTTGCAATTTCTCTGTGCTTTTGCAAAAGGTTTTTATATGTAGCAAATTACAGTTAATTAATGTTCAGATATTTGTGAA
ATTTCTCTGACAAGTTGAT
>c45649_g1
GGCAGAGCCAGCACCGTCCTTGGCCTGGACGACCTCGTCACCACCGAACTGGACGCGCTTGACGTAGGCGGCAAGGGCCT
CGCCCTCGAGGTTGTAGCCGCTCTGGCTGAGCAGAGGGACGATGGTCTCGCCGGAGTGGCCACCAATGACAACGATGTTC
TCGTTGGCGGGGTCGGTGCCCTTGTGCTGGGAGATGAAGCGCGAGGCGCGGACGACGTCAAGGGTGGTGACACCGAAGAG
ACGCTTGGGGTCGTAGACACCGGCCTTCTTCAGGACCTCGGCGGTGATGGGGACGGTGCTGTTGACCGGGTTGGCGATGA
CGAGGATGTTGGCCTTGGGGGAGTGCTCGGCGACGGCCTTGGCGAGGTCGCGGACGATGGAGGCGTTGGTGTTGAACAGG
TCATCACGGGTCATGCCAGGCTTGCGGGGAACACCGGCGGGAATGAGGACGATCTCGGCACCCTTGAGGGCAGCACCGAT
GCCACCCTCAGACTCGGGCGCGTAGCCAGTGACGG
>c107068_g1
GTGAAACTCTTTGAAAATACTGGAGTTATTCCACCCAAGGAAGAGAAGGATTAAGAACAGGATGTCGGGATAGCAAGGTG
CGCTGGAGAGAGAAAGCATTTATTTCATGTAGAAGGCACAATAATACAAGGTAACAGAATTACATTTGATTGGGCCGAAG
AAAGGATTTCTTAACTCAGTGTTAAATGATTAAGACAGGTGCCCTGTAGACTATTTTCCTAGAGAGCTTTCAAAATGGAA
TTGCCATTTATCCCTTCCAAAT
>c112485_g1
AATTTGCTGCCATATTTACTCTACAATGTAAACTATGAGTTCAAAAAATTGCAGACTCCTTAATTGTTCTTTAAATACTC
TGTCACTGGATAGGACCCCCAGGAATCAGACTCTGAGGTGAAGGCAGAGGGATTATTAAGGAGTGTTTTTGAAATAAACA
TCTGTGGAAGGGAAAAGAAGGAAGCAAAAATTAGTGGAGGTAGAAGTTGAACTGTGATACAATATCAACCAATGTTTCAG
ATAACACTTCAGAGT
>c76969_g1
GAAAAAGATTCGGATTTCGCGGAGAAAATCCAGCGCAAAAATGGGAGCGTCAACTTCGTCGGAGCAGTCGGTTCCGATCG
AGCAACGAGAGGCCGAAAGCCTAGCCGCCTCCACCGGAGCTCTCTCCACGCTCCAGAAGTGTTTCTCTAACCTCGCCGAT
CCTCAGTCCGGCGCTATCCCCACAGACTCTCTTCAGCAATGCTTTCGTTTAAGTTACGAGAATCCGGTGACCGGAGCTTT
TGAAATTCCGGATTCATTTCCGGCGGTGCTGGATCAGCTTGGATCGTGCGTAGTGGACTTGTTTTTCGTATCGGAGAAAG
GTGGAGTGAGTTGGATTGAGCTTGTTAGAGGCTATAATAGGTGTTGTGCTAGAAAGCCTTTGTCTATGTGTGTTACTACT
TTACTTAGAGTTTTTACTGTGACGCTTAAGAAAGCTGGATTGAATTGTAATTTGGAATTTGAGACTGGTGATGATGATTG
TAAGATTAGCGGGTGGCTTATGCCTGTGGATGTGGTTATGCTTCTTTGGATGTGTTGGGGGATGTCTTGGTGTTGTAGGA
GTAGAGAGTTTTCGAAAGAGAAGGGGAGTTTGTGTCTGCCGGATGTTAAGCATATTGTGTTATCGGCTGTTGAGTCGTGC
GGTGAAGGTGATAGCGGATTGAATGTGTGGGAGTGTGAGGTTTCGGGTTTGGAGGTTCGACTTCCTGTGGGGAAGTTTGT
TAGTTGGGTTATGAAGACAGTGCCTAGTCTCCCTGGTTGTTTTACGGAGTTTGTGTATGCTGTACTCAAACATTCTGCTA
CTGAAGAGGCTAGACCGGAATGTTCGACTTCATCAGCTGCAGATAGTTCGTCAACTGGGGCATGCAGTTCTGATCTTTTG
TCCCCTGGAATAGCATGGGCTATTTCACTCACACTAACAGGCCCGCTAAGTGTAGAAATATCAAGGGCATGCTTCCCTAC
TGATGCAAATGCAATAAACAATGATCTACTTTACAGGTTTGTCAATTTCTTTCCTGATATTGCATTGTATGAATCGCCTG
CTCATTTGCATCCACATCACTCGACTCTTCTGGATGTTTGATGTAACACAGTTGCGACCAAGGCATTAGTTTCAGAGTCG
CCAAACTAAAATAATTCTCTCCCATTACAATCAGTTACAGGGAGGTTGCAAATTATTCGAATCATTCGAGTATTGTCTAT
TTAGCATCTATGGTATAATATGTCGGTCGCATCTTCATGGGAGAGGGCTGAACAGGTTCTGGTCTAATGTTCAAGGTTAC
CAAGGTCCACTGCTTGTTCTGATTCTGCAACCTCAGAAGATGGTAGTGCCAACAAAAGAAATTGGATTATAGGTGCTCTC
ACACATCAAGGATTTGAGAATAGGGATCTCTTCTATGGAAGTTCAGGAAGTCTATATGCTCTAAGTCCAGTCTTTCATAT
GTATCCACCCACTGGAAAGGAAAGGAACTATGTGTATAGCCATCTCCATCCCACTGGCAAGGTGTATGAGGCAAAACCGA
AGCCTGTTGGTATAGGATTTGGTGGAAGTATCGGAAATGAGAGAATTTATGTGGATGAAGATTTTTCTAAGGTCACCATT
CGCCATCATGCAGCTGACAAAACTTATCAGTCTGGCTCCCTCTTTCCTGATCAGGGCTTCCTACCTGTCGAAGCTTTGAT
CACAGAAGTTGAAATTTGGGGACTTGGTGGGAGAGGCGCAAAGGAGGTGCAAGATTCATATAAGAATAGG
>c91862_g1
CTAGTGTAAGTTGCCACCTTCAGACGACATTCTTTTAAATGTCTGTCATTCTAAAAATCAGACGACAGGGAAAAAAACAT
CTGTCATCTGAAATCTGTCATCTGATGGCCAAAAGGACGTAGTGAATGGTGGTACTCTAAAACAATGTATGATATGGCAC
CTAATAGTACCACAGCATAACCATCAACAACATGCTAAGATTAAACATAAG
>c47254_g1
GACCATCCATTGCAAGAATCTTCTTCTATTTTTCAGATGAAATTTTGTTTTGTTTGGTTATTCTTTTGCATTTCTTCTTT
GGTCAATTAACATGCAGCTAGGATTCTGGAAGTTAGTCAATAACATATATGCTAAACTATGTTGTTAGTGTTCGTTACTT
GAGTGACGAATTTTTACTTCACTATTTGCTGCAGCCTGTTGGGAATATAGATAGGACATATATTGAGAAAGGATTGAATT
CTCACCATGATCTCTGAGTCGATTGATGGGGTATAGACAATCGATCTGGAGTAGAAAAATATACAATTTACATAGGGGAA
AAGGGGAAATGTAAAAAATTATATATATGGTTCAACATTCTGAAATGTATGTCAAATGATTCTTATGATCTCTGCTGGTG
TGCGTGTA
>c101334_g1
GTTCCCTTTTCTCCACATCCTTGCAAAACACTTCTTACCTCTTATCTTTTGGGTAATAGCCATTCTAATAGGAGTGAGGT
AATATCTGATGTGGTCTTAATCGGCATTTCCCTGATGATTGGTGATGTTGAACTTTTTTTATATATACCTTTCAGCCTTT
TCTGTGTCTTCTTTTGAAAACTGCCTATGTGGGTCTTTTGCCCA
>c111453_g1
GGTGAGGGCTCATTCTCTTGGCTACCCATTCCATATTTGATCTGGTGTGTATTATTCAATATTATATTCTGATTGGTAAG
ACCCATTGGAAAGTGGGAAGAGAAATCAGATCACACATGGTGAGAAAACCAACATGGAAACTGTCAAAGAGGAAGCTTAA
TAATCTGTTGGGTGGCCTAGTTACAGCTGTATAATGCAGACATATATAAATACATACATACTATTAGTGAATAGGAACAT
AGACGTATAGTAA
>c91363_g1
GTCTAAAGAGGCAATAAACTTCCTGGATTCTGTTGCGTTTAAGGTTATGGAAAATGTTGAGAACTCAAACCTGCAAATGC
TCTTTAGTCTATATTGATCAGTAAAATCTCCCAAGTTGAATTGGCCGTGAAAACTTTGATTTTGTTCAAGCTTCTCGTTA
TGAATCTCTTACACAAATTAGTGTGTGGCCTTCCCTGGATGTTTCTCTTTTATAAGAAACTAACCGTGCAAAGAGTACAT
GTTCAGTTGTACATTTACCTATGCTTCTTATGGGATTGAAGCTCCTCATTACGGACCTTCATTTCAAGCTACTCATATCT
TGACCATGTGGCTCTTGGCCTAGTTATGTTTGTCCTTATTCTATGCCTGTTTTTCGTTCATATTTCAGCTAGCTAATCAG
GCAAACACTTAAATGTGCAGTCGAACACTTGCATGATTCATATGATTTTTTCTTTTCTTTT
>c93431_g1
AATTGAATTTCGAACAACATATCCAAATTTCACAATAATCCAACGGTTAACGAAACCGGGATCGTAGTTTTACCAAGACA
GCTCTAGGTTTCTGCGGAAAAGAAAAAGGCTACAATGCGAAGGGCGTTTCTCTCATTTCAGACATGATATCAAAATTCCC
AACGGTGAGAATGCTCGGAATTGTGTTGCGAACATGATACTCAAATTTCACGACGATCCAACGGTGAACGAGTCCGAGAT
TGT
>c45777_g1
TTTCTGTGTTGGTTGAGGATGCCCAAGTTTTAATTGAATTTCTTATAATTGTAGTCTGTACTAGCTATGAGTTCTTGCTT
CTGCAGATTTTTCTTATTCTTGTTTTGGACAATTCTGCAGAAAAAAAAAATATATATGATCACTCACTGTTAGCATATGT
GAATTTCAGTTTCAGTTTAGGAAAATCAAAAAATGTCTACGGCTTCACTATTAGGTTTATGTTGGAGATTCCGGAAAAGA
TTACAAGCATCAGGTCACTAGGGGATAAGTTATATAGCTGTAGACCGGCAGCTGTTTATCAAATTTTG
>c102734_g1
GTAGGAGTTGGGGGCAACCCCAGCTAATAACATGGCAACGTACGCTTCCAGAGCACCCTTGATTTTGCCAAACTTGAGGT
ATGCTTCAATGACAATGGTGTGGAATAAGACCGAGGGTTCTGTCAGCGTCCGTTGAATTGGGCTAGCAAACATTATAGCT
TCAATATCATTTCCATCCTTTATCATAGCATTGTCCATTCAGAAAGCTTTGCAGGGGAAGCGTGCAACTTCTGGACAAAC
TTTTGCACATCCTTGTCAAGTGTATTGATCGTGTGGTCTAGATCAGCACACGTGTAGGTTACCTGCAATGCTTTTGTGAG
AACGTCTCTATTGTTTTGCAACACAGCATTCTCAGGGATGAAC
>c111362_g1
TGGGATTCAAAGGAGCAGAGAGAAATCTATGGAATCAAGGACAACTTGATCAGGTTCAGCATTGGAGTGGAGGATTTTGA
GGATTTGAAGAATGACGTTGTTCAGGCGCTTGACAAGATCTAAGCACCTGATTGCATCCTCATCATGAGAGTTCATCTAT
CTGATCTTGTTTGCCTCTGCATCACGTGGAGAACTTTGATATTCCAGCTGAGAATTGCGAATAAGTTTCTTCATTAGTTC
CCATTATCTAGTCTTTAGTTCCAATTAAGTTTGTGTCTCTGTTTTTTCCTCTCAAAATGGCTATGTTCAGAATTATTTTT
GAAATGCTGAAAATCCACCGTTGTGTTGTGTACTTTTGCTTGCCTGTTGTCCTG
>c95142_g1
CAATATCGCCAACTCTCTGGGGGCAGTAATGCTCAAAGCTCCATTCTTCAATTCTTCGACATTGTTCTAGGAATAGAACA
TCGACCCACGGGTGAGAAGAAGGATGCCGCATCAGAGAGTGAAGCTGAAGGCGCAGCTCCACGAACCAAGCATAACTTTC
TTCTCGAAATGAGAAAATACATGCCAGGAGCTCATCGACGATTCCTAGAAGATATGACCGTCGTGGCCAACATTCGCGGT
TACGTCGAAG
>c74060_g2
GGGGTATAACATCACCAACAACAATATCACAAATAGAAACCTCAACTTGTGCACCAGCTCTAATAACCTCCAGCTTTATG
TTTCTCATTTCCTGCTTCCTGATAATCATATGCTGAAGACGAGCTTGAGAATAGTCAGATAAGACTGCGATTAAAATGAA
CATGGCAGTTGCAATAGCAACGCTGATTACATTGTGCCATCCCAGCTTTTTAGTCTCTTCCAGAACACCCATCACAACCG
AACCCGCAAAAGCTATCACCAAAACGATCCCAGTAAAATCGTACAGAGCTTCCCAAAGACATGTCCAGTGGCTCATTGCT
GATTTTGGAGGATATCTGTTTGCACCAAATTTATCTCTCCGCTTGATGAAATCATCCTGACCAATTCCCTTGTCTAAATT
TGTTTTCAGTAAATCTGCCAAGCCTTTCCTTCTGATGTACGTGAAGGAACGACATAATATGTTATAATTAAGTAACAGTA
TCTTTAATCTAACTAGCTCACATGTGAAAATAAACAAAAGCATGATATATTCGTTCTTTGTTGCACTTGCCCCTCCATAT
TGCTGCAGGGCAACAAAATCACTATTCAGCATCATACGAGCAAGGTCAACTTGTTCAATTGGAAAATAATCACCAGTCCC
TCTCACTTGATCTGCAACTTTTTCTTTGAACATAGCCGCAGCTCGTAGGGCTTGGGTATATGCTCTAATTTTCTGTGTTG
CTGTCTTCTTCTTTTCTTCTGCCTTTTTGAGGTCTAGTGTGTGGCGGAATCGATACAATGCTTTCAGATATAGTTTCACT
TGCCCCCAACGGTTTATGCGCTCAACAGGAGTAACCTCCTTCAGACCGATCTCCAAATCATCATTGCTTTTATTATAAGG
CAACCCACTTGAGTGGCTCATCCTTGGTGAGTAGCTGTGGGTGTTGTAGTACGTCTTCTCCAGATGAAGAACACCGATGC
GAACCCAACTGACCGATGCTCTCTTCTTTTCCGACCCAGAAAATTGAAAATGAGAATTCCTTGGTGCCAATGCAATTTTA
TACGCAGACTTTACTTGTCCCGATCGACGGTACGTAGTAGGGTTTAGTGCTTACGTCATGATATGCCGCGTTTAATTATC
CAGTGAAATATATCTTTTCTGTATGAAGCGAGGCAGATCTAGAAAGTCTGTCAATGATCTTTCCCACAAGTTGCAAGAAA
AGTGCCTTGTCATGAAGATCGAGAGAAGTACGTAGACACATTTCTTATGCTTTGAGGAATTGAGGAGTAAATTTCCTTTT
GAATAGTAGAACCCCTTGGAGTAAATTTCATATTTCTTCCAAGTGAAATTGATCCAGATCCTCTCCGGGACTTCAAGTGC
CTATAATCAATCTTCTCATGCCTTGAGGCCAATGTCTTAAAGAAGAAGTACCACAACAAAGTTGGGTACTTCGGTCAATT
GTTGTTCATCTAAAGTTTGCCTAGTCAGCTTATTTGATCTTCTTGCACCCAGCTTTCATAGAGCTTGACCTCTTGGATCG
ATCTAACTCAAAGGATTTTCGGTTCTCACTTCTGTAGATTCATTTTGCTGACCTCATGGGTGCAAATTTGGATTCTCGGG
TGCAGCCTTTGCACCCCTTGAGTCCAAGCTTTTCAAGCACTTCCGGGACGTACGTTGGAACTTCAGAGACTCATCCTGCG
TCCAAGCTCTTTAGGCACTTCTGGGGTGGAACTTGTTCTCGAGTGAATGTTATGCATGAGTGCAATTTCAGACCTTTTAG
GTCCAATTTTAGTGACCTCTAGGTTCCATATTATAACTTCATAAACGTCTTGGGTTCATTGTTGAGGCACCTTATAGTAG
AACGTACTTCAACGACCTCTTGGATACAACTTCCTTCCTTATAGATTTAGCTACATCGATCTAGCAGGCTGCATGCAATC
TCTGGGACTATGTTAAAAGCGTTTTGCGCTTTGTTGGAGTCCTAGCTCCTTGAGTGCCTCTTAGCTAGGGAGCTGCTACG
TCCTTCTCATCTAAAGGTACCGTCAATGGTTCTTTGAGATAATTCAGCTCTAGCTTGAACCTCTTGGATCTCTTCAGTAG
TTGAATGACTTGAATCTGTTGTGGTCTCCATAGTACCGATGCTTTCCATTGTACTTCCTCATTAGCAATTGAGGTCATTA
CGTACCCTATGAAGAATGTCTCTGACTTCAACTATCGGATTTAGTTTCCAACTAAACACCCACATATGCAGATAACCACA
TAGATCATGTAATAAGGATTGGAGTTAAAGTTTACGTGGTTGGCAGCTACGTGCAATACGATTTGATGATCTCCAATGGA
CATACATCAGATAACTGTCACTGCTAGTTCCAATTACTCGGCATTCAAATCAACTTTTCCGAGCACATAGTATTAAACAC
CAAATCCCTCTATCGAGCACAACTTCTGTAAATATGATCATCGACAGGCCGGCTAGGAGGACCGGATGGATATTTGGCCA
TACTAGCCGACGATCGAGCACTTGCCGCTCAAGTTGAACTTGGAGTAAACTGAGCGCCTGCATATCCTTAAGTACTTTCC
ATGACACAGCTCCATCCATGAAAGCTAATTGTCTCAGGACAAACAGAAAAGAAATGGGGGTTTGAACTTAAGTTTTCGGT
GTTACCAGATCAACCTTGGAGAGCTGAAGAGGTTTCAGTTTTCAAGTCACAGATCGAGAAAAGATGCTGCCACTCAAGAA
TTAGGTGTCTCGGGACCTACAGCTGCATAGTTAGTCTTCTCCTTCCATGAATGACGCCAAAAAGTCATGTGGAACATGTT
GATCGTGGACCATGAGTATAGTTTTCTCAACAAAACCTGCTGGTTGTTAATAATACAACTTTGTGGATCGTGGCAAGTGG
TCAAGCATACTTGGGGTTTTCTATTGGTTTTTCCTTGATCAGAAATCTAGCTAACAGGATAACCACAGCTAACTGCTGCT
AGATGCTGAACTGTGGGGTGCAGATGTTGACAATAATGAAAATTGAATATAAAACAAACCGTATGCGATAGAGAGGATGT
ATGGCAAACCAGCTGCCTTGTATGGTTGAGATGGGAATGCACAAGTCTAACGTAAATAATTAAGGGTCATTAATGGAGTG
ATCTAATAGAGTGGGCAGCCAAATATTTTGCTCTTTGCTTTCTAACAAACAAAACCATTCCAGGCCTCCTAGGACTAGGC
CCATACCTGCAGGCCTGATCCCAAACCCATAGTTTATAAGCCCATGACTATGCCTAAACTCACACAATGTAGAGAACTCA
TCAGGGTGCGTGCACCACCAACCACCGTAGAGCAAAGAAGATAAAAAACAACTCAGTTATCTAGCACCCTAAAAGCACCT
ACCAGAAGACGTATAACGAACATACCCCGTCTCTCCACTGACAGTGGCGGACGCATGAATTTTCGTTAATGGGGGCTATT
CTCATTGCATTAGTTCACTGAGAATTCTATGGGGGTAAATTAGTTCAACTTCCTCATAAAGTGGTACTTAAGTTTGTTTT
GGCTATGAGAAATTGAAAACACTGTAATCAAGTGGGGCAATAGCCCCCAGAAACATCAACGTGCGTCCGCCATTGTCTCC
ACATTGGATCAAGAACAAACGGCAAATCCATATAAAGCCATTGAACCAGCCCAACCGGCAACCATATCATTTATTCTTGT
CGGAGGAGAAATTACCAATCGTCTAGCATTCCCTCACGCTTGGCGTCAATGAGTATTTTATTTGATTTGAGAGAAAAAAA
GTCATATTTGAAATACATATTTGAGTTTTTTATTTGATAACTATCTACAGACTTCCTCAGAGGACGGAGGACAACCAAAA
ACAAGGGGCCGACAAGAACTAGGAGATCAAAGCAACTCAAAACAGAAACTCAAATCTCCTTTGATACCAAGAGCGTACCA
CAATTTCTCATCAAAACCAAAAC
>c79622_g1
GTGCAGAGGAAGTCTACCAACTTGGGCCCCTGAACGAGTATGAGAGGTAAATAGTCCTCATTTTGTTTTCTGTACAATAG
TATAAAACAGCAAAACAACTTCTTCATTTCCTCTTACAAACTCTATTGTCTTGGCCGTCAGCAGGATCGGTTTAGAGAAG
GCAAAAAGAGAGTTGGCAGGAAGCATCGAAAAGGGTGTTTCATTCATCAGGAAGTAAATTTTAGTCACTTACAAGGGATC
TGATAGTTGCTGTTGTTTCTCTGAATGTACTTGGAGGACATGAATAAACCAGGTAGTATTATACCGTCACATATTTAACC
TTGCAAGTTCAAAAATACGAAGCTTAATGTAAAGTATATATAAGAAAACATGTCTTCATTTCACTTTCATGGTGTACATG
CTACATAACACTAACAAAGCAGCCCTCACATTCTCACTCCTCAAACCTTATTGGACAATCAAAGAGAGAAAAAACAATTG
CAGCCTTTAGTAACGCATGGTATATTTACAGTATCAGACCTCATCTAACCCCATAATCTTTCAAAACAAAAACTGTTTCA
TTTTTACTCTATCAGACTCTATCCAGAATCCCATAAAAAAGACGATTTACAAGGTGAAGGGAATAGGGGGAGGTTGAGCT
ACGGGGGTCCTGGACATGGAGACATTCCCGGACAGGACATTAGGTGTGATAGTATCCTCCAAGATGACAGGGTTAACTGG
AACCACTCTCTCTGGCACAATTTTATCGCCATCAACCTTGGCGAGCACCTCAAAATGCATCCTTACAGTCTCAGGCTTTG
TCCTCCATGCTGGAAAACCTGTCCAGTCTATCCCATTTCCTTCTTTCACCTTCTTCTCCACCCCAAACCCAATCTTCAAA
AACGTCTGCGCCGACACATCTGCCTTCAACAATTTAAAGGAGCCTTTTTGGTTTGCCTTGGGACCAAGAACAGTCGAAAG
CAGTGTCTCAAAAGCCAGCAAGTTGCCATTCGACCCATTAACAGAAGCAAGGGGCCAAACAGTTGTGAAATATTTTGGAG
TTAAAATGGTGGTCTCTTGGTTTTGTAGCTCAACAGACATGGGTCTTGTGTTAGCTGGTGATGACAACTCCACAAGGCCA
GGAGCAAGCCGCTTAAGCTTGAGCTTGTTGTTCATGAAGGATGAGGTTGAGGGAGGGGATGTAAGAGCAGTTGGACCAAC
AATACGGAGAGACAGCAACGGAGCTGATTCGGTTCTAGAGGCATGACGTAGCCATTCAGCTAGAGCAACAAGCCCAGAAG
CAACACCACTGCTAGTTCGATTCAATGGCAATGGGAGCTGAAGAGGGTGCCTTAGGCTCACTGACCTAGCACCCGTCACG
GTAACCACAGCCCCTTCTGCTAAAATCACCTTCTTCAACACACCAGCATCCACATCATGCGGAAGCGATAGCCTCATGTC
TTTACCGTCCTGAATCCACAGCTCCATCGGGCCGGCCAACTGAAACGGAGCCAAAACCGGAGGCAACCCTTGATCCAGCT
TCTCCTTCTGGACCAACCCGTTGTCATCCTCGACCCGGAACAACGGGAGGTCAACGTACTCCCAGCGGTCAACATCCTCC
AAAAGCTTAAAAGGCAGCACCTTGTTATCTACCTCCACGTCAAACTCATACGCCACCGAATGCCCCACCTGCGCCTCCCT
CAGATCAAACCCCGATATCTTCAGATCATCGGCTTGGAATCCCATCCCTTTCACTATCGCCTCCTTCAAATCCGAGATGG
CTCTGGGACTCGGGTAGCGAGAATTCAGATCGGGGGTGGAAATTAGAGAGGCAGAAGACTGAAAGTGGTTTAGAGCTAAG
AGGATCAGAAGGAGGGTGTGGAGAGCCATTTCTTGAGGAGGATTTGGGAATGGGAAC
>c104532_g1
GGCCTCCCAGCCCAGTGGGTGTGGAGCAGTGAGCAGGAGGACCTCGAGTGTCACACTTGCTCCCCTTGGTACACATTGGC
ACATGGCGTTGCCAGGTCAGATATTCTCTTCTTGGGGTTCACCAGCATCCCCCTTGGATGTGCCCTCCGTGGTATGTGGC
CGCTTCCATCTCAGTCTCAGGCCGATGGAAGATATTTTCAAAATTAACTTAGCTTTTGGAATTGGTTCCT
>c48541_g2
ATAATAGCTTTCATGGGCACCAAAGAGGGCGACGGAATAGAGGCATACATCAGCTTGGAGGAGAACTCATGGCTGAATTT
GAAACTGATGCCGAGTTCTTGGCATATGTGTCTCCAAGTGCGCGCTGAAGAGTGCTTTGCTTGTTAACAAACGGCTACTA
GTCTTATAATTCACACAACAACTTTGGTGACATCTATTTGGCAAATGAAGTAAGTTTTGAGTAAACGTGGTCATCTTTTG
TAAGTAATTCTTATCTTCTGGGTATCAAAAGGTGAAAAGGGTGACCAGAATTACCAAAATCTCAACTTAGTTACAGAAAA
GATGGTCTCTCAAAATCAACTCAACAAGTGTGCCTGGCTGGCTGGTCTGCTTTTAAGTTGTGGATTTCATTGAATAAAAG
TATTTGTTCCTCCTCAATCTGAGCTGCTGCATATATAGATGTCATTCATGGGGG
>c94510_g1
AAGACTCTATTACTGCATTTCAAGCAGATGTGTGGAGTGAATCTGCACACATTGTTCAAGAACCCCCTTATCTCTGGACC
TCTTATGAGCGATGGTGAGACATTATCTGACTTTCTTGACTCAGCCATGCAGAACTCACCCACAGAAATCATCAGAATCT
CTAAGAAAATAACATACTTTGGCTTTAAATTTCATTTCTATTGTT
>c94104_g1
ATTTTCCTCTATTATCCACTTTGTTGCTTGTAATCTTTTCCGATTGCAGCTTGAGTTATGACCTTTTGGAACATCCAATG
ACGTTTTGCGTGGGAAATATTTGGCCTCCAAAAACTCTAACATCCAAAGTAACTAGATTTAATTGAGATCAGTCCCCACC
ATTTTTCCTGGCTAGTAGGGCAAAGTTAACAGCTTTGACAAATCTAAATCTAGCTATTTCCTTTTATTGGCTATGCCAAC
TTTACCCATGACAACCGATGGATCTTTTTAGCTAAA
>c61156_g2
GTGGATTGGGCCTTTGCCTACAGGTACAAAAGTTGTCGCCTTCAGTTCTATTTACAATTATGATATATTGGGTATTCAGG
AATCATATAACGAGTTCCTTAACCCTTCCTATGAGCTTTCATCTATACATGTAAATCTGCCTAGCAGATGAGAATCAAAG
AATAGGACAAATTTCTGAATCTGAATTCGACCTGTCTGTGTCTGTGTCTGAATTTTGTTTACATGTGAAGAGACTAGAGA
GGATCATTTCTTTTTCATCTTTCATAATTTACTTTGCTTTGGAGAGGGGTGGGGAGTGTGGAAGGAAGGATAAAAAAGGG
CCTACAGTGTTAATCCTTTCTTTCAGTAATGTTTCCCTTACATGTACATAAATTGTGGTTGCAGAATAGCATTCTTTTCA
CTTATAGATCATATGGTCCAGTTTCCACACTTTCTTGTCAGTATATTTGTTTTGGGAATGTGCCTGTTTATTGTGTTTGG
TTTATGCTGCTCATTTGTGATTATTATTGATATAGGAGGACAGTGCAAAAACAGGAA
>c56483_g1
TCTCTCTCTCTCTCTCTCTGCAACAAGCACTGCTCAATACACATGTTTATGCACATGAGTTGTCATTTTAGAAGTATTTA
ATCTCTTTTTCATTAGTGAACTTTCTCTATTCATTTGCTCGAAGCTGAACAAAATCAAGTAAAAAAAACTATTTTCACAA
AACTATTTATAATGGTGCTATAATGTTCTGTTCTTAATCATCAATTCCAACCTTCTACAACAACCAACCTTAGTTAGTTG
GAAGAAGTATACTCTGTGATTAGTTCACATCAAAACTTGGACATGTTCTGAAGTATCAGTATTGCTTATATTATAGCTGC
TCATGATTATTTGAATTGTTTTATGACATATTCTCATCTCTTTTCAGTTGGTGGACCCTTGTGGAAAAATC
>c77654_g1
CAAAAGTGGTGGAGTCGAAAGGGTGCGTTTCACTGTAGCTAGCTGATGACGCAAATAATTTAGGTCTGCATTTGAGAAAG
GGAATGCTCGGTTCCCAGTTGCCAGTAATCTTCTTCCGATTGCTTCAGACTCTCTCCGACTAAATATTTTCATAATAGAA
TATTCCAGCCTTCACTTAAGCAGCTCACTTCTCTCACTCTTCTATCAAAACTAGGGTTCAGCTCTCCTGCAACCTCAAAC
CGAAAACCAAAGAAAGAAGAAGAAAGAAGCAAAATGTCGGTCCAAGAGTACCTGGACAATCACATGCTCTCTCGCAAAAT
CGAAGACGCCGTCAATGCCGCCGTCAGGGCCAAAGCCCCCGATCCCGTCCTCTTCATCTCGAATCATATGAGGAAGGCGA
TTCCTTCAGTGATAACGAAGGTCAAAGCTCGGCAGATCCTCGATAGCAGAGGAATTCCTACTGTTGAAGTTGATCTTCAT
ACTAACAAAGGAGTGTTCCGAGCTTCGGCTCCCAGTTCCGATCTTACTGGAGTTGGTGAAACTAGGTATGAGGCATTTGA
GTTGCGAGACGGGGACAAGAAATTGTATCTCGGAAGTAGTGTGACTAAAGCTGTTAAGAATGTGAATGAGAAGATATCTG
AAGCCTTGGTTGGGATGGATCCTACGCTTCAATCTCAGATTGATCAAGCGATGATAGACTTGGATAAGACAGAAAAGAAG
GGTGAGCTTGGAGTAAATGCCATATTGGCTGTGTCGATGGCTGCTTGCAAAGCTGGGGCTGCTCAGAAAGAGGTTCCACT
GTACAAACATATTGCTGACCTTTCTGGAAGAAACACCCTGACCCTGCCTGTTCCTGCTTTCACTGTTATAAGTGGAGGCA
AGCGTGCTGGGAATAGTCTGGCCATTCAGGAAATTATGATCCTGCCAATTGGAGCTAACAGGTTTGAGGAGGCACTTCAA
ATGGGATCAGAAACGTATCATCACTTGAAGGCTGTTATTTTAGAGAAGTATGGCTCAACTGGTTGTAATGTCGGTGAAGA
CGGTGGTTTTGCACCCAACATCTCCAGCTTTACAGAAGGCTTGGATCTTGTAAAAGAGGCCATCGGCAGAACAGGTTATA
ATGACCAGATAAAAATAGCAATTGATGTTGCTGCTACAGACTTCTGCATGGGTACGAAGTATGACCTGGACTACAAATCA
CCAAATAAGTCAGGGCAAAACTTTAAGACTGCAGAAGATATGATTAAGCTGTATAAAGAACTCTGTACTGCGTACCCAAT
TGTATCTATTGAAGATCCATTTGATAAGGAGGACTGGGAACACACTAAAAGCTTTTCTAACCTTGCAATTTGTCAGGTAG
TGGGAGATGACTTGTTAATGTCAAATTCACAACGTATGAAGAAAGCAATAGAGGAATCTACGTGTGATGCTCTTCTTTTG
AAGATTAATCAGATTGGGACTGTGACTGAGGCCATTGAAGTGGTTAAACTGGCAAAGGATGCCCACTGGGGAGTGGTGGC
ATCTCATAGATGTGGTGAAACTGAAGAGTCCTTTATAGCCGACTTCTCTGTTGGTCTCTCTACTGGTCAGATCAAAGCTG
GTGCTCCTTGTAGAGGCGAGCGACTGGCTAAGTATAACCAGTTGCTTCGAATTGAGGAAGAGCTTGGGGACGATGCATTT
TATGCTGGTGAAGAGTGGAGGGAGTCACCCTGATCATTTTCTTCAGGTTCCCTCAGAACTTCCTTATCCTTATTTCCTCT
CTTAGAAGCTCAAATTGTCCACATGCCACATACTCAGGGACGTGGTCAGCTGCTCATCAGTCATTCTTCTGCCTTGTTTG
TTTTTATCGAGTGTTTCTACTTTTGAAGAGAATAGAGAGCATCAAGGAATTTGTAATTAGATCTACAGAAATTTTAGACT
AGCCTGATGAAATTTTTGGACACAAGTTGGAGAAATGGAATGAACACCCTTTTTTGGTAGATTGGACACAACTTGTGCAT
ATAATTACAATTTGATTTCTGTTCTTTAGAACCTTAACATAATTGCATAAGCATGCTGCTTTTTAGATGGTAAACTTGTA
GCTTCAATCACCAAACCAAGTAAAAACTCTG
>c87167_g1
GGTTCACTAAAACTTTCGGAAAGTTCTTAAGAACTATTGATTTGTGGAGTTTTGACTTTGACAAAGACATGCATTCCAAT
CATTGTATTTATGTATGATATCCATTTTTTTTGTTGTTGTTGTCTATAACAATGATGAGCTGAAATTCAGTCGTAGGCAT
TCAGGGTTGTAAGGACTGCATTGTATTCTCTCTGCCCTCTTACTGTTTTGCTTATACACCAAGTTTCACTTAAATTTGGA
GTGTTCACAGGGGAAATAGTTACAAATGGTCCTTGTTGTTT
>c79246_g1
ATTTCACAATTTCAATTATTTTCAGTAAACTGTTTTTTTTTCTTTCATTTTTTGGGTTATCAAGTCACTTGATTTGCAGA
GTTCGTTCTTCCAACAAGCCGTTGAAGACGCTTGAGTCGAACCATGAGCTGCGAGAAAGAAGGCCGTAAATTTGGCTCTG
TTTGCCAACAATCACGTATTATCTCAGCAACCACCGGGTCAACATCATCGGGAATTTCAAGACGCCTATTTTGGAATCCA
ACAGCTCCAACAACCTGCATTGGGTTCAATCCTTTCCATGGGATACAGCAAGTAGTCAATTCCCATAGTATCACACCAAA
ACTGTACACATCACACTTCTCGTTAGCTAATTCATTCCTTAAAACTTCCGGTGCCATCCATTCCGGCGTTCCAGCAGTGG
ACTTTGAGGAGAGATAAGTGTGGTGCTTCGTACGTGACAACCCAAAGTCACAAACCTTCACATTCCAATTCTTATCAACA
AGGAGATTTGGAGACTTAAGGTCACGATGCACAACAGTAGGATTGCTGGTGTGGAGGTAATTCATTCCCTTCGCCACATC
AAGAGCCATTCGCATTCGCCTCTTTTCATCAAGCTGAGAATTTGGACGATGCAGTAATCTGTATAAACTGCCCCTGGGAA
GAAACTCTGTCAGGATGGAGAAATGGGGAGGGCGAGTAACAGCACCCATGAAAAGGACAACATTTGGATGTCTAAGTCTT
AACATGATCTCTACTTCACATCTAAACTGAACCAATGCATCACCCGAAAAATCTTGATCCAAAAATTTCTTCACAGCTAC
TTCAGTGCCATTCCAATCCGCATGATAAACCTCACCATATGAGCCAATTCCAATGCGCTCTCCAATCTGAAGATCCTCCC
ATAGGATTTCCCACTCTGCAACTTCTCCCAGAGGCGGGTACCTATCAGCGTGACTATCCCAAGCAGCATACAGCCTGCTA
TTTGCAGTTTGCATTGATTGAGCAACAGATTCTTTGCCCAATTGATTATAAGCAGAACTTGTTCCAGAAACCATAGATAG
ATCATGAATTTTCTCCTCATGAAAAGCTTCTGAATTCATCCTTGGGGGAAAACCAAGAGCAGGATCTGAATTTATAGCAC
CAATCTGAGTTGCTTCACTATTCTGGCCAGAAACCATTACAAAGCCCTCATCAACGTTATCAGATGGAAAAGAATTGCTC
CGCCACTCATTCCGTTGCTCTGCTAACTCCACAGCAGAAGATTGGTCACTGCTTGATAATAGTTTAACCAGATAATCATG
AACCCCATCATCTACAAGTTCCCCATCTGCATGTATTCGTCCAAGCAATTTACCTTCATTCAGATATTGAGGATTCATAT
CTGAAAATAAGTCTGGAGGAGGTGATGCGCCACTCTCCAACAAGACAGCATGTAGTTTCTGTGCAAATTCTGGGTTCTTT
GCAGCACTGATGACATACTTGGATACATTTTTCACTTTTCTTTTTTGCGCAGATGCAGCTTTCCCAGATGCGCCTGATGA
ACTTTCACATGATTTACTTTTAAGAGGAATCTCAAGGTCACTTTTAAGATTCTCAATTTGATTTTCTTCAGCGACGCTTC
TTTGGTCATCTTTTGTGTGAACACCGGCATATGATGCTTCTTCTGACCTAGAGCTGCCAAATGTGGAAGCTCTTTCAAGA
CCGGATGGAGCTGCTGACATTTCAGTTCCCTCAGCTTG
>c76032_g2
CAATTTGAGTTCAGAAACACTAAATCTTAGGAGAAATCTGAAAGTTGCAATTAGAAGTCAGTTGCATCCAAAAGTGATTG
CTTGTTAGAGTTTGGTACATAAGCCTGGGACTGCACAGCGTCTCTAATAACACAATCCATGTCTTAAGAGGGCGAAAGGT
ACTCCACTGTTTAGGATTTCAGTAGTTCCACGAGCTCCTTTTTTTTGAGTTTGGAGTAACCTCTCATCCCTCTAGACTTT
GCCAGTTCTTTCAGCTCAGGGAGTTTCATTTCTTCTACTCTTTCCAACTCTAACTCGGTTCCAGCAGTGGTAACCGATGC
TCCATTTTTCGTCTCAAGAAGCTCTCCTGGTGGGATTGACATGTGTGCTGATGATGGAATTGGAGACCTCTTCACGAATT
TGGATGGTGGACGTGTTAACTTGAAGTCTGTTACTGACGGATTAGCCTGTATTTGCTGCTCTTGTGTATCAACCTTTCGT
CTGTCCTGCTTAACTTCTGCATACTTAAAATCAGTTTACTAAGAAACAATATGTGAATGAACAAACTAGAACAAACTAGC
CACCGTAAATGACTTCAACTCTCCATTTTCCGGCTGACATAGTGCGCAACTGAGAGCAGTGCATGTTCAATTACAAATGT
GGTATCGGAAATGGAACATGGTATTCATCTACATTACCTCTTTGCTTTGTTGATCCACCCTGAAGAACCCTAAGTATTGA
CTCAGCAGAGGACGGCTTCTCTTCAGATGCATCAGACTTGATCTTCTTAGTGTCCACAGACTCGACTTCCTTGGATATCG
AAGACTGTATCCTTCTGAACAGAGAAATGATTTCTTCCTGGTTAGATGACTTGGACTTCCTCCCACCTCGAGGTTTCTTA
GCTTCATCATTCTTTGCTGTTCTTCCTGAACCTGTACTTCTCCTGGAATTCTTAGCTTCATCATTCTTTGCTGTTCTTCC
TGAACCTGTACTTCTCCTGGAAGACTGACCTCTTCTGTTTCCTTCATCAGACCCATTGCAGCTCACAATTAGCTTCTGCC
CCTTCCTCTCAAATGGTAAAGCCACATCTGCAATGTCTTTGAGAGAGAAAATGGGTTTTCCATACTTGGGTTGCTTGCTG
AAAGATGAGAATGTGGGGAAATG
>c96530_g1
GCTGTCTCGATCTTCCTTTCCCATTCTTTTCTCACCTTCTGGGCCTAACATCTCTTCTAGGAAGACCCAGATCTTCCAGG
AAGTCTCAGGTACAAGGGCCTGCTCTGAACGCCCAGTTCTGAAACTTACTTCTCATGTGTTATCTACCTGGTTGTCATTC
TGCATCCTAGTGGCTTCCTATTTCTTCTTGTCCCTTCAATTAAACTCTAAACTCCTCAGGAGAAAGGGCTATACCTTTTA
TCCTTTTG
>c57254_g1
GATGGGCATGGACAATGGGGACATCTAGTTAGCAGAAGGGTCAGGCAGTCTATGCCTTCTTCTCTGTTGTGCAATTGGCA
AGAAACTCTCAGTTTAACATCACTTGACCTGAATTTTAAAATGGAGATGGATCGGAAACTCCATCGATACAATACATGGA
AGCAATCCTTTCTTAAAACATATGCTGCCATAGACCAGGAGCTTAAGCATTCTTCTAAAATCGATTCCTATCGAAGTGGT
ACTACAGCGCTGACAATTATTAAGCAGGGTGAACTTCTCATCACAGCACATGTTGGCGACTCTCGAGCTGTTTTGGCCAC
CACTTCAGAAGATGGAAGCTTGGTACCTGTCCAGCTTACAGTCGACTTCAAGCCTAACTTGCCTCAGGAGGCTGAGAGAA
TCAGAAGCTCCAATGGACGAGTGTTTTGTCTACCTGATGAACCGGGCACTTACAGGGTGTGGATGCCAAATGGGAAGACA
CCAGGACTGGCAGTATCAAGAGCTTTTGGTGACTATTGTGTTAAGGACTTTGGGCTTATTTCTGTGCCTGATGTGAGCCA
AAGATACATAACCAGAAAAGACCAGTTTGTCATTCTAGCAACAGATGGGGTATGGGATGTTATCTCCAACAAAGAAGCTA
TACAAATAGTTTCTTCAGCACCAGATAGGAACAAAGCAGCAAAAAGACTGGTGGCATGTGCTGCTCTTGCATGGAAGTCA
AAGAGAAGAGGCATTGCAATGGATGACATCTCTGCTATTTGCCTCTTCTTCAACCCTAACTCATCATCACACCAAACCAA
CCCTCTGGTCTCTGAATATCCTGGTGTGAAGAAATCTGGGTGTATGTAGGTTTAATTGCTACCTCATGTGTGGCAATACA
TGTATAGATACATAAAACTCCTTAGTTTTCCTACTTCGGTGTATAGCAAGTAATGTTAACCAGTTTTTGGTTACTATATC
CGATTTACAAAGTTGGTCTTTGAACATTGAGTTAATGGATTAAGAGACTGTATGATGT
>c84249_g1
GTTTTTGTATTATGGGGTTTGTATCATATTGGGGATAAAGGCTGAGCTTGATTTCTTCTTCCCCTTTGGTTTGGGTGGAG
GGGTTTGAATTCCTTTTCGTGCATTTCTATCAATCTCTTTTGATTAGCTTACTTTTGTGCCTAGATTATCATGGTAATAT
TTTTTGGTTAGTTGGGTTTTCATGCCTCTTCCTTGTTCGCTCCAATTTTTTCTTGTTCAGGAAATTGTAAGTTTGTGATA
GGTTTGAGTTTGGTATAAAGTTTTGTAGATTT
>c85782_g1
AAAAGGACTTGTGAGGATGGTGGATTTGAGAATAAAGAGACAAGTCAATGAGAGGGTATAGTTTAACCAAAATCTAGCGT
TACCCCTGAAAAAGCTATTTGGAATGTTAGCATTGTGTTCTATCAGTGGAAAAAAACTTCTAAAAATAGGAAAATTTCAA
TTTAAGAACTTGAATTTTTTAAAAAAAGATTAAAAAAAATTAGAATTGTGGTGAAGTGTTCTTAATATCTTTGTGATGAA
CAATATG
>c7920_g1
GTTCAATTTTGAATGATACTATGATTTGTTTGTAGATAGTATGCCATTAAGATCAGAGCTTTGGAGATATTATATGTTGA
ATTTGTTGTTGAATTTGATGTTTAGTTGTATAGACCTCAAATCTGATTTTCATGTTAAAGGATTTTGCATAATATGAATT
AGTCAATGGATTAAAGCTTTACCTTAATAATCATGAATTGTTTGTTAGGGTCCTT
>c76660_g2
GTCAGGATGCAACAACTATCTCTTTCATAATATCTATGAAGTGAATGGGGGCGTTCGTTTACACTTTTAGTCATAACGTG
TGAAAGAATATCGAGCTTCAGTGTTTGGTTGAGGATTGCTTCTCTGTCATTTATATAGATTGGAAAAGCAGTTGTATTGA
CGAGTAGTCTCTTGCTGTAGCTTTTGTGTTGTAGGTCATAGTTTCATTTTTTGTTGAAAGAAAGCCATTTTGCTATTGTT
TTCAAAATTGGTTTGGAGTTGTAGTGGATTCGTTAGCTACTGATTTTAGTCTTTGTGTGACGGGTGCTCTCCTTTATCCA
ACATGTGAGTTCTATGAAATGTTCAAAAGTGATGGTTTTTGTGTTTCAAGTTTTTCTGTTAGATCTACTAAGCTCTGTTT
TTTTAGAGAGTTTGTCTTTGTTTAAACTTTAAAGGTTGCTCTCTTTATCTATGTGAGATCTGCTAGATGATTCGAAGTGA
CAGCTATTGTCTTTTGAGTTTTTCTTTAGATCTTTTTGAACATCTGGTCTCTCTGAAGGATCTTTGCGTTTTTGGCCTTT
TGTTTTCACTTTGTGGATCTCTCTTTACCCTTGGTATACTGTTATTTTCTTGTAGTATTAAAAATTTGTATGCCTGTACT
AAATAACTTTTAAGCTGCCTCAAACGTAGAAAGTTCAAATTTAACCAGAGTTTGACAGTTTGGTTTCCAATGATATGTTA
GTGGATTTAACTGGTTAACCATGAAGCTGGACTTGTATTGGCTTCTCTTCTGAACCCTTCCTGAAACGCAGCCTTGAGGT
CTGGAATTGATAAGGTTTAGTGCGAGCACTATTTTGTATTGGGTTGGCTTCTAGGATGAACACTTCCATGCCTGTTGGGC
TTGTTATCTTTGTCTTGCTTGAGTACCTCTAAAAATATTTTGTGTATCTTCCTTCGAAATATTCACAAGGCATACTTATT
AATGCTTCTATCCTTCCTACAGGTTGGGGAGCAACTAGTTCCTCTGTTAAGAGATTATGACATGAGATCTCAGGTATGCA
CAGTTTTGAAGTCGTTACGAGTCTGTCTGGAAATCCACTCTACTAACTATTAGACATGAAATACAGGCTCTATCTTCTTA
TGTATTTATAGCAGCTAAC
>c95564_g1
TCCTAGACCTCTAACCAGTCTCCAAACAAGTTCCCCTGCCCTGCTCTTCAAACTAGAAGTTGAGCACTGGGCCTACCCAA
TGTATGTCACAGGGCTCCGAAAGCATCACATTTACTTAAACCTTCTGGTGTAATGGGGATGTAATGTAATTATTATGTAC
TTAAGAGAGGATAAATTGGCTGGGCATTTCTCCATTGTAGTGAGCTATTTGCTGTTGGTGCCAAACCTCCAGGCCCTGCA
GAGTCCATTCACAGTCATTCCCCTCTGCCCTCAGGG
>c69073_g1
GAAAGTTAGAAGCCCAATAGCTCCAGTCCTAAAGAAAAAGCGGGGTTTATGTTTTGGAAAGAATGCGGAGAATATCGATG
CATAAACGGGGCAGAAGATCAAGCTGAAGTATTGCCCCCGTGTAAAAGGCCTAGCGTAAGGGGGGTAAACAGCTTGGTGG
CACATGATATCGGTTCCGCCATACGGAGTCTGGTGGGAATGAGGGCAAAGACATTCTACGACCTTGATCAGGAGGAGAAG
GGGAAGGTGTGGAATGCAATGTCGCTGAAGTACGAGTTGGATGAAAATGATAAGCCAATGTTCAATTGGATACTAAAGAG
GGCACATGAGAGGTACAAAGATTGGAAGTACCAGTGTCACAAACGAGAGCTGGCTCAACTTGGCAAACTATATGGCGGCA
TTGTCCATCTCCAAATAGGCGTGCTACATATCATGGCTGTATCAACTCCTAAAATGGCACGCGAAATCCTTCAAGCCCAA
GACAGTGTCTTTGCGAATCGGCCTCCCAATGTTGCAATTGCCTACTTGACATACGACCGAGCCGACATGGCGTTTGCCAA
CTATGGCCCTTTTTGGCGTCGCATGCGTAAAATTTGTGTCATGAATCTATTTAGCCAAAAACGGGCCGAATCATGGGCCT
CGGTACGTGAGGAAGTCGATGAAACTATTCGGACTGTGGCAGAAAAAATTGATTCACCAGTAAACATTGGGGAGTTGGTT
TTCACCCTCACACGAAACATTACCTACCGAGCTGCGTTTGGCTCAAAATCGCATGAAGGGCAAGATGAATTTATGAAGAT
TTTGCAAGAATTTTCAAAGCTTTTTGGAGCATTCAATATGCAAGATTTCCTACCATGGTTGGGTTGGATGCATGGACAAG
CATTCCAAAACAGAATGGCCAAAGCTCGCAAATCGTTAGATGTGTTCATCGATAAGATTATCGATGACCACATGACTAAG
AAGACTACTAAGAAAAATGGCATTGAGGCTGAGACAGATATGGTGGATGAATTACTCGCTTTTATTAGAAATGATGCTTC
AATGGACATTGATGACTCCAATTCTGGCTTTGCCCTCACCAGAGATAATCAAGGCGCTCGTAATGGATGTCATGTTTGGT
GGAACTGAAACAGTTGCATCAGTGATCGAATGGACCCTTGCAGAGCTTATGAAGAGTCCCCAAGATCTCATAAAGGTTCA
ACAAGAGCTCGTTGATGTTGTAGGGTTGAACCGTAGAGTGCAAGAAACCGACCTGGAAAACCTAACCTACCTCAAATGTG
CAGTCAAGGAAGCCCTCCGTCTCCACCCACCAATCCCTCTCCTCCTCCACGAGGCAGCCGAGGACAGCGTCGTGGCCGGG
TACTCATTCCCCGCAGGGTCACGGGTCTACATCAACGCGTGGGCGATAGGGCGTGACCCTTCTGCATGGGACGAGCCTGA
CAAGTTCAAACCCTCAAGGTTTCTGAAAGATGGCTCCCCGGATTTCAAAGGGAATGACTTCGAGTTCATCCCATTCGGGT
CCGGCAGGAGGTCTTGTCCGGGCATGGCTCTAGGGCTTTATGGGTTGGAGATGGCTGTGGCTCATCTGCTTCATTGTTTT
ACGTGGGAGTTGCCGGATGGGATGAAGGCTAGTGAGCTTGACATGAACGACGTGTTTGGATTGACTGCGCCAAGAGCTGT
TCAGCTCGTTGCTGTGCCACACTACAGGTTGAACTGCCCGCTTTGAAATTTATAGATGGAGGAGATCATTGTTTGGGGAG
GACTACGTACTGTTTGGTACTCTGATGAGAGTCTGTTTCTCTTATATGTTTCAACTAATAATGGCCGGTTTGATTATGTT
TTGGTTGTCCGAATATGTTTGGACTTGTTACTTAAGCTCGTCTGAAGATTAATAGTTC
>c42988_g1
GGCGGAACAACTTATCCTCAAGGGCACCCTCGAGGGCCACAGCGGCTGGGTCACCTCTCTCGCAACTTCTCTTGAGAACC
CAAACATGCTCTTGTCTGGTTCCCGCGACAAGTCCCTCATCATCTGGAACTTGACCCGGGATGAGACCTCATACGGATAC
CCAAAGAGATCTCTCCACGGACACTCCCACATTGTTTCTGACTGTGTGATCTCTTCCGATGGTGCTTACGCTCTTTCCGC
ATCCTGGGACAAGACTCTCCGCCTCTGGGAGCTTGCCACTGGTACCACCACCCGCCGATTTGTTGGACACAACAACGACG
TTCTCTCCGTTTCCTTCTCTGCCGATAACAGACAAATTGTCTCCGGATCCCGCGACCGTACAATCAAGTTGTGGAACACT
CTCGGTGACTGCAAGTTCACCATCACTGAGAAGGGACACGCCGATTGGGTTTCATGCGTTAGATTCAGCCCTAACCCACA
AAACCCAGTCATTGTCTCCTCTGGATGGGACAAGCTCGTCAAGGTCTGGGAGCTCAGCTCTTGCAGATTGCAAACCGACC
ACATCGGACACACCGGTTACATCAACACCGTCACCATCTCCCCAGACGGATCCCTCTGCGCTTCCGGTGGAAAGGACGGA
ACCACCATGTTGTGGGACTTGAACGAGTCTAAGCACCTCTACTCCTTGAACGCTGGTGATGAGATCCACGCCCTCGTTTT
CTCCCCCAACAGATACTGGCTTTGCGCCGCCACCTCCAGCAGCATCATCATCTTCGATTTGGAGAAGAAGAGCAAGGTTG
ATGAGTTGAAGCCAGAGTTCCAAGCTGTTGGCAAGAAGAGCAGAGAGCCAGAGTGTGTCAGTTTGGCATGGAGCGCGGAC
GGACAAACTTTGTTCGCAGGTTACACAGATAACATCATTCGGGCTTGGGGTGTTATGTCGAGAGCGTAAGTGGGTGGTTA
AACAGGCGTGTGTCAATTCATCTTGAGGTTTTACGGCTTTTCCGGGGTTTGTGG
>c95047_g1
GAAAACTCTCTATTCTAGAGAGAGATGCTCTCACTTCCAACAATGGCATCACCGGATCTTAGATCCATATCCAGCAGAGA
ATTCTGCTTTCCCGATCAAACAAATCCGATCTCCACCTTAGTTTACTATTCGATTTCTCCTGCTTTGACCCACCTTTATC
ATCTTCTCATCAATAATCTATCATCTATCCCTATTTCAGATCTACACCCCCAATCCCAAAATCCTTTTTGCCTTATCTCA
TCAAATAAAATAAGTTTCATCCCCCATCTAGCTCATATCCACTTCATTATTTCACCCCATACTTAAAATTATCATATACT
GATACCTCGATCCTAATCCAAACCCAAAAGATAGAGTCTTCGATCTTAACCTGTGTCCTCCCGAAAGATTCCTCATGGCT
GCAAAAATTACAGATTTAGCTGGTTCGACTGAAATCTTACCCCTCCAAGGCCTCACCCTTCCACCCATATTTTCATCATC
AAGAACGATTTTGAGTACCATTATAGTGACTGATCCTCACTTTGAATTGGATCGTGGCACCGATGGCTGGCCAGATGCAG
CCACGGGTCCACGATGAGGTGCTTATCTTGGAATTGTCAGGGTCTAG
>c65421_g2
CCTATATATAGATCATTATAACGAAACGCAATTCAACCCAACCCCGTGATCCTCTTCCTAACTCTCTAATTCGATCGTGC
CTTTCTGCTTCTTAGTTATTCACTGTTGTGTTTCCATGGATACCGCTAAATGGTTCCTTCTACTCGCTTGTTGCTGTGTA
TTTGTGATACTTAACATCAATGGAGTGGAAGCTTCACACAAGGTTTATCCAGAGTTTCAGTCTCTTGACTCTCTTCGTGC
TGTGGAGGTCAAGCAAGTGCACAGAACTGGGTTTCACTTTCAACCTCCCAGCCACTGGATTAACGACCCAAATGGACCTA
TGTATTTTGGGGGTCTCTACCACTTGTTCTACCAGTACAATCCAAAAGGTGCTGTTTGGGGCAACATTGTTTGGGCCCAT
TCAATCTCTAAAGATCTGATCAACTGGCAGGCCCTTGAACCGGCCATATACCCGTCCAAACCCTTTGACATTAATGGGTG
CTGGTCCGGATCCGCCACGCTTCTCCCGGGTAACAAACCCGTTATCCTCTATACCGGCCTTGACCCGGAAAAGCGCGAGG
TCCAAAACTATGCCGTTCCCGCAAACTTGTCTGACCCATATCTACTCGAATGGGTTAAGCCTGACAACAACCCGCTAGTG
GTTCCGGATATAACCATGAACTCATCGCAGTTCCGTGACCCAACAACTGCTTGGTGGAGCAATGGGCACTGGAAGATGTT
GGTGGGTGGCAAGAGAAAGCATAGGGGAATGGCCCATTTGTATAGGAGTAAGGATTTTGTTTATTGGGTCAAGGCCCAGC
ACCCGCTTCACTCTGCCCCGAAAACGGGTATGTGGGAATGCCCGGATTTTTACCCAGTTTCCTTGAAGGGCAAGGTAGGG
TTGGACACATCAAAAGTTGGTGGGGGTGTTAAGCATGTTTTGAA
>c99959_g1
GTGAACATTATAGCTTCATCCCTTTCTGCATATGAAGATACCAAACCTCATTAAGAACTAGATGGTTCATTTTACACAGT
ACATGATTATGATTTTAAGGTGTCTGACAGACATACATTTATATAGCCATAAAGTAAATATTTCTTAACGCAGCGCAATC
AGCCATGATTTAATGCGGAAACTATATGATATGTTATCATCATTGATATACATCAATCGTCTGATAAAGTTTATTGCGGG
TTTTT
>c37369_g1
GTGGGAAGTTCAAACAATATCAGGTAATATCTACCTCATATTGGGGCTTTTAACAGTCTATATCATCATCATTTATCACC
AAAACTTAACCATCACTCAAGTGGAGGTCGATTAGTCCTCTTCTTTCTGTGCTTTTTTATGTGTCTGAAGCTCCTACCCT
TTAATGATATTCATTACGAAAGTGTACACACATTGTAGACCTAATAATCTCTTAATCTTGGTGAACAAATTATTGATTTC
TATATTAACGAATTGCATGAGGTAAAAATAAAAAAAAGTGAACAGTCG
>c104774_g1
AAAATATTGAATCAAATCTTATTTCAACAAGAAACCCAGAAAGAAGCCAAGCACAGAAAGTTGAATAAGGGCTCAAAAAC
AAGTATGCACGCAAGTTTCACCTCAGATTTCATCAAAGCAAGCCGTCAGAATCTAAAATTGAGGTCTGCTTGTGAAGCTT
TATAATGGGTGTATGAATTTGACCAGATCTCGGTTTTGATTGAAGTAGAGGAG
>c88467_g1
GGTCTTTCTTGCTAAATAAACATATCGTGCATCATCCAGATCATGCTGAAATTTGGGGGATATGCATTGAAGCAGCCCCT
GTTTCTTCATGAAGGTGTATGTCTGTGAGCCTGGCTGTGCAGTTGGGAGGCCTGGGGGAGAGGTCATGCTTCTACCATGG
CGATTTCCATTTTCCTTAAAATGTGCCTCAGCAACAGGCTGCCAAGATCTAATCCTGTTCCCCCCTCCTACTCCACACTA
CCTCAACCATCA
>c78260_g3
TTACTTAGCACCAGAGTATGCTGGTAAGCCTTCTAAGAATTTTCGTTTTAGAAACTTAGTATTAAAATTTCATGCACATA
GTATATAAGGTCACCACAGCATTTAGTTAAGCTGCATTTTTCTAGAAATAAAAAGAATCGTAAAATACTCTATTTAGTAG
CTAAAGGGGTTTGAACCATCAACTTCTTGCATAGGGATTGCGTGAGCTATCAACCAAGTTGTATTTGATCTTTGTATAGG
CGATACAATAGTATGCAACATGAATTAATGGGAAATTATGACACCAATATAAAAAATATAGCAATATTAAGATACTTTTC
TATGTACACATTCTTGATTTCTGTTGTTTTCCTTTGGAGATAGCGTATATTCCCACTAATGCTAGTTTCTCACCTGTGAT
TCAGTGACGGGAAAAATTACAACCAA
>c51922_g1
GAAAATTATATCATTTTGTGCACCTGGTCTATAGTTTCACTAAAACGAGGTTACTATATTGTGTAAACCTGTGGTAAATT
GAAGTTCTAATATATGAACTGATATACAGCATCAAAGCTATATCAACGAAGCACATATGCATGAAGTTCTAAGACTCATG
CAATTACATGTTTATGAGTCATGACTACACATCACATGATGATTCCATTCCCAGAGTCAAAATGCAGGAAATGTGAAGGT
ACTTCAAGCTCAAAACGACATAAAATTAATCAGCTAGGGTAACCATTTAGTTTGTTGTTTCAAGTAGCAGTACATACCCC
ATGAATATATGATGATCAGTCTTCTCCTTTTCGGTCCTGGTTAATCTCATGAAGAACCACCACAACAGCAACTATGAAGG
CGAAATCGACTTGAGGGTACACAGTCACTGCAAACACATCCTTTCCTAAAATACTGTTTTTAACACCGCAGTCCTTATGC
ATTTGTCCAAGGATAGTGTTGTCTTTGGAGTATATGGTGCATGATTTTTCTCTAAAGCTTCCTTTGACCTTGAAATCATG
ATGGTCTTCTTTTGTGTTTGTAGCCAAGAACTCATCAAGTTCAGTCTTAAATTGGACAAGCCCCGACTTCTTGGCACTGA
AAAGTAGATCTTTGCTGTTCGAGCTATCTCTTCTATATACTTGCCATCTCCTATGTACCGTAGTAATCTGAATTGAATCA
CATTTGGAGATATATAATCATAATGGAAATATGGAACTCAACTAGGATTATGAGATGGAATTGACACATATGAGAATGAG
ATCAAGGGTATGCCAATCTGGTGAGTATGGATATATCTTAAACTCTATCGTCCTTTTGATGCTGCTTTGAAAAATTGTAC
AATAGGTCACAGTATAGAGAAATATCAGATGTACTGATAGAGTGCTTAATATATAATGTACCTTTTGACGGAAGGTGAGG
ATAGGAGTACCAGAACTGTCGAGCAATCGTCGAGTATCATGAAGGCTGAAAAAAGAACCTTCGACAGTGAACATGTCTTT
GCCATCAACATCGGTGACTGTGAAGGCACCTTCCTTAATGGTCACCAGCTTCTCGGAAATGTACAGATTCACAGGGTAGG
ATGCCAGGAACTGTGAGCTAACCACAGTTATAGCGGTCTCACACACACACACACACACACCCACACACACACACACACAC
ACAC
>c74533_g1
CAAAACAATATGGTAAAAGTCACCTCTCCCCTTTGTCTAAATAGCCAGAAAATCTCCCAACTAATTGGCATGCTAGTTCT
TTGACAAAATAAGTAGTCTTTCAAGCAAGCCATGGATGTGAGCGATAAGCAGCTAAGTTTATTTATTTGAGATTTTAAGC
CAGTTCATTTCCCTCTTACAGTCTTATTATGCTTCTAGTCGACTGATAGCCTGGAAAACATGGCCCAATTTCTCTTTTTT
CAGGGACCATCGTGTTCTTCATGATTTAGACCGAAACTCAAAGGAATTGAGATTCTCTTGCAGAAGAAAAGCTATACTCA
TATAGCTCTAGTAAGTGGACTACATAGAAATCATGCATTCATAAGTAGCAAGTACCTTAGGGGCCGATTAGGTTGGAAAC
TCTGAGATTCTTGAAGTTAACTTTCACATCAACTATCTATCTTATAGAAAGAAAGTATATATGTTACATAAACTAGAAAG
TAACAAATTCTCATAACAGGATTTAGAGCCACTTGGTACTCTCTAAACTGCCTTTATGATCACTCTGTCAGCAGGATTTA
GAGCCACTTAGTAACAAATACGTCGTACTATTCTGAAACACAAAATGAAAAAAAAATATATATATATATAGATCAAAAGC
TTAATTATATACGATGTAACTAACTATATATCTCAGCAGGTAACAAAAGACAATGAATTGATTGAATTCTGTCTTCCATG
CCATCTCTTTCTTCCTACAAAACATCAAACAGAAACATCTAAAACTCAAGCATATAAATATGTATAATGTATAGATTTAG
TGAGGATCCAACAAAGAAAACTCAGCATTGAATTCGCACCTATGGTCCTGAATGAGGTGGTATCCTGCCACTAGCCATCA
CTTTATATTTCTACAAAACAATTAAATGTTCTTCTAATCACTTGTGAAACAATCAATACTGACAATACAGAAGAACATCA
CGAAGGAAATAATCTTAAACAACAAATAGATAATAGCATTCTGATTTATAAAATAAATTTAGAGGTCGTTTCCGTTAGAC
TTCATGTATCGTTGTTGGTTGAATTATGATCTAGACGGACGATACTATGTGCTTCGATCAAACACCGAAAATATCAAAAT
TTTGGAGTGAAAAACTTAGCAAGCGATCTAAAAGACCATTTACCTCGCTTAGAGATGGTACTTTTTGGTTGTGATCCCTC
GTCCCTATTGCATTGTATTGGGAAGTACTACATTCTCCTTGGTTTGCAAGGTTGATTGTGTACGGAATCTGCTGTGGCTG
AACAACAGTATCAATAGTATTGAACGTGGTAGTGGCGGTCGGCTTTACTTGTGCAGCAATGAATGTCGTCGGAGATAGAG
GTGGAGGGGGCACTTGGAATTGAGGGCACGAAACGATACTTGATTCAGAAAGTATAGGCAAACTTGGAGTGGGAGCTAAG
GGAACAGATAAAAACGGACCGCTTGTTCCACCTACCGAATAACCATACATATTAGCCATATCTATTCCAGAACCCATTCC
CATATATGGCATGTATTGGGGTATTTGTTGTGTAATACTGTTTGGAACCCCAGCCAGCCACATAGGGTGTCCTGTCACGC
TCATCATCTTAGTGCAGTTTGGTACGAGTCCACCCAATGTATGTATCTTGTCTTTAATCGCATTTCTACGATTCTGAAAA
TAAGAGAAAAACATGTTAGTTAAAGAAAGATTTTATAACTTGGTAATGGTCCTAACTTACTCTCTCAGATTGGTTATGCA
ATTCACTCTTTTTATTTTTAGGTCGTTTATTCT
>c79663_g1
CCTTCACAGCCAGACTAGACGAATTGAATCCAAAATGAGCTCTACTGAGGATCGGTGGAGAGCTAGAACCAACTGGTATG
GAAGCGTATAGCTCTGCTGATAATGAAATCATGAATGAGGATGTGGAACAAAGTGTTTCACGTAAAAGAAAGAGGAAATC
ACCAGTATGAGATAATTTTGAAGTGACACTGATCAGTGGGGAAGATAAAGCAATTTGCAAGCATTGCGGTAAGATCCTAA
GTGCAAAGGCTTCACATGGAACTAATTCCTTGAATACACATGTTAAATCATGTAAAGGACTACAATCCCAATCAACAAGG
AGTCAAGGGAGTCAGGGGACAATAAAAATGGGACAGTTTGATAAGACTCATGAGACTAATGCAAAGACTGAGCTTGCGAA
TATGATCATCATGCATGAGTATCCATTGTCGATGGTTGAGCATCTCGGGTTCAAGAGGTATTCTAAAGCATTACAACCTT
CCTTTAAGGTTCCATGTAGAAACACAATCAAGAAGGAGATTATGAAGATCTTTGAATTCGAGAAAGAAAAGACAATGAAG
CTTATACAGATGAATACAAGTAGGATTGCAATTACTACGGACATGTGGACTGCAAGTAATCAAAAGAAGGGATTTATGGC
CATAACATCGCATTTTATCGATGATTCTTGGAACTTGTAGAGTTGACTTTTGAGGTACATAATTTATCTTAATTGCATTG
TTTATTATCGCATTTTACTGTCTTGTTTACTTGATCTATATACTTTTATGGATCTTTGTTGTTTGCTTCCTTTTATATAG
GTTTGTATATGTTTCATGTCCACATGATGCTGATACGCTTCATAGGGTGTTGATGGAGTGTTTATATAGTTGGAATATTC
ATCATAATTTATCGACGTTGACAGTGGATAATTGCACCACTAATGATGCTATGATTGATTTACTTCTTGTGACTTTGAGA
TCGAGTTCCTTATTGGTTGGTGGAAAGTTATTGCATATGCGTTGTTGTGCCCATATATTGAACTTGATTGTTAAGGATGG
TTTGGATGTTATTAAAGGGAGTGTTGAGACAATTAGGTCTAGTGTTGCTTATTGGACGGGTGGCCAAAAAAGAGAAGAAA
TGTTTGCTAGGATGGCTCGTCAAATGGAAGTTGGATGCAGTAGAAAGTTAATACTTGATTTAATACTTGATTGTAGGACG
TGATGGAATTCGACCTACTTGATGTTGCAGACTGTAGTGGAGTATAGGATTGTTTTTCCAGTCTTAAAGACTCGGGGGTA
TAAGGATGTGCCAAGTGAACAAGACTGGAATTTAGTGGTGGAGATTGCTGAAAAGTTGCAATTATTCTTCAAGGCAACTG
AACTGCTATCTGGCACGAAGTATCCCACAGCCAACTTATTATTTCCG
>c95426_g1
GGTGGCTGGAACGACCCATCAGGGGGTCGAAAATGTCATTATGGTTTTAAAAAAGCCCGAAAGCCAGGGCAAGAGGGAAA
CAGCTCATGAAGGCCACAATGTCAAAAAGAAAAGAGAAGGAAAAGGAAAGAACAAGAAGGCGAAAACAAGAACAGTCAAA
AGACACAGAGGTAGACTCTGGGAGTCTGGGACAAAGAACTAGATCTAGACGA
>c49757_g1
GTCAAATCCCCTGAGTTTACTCTCCCCCAAAACCCTCTGAAACCTCCAACTCAAGCTTACTTGCACAGGACATAATCATA
CTTCTCTTAGCAATGGAAGAAGAGCCTTTGAATGATGCCGAGTTACAAAAGGTAGCCTCAGACAATATGGAAGAAGAGTT
GCAGTTTGATCATTCATTGAATGACATTGAAGGTCTCCCTGTTGGTGCTCCATGTCTTTGCTTATGCTATTTGGGAGTTA
TGTTATGATTGTTTCATTATCTCAAGAATATCTTGTCAAGTTGCTGGACTGTTAGAATGTCCTTTTTTTAGTGTGTTCAT
TCCACATCAGACTATTTGACTATAGGAGGCTTATTGCAACCTTTTCTTTTGGATGAAGGCAACTTGACTAATTGACTTAG
AACATTTTTTAGAATTTGATAATGAAGACATGACTATTTATGTGTAACATCGTATTAGAATTTTATGAATGGATTCTTGA
GGTTAAC
>c55286_g1
GCCCACCTCAGTAAAGCACAAGCTGTGATGAACAGTACAACTGATAAGGTGAAACTTAACTAAAATTTGTATCCTGGAAT
CCAAATCCTAACATACTGATTAACACATTAAGAATTAGGCTCTCATGAATTTAAATTCTCACAAATGAATAACGCTCTCA
ATTTAGAGACCAACAAGAAAACAGAAAAGAAAATGAAAGAACGGATATTGAAATTTCAATTACAGGAAGCAAACAAGCCC
TAAGAGGCTGTGAGAGTTACAAACCATGTTATTTATGACAAGGAAATGACTATCTGTTTCATAAACAGTGTTTGATTTAG
CAATCTAATACTGGAATTCCTAAGTTTCATGAATATGGGAATGGCAGTAGTTCCAAAAACTTTACCAGAATCTTTGGGCA
ACTGAGAAG
>c70579_g3
TCGCATTACACGACCTGAGGATCGCATTAGACGAGCTCGCACTAGAGGAGCTCGCATTCGAGGAGCTGAGGATGATATGG
TTATAGCTACACAGGAATCCATTGCATCATATAAGGCAAATCTCACTCCTGCAACTAGATCATTCGTTCATGGTTTGAAG
AAATTTAGGCTTGATAGTTTGGAAGAAGCTGTTGTTAGAGATCAGACTCCGACTTGTGCCATCTGTTTAAAGGATTTTGC
AGAATCTGTTGAAGAAGAAGAACTGATAACTTTTTTGCCCTGCAAACACCATTATCA
>c104679_g1
GAAGGGAATTAAATGGTACACTATAAAAATAAACTAAATACAAAAGAAGACAGGAATCTAGGAATTGTGAAGCCAAAATA
TGACATATATAAAATAACAAAATGACAGCAGTAAGTTATTTCTTATCAATAATTAGTTTACATGCCAGTGAATTAAACAT
TCTGATTAAAAGACAAAGATTTGCAGCATGGATAAAGAAAACGATCAATCTATATGCTGT
>c46059_g1
AAAAACTGAAAAGCACAACTAGGAAATGTCTAAAGTTTTAAAAACAAAAAAAGGCAAACAATGGCCTTCATGTAGGTGAG
GACCTTAAAACGTAGCAAGGCTACATCAGGATTGGCCTTCATAGTTATTACTAATGAATGAAGCTTTAAATTTTCAACCA
CGAATCATCAACAACTGCTGACTCATCATCATCATCAACATC
>c74577_g2
AGCTCTTTAAACATACACGACTCCAGCAATAAGAAGAGCTTTCTGGAACAGTCCCCATTTGGTTGATAATGGAATATGGT
AAAGGAGGTAAAGAGGGCAGGTCATCTTGTTAACTCGTGAATAGCATTACCGAAATGAATGTGCAGGTGTGTGAACGAAA
TCCTGAAGCTCTAGTGTCCATGTATGAGTTACCAAATCAATTAAACTGATAGTATGAATGAGTATTTCTAAAAAATGTAT
CTACTTGGCGGTCCCATGTTTCACAATCCTAAATCTGACCTGTTACTAAAGACTTGAAAGACAACCAAAAAAGTAGAATA
GCATTTCACCAAAAAAAAAACAGAGAAAAATTTATACACATATGCAGGTATAAGTTCTTCAAAAGGTGTTAATATGTTCT
TCAAAAAATTATAAAATAAAAAATCATTTAGCACGGCTAGTAATGAGTCTGCAGAAAAGGCCAGGCACTGA
>c71224_g1
AAAACAGATAAGTAATTTCGATGCTATTTTTGATGAGATTGTGTGACAGCAAGCAATTAGTCCTCATATATGAGTATGAG
ACAACTACGCTTTCAATTAATCCCAATGTACCTGAGTAACTGACCCATGTTCTAATAATTTCCTACAGTGGTTTAGGAGA
AGTTTATGAATCTGTACATAAGAATGAACTAAGTGACTAGTCATCTTCTGGTTCTACTGAGAAGTCTGGTTCTTCAGGCT
TTTGCAACTTTGGCAATTGAACCTCCTTCATTTTCTGAGCTCCTCTTCTCGTGTTTGCAGCAAACCTCGAGGCCAAAATG
GTGACCCCCAAATTCTGTCTCGCTTGCGAAGCATTTAAAGCTGCATTAGTCCTAGAGTACTCCTTTTCTTCCTCTGCCTC
ATCAACCTCTTGGTTGTCACTGTTAGATGAAAATGACTCGGCCAAGCTAAGGTTCTTTGCCAACAATCTCTTCTTGAATC
GACGCCACGCAACCTGAATGAAGCATGCAGCCCAAGTTCTCCAGTGGTAAGAGTAGAATCGAAATGTGTGTTGCAACTTC
TTGCTATGAAGTCGTCGAAACTGATTGGCAACAAACTTGAGATCTTCTGCTCTAAGTGCAAAGGCCTCTACTTCATCAAG
TGATCTAACTGTTCTTGTAGAAGAAGGCAAATTGAGAGTAGATTTGGGAAGCAATGCCCAAGCAAGCAATTCTTCGCCAC
AAAAATCACCAGGTCTCAAAGTAATTGAGTTGAAGAAACCTGTCCGGCCTCCA
>c70680_g1
CATAAACAAATTACAGAAGAGAAAAACAAAGAGAAAGAGGCTGAGAACACCAGGGAAGCAGAGAAAGTAAGTATGTAGTC
CGCCCAAAATTGGGGCGACTATGTAAGAAGGCCAAAACGGGACGACATATACTCATTTAATTTAGTCCCGTATTCCTCCA
AACATGGGTTTCAGATTATTTTCCAATCCCTGTTAATCCGGTGTGACAAACGCCACCAAATGTGTTCTCCAAGACTCTAA
AACTACATTGCCTTTGCGTTTGGATTACTACATCATGATGACAATAACCAATTAAAGTTACTACTTTTGGTAACAGGTGG
CCTTGTCAGAATAACTGCAACCTCTAATCCTTGATAAATGGTAATCCATTCTCTCACTGTTCCAATCGTCATTATGTAAT
CTAATCCATCCTCTTAGCTTAATGCAACAGATTAGGATCCAAAATTCATGTATGAGAAATCTGAATTCAGCTGTACACAT
TCAAGAGGATTATTAGATAGTAATTATGATTATGTTAGGATACATACTTGTGGTTTGAGCCCTTCCTCCGTTTTGCATTA
GTAACGTTTTGTTGGATTTTTCGAGTTGATTAGATTATACAGAGATAATGGCCTTGGATACGAGAGTTTATGACAGTCAA
CAGCTGCTCATAGCAGCACAGGCAGCCAAGGACATTCCGCATCCGTCGAAATATGAGAATGCCAGAAAGACACGGAATGC
CTTTCCACTGATGTCTATAAAAACGGCATAGGTCAGAATCCCAATCCCTTGATTCATAATGGCAATGTACAGCACCAAAA
GGCCTACATAACATCACTCTTTTTTTTTTTTAGAAGTAACATCATTGAGTCTAAATTGCCAAATCCAATATTTCAGGAAA
AATAAATAGAGCTAATTTTCTGGTTAACATAAAAGTACAATTCCGGCAAGTAAAACAAACAAGTACAGAGAAAACCTGAA
TTAAAATGTGGAATATCAGAATGCATACACCTTAAAGAAGAAAGGATTATGCCAGAATATCAATTCCAAATTACTCTTGG
CAACGTACAGCACTGAAAACCCTATAGAAAAGAGCATCAGAGACTAATTTGTTGCCTTCATTATCAA
>c78014_g1
CTGGAAATTCTGTCTGAGTAAACTTTATTCAGACCCTGTTTGGTACTTTCGTACCTGCTACATCGTCATCTGGCGTCCTG
GGCGATGCGGCAGGAAGAACTCACGGTTAACTAATGAAACAATATTTTCGAAAAGGTCGAACATGCCCTTACACATATCG
CTCTTAAACTTCCACTTCACACTAACTCAGCTCCATCACCAAGTCACCCCAATAATCCCCAAATCTCCATTCGATTTTCC
GATCCCAATGACGAAGGAGTTCGCCGTACCACCGGTGGTGTTTCCCTCCGGCGGAAACCCCAGCGCCGGATCCAACAACA
ACATCCAGCAACGCCGCGTCGCCACCGCGCCGTTCCAACCTCCCCGATCCTCCACCTCCAGCATCCCCTTCATGTCCTTC
GACATCGGCTCCGCCGCCGCGTCCTCCTCCTCCTCCGGCGCGATCCACGCGCCGGAGAATCTCCGCAAACGGCGTCGGAT
CGATTACAAGCCGTGGTCGCCGGATTTCAGAGAGCAGGTGATCGTCGGGAGAAACTCGAGCCTCCTCCACGGCCGGAGCC
CCTCCGAATTGCCGTGGGGGCTGCGCGGCCTCAACAATCTGGGGAACACGTGCTTCATGAACTCGGTTCTTCAGGCGTTG
CTCCACACGCCGCCGCTGCGGAACTACTTCCTCAGCGATCGGCACAACCGCTACTTTTGCCAGAAGAAGAGCAATGCCGA
TAAGAAAAGCGCGGGAAACAGCGGCGGGAACGCCGTGTGCTTGGCCTGCGACATGGACGCCATGTTTTCGGCGGTGTTTT
CAGGTGATCGGAAGCCTTATAGCCCCGCCAAGTTCTTGTACAGTTGGTGGCAATACGCCGCGAATTTGGCGAGCTATGAG
CAGCAGGATGCGCATGAGTTCTTCATTTCGACGCTGGATGGGATTCATGAGAAGGTCGAAAAGGAGGGGAGGAAAGCCGA
GAGCCAAGGCACTGGAGATTGTTGTGTGGCTCATAGAGTTTTCTCTGGCATCTTGCGATCTGATGTCATGTGTATGGCTT
GTGGTTTTACGTCAACAACATTTGATCCATGCGTAGACATCTCACTGGATCTGGAACCAGGTTCTGCGAAGAAGGTTTCC
ACAAAGTCAAATCATTCTTGCAATGGCATTGCAGATTGCATGAATTCTGGCCAGAACTGTGGCACGTCTACCCTTGTCGG
ATGCCTGGACCGTTTTACAAGACCTGAGAGATTGGGCACTGACCAGAAATTTTTTTGCAAGCAGTGTCAGGTGAGACAGG
AGTCTCTAAAGCAAATGTCCATTAGGAAGCTTCCTTTGGTTTCTTGCTTCCATATCAAAAGATTTGAGCATTCTTCAACA
CGAAAGATGTCAAGGAAGGTTGACCGTTATCTGCAGTTTCCATTTTCTTTGGACATGGCACCATATCTTTCGTCTTCCAT
ATTAAGGAATCGATTTGGGAATAGGATTCTTCCTTTGGATGGGGATGAGCCAGAAGCTCCGAATGAGTTATGTTCAGAAT
TTGAGTTGTTTGCTGTCGTAACTCACACAGGCAAGCTGGATGCTGGCCACTACGTGACCTACTTGCGATTAAGTAATAAC
TGGTACAAGTGTGATGATGCTTGGATCACACAAGTTAACGAGGACATTGTGAGGGCTGCACAAGGCTACATGATGTTTTA
TGTACAGAAAATGCTATTTTACAAAGCGAGTGAAAAACAGGGGTCTGCATAATATGCTGAGCAGGAAAGAGTGTGTTAAT
TAGAAAACGAACAGCTTCCTGCCTGTTTTGCTTAGCTTAAACAGTTTGTCATCGAGTTGCTATTCTCGGCAGCTAGTTGC
GCCCTGAGGACACCTTTGAGGCTTTAGAGTGGTGAGTAATTTATGATTCTCAGATGGAGCAAAGTGAGCCTGAATTTTTG
GGGCAGTCTTGCATTTGGGAAATAATCAAGTTCAAAATTGTATTGGTTTCTTGAAATTGATATGATGTGAATTTTTTTAC
CTGCCTATTCAAGTATTTATAATAGATCATTTTTCCTGTAATGTGTTGTGTGTATCCAATAGCAACTAAAAAGCTT
>c93588_g1
TTTAACATTTTTGTAATTTTTAACATTACAAAATTTTAAAATTATTGTAACATTTCTGTATTTTAACATTTCTGTAATTT
TTAATATTATGAATAAATTGTTTTAATATTATTGAATTGTTGTTTTGTAATTTTTAATATTATTAAAAATTTTAACACTA
GATTAACTAGAGAATCGGGATGAAAACGCGAAGTTGAAGAAAGGAAA
>c66529_g3
GGCCAGCCATTTGATCTTGGTGACAGTAGGGATTGAGATTTGGGTGGGAGGGTTTAGTAAGTTTCTTGTGCATTTGCAAT
TCCATTAAGTTTGAAATTACTCTACCTATTGCAAATGTAGTTCTCTTTTTGTAATCGAAATTCTTGCTTTGCAGGCTTAT
GATCAACATTTGAATATGATTCTTGGTGACTATTATAGTTCGTATTGTAGAGTGACAATAGATTTTGTTCTTTCTTTGTC
ATGTCATGTAACTCCCCTGCATCAATAATCTTGCAGCTACATCTTTGGTTAAAAATAAATGTGTACATTGAACACCATTC
TTCTATAACCTAGTGAATAGATGAGGGCCAGCCATTTGATCTTGG
>c67028_g1
TGAAAACCAACCAAATGGTTATCCATGAACTGCAGCAAATTTGTTAACTAGTGCAGAAAGTGATCGATGAAAACAACCCT
GTGTAGTTGATGAAAGAAGGTTGTCATCACTGCGACACGCAAACTAGGAATTGCAGCCCACATACTCAAGGTTGTTATCC
ATGAAAGAAGGTTGTCATCAAGATGACAAGACTTTGCAAAACATGAAAGCTTGATGCGGCAAAATTTGTCCTAAATGAGC
AAGATCATGAACAGATGAAGTAAGCTTCCCGAATCACTTTGAGAAGCCATCGCTTCAAGTACAATCACAAAAACTTTGGA
GGGGAATCATATCCCTGATCGTACCTCAATCCCAAACCCTCCCTGACCTAATTAAACGTGTAGATTAACTAGAGTTTAAC
TAGAGCAAAAGTTCTTATATGCGTCACTATCTTGAGTCCCTGGTCTGCAGCAGCCAACATCTCCAATATAGGATAACTTG
CCTCATGAAGTCATTTGACTAGACAATAGCACCTCCAGTTTGGTGCAGCATGGCATCTATCTCATCCCCATCTTCCATCT
CCAACTGCAATAAACAACACTGGGTCAAAATTCATAAACTAAACAGCATAAACATGCACAATCAAAGATAGTTAGATGCA
TAAAGAGACCTCATCTGGAGTCTGCTCAGCCCTGAGACGGCGTCCATCAAACAAGAATGCAATGGCGTTGAAGTCCACTG
ACTGGCGATCACAGTAAGCATTCATAAGCTTCTTCAACTGAGTGTTTCGCTTGATCCGGAAGAACACCTCATTCCCATCC
TAAAAAAATAAACAACCAAACTATTAGGTCAACCTAATTTTGTCGAAAACAACAAATAAAATCACATACAAAGTTTCATT
ACAATATCCTTCATCAACAAAACAAACCCTTAAACCCTCTCTTATTCATGATTTACCATCATAACAGGCTATACTGTCCC
AATTGTTAATGAAGATAAAATCAGTTCCAAAATTACCCAAAATCAAGAAGACCCAGCATCAGAAAGTAAAAATTGTATGA
AAACAAAAAATAATAATCAAAAACATGGAAAAAACTAACTAATCTGGACATGGAAAAATACTAAATAATATATACTGAAT
TTGATAAAACAAATCAAAATCAAAATACAGAAATTACAAGATTTTGGAGAAGCAAAACCTAAACTTCAGAGAGAGAGAGA
CCTGGCTCTTGACTTTGAGGTTGATGTGAGCGGCCTGATCGGCGGGCTTCTTGTCCTCCTCCTGGTTGGTGACACCCGAC
ATTTTCTCTCTCTGCGGCGGCGGCGATCTGACTGAGATTGGAGGTCTTCACACTTCTTTCAAGTCTTGTTCAAGTAGACA
CGGTTTTGCCTTCTCTCTCGTAAAACGTACTTTTTTAACTCAAGAGAAGGATATGGACCCTTGAATGACTTTTGACTATT
GGTAGGCCCGTAAATTATTGTAC
>c99586_g1
AAGGTAACACACCAGTGGAGAAGACAGATGTTAATCAGGTAATCACATAAATAAATGTAAAATTGCAAGGATGACAAGTG
CTACATAAATGACAGCTGCATGGGTTATAAGAGCATATAGGAGATTGGAAAGACTTCTCAGAAAATGAAACAGGGAAATA
AAGTATAAGAGGTAAACAGGTGAAGCAGTAGACTTCTACATAGTCTCCCTATTTTTGCCG
>c60634_g1
AGCTCCACAGTAATGTATTTGATTTGATTCTACATGTTTTTGACATGTTTTGTAGTAAGATTATCAATTGAATAAATGAA
AACATGGTTTCATGCTCAATAGCACCGTCAATAGAACTGTATCTACATTGTAATGCTCTCCAATATAAGCATTTAGAGGC
TAGAATGAATTGAAAACGAGTCTAGTCTCTCTTGCCACTGGACTGAAATCTCTTGCTCAAAGGAAATCCATTATTGTTAA
GCTTGAAATCTCTGAAGCTCTTCAATGCGAAGAGGAATGGTTGAGTCGAACCGCGTGCTGTTAGGGTTCTCAGCATAAGC
TACATAGTAAGACAAGACACATGCTTGCGGCCATGCCATAGCAATCCTGCACATGAAATAGCCAATCAAGAAGGCATATA
AGGAGACTTCAGTAGCATAACTCTTATGAATTGACAGAGTCCAAGTTCCACTGACCAGGCTACATATTGCACCTCCTGCC
ACCCCAGAAAGAAAACAGAACGATGATGTGAGATCTAAGTCGATTATTTCTTGTAGTTCTATATTCCTGAACATCTCCCA
TGTACCAGCTGATGCCTGCACAAACCCCTTGTTATATACCCCAACATGCACAAAACCCCAGCGATTTCCATACATTACCA
GATTTGCAGCCAGTCCTGAATAGCAGTTGGCACAGGAAAAGAGAAACTCGTCTGTATCCCCTGCAACCGATTTCATGCCT
CTGGCTGAGCCCCGAATAACCCCCAGAACTGGAACCAAGATGGAGCCAATGCAGATACTCCCCATTGAATGTTTAAGTGT
GTTGCAGAAAGCCTCATTTGTATCAACATCTGCTCCGCACGCAAAGTGCATGTACTTGATGCGTGAAACTGTGACTTGCA
GCAGGTTCTTAATGACATGCATAGTCCATGCCATGCTTAGCAAGATAATTGAGATAAACAAGACACTGAAACTGCTACTT
AGGGCAGTGGCTCCTCCGATGCCGGATACCAAGAAAGAGAGGTAGAGGATACAGGTGAAAATTGATTGAACGAGTAATGC
TGTGAATTTGGGAGGGACAGCTGTAGAAACTGATAATATCCTCATGGCGAATTCGATACGGGGACTGACCCAGCAGGCAT
AAAGCGATTGAATGAGTGCACAGATGATTGCAACCCCTCCTGCGGCCAAACTCTCAGCAGAACTTATGTATATGAGTAGT
ACACCGACTGCACAGATCAGCAAAGGGCTGAGCCAAAAGGCTGTTTTAATAGCTTTAGAAGGGCTTAACCTGATGATCCA
TTGCCATATCAAAGCGACAACTGCAGAGCAGAGTGTTGAAGAGAGGAGTGGAGCATAGAACTTTAGTGGGTGGAAATGGT
GCTTGTGATTGGTGGAAATAAGACTGCAAGCTGTCAGAAAGATTATCAAGAAGGAGATCAAGACTAGGTGCAAGTAGAAA
AGATATGTGAAGAGCCTCATGACAAATTCCCCCTGCCGTTCGAGTTTATGATGAGGTTCTTGTGTCTTGATGTGGTTCCT
GGGGTGTGATTGTGTGAAGGCCTGTCTTCTTCTTCTTCTCCTTCAAGGTCTTTGAGGATGTTCTCTTTAGTTTCCATCAA
CCATGTTCAAATATGTCTGCGGACTTCTTTAGTTCTTTTCCAGTTTCTTTGCTTCCAAGATTTAACAAAATCTGTTGGGA
AATTTGAAATTCCTATATGTTAATCACTTGGACCTATCCGCTCTTGTTAAACGAATCATATAAATTGTGCGATGAACTGA
CCGATTCTTACACAATTTCCTATGTTCTTGTTCCTCACGTACTCTAATGGGGGCATATGATGCTTTTGGAAGAGATAGAC
AACAGGTCAGCCATCATGACGTGCTCAGTTAGTTGGGTATTGGTTGGTGACCTACTCACTTGGTTTTAT
>c27194_g1
GTTTAGCCTCATCTCGAACTGGGTACGTACATTTATGGTTAATTGTAGCTAGAGAGCTGATCTACTACTACTACTACTAC
TACAGAAAGTCGGTATACATTTAACGTAATGAGACATCATTGTAGTGTGTAGAAAGTTTCAATACTACTTAGCTAGTACC
ATATATATGATCATGCATCATCATTAGATATCCATGCCAAAACCCTAACCATTGAAATGCATGTATGGGCCCGTAGATAC
TGCGCAAGAGCACACAACCAACTAAAGATGATTAGATGAAATGGAGAAGCCCGCAACAGAAGACAGAAA
>c58089_g1
GGTGGTGATGGGCGGGTGGGACCCTGCGAGTTACCAGCCGGTGAGGGACGTGTTCGTGTACGAGTTCACGACGCAGCGGT
GGAGCAGAGGGAGGGACATGCCGGAGGTCCGGTCGTTCTACGCCGCCGGGGAGTTCGACGGCCGGGTGTACATCGCCGGA
GGGCACGACGTGAACAAGAACGCGCTGAGGTCGGCGAGGGTTTATGACGTCAGAGCGAACGAGTGGAGCGAGTTGAGTGG
GATGAGTGAGGAGCGAGACGAGTGCGAGGGGGTCGTAAACGGGTCGGAGTTTTGGGTGGTGAGCGGGTAC
>c72270_g1
ATTAGATGTGCTTCATACCATATTATACAAGAGTCCAAGAGTACAATGAAACTCAATTATTATAAGAGCCTACATACTAC
GTAAAATCATCTCGACCTCCCTATACATTCACTCATTTGTTGTGATAACGCAGGAGTACACACAACCCCATAGTATTTAC
TATTTAGACAAAGCTAAAATAGATCCTTGTTATCCTGCCTTGAGACCCAAAGATCTAGCAGTAATCTTTCAAATGCATAA
ATAACACCACGTAAAATACAATATTCTTTGGTAAAGAAGAATACAAGTTACACTACAGATCAGGAAATTGTACAACACTA
AAATTGTAGCACTTGATTGAGGGGGTAGTAAATACAACTTTATTTATAAACAATCGACTTTTTCCTATACCATTTCATCT
CTCAAATAACTACCATATGCATGGTAGGACGCAAGTCACCGCCAGACGTCAAAATTTCAGGTGGAGGTGGCCACCATCTT
GGTCTTCCCCAAGTGTCGGCCCAGCCACCACCAACTAAATTGAAGCAACATTGAAATTTTAGGATGCTGAAAACATGGTA
GAAGAACAGCTATCTCAGAAATCATCATAATCTCGATCATTGTACTCATCTGCTTCCTCAACATAATCATAATTGTTGTA
GCCTATGTCTTCAAGTCCTTCTTCATCCCCATATTCCTGTTCCATACCCAAATCATCATCTTTGTATGCATCATATTCAA
GTTCTTCACTGTCATGGGGCATCTTGTTGTCATTGTCAAGATGTGAATCACTTTTTCTTTTCTTGGAGACATCAGGACCC
TCAGATGTTTCGAACATATCCTCCAGAACATCAAAGTTGATTTTTGAGCTGAGTCTCTTCTTAGTCAGCATTTGGTGGAC
AGCTTCTGCAGCAGTCTGAGCTGGAGTAGAGTTTTTCGCTTCAGCTGCTCTAGCTAGTTGCCTCTCCTTTTTTCTCTTGG
CAACAGCTGCTTCAGTAATTTGTGCAAGTTTCTTTGCACCTTCTGGACAATTGATATCCATAGCAGCCTTAGCTGCTTCC
TCCTTCGCTGCTTG
>c48631_g2
GAGAGAGAAGGGAAATGGGTGGTGGAAATGGGCTGCCAAATATGGTCAGAGGAAATGCAAGTGAACCATCTCTTGGAGAC
GCAACAGGCTGTGGCTATGGTTTTAGGGTCTAGATGGTTAGAAACAAGGTCAAGCACTTCCCATGGAAGCTTCTTTTTGA
AAGAGGAGGCATCATCGACATCGAGAGCGTTAAGCGTTTATGTAAGATAATGGAAATGGTAGCTAGCCGGTTGAGAGAGA
GAGTACAACTTAATGTACTAAGCAAAATGAGGAGTCTCTATTTATAGATGAAGATATGCAAGAATACGAA
>c64287_g1
GATCCTCCAAGTACCTCTGCAGCCGCCCATCAGCCATATGCCCCTGAGAATTCTTTCTTGTCCTCCCATGATGCATATAG
AAGGTATTTTCCTTTGCCACAACTTTGTACAATTTAACACCCTTTGAGCCTCTATTATGTGATCTTCTGTAATATGGCAG
TTTCTTTTATATTCTATACTATTACAAAGGGGAAAGCATATGCAAATATATAGTGAAAACTGAAAAGTAGTACTATGCAA
CCATCAATCACCTTCTGTCTTTGTCCTCTCTCTTTTTTTCAGATTCACTCTGCGATGAGATCTGATAGCCTTTACTTGTG
TATTAGAGTCAAGTATATTCTGTCTATTATCTAAATCAGAGGGTTATACTAAATTTTACGTCATGCATTTCTTGGTTTTG
GCTTCTAATGTCTACAGTTAACTTTAGATAGTGGTCTAAACTCTAAACATATCTAGTGCTGGCCATGGATATGAAGGAGG
TTCTTATTTTTTTGTCTTTCCTAATGGATGGATAGAGTGAGGTTGGGGTTGTCTGCTGTCTCTTGTGGTAATTGAATTTG
AAGTTTAGTTTTTGTTAGGATCTCATCCTTGTAAGGTTAGACCCCCTCTTTGATATATAAACGTTTGCACTGGGCTTCTT
CTTAGGCAAGGGTTCACGCATTCACAGGAGATGGTTACTAGGGATCAAGTTATTTCATATG
>c71119_g2
TTTCAGTCTCATTTTGTTATCCAGGTTAAGCTATTTCTCTCTGTAGTTATCAGATGATAGTAATAACCAAAAAGCGCAGC
ACTGAATTGTGTTGACAGTGAACACACGACTAGGGAGATCCCAAAAGGGGTTTGATATGCTGCCAATGATCACAATCATC
GAGCTATAAATATCAATTTCTCCATCATAGACAAATATCTAAAGGAGTTAAACACTTTGGAGAGAGCAATACAAGTATGA
GAAGCTTCTAGAGAAGGCCAAGAGGTGGGGGGTTGGCGCTGATGAGAAGGTGATTTTGGATCTTATGAGGAAGAAAAAAA
TGTTGCATGAGGAGAATATGAAGATGATGAGGGAGTTTGACAGTGCGTTGTCGAGGTTGGAGGATGAAACAAAAATTTTT
TTTGTACAGGTTGGATGAAAGTACTAAGGGTGAAGGTATGACTGATAAGGGTATTGAAGAATCTGCTCATGTCCTAGATA
TGGAGGATGAGTTTGATTCTCTGAAAGTGAATGAAGGAATCACAGATCTGAAAAAATCATCAGGTATTGAAAATGTAGCT
ATCGATGCCATCGTGATTATTGATAGCGATGATGAGTCTGCTGGAGAAACCTTGTATCCAAAGATGAATTCTAAAAGAGA
TGAGCCTGATGGTTTTTTAACTGTGGATGGTGTAGCAAAGAAGCCACAAATGCTGAAAAGAAAACAAGCGCCATCTCCAA
ATATTGGGAACAATGAGAATGATGATGATGAAGATTCTGTCTTGGATCGTATCCCAATCAGTTGAGCTGATTAGAAAGAA
AGGCAAGAGGTTGATGAGGAGTAGTTCTCCGGCTTCTTCTGATTTTAGCGATCATGGAAAACAAGCCAAACCATCAAGGT
GTGATCCAGTGATCTTAAGGAAATCTGAAGAAAATATAAGGAAGAAACAGAAGTCATTGCCAACTTCTCCAAAGTCTTGT
GTGAAAGAAACATATCATACATTTGGTAATGATATATGATAGTGATGAAGCTTCTTCCAATAGCTCACTAAAGGCAGAGT
ATGAAGAGTTTGATTCACTATTCAGTAAATTTTTTGAAAGTGCCGAAAAATGAGAGGGAATTGCGTTTGCTGGGTTTCTC
ATATCCGGGGATCCCCAGGGAGTGTTGTTTGTTGTTGTGTGTAGAGTTGCAGAATAATGATGGGGGTTGTGTGACAGCAA
GTAAGTTAATTTTTACGATATAGTTGAAGAAAGATCATCCTTATACCTGGACCTCTTGAATCGTGTGAAGATCAAAAGCA
GTGTTGGTTACAGAAATGACTCGGTGCAATTCAGGATCCAATATCAGGAAATGGTTTCTCTGAAACTATGCAAATCAGAC
TTTTCTATCGGTAGCTAAATGCATACCATACCAGATACATTGCGCAGACTGCTGTTGTTGTTCATTTTGTACATTTTAAC
TAAGAATTATGGATTCTGTTGGATTGCAAAACCAGCTAGCTGGTGATGTGAGCAGTGAGCCCCCTCAATTTACCTTGTTT
CCATTTGCTGGTACCTGTTGTTTCTTTCAGTAGTATTCTTGCTAGCTAGCTTCTTGTTGTGAACCAGTTAAATGCTATCT
CCCATCTATAAAATTGTTGGTTTAGTTTCTC
>c108879_g1
GGGCTGCAGTTGGCCTTTGATTCCCCTCCTGGGCTTAAGCTGAGGTCTGTGGCCTGGGCTGTTTCTGAGGCCCCAGCCGG
GGTCTCTGTGGTTTCTGGAGCCAGCCCAGCCTTGGGCCCTGAGTCCACAGGGGCCGCAGTGGTGTTTGGACCTGGCTGCG
GGGCCTCTGGCTGGTCTGGTACCCCTGCTAGGACCTGGGGAGGGCCAGTTTCAGCTTCAGAATGGCCAGGCCCTT
>c92630_g1
TATCTTTGCCCATTCATAGAGGTCTATTCACATTGCTCTTCCCCAGGTATCTTTGTCATCAATTTTCCAATCATGTTGCT
TCCAAATCCCTGATCACCCAGAATGTGTTTCCTCTAAAATCCAAATAGATGCACCAGGCATAGTGCCTCTCTCTTGGGTG
TAAGAGGGGCCAGACACCTATCCTTCACCTTAAAAGGGCTATCTGGACAGGTCTCACACCACTGGACCCTATAAATTTCA
CGAGGAAGTATAAGTCCCTTGAATTTTAGCCAGATTTATTTGTACTTTTTGACACACAAATG
>c90053_g1
CATGAAATGACATAAAATGTCTTTGGGGGGAAAAGCACTTAAAATTAAGATTTTACTTTGATGTAGTAAGTAAATGAATT
GAATTAGATGAATAGCAATTGAACTTTGTTTTCATTCACACACTGTCCTCTGGTGTTTAAATGTCTACATTGCATGTTAA
AATGAGAACCCAAGATCAAATGCAAAAAGTTAATAGCTTCTTGCACTTAGGAAGGTCCGTTTAACTTTGTGTTTGGTCTA
ATAATTGTCTGCCCTATCAAGATTGTGAGTAAATG
>c68503_g3
GAGAGAGCCCAAGACGTGGTCGTATCGGGGGAGGAAGGAAATGCCACAGAGTAGGTTATGCGGATGGTTGTTCATAGGAT
CGGGGTCGGTTTTGTTTGTGGGGTTTCTCTACGCTACCGTTGTATCCAAGCTTCTTCCACCTTCCGATAACCCCATCATC
TCCGCCATCCAAAACGATCGGTACTATTGCTTCTTGGTGCCACTGACTCTCCCGGTCCTTGTGGTTGCTGTTTACTTTCA
CTGGCTCAGCATGAAGATGTTCAAACATGCCTGATTTTTATCCATCAGTTCTCATACGGACACAATGAAGCAGTTTAAAA
CAAGCAAGTCTTCTCAAATTCTGCCATAGGAAGGGAAGGAGAAAGATTGCTACTGAAGAGATGAAGAATAAGATACAACA
AGAAGTCTGAGAGAGTTTGGAGCCAAGAAAAATAAAAAGGGGCTGAAAATCTCTGAAATGCTATGAAATAATATATTGCT
ACACCTGCTGTGTTTGTGTTGCAGTAATGATATTGCCAATTGATATCCATTCGTGGTTGACAGATACACGACTGTACATA
TTTCAATTTTTTGTACTTGGTTAGTTGTTGTATATCTATGCAATCAGCTTGAGTCCAGCTAAACAATGCCAATTTTATTT
GATAAGTTTTGGTGGTAAGACATCTATTCCTGTTGGCATGTCTCTGTGGAGTTGCTGCTGAAAGTCATGAGGAACTGTAG
ATTAATGGGAGATCAGTAGTGTTTCAAGATTACAGTGACGCAGAGGCTATATTCGATTCTCTTTTAGAGCTCTATCATGA
CCACCTTAGAATGCTTCACATAAGGTTAGTTGTGGTACATGTTACTATAATACCTGCTACTGATTAGTCAAAAGATAAAT
GTGAAATATGACTAGGAACAGTTGCTTGGTGATATCAGTTCTTAGTTGTTAGCGAGTCTTCTTCTACACGACTTGAGTCA
TAGTCTCCTATATTGTTTTGGTAATCTACCATGTAATCTTTGTATAGATTTCTAACTCTTAGCTTAGCTTGGTTACCAAG
TAATATTGTATTATAAATACTCATCCTTGTACATATAATTAAAATCAATGAAATACAATTTCTACATGGTATCAGCAGTT
TCAGGTTCTTACCTCTAGCTTTTCTTCTTTTCCAATGGCCTCTGCTTCCGCCACTTCCTCTTCATCTGTTTCCCACCCCC
CTTCACCCAACACCTCTCACTTTATCAAACTCACAGAAACAAACTACCTTGTTTGGCTTCGTCAAATCAAACCTTACCTC
CATGGCAACAAACTTTGGGGCTATGTTGATGGCTCTATCCCTGCTCCTCCCACCACCATTCTCTCCACCCCATCCAAACC
ACCTACCGCCTCTCCTGATGCTCCCGACGCCACTACTCTGGTTCAGGGCATCCCTCCTCTTCCTATTCGTATCCCCAATC
CTGCATATGAACAGTGGTTCGTCGATGATCAATTGACTGTCAGTATCCTCACCACCACACTCACCGAGCCGATCGCTTCT
CTTACTATCGGCTTCGACACTGCCAAAGAAATTTGGGATTGCTTAGCACGCCACTTCTCCCAAAAGTCCGTTGCAAGTGC
TGCCAGTCTCAAGATGCAACTTCTTGACCTGTTTCTGATGAAGATCTTGTTGTTGCCACCCTCCATGGACTTGGACATGA
TTATCTGATGCTTCGAACCGCTCTCACTCAAAATCCTCCTTTACCGGATTTTACAGAACTTCGAGCGCGGATTTTGGCAT
TCGACTCACAACAACCCAAGGTGCTCCCCTCTCCCTCTGCCTCTGCGTTGTTCAACGCCTCGAGCCCTTCTTCTGGTCGG
CACTCCGGCTCTGGTCGCCGCCCCTTTTTCGGCAACGGTGGCCCCGGCCGATTCAACGGCAACCAAGGCCGGAACCGTCG
GCAGCAAAATCAGCCGCGCTCGTTCACTTATGCACAGCCGCCGACTGCGTCTCCATATGCACCCCAACCACCTGCATTGG
GTTTTCAAGCCTC
>c71083_g1
CAATGCAAGCGCCAGGTTCTCAGTGAGTTTCACACATCTTTCTTTCCAACTTGTTAATTTTGAGAAAAAGAAAAAAAGAA
ACTACTTGTTTAGCATGGAATTTGTTGTATGTGTGCGTATCAATTAATTTCTGCAAATAATGGAAAAGTTTCTTTGATGT
CCTCTGCATCAATAAGCTTGGGTTTTTTCTTTTATTGTTATTTTAAAATTTTATTTTGTCTGCAATATGGCTGTATTTGG
TATTAGATTAGATACCCTTCATATTAAACAGGTGGGAAGATTGTGTACGCCAATTAAAACTATGTTCATCGTTCAATTCA
TGCACAGTATATAAATTTGTTGTCTGGACCCACACGGCCACACCAGATATATGATTTGATTATTTCAGTTTGCTTTCAAT
AATCCAATTCCACTCACAGAAGCTTACCTATGATTTGATCTTGTGTCTTGTTAGTGTATTATATACTAAAATCCCATCAA
TTAGCGTTTGGTTGGTTAATGTCTGTGAATTAATGAAATCATGGACCTCTGTTCCATTCTGAAAGACTTTAGAGTTTTCA
TTGATAAAATAGCCTGCATTATTCTTCACCTAAAAAAGCATGGATTATTAGTTTATTTTGAGTAGGTGATTGTGTTTTTC
ATTCTACCATGGAGCTGTTGTCTGTTTGTGAGTCTACTAGTTTTTATAAAGGTCTATGCATTTTTTATTCTATTACATCC
GAGTATTGAATTGACTCAATAGAGGGTAAACCTCTGACCAAAATAGTGAATGTCTTGTTTATAATAAAAACATTAATAAT
GGAGTGATAGCTTTGCATGCTGTCGTGTATAAATTATATAAAACTTTCTTTTTCTTTTTCTTTTTAGAGAAGATTGAATT
TGATTAATTTAAAAGGACAGAAAATGACATCAGCTTAATAATAGACTAATTACGGTATTCCTGGATTCTTCGTTTATCAA
GATCAAACATACCACAGGGCAGAGGGGTCAGCTGTTATCTTGTATTCCTCTAGGCAATGCCACAAGGGTGCCTTCCTGCA
GATTGTACCCATCTGCGAGATGATTTTCCTGTGTTATGTGTGACTTTTATTGAACCTTTTGTATTAATGAGCCACATTGG
ATGTGAAGGATGAACCATTACGCAGAAGAGCCTAGTGAATATCCTGCTGAACGAACAGAAACTGTGAAACGTGATGACAA
GCATGTTAGATGCTTATATACGATATGACCGAAATTATGGACTACTTTGCTACGCTCTTCAGTATTTTACTAGAATCACA
AGGACCTTGATAACTTGTTTTGTCTGGAGACTGTCATGTTGTACTGGAACTGGGAAATGTTTCAGGTTAACAGTGATTGT
GTTGATGTGAGCTCTTGTTTATACTATATTATTAGGCATAGTGATTTATTTTTCTTCTGTTGAACTAGGGAGAAGAAGGG
ATTGATGTAAGAAAGATGACAGAACACAAAAGAAACCCCTGCTCTGTTGAGCAAAGCAGTCGCACTGCTCTTACATCTAA
GCGACATAAGACTGATTTATCCATGTCAACAAAGGTTTCTGTTCCTTCCTTTCCCTCCTTTACTTTCTGATCTTGAGCTG
TGGACATTGTAAATTTATTTGGTATCTGTGTTTTATGTCAAGAGATACAATTGTCATACAATTTTAGTGGTGTGTAAAAC
TTTGATTACACTTTCCTGTTTTTATTTATTTATTTTATTTATTATTATAATTTTTTTTTATGTAATGGGTATTTGCGAGA
CATATGGTTTCAGATAGCGTCTGGTTTATGCTTTTGAGCTTGACAGTTTCACCTTGAGGCATCAGCATTGTCTTTGATAT
TTCAAATACAGTTTAAATTACCACATTTGATTTTGATTTAGATCCATGATAAGTTGCTTATCATTGCTGTGCTTTATTTT
TGTAACCTGTTGATTAGTGTCTCGTCTAGTTTTTATCATTTCTTAGATGCTTGAGATGTTATTTGAAACTGCAATAGCAA
AGAAAAGTAGACAACTTTTAGCAACCATTGTAGTGAGTTAGTTTTAAAGAGAATATGTCAAGGCAATAATCCCAATGCTG
ATCTAAAACTACTTCAATGTAGATCAATGTGGTGGAAAAAAAAAAGAACTTTAGAATGTCACTTCTTTATCACTTGAGTA
CTGTTCTACCTAGGTTTGAGCATTTATCCACATGCTGGTGTCTTTTGATTCTTTTGTCTTTTTTTGTTTTGCTTTTAGGA
GAGAAAAGAGAAGCTTGGTGAACGAATTGTGGCTCTACAGCAGCTTGTTTCTCCATACGGAAAGGTGCATAGATTACATG
AGTCATTCTCATTAATGCTTGAAACTGTTGAAGCATAATTCAGAATTGTGGCATCACGGCATTAATTGTTTCCAATCAAC
TCATCTCTTGGAATTAGTATTACAGATTTCCTTGGTCCATGAGATTCTGATACGATTACAAAGTGATACTGAATGTTCAT
GCTATATCTCTTCTCATTTAGTTTCCGAAATGTTATTTTATATATGTGTGCCTAAGCTCTGTTGTTCCCTTCATTTTATT
GCAGACAGATACAGCTTCTGTCTTGCTGGAGGCAATGGATTATATCCGCTTCCTTCATGAACAAGTCAAGGTTAGCTCGT
TATTTTTATTTGAACATCAACCTCAGTTCCTAACTTCCTAACTGGTATAAACATGTGTAATAAAACACATGCTGGTGTTT
TTTGATAGTTTGTGTCAACTTTTGATGGTATAAGAATCAACTTTATATGCTTTTCTTTATCCAAAGAAAAATGCAAGGGA
TCTCACCTACAAATATCAGATTTTGTTTAGTTAACTAAATTGGGTTTTCCTTAGTTTCTAATGCATAACGCCATATCTTG
AGTCCAAAATTTTGGGATTGACTGCTGCTATAGACAATACTGCTTTATATTTGCCAGAAATTAAGAATGAATGATTTTTA
CACTGTCTTTTACTTGGGCTGATATTTCTGCACAGTGCGAACAGATAGATATGGCTGATTACATGGTGGTATATATGGCT
GAGACATGTCCACTATTATTTACATTGCTTAATGCATAAGTCAAAGTAAAGCCGATCAAGATAAGAGTGACTTCAATGTT
CTTTTATTTGCAATATTTTGGCCTTTTGGGTCTGTGACTATATGTCTTCATTAGCTACTGTGTGGAATGGTAACAGATTT
GACTTTCTTCTTGTTAACGGTTTTAGGTGTTAAGCGCTCCATACCTCCAAAGCACGCCAACAGCTAAGATGCAGGAATTA
CAGTCATTCAGCTTGAGAAGCAGAGGTCTCTGTCTCGTTCCAATTGATTGCACAGTTGGAGTTGCTCAAAGTAATGGTGC
AGACATCTGGGCTCCCATAAAGACTACTTCCGCCAAGTTTGAGAACGTGAACTCAAATTCCTATTGATAGACGATATCGA
GCTCAACCATTAAAAAATGCATAGGATATTGAAGATGCTAAATTGAGGCAGTGTAAAGGGTAACCAATCGTTTCTAAATA
ACAATTACTAATTTCCTGAAGCAGAAGAGGATTCATAACTGAAACTTTTAGCAGGATGCCCTTCATGCGGGAACTTCATC
TAATGCTTTCCCAAACCATTCTAGTTTTATGATTGGTGGTGGGATGAACTTCTGCTACTCCTAGATTTATTGTTTACCTG
AAAATCTGCAAAATGTATATCTATAAACCTGTGGTTCTTATAAAAGTATTTAAAACCTTGGTTTACCAATTCAAATTTCT
GGGGTTCGACCCTCCCCTTATCTTTTGCTCAGCTTTTCGGCTTGACGTAACTAATGATTAGTCATTAGTTCAGTATGGCA
AATGCATGGGCTGGAGACAAAAGAGTAGTCATA
>c79059_g1
GCTGAAGATAATCAACTTTCCCTGACTGTTCAAGCTAGTGTTGATACAGCCAATGCAGAAAGGTTACGTAATACATCCTC
TACTGTCCAAGCAGTTTTTGATCGTCGAGGAGCAAGTGACTCTGGGATTATTGCTAGCCGTTTTGAGTCATTAGCTACCA
CAGAAACTGAGTCATCTGTAAGATGCTCTAATGTTTTACGAGAAAATTCACGTAATGTACTCGCAGAAGAATCAGCCTTC
CCTCCACTTCCTCTGGCTCAAAGTAGCAGGCAACAGAAATTTAGAAATGGTTCTGAACGTATGGATGGTAGCACAATGGC
TTCTCGCGTTCGTCGCCTTAATACCGTAAATGTTCTCAATTCTTCTTCAGCTTGGCCAACAGCAAGACGTCAACCTAAAT
CATCTGCCAGTAGTTCTCACCAGTTATCATCATCTAGTTCTCCTGTATTTTCCCAGAGTAATACTGTAACGATTAATAGG
ACTATGCCTTCCGGATATGCAACTCCTGGTCCAGAGAGACAAGCTGCAGCTAACGGTTTTGTATCATCGAATATTCTTAG
CACAGGGAAGTCACCTAGCACTAGTAGGGTGGGCCACTCTACTTCAGCTCCAAACCTCGTTGAGAGAGGATCTATAGACT
CTGATAGTCCTTCTGTATCGGCTACTCAAACTAGTAGAGAACCTGCAAGTAGTAAGACAATATTACCCAAGGTCGGAGAT
GTTCAGACTGCCAACAAGTCCCTTGTAGAAAAAATCCGTGATGCTTTAGAGTTTGATGAGAACAAATTCACCACATTCAA
AGAATTATCTGGAAAGTACCGCAAGGATTTAATCAATACGGGGGAATATCTGGCCTGTGTGGACCAGTTTGGCCTGTCAC
ACTTGGTTCTTGAGCTAGCTCAACTGTGTCCTGATGCTGAGAAGCAAAGAGAGCTTGTTGAGACTTACAATTTCAACATG
AAGAGCAGCGGTTCTCTTGGCAAGTCAAAGAGCAGTTCCAAGAAAGGCAAGGAAAAATGTGTAGATAATGGAACCACTAG
TTCGAAAGATGCTTTGAAGTTGAATTGTAAACCTCCTGTTGAAGATGCAGCAGTCGTATTGAAGAATGATCGTCACTCTA
GCAAAGGAAAATTGAAGATAGCACTTGAGGATGAACAGATCAACCTGGATTCTGGAAATCATATGCCGATAGGTCAGAAT
GGATCTCAGTCGGCTGGTGGTAGCTCAAAGAAAACAGCTAATAAGCAACAAAAGAAGGTTCCCAAGTTTCTTAGAAACCG
CCTTGGTGATAATGCTGTAGCACTGGCAGAACTTGGTGATGCTGAAATCGGTCCTGACCTGATTGAAGAAAAAACAGATA
GAGACAAGGATCCCCCTGAAGGGTTGCCAGTTCGCAGTGTTTGGCAAAACGGAGGTGGCCGTAGACTCGTGAACATGACC
ATGAGAAACCGTCCGAAACGTGGAGTTGTCTGATCTTAGTGCAGAACTGCTAGTTAGTACTGGTTGGCACCAGATGGACC
ATTTCTTTTGTATGAATGTTATTATGTCTGTGTGATCCATGGTTTGTATGTTTTCTGCAGCAGCAAGAAAAAAAAACTAG
CAGTAGCTGGACAATTGAATGAGTATCTTTAGACAATCTTTCTCCCATAAGGGCGGGATTTGATTGGTTTCTGATGTTTT
CTTACCCAAG
>c74294_g3
ATTTTATCTTGTTGCGTTGGTTTTGAGGTTCAAGGTTTTGTACTTGGTTACAATAAAGCATTATACAATTTCATACAAAT
GCTTAGTGATATGAGGAAAAGGATAGTTCCACTTACGAGCACCATCCATATCTCTACTTATACATGTAATGTAGCACAAG
TTACAAGTGCTAGTTTGCTACATCTTAAACAATCGAAACAGAGGTTTATATATTTCTTGTGTACCAGCACACTATTATAC
ATTAACTTGCAAGCATTTTGATAACAAATGCCAACACTGCGTTATTCTATATGCTTATATAACCTGGTGCAGAAATCTTG
AACCCTAAAGTAAAATTGGTTCATCGGGACACCATCGCTGTGCTCTTTTACATCACAACTTAGATGTGACAGCCGCAGTT
GGTCTAATTGGCCTGTTCAGGGACTCTTGAGTCAATGATACAACAAGCTCTCCCTTGGTATTGAACATTTGGCCTGTGAC
ATAGCCGCGTGCATTATAGGCAATGGGACTCACTATCACGTGTAGTAACCAGTCATCAGCTCTAAGGGGGCGGTGAAACC
ACATTGCATGGTCCAAACTAACTTGACTTGTTTTATGCCCTCTTTTACGGTGAGGATTTAGACTTACACCAGAGAATATC
AAATCTGAAGCATAAGCCACAACACATCTATGCAAAGCCTGATCATCTGAAAGTTTTCCTTTTGCTTTAAACCAGAACCT
CAAACTTGGTGGAGACTTAGTCTGATTGGTCCGGCTACTAGGTTCACAAAATCGTATCTCAATTGGCCAAGGGGCAAATT
CCTTTGCAGCTACTTTGATTCGATAAGTTCTTGGAAGACGGGGATCAAAAAGACGTCTTTCCCTTAGTTCTTCCATTGAT
GGAAGCGTATCTGGGGAAGGCACAGATGGCATTATGGCTTCCTGGTGGACAGACCCTTGTTCTTCTTTTTGAAAGGATGC
CAGTAAAGTGAATATGTTTATCCCTTTTTGTATTGCATCTACTCTTCGAGTAGCAAAGCTCTTTCCATCACGTACTCGGT
GAACTTGATATATAATTGGTGTGTTGAAATCCCCAACAAGCAGAAAATGTGCATGCAGACTGTGGACGATTTTGAGACAG
TCAACAGTTTTTGTTGCTGCAGCCAATGCCTGTCCAACTAACTGTCCTCCGAAAACCTGTCCAAATCTTGGTGCCTCTGG
TAAAGTAATCCCCTGAAATATATTTGCTTCAATTGGCTCCAAATGCAATATATTCTCAACAAGAGAGCACGTCTCCTGAG
ATTTATCAGCATGCCAGATTGATTTTGGCTGCAGCAGAGAACAATGTTCATGGGGTAGCACCAAGCATGTCAGCTTAGAT
GAAGCAATTACATCAGCTTGATGACCTAATGCTTTAAAACCATAACCAAAGTAATCATATCTCTTCAACTGAAACTCCGG
CCGGTTATCTTCATCAGCATTAACAGACCCAGTGACTTCAGCCTCTCCTTCCCAAATGAAGTAAACTCCAATCCCAACCT
CCCCTTCACGCACCACATACTCTCCTGCATCGTAGTGCTTTAGAATAACGAGTTGGGCGATTTTCTTGAGGGAGGAGCTG
GGTAGGCGCTGCAGCAGAGGAACGCAGCCCAGGAACTCAATCACTGATTCAGAGTCCATGATTTGAGAATGGTGAAGCTG
ATTGTTCTGGACTGGAAGTGTGAAGAGAAAATTGGAGAGGAGAGAACTGAAAAGATGAGTGATTTATATGATTTGGAATT
GGAATGGTGATTGTGATCTAGTGTGGGGAGGTGTATGGGTCTTTGGAGTGGGGTTGGTCAGGGATGGAAATTGACGTTGA
CTTCTATTTTGGGAAAGGGAAAATGGTCGGTGTTCGTATTTCCCAATGTGTATGGCTTTAACGGTCTACTGTGGACTACG
CGGTTTCCCTTTTTGTTTTGGTTTTTAGAGAATGGATG
>c73242_g2
CTCAATCACCTCTGAGTCTTTGATTTGATCTGATTGTGTAAAATATACTGTGATCTGTTATCAGGTTACAGTAGTGTTCA
CTGACCAAGATATTCATGTTCAATCACCTTTAGGTTTATATAGTTTACTGTCCGTCTGTAGAGACCCAAGAATAGATGAC
CAGGAAAACACTATGTATAGAGTACAGTACCGTAATATACCATGTTCCTGGTTCAAATAGAGAAGACGGAAATCTTTGAA
GCATTTTCCACTTTCCTGGGTACGAGTCATGAGCATTGAATCATGAAGATGAACGGCTCGGTGGCCAAGACAGTGCATAC
CTACCGTAACTCGACTGCATCAGCTGAATTTTCATTGAGAAAACATATGAATGGAAAAGACGTACTATCATATCCAACGG
CGGTCTATTGTCGATTTCAAGAGTTTTGCATAATAACTTCACATCACAAAACAATATAACGTCTTCTTAATCGTCTTCTT
AATCTGACGATGATTTTGGTAAAATGTGTACTCTCTGAACCTCTCATCCACAAAGATGCCAAGATACCATTCCAGAGAGT
ACACGTTTTACCAAAATCATCGGCAGATTAAGAAGA
>c109393_g1
GGTTTTCACTTTGTGATCCAACTCTATCCATCTAGATCCACCCATATTCCATCTCCTATCTGCACTCACTGAAAAATAAG
CCACCAAATGACTACAGGTTTCCCAATAGTTTAGAGATACCTACTATAGCCTAGATATTGGGCCAGCGACTGACCCCGTA
CAATAATGAATGAGACATAGCCAAATTCTGCAGGAATTCTTGTGGTTGAGAAAGCTTTTATCCTTGAGGGGTGTAAGGTT
GAGCAATGAAGACCTT
>c807_g1
GAACAAATGAAGCAAGGGCGACAACACAACACCGCCGAAATTCTTTTACAATCAGCAACAACAGACACTCCTCAAGATTC
AAGCGAATGATCCGAGGACAATGTCGCAGATTTGGTAAACAAATCTCTTGCATTTGAGAAGCATGTGAAGAGCATTGGTT
TGATCAAGCTCTCAGATCTCCCATGATTTCGAGAATCAGGGGGAGACGCAGACTTCAGGGGACGTGTACATGTCAACTTC
T
>c72717_g1
TGGAAACAAGCCACGAATGAGAATCTGATAAACTGAAAAACCCCAGGCAATACCAAGAACCTTCCCCCAAGTGCAATGTG
ACACGGATACCAGAAGGGAAAACAATGGAGCAGTTATTCTCATGAACTTCCAAACACCAACTAGCACAAGATTACGCAGA
ACGGAACTCTTTTACCAGTGTGCTGTGGAGAAAGAGAGGCTCATGTGCACTTAAATTGCAGATGGCTTGTTCAGGTCGAA
AAGACTCAAGATTTTAAGTTTTAAAATGCATGCCCAATTAGTAACACAGTAACCCAATCATGAACCGAAAAAGACCACAA
TTATCGAACATTCCGCCCGACTCCCATTTAATGGTATGATACCGAAAACAGGGCAGCCAAATTGGGCATTCTACTTATAG
AACCACTTTTCCACGTGAGAAGAACCAAACTCCCAATAGCGGACCCCTCACAATCTATACTCCGAAATACCGAACACGAA
AGCAAACTTCCAATATTGCAATTTCCCAAGCAAATAGTCAGCATCAAGCATAGCATTTGAAGTCACCAATGCATGAAAGT
CACAGATAACCACCAGCAATAATGGAACTCACGGAGTATAAGGCCAAATTCAAATGTGATTATCAAGCAAGCATAAAATT
CCATCGGATCAAAACATTCGGTCGAGCATTTAGCAACAAAACAGGAGAATATCTATGCAATGTTCGCACTTTCAAAATAC
TGGTCTAACGAAATTAGTCCACTCAGACATCATCAGAACATATCCAGAAGAAACTTCAATGCAGTGCAGACGGTGAAAGA
CAGTTGAGCAGCACCTTCCATTCATAAGCACTGTCCAAAGCAATGATTCTATCCAGAACGGAAACTCCCTGTCCCCCGAC
GCTCATATGGACCAGAGCGGTCACGGCTAAAACGATCGCTTCCAGAGCTTGAACGACCACCAGAACCAGACTCCCTGCTG
CGTCCGCTCCCACTGTATCGGTCTCCATTTCGATCAGGCCCCCCGCTGTAGCGGCTACCACCACCCCCACCACCACCTCC
TCCACTATACTTATCATCCCTACCACCATACCTGCCACCACCACCTCCTCTTGATACTTCACTAGGACACTCCCTTGCAA
AATGTCCTGGCTTGCCACACTTGAAGCAATCTCCTCCCCCACCAGATCCACGTCCACCACCTCCGTAATCACGACCACGG
TCACGATCGCGGCCACCACGATCACGGCCGCGGTCACCATCATAATCTCTACCTGAACCTTGGTGAGGCTGAGCTTTATC
AACAGTGATAGTTCGTCCATCTAAATCAATACCATTCATTTCCTCAATTGCCTCTTCCATAGCTTTTTTATCATCAAAAG
TGACGAACCCAAATCCACGAGAGCGCCCCGAGAACTTATCCATAACAACCTTGGCTTCAACAAGCTTTCCATACTTGTCA
AACGCTTCTTTTAGACTCCTATCAGACGTCGCCCAAGCAAGGCCACCAATAAAGCAACGGTACTCAGGCTCTTCTGACAT
TTTATAAACTGCAAAGAGAGAAGCGAGAGCTGGATCTCAAGACGAGTGAGAAAGAGGCTGAGGAAGAGGAAGAAGAAGAA
GAACAGAGCAAAACTCAGACAGAGAGAGAAAGAGAGGAGAAAAGAGGAGAGGAGAGGAAACAAAAACTCCCCAAAGACAA
AAGAGTCCGTC
>c110219_g1
GGTTCACTCTCAGGAACGAGAGCTGACCCAGTTAAGGGAGAAGTTACGGGAAGGGAGAGATGCCTCCCGCTCATTGAATG
AGCATCTCCAGGCCCTCCTCACTCCGGATGAGCCGGACAAGTCCCAGGGGCAGGACCTCCAAGAACAGCTGGCTGAGGGG
TGTAGACTGGCACAGCAACTTTTCCAGAAGCTCAGCCCAGGTAAGG
>c66880_g1
CAAGGCTAAGAACTTCGTGACTGAGAAACTGGGCAACGTAGAAAAGCCAGAGGCAGAGCTCACAGATGTTGACTTCAGGA
AGGTGAGCTTCGATGCTGCGGAGTACCTCGGCAAGGTTCATGTCAAGAACCCTTATGATCATTCTATCCCCATCTGCGAG
ATCTCCTACACCCTCAAATGTGTTGGCAGGGAGATTGTATCTGGGACAGTTCCGGACCCTGGATCGATTAAGGCAAGCGA
TGTTACCATTCTGGAGGTACCAGTGAAGGTGCCACATAGTGTGTTGGCGACCTTGTGTAAGGATGTTGGGGCAGATTGGG
ACATTGATTATGAGTTGATATTGGGTCTCACCATTGACCTTCCTGTGATTGGGAACTTCACCATACCTCTGTCCAAGAAG
GGAGAGATCAAGCTTCCCAGTCTCACCAGCCTCTTTGGTTGAGCTCCCCAAGTTTCAAGCTTCTCTGTCTTTGTATGTTG
TGCTTCATATCAAGATTTCCTATATGTTTTAGTTGAAAAGATATGTTTGGCTTCTGTAATACCCCTACTGGTTCTGACTC
CTGACTCTGTTCAGCGGATCAAAGTTAACACTTTGTGGGTTAATATATTGAAGTTGTAACTGCAAGGATTAAATATTGGA
AATAAATTTATAAAGTTATAGAGATGCAGAGATCG
>c89985_g1
GAGTGATGGTTGAGGTAGTGGGAGGTAAAGGGGATTTCAACACAGGAATTGAAACTGAGACATCCAGGGGCTGCGAGAGG
GGCAGAGGTTTTCTTCTCTTTAATTGTCCATGATCCTAGCTCCAATTCCTGAAACTGAAGAATCAGGTTAGTTTTTGTGA
TTTTCTGATAGCTTCCATTGGTGCCCACCGAACACTTAGAACCAGCGTCCATGGACACAGTATTGAATTAAGCATTATGG
CATGCACAGAGGAT
>c99763_g1
CTTTTGAACACCGCTTGGTACTGCCAGGGAGCCTACGTCTACCCCATGCTCATCGTCGCCTTTGACCAATCCATCATCTC
GGCTACCCGAATCTCCGGTCTCTACACCTTCTGCTCCACTCTCACCGGTATCATCCTCGGTCTCGTCATCATCAAGGCTA
GACGACTGAAACCCTTCATCGTCTTCGGATCGATCATGTACCTGATCGCGTTCGGCCTGCTGATCCGATTCCGAAGTGGC
CAGCACACCTCGGCTGTCCCTGG
>c48087_g1
GAGCATTGTAGAAGACATCTTAAACAAACTGATCGGCATCTCACCGATTAAAACTGATGGCTTGATTGGAATGGATACTC
ACATGAATAAAATTGATTCGTTATTCAAATCAGGGGTGGATGATTGTCGCAACATTGTTGGAATCTGGGGTATGGGCGGC
ATTGGCAAGTCAACAATCGCTAAAGCTGTATATGAAGAAATCAGTCCTCAATTTGAACACA
>c72790_g2
GCTCCTGCTCCTGCTCCTGCTGAGGCTCCTGCTGTCCATACTTATGTTTAATTTCTTATTATGACCTAGCTCCACTGATT
TGAGGGAAAAACACCACCACCACCACCACTGCCTCCTCCCTGTCCACATCACAGCCACACCCACATTACAACCACACCCA
ATATCCATGATGTTAAACCAAACCAACTACATCCTTCATAACAGAAATCACCAAATCCCAGCAAAGTACAGAAAATTTCA
ACATGCAACCCATCTCATAAGAATTAAATACAACCACACTTGAAGCCATATGCTAAATGCTCAGTCCCTCAACCATCCAC
ATCCTGGAAGGCGAAGACGAGAAGGCGCCGCGCGGCTAAGGTCACGGCGTTTCCGAGAAGCCGGCCAGGAATGTTGCGGG
CGGAGACGAGGGCTGAGATGGTGCGGTTAGAGTGAAAGGGAGAGAGAAAATGAGAAGGAACCCTAGAACAAGTCAGTCCT
CTTTCTCTGTTTGTTCGAGACAACTGAAAAGATTATGAGAATGTGGCTCTGCCTCTGTGGGCTGTTTCCCTTTTCTCCAA
ATTACCAAAATGGACCCTTTGCGGAATTACAATTGTGCACCCCGCGTTTTGAAAACCACAATTGAGCATTTGAGCTCATC
ATAATCATATTATGATACAAATATGAAGTGGTGAAGATAAATATAAATTACACTTGATTAGATTATATTAATGACCCATA
ATATACGCACAAGCGTCAGTTTAGAAAAGCACGCGCCTACCTAGAACGCTCCCAGGAAAAAAGAAAAAGAGAGAGAGAGA
GTTTTGCTTCTCTCCTG
>c115318_g1
GGCGGCGCCCCTGGGGCGCACGTCGCGGCGTACAAGGTGTGCTGGCGCCCCGTGAACGGCAGCGAGTGCTTCGACGCCGA
CATCATCGCGGCGTTCGACGCGGCCATCCACGACGGCGTGGACGTGCTCTCCGTGTCGCTCGGCGGCGCCCCCGCGGGGT
ACCTCCGCGACGGCGTCGCCATCGGGTCGTTCCACGCGGTCAGGCG
>c7418_g1
GGAGTTTACTGTGGTGCTTTCAAATACTCAGGCACTGATTACTGAGAACATTTCTAATAGCGATGGTTTAAATTAATTCA
AAATTTTCAGCTATGCAATTGCATCTTGCGAAGTTATTGTATGTGTTAATATCATTATATTATATTTTGCACATTCAAGA
CTAGGAAATAAAAGTTTGACTGTGTTGTATTCTAAATGCAGCTTCAGCTACCAGACCTGTGA
>c72607_g2
TTTTTTAATTCAGTTTAGTTAGTCTTGGCGTCTTTGAATTGTAGTCAGCTGGTGGGGTTTTTCTTTCCACTACGGTGTCT
AACTGATAGAGAGGGACTTATGAAAATTGATTTGGGTTTGTCATAGGCAACAAGAACGAAGGTGATTTTGCAGGTTATGA
GCTTCAGAAGCTCAACGATTCTACATTGATGAAGAGGAGGGGTTCATTATTCGTTTCCAGGTTTCAATTTTTGGCTTGGA
TGTGGATGTGGATGCATGTTAAACACTAATAAGATTGAATTGATACATGATTCTACATCGATGAAGAGGATCCTTAAAAT
AAAAGGATTCTGATGTGCAGTATAAACTTATCCAAACTAAAAAGTACTGCACATGGCTTCCCTATTATGTTGCGGGGCAA
AATGGGTTGGACAAGGAACAATGCATACATCTTTCTTCATTGTACTTTGTTCACATGTTTGAACATGCAAAGGAATTCAG
TGTTGCCAAACATTGGACTTTGGGAAAATTTTGGGATTTTATTGTTGAAATTCTTAGTGGCTATT
>c45336_g1
GATCTGTCACGCCATACCTAATAATATGATTCAATTAACATATAAGCTTTGTGTAATAATGTACCTATTTGTTCCTTTCA
ATAAAAAGACTATACGCAGTTTATGTGCGTTTCTTTGTGTATGAAATATATGTAAATAGCATATATATATACATCGATCT
GTAATGTTCATATCAGTCTCAGAATTAATGCAAATGATTTTACCATA
>c93675_g1
ATTTAACCTGTGTAAAAAACCGACCGAATCGAACCGAAAACCGGATCGGATAAACGAATCGAAAAATTTGGGTCAAAACA
AGTAACGAACCGATCCGAATTGGTTTAAATTGGATTGGAACCAGTTTAAGTTCTTAAACAAATCAAAAATAACCAAACCG
ACCAGGATTATATATAATGTCTGTGTGTATAAATATATTATTAGTTAATTTTATATCTACTTACATTGTACTCACACACA
CTTAATATCTCCGTATAAAAGACATTTTATCATTCAACTCATTTCTTGGAAAAATTTGTTAGTGTAGAAAAGATTGAGAG
TGTATTTGATTGCTTGTTATACTTTAAGCATGTTACTCAAGTCAAAAACTTGAAGT
>c102458_g1
GGCATGGACTTCTACGTCGTCATGGGCCGGCCAGGTGGCCGCGTCGCGCGCCGCAAGCACTGCACCGCGCGCGTCGGCTT
CTCGCACCGCGTCAAGCGCGAGGAGACCATGGCTTGGTTCAAGCAGCGCTTCGACGGCATCCTCCTCGGCCGCAAGGACT
AGAGCGTGCGCCCCCTCGCGCGCGCTTTCAGCACCCTCGGTTGACCGAGACGGGACTGACGGACGAAGA
>c54164_g1
ATGGAAGTACTACTTGAATATATCTATCTATGCCTCCTGTAACATTGACTGCACAGTGTACTGCTTGTGCATGCTTTTCA
GAATCATAATTTAAAATTCAAAATAGGTACAATCAATGAGTTACCACCCGATCTTAGACTGACAGAAACCCTCTAATGCG
AGTTCAGCTATCATTGTCCTTCTTATTTTTTCTAGGCAGGCTCTCATAAATATTGATTCATCTATGTAATCTCTCACCGG
ATCAATAGATAAACTAATTTATTAATAATTCGGTGCAAATGCTTTTTATATGTTTTCTTCAGTTCCAAGCTAGTTTAGCC
CCT
>c103829_g1
TTTCGTTCCGTATGGTGGTGGAATCCTGGAAGATGATTCCAAACCTATTACGGATTGTATTAACAACGTTGTATCCGAAC
TTTGGTGTATTTCTTTACTGCTATGTGACATCTAATGGTTGGCGACTCAATTCGAAGCCGGTTCTTACTGTTATTTCTAC
ATAATCATCCATAAGCTAATTTTGTAGCAGATAAATTGCTTTGTTAGGCG
>c7180_g1
ATTTTGTCTGATAACAGGCTTGGCATTCTTGGCCTGTTTGAAAATAAGTTTAGTGTCCAAGAGAGAAAGATGGTCTGCAA
TGGTACGTAGCTCTTTATTTGAAGATCTTCTAATTTGTTTTGCCAATGAAAATGAATTTTTTATTATTTATTTTTTCAGG
CATAAGGCTTAAATTGCAGTATTATTTATTCTCCAGTTTTTGCAATGAATACAAATGATCAGTAGTCTGTTCCAGAATCA
TGTACTAGTAAAACATGTTTACAATTGTCATAAAAACAAAATTAATTTTTTTATATATTTTTTGTCTTTTGAGAGAGA
>c73064_g4
AAACTTGTTAGTATTTTTCAAGTATCGCCAATAATGATTATAGATAAAATCCGCGCCAACTTTGTCGTAGTAAATTGACC
TAACTCTCATAAGCTAGACACAAAATGAAGTAATATTTATTAGCACTCATGATCTACACAACAAATTAAGTAATTTATAT
ATTACTTACACTAAAATATATTATGGATTAATTACTGGTCACTCCATTAACTTTCATGCGCTCGACAGTTTACTCCATTA
ACTTTCAATTTCAATCGATTACTCCATTAACTATCCAATGTCACACAATTAAGTCCATCCGTTAAGTGGCCGTACAAATC
AG
>c108220_g1
GGGTGGTTTTGTAGTACTGTTAGCATCAAACCAACATTGTCCATGCTTTCTCTACCGATTACAATATGATTCTTCAAGTT
TCTGACTGATTCTCTCTTTACTTGAAAATCACATTATATAGTACGGGAAACCTTGCTTGTTTTAGCCACAATACCAGTCT
TCTCTTATAGCAAGTCTTTCTGCTGTGGAAATGGTGACAGAACTTCGAACAGATTCTTTGGATTACCGCACAGAGCTGTT
GTCGCCGGATCTGACAAGAGAGAGTGTGACACTGCCAAGTGAACCGGCGTGGCGGCTCAACATGGATGGCTTCAAGCTTC
CTGCCCAGAGAAACAACATGGATCCTTTTTTTGGCTTTGGCTCTTTTGTGAAGTCATTAAGGACTCGGAGAAAGGTTGCA
CAGTATTACAGAAGGCAGAACAAACTTCTCAAAGGTTTCAATGAATTAGACTCATTTTCTGAAATGGGTTTTTGGCCTGG
AAGTTTAACAAAGGATGAGATGACACAGCTTGCAAGTAGTGAAAGGATAGCAATATATGCATC
>c1816_g1
GGGGCAACAAGGTAGGAGGCGGCGATGGGTTCGGCGAGCCGCGCGGTGTCGTGCCTGTGCTGCCCGTGCAAGTGCCTGGC
GTGCGGCCTCTTCAGCTGCCTCTGCAGCATCCTCATCTCCCTCCTCGTCACCCTCGGCGTCCTCGCCCTCATCTTCTACC
TCATCTTCCGCCCCCACATGATCGCCGCCACCGTCGACTCCGCCGCCCTCACCCAGTTCACCCTCTCCACCAACTCCGCC
CTCGCCTACAGCCTCACCGTCGACCTCACCGTCCGCAACCCCAACAAGCGCGTCGGCCTCTACTACGACAACGTCGAGTC
CCTCGCCCTCTTCGACGGCCAGCGCTTCGGCTACGCCCCCCTCGACTCCTTCTACCAGTCCACCGAGGCATCCACCAAGC
TCTCCCCCGCCTTCAAGGGCCAGCAGCCGCTCCAAGGCGACATCACCGCCGCCAACTTCAGGTCGCAGCAGACCGCCGGC
AAGTTCGACATCGAGGTCAAGCTCAACGCCAAGCTCAGGGTCAAGGTCTGGGCCTTCAAGGTTCCCGGACCCAAGGCCAA
GATCAGCTGCCCCATCACCGTCCCAGCGTCCGCCCCCAACGCCCCCGCATTCCAGCGCACCGACTGCAAAGTCTGGTTCT
GATTTCGATGGTTGGTTCCGCTTCGCATTTGGGGATTACTATTAGCCAGCACTGCTTCCAGTATGGACGGATGGATTCTT
TTGTTTCTTTCGATTTGTTGATGAGGGATTAGCTCGCCGGATGTTGCTGTACATCGCTGTGGTTTAGGTGGTTACATATC
TTCTAGCCCTTGTAGCTAGCGCTTGTCATGCACATATTATCGATCCATGTCTTGTTCTTCTTAGTTTTTTCCCCTTTCTT
TTGGGTACGGC
>c47407_g1
GAGAAAAATGAGCCTGTCTTTATTTTTCAACCAAAACAGATACTGGACTGAATTATGAAATATCATGTGCTAACACTGTT
TAAAATATGAATTTTGTTGATCACTGAACTGGTAGTATTCCACTAATTGAAATTTTAAATTTAGGATCTTCGGCTCTATA
ACTATCTAATTTATATTACGTGGCATAAATGTGGTATCCTTAACAGATAGATGGATTCAAGCAAGCTGGATAGGTTTTAT
TAT
>c75421_g1
GGAACTTGCTCTAATATCATTGACAATTCGAGCTCCAGCTCCAGAGGATGATTGGGGCTACTTAGTAGGACTAGGTGGGG
ACATGGAACAGGTTGGGAGTTATCCTCATTTTGAGGACGTATATATCCTAATCCAGCTTCAAAGCACGTGCATCACACCT
CCCAATCCCCTTCTTACACCACCCTCTCTAAACCTGAGCACTGCTCCATTTTAGTGCCATTCTCCAACTTAACTGGGATT
AAAACTGGAACCTGCCAAAACACTTCACCATTCTTTGTTCTCTTTCTGGCTTCTGGAAACGTTTTCCACCAAACAGTTTA
TCTGAACTCACTGCTGGTTCTCAGAAGTGAACAAAGTTTCAGCTTTATCCACACACAAGTTTAGAAGCTCTAGTTCTGAG
GTGAGAGAATGCTTGAGCATGTGAAGCACAAGTTTGATGTGCATGGCCGTTAAGTAGTCTTGGATATTCAGAGTGCAGCA
TGTGAACATTGGCAGGTGATGTGGGAAGTATTGATTTAGAAGGTAGTGACTTGTATACTGAGATGAGCACCTTATCACTA
ATTGCTGGAAACTGTGGAAGAGGAAAAGGAGGTGAAGATCGTGGATTTCAATTGCTCCATCGATTTTCAGGAAGGGATCT
TTTTTCTAGTGAGTTGCTTGGAAGCTCATTTACAAGGGCAAACCAAATATGGTCCAAGGAAATCTATAGGAACAAAAGTA
GGAACAAGCTCCGTATTATTGCGAAAATTAAAAAGGGAAAGAAGTATGATTATCCATGGCCTGATGACATGGATAACATC
AGCAGTGGACACTTGAGTTACCTCTCTCATTTCAAGCCACTGACTGAAAAACCAAAGCCAGTTACACTTCCCTTTGAGAA
GCCACTTGTTGATCTTGAGAAAAAGATCACTGAGATACGTAGAATGGCTGATGAAACTGGTCTAGATTTCAGCAATCAAA
TTGGTCAACTGGAGAACAAGTATCAACAGGCCCTGAAAGACTTGTACAAACATTTGACACCAATTCAACGTCTATCTATT
GCTCGACATCCCAACAGACCAACAGTTCTTGATCACATTTTAAATATGACAGAGAAGTGGGTGGAACTCCATGGAGATCG
TGCAGGCTATGATGATCCAGCTATTGTTACTGGTCTTGGTAGCATAGATGGAAAAACCTACATGTTTATAGGTCATCAGA
AAGGTAGGAACACGAAGGAGAATATATTTCGAAACTTTGCAATGCCAACTCCACACGGTTATCGGAAGGCACTGAGAATG
ATGAAATATGCTGATCATCATAAATTTCCGATTGTTACATTTGTTGACACTCCTGGGGCTTTTGCTGATCTCAAATCTGA
GGAACTTGGCCAAGGTGAAGCAATAGCACATAATCTTAGGGCCATGTTTGGCCTGAAAGTGCCAATTGTAACAGTCGTAA
CTGGTGAAGGTGGTTCAGGTGGGGCTCTAGCCATTGGTTGTGCGAATAAAATGTTTATGCTGGAGAATTCTGCTTTCTAT
GTTGCAAGTCCTGAAGCATGTGCTGCAATACTGTGGAAATCTTCCCAAGCAGCTCCTAAGGCAGCTGAAAAACTAAGGAT
AACAGCTCAAGAACATTACAGACTGAAAATTGCTGATGGTATCATCCCTGAGCCTCTTGGTGGTGCACATGCTGATCCTG
CATGGACTTCCCAACAAATCAAGAATACAATTGTCGAGTCAATAAAGGAATTGGAAGAGATGAACACAGAAGAGTTGCTA
GAGCACCGGAGACTAAAGTTCCGGTCTATAGGAGGGTTTCAAGAAGGCATTCCAGTGGAGCCTAAGAGGAAACGCAACAT
GAAGCCATCTGAGATTAACATGCCAAAGGCTGCTGATATAGAATCGGAGATTGAGATATTAAAGAATAAGATCCTAAAAG
CAAAGGGACCTTCTGATCCAATTACAAGCCAAACAATTGAAAAACTCAAGCATGATGTAGACAAGGAGATCACCAATGCA
TTTATATCAATGGGATTGCAAGAGAAGCTAGAAGCAGTACAGTTGGAGCTATCTACCGCCTCACAAGACACACCAAGTCA
AGCCCTCAATCGTAGCTTGAAGGAGAAAGTAGACAAGATAATGCAGGAGTTTAACCACAACTTGTCGCGGCCGGGGGCAT
ACCTTGGACTCAAACAGAAGCTTGAAAATCTAAATTTGGTAAGTCGGATCATTGAGACAGAGGAGAGGAAGAAGAAACTG
AAGGCCGAGATTAATCAGAAAATTCCAGCTGAGCTAAAAGCCAAGATGGAACTTCTGAAGAGTGCTGAAGAGAAGATATC
CAGAGGAGAAACAATGGATAAGGATTTGATTGAAGAAGTACAGGGAGTTAAGCAAGAGCTTGTAGAAATATTAAAGGCAG
CTAACTTGGAGGTTGTTGGGGTGACTAAGAAGAATGTGGCCACCGCACCAGCAGAGTTGAAGGGAAAGATAGAGAAGGTA
AACAAGGAGATTTATGAGGAAATTGAGTGTGTCACAAAAAAAACTGGTATCAGTAGAAACATAGAAGACCTGAAGGCGGA
TATAGAGAAAGGCGCAAGCTCAGAAGACAGAGAGAAAGCAGAAGCAAAGATAAAGCAGGAGATTCTTGCTACTTTGGACG
TAGAAGCACTAAAAGAGAAGGTTGAGAATTTGGCAGCGGAGCTGGGTCTTCCCAAGGATGGTGATACAGACCATGAGGTT
GGTACGGGAAATGGCCGATTTTAAGAGTAAAATGACCAAAATCTGTAATGCATTTTCATGAACTTGGAAATGAGATACTG
CAACTTTTTGGTGCAGTGTACTCTTTTGAGGTGCTGTTATAGTACTAATGTACTATGCGTTCTTTTGATGAAATAGAATG
TGTTGTATTCGG
>c103877_g1
ACCACTGATGCAAACAACTATATCCAAGCAATGAGATTGTTCAAGGAGGAACCCAAATGGACTCCTTTGAACCGTGGTCC
GGACGTTGACGTCAATCCATACCGCAAGGAGTACTTGCAAACTGTTCCTGCAATTGCAGGCCAGTAACGGAAGAGTGAAG
ATGAAGGGTAGATGATGGTTGGATGGATGTTGGACGACTACATGATGGAAGTGG
>c104486_g1
GGGGACATGGCCGTCTGAGTTACCTGCTCGACCGCTAGGTCGAGTCGGGGATGATCCACGCGAGTGGGATCCAGCGTGAA
CGGGTGATCTGGCCCTTTGGGGTGTTCGCGCCCCATGCCGAGTACGAATGGCGGAGGGAGACGGCTCTCGAGGATCAGCT
GAGGGTGGTGGAGGTGGGAGGTCGACGGGTGCGAGCTGTGCTCCAGGAGGTACCAGCGTCATGGTGGAGTGGAGTTGTGA
TTGAG
>c67253_g2
AGAAATCACAGTGTTCTAGGGTTTTGAAAGTCGAAACCTTCCTCACCCAAAACCTCTCTCTCTCTCTCATCCCGACGACG
ATGACGCATAGAAACCAAAAGCAAACTCCGTCGCCGTCGACGATCCTAATTGAAAAATCATGGACCACAATCCTAACAGA
GCCGAAGCCGAGCGCTTACTCGAAATCGCCGACGAGCTCTTACAGAACCGAGATCTGACCAGCCCACGCGACTTCGCCAT
TCTCGCTCAAGAAACCGAGCCGCTAATTGACGGCTCCGATTAGATCTTGGTCGTCGTTGATGTCCTCTTAGCCGTTGATA
AGCGCGTGAACAACATCCACCTGGTAAGCCATTCTCCAGCTGGATCGCCGATCCGACGACCTCGCTCTGAACAAGAAGTC
GTATCGACGGCTGGAGTTGCTGCTCCACCGGGACAAGAACCAAGTACGCCTTCAGGCTCGTCACCGATGCATGGGCCGTT
CTGTTAGACACTGAGCTCAACCTCTACAGTCCGGTCGATCTCACCGGCGCAACCTCAGCTTCCAATCCGAGCAAGGTTCT
AGTGCGGCGAGGGCAGATGCTCGAAATGACGGCGTTTCGGAGCTGCAGCAGCAAAATCATCTAAGGTCGAGATTTCTGGT
AAGATGCGATTGTAATTTGGCTGGAGTTGTTTGTTTGTTTTGAGAATTTGTAAACAAAGATTAAGCTGTTGTTCTGTGTT
GATGTCGCTCTTCGTTTGAAATTTTTATAGAAATTTAGTGGAAGAGAAATCACTGAATTGTGCATGAGATGAATGAAATT
GAGATTTGTAATTAACTATGTATCAGCATCATTATAGGATTGTACATTTTCAACACAGTAATAGTATATTTTTGATATGG
TGATAGTATATTTTTCACACTGTGATAGTCCATTTTTGACACGTTGAGTAGATTTTATATTAGTTAGTCGTAACTTTTGT
TGCTCAC
>c47401_g1
TTATTAAGTCCAAAATGGGCAGCCAATCAGATATGTACTTCCAGAAAAGAGGTGCAGTACTATAACCCATTAAGACCAAT
TCCAGCCCAAAATAAATAAGACATGGAAATAAGTTATAGGTTTAGTCAGGTGGCCTATTGCTAATCATTAAATTCATTTT
TCCCCAAGTTCCCACATATTCATTTCAATGATTATCTGGAATATCCAGTTTCTACCTAATCTCATGATAACAAATATCCA
TCTTAACATCTGTGCCCACGCTCTCCCCCAACCTTCATCTACTCATCTACTCAGTATGATTTTGGTCTCTTATGTGTTAT
GGGTGGGAGGGGTTATTTTTTTTAAAAAAAAAGGCCTTGGTGGCAGTACGGTTT
>c62059_g1
AGGGGATCAGAGACAGTGGGTACATCCTTTATTTGAGTTGGTTGTGAAATTTTTCCTTTAATATACATCCTGGCGATATT
CTTATAGAAAATGGAGGTAAGTGCTTTAAGATGAGGAATATGGACAATATCAAGAAAAGGAAAACCCAAATAGCATTAGA
TGATAATAACAAATTATTTCCTAACCCAAGGTAGGATTATATTTTTCATATTTACTTGGCGAAATTTACCTGTACAGTGT
CAAGCTTTCTTTTGTTAAAGTAAAAATAATTTATTATTTAGTTCTTATTCCAAAACTTTTAGTTGTTTCTTCAAAAAATC
ATTGGTCATCATTTAGACTGGGTATTCCACTCCAGACAGCATCTTTTTGCCACAACTTATTTATGGAATAAAGATCTCTC
TCTCAATTGAACAAGTACTATAGATCACTTTTTTAGAATTTGTTATATATTACTGTCTGGATAATTTTATTTGGAAGTAG
AAGTTAAAATTTCATTATACAATTCTGGGGTTCGTTGATTAGTCTAGCCTCCAGAAGGTAGTGTAGAATAACCTTCTACA
TGAGCTTAGAAATCCTTTGAGAATGTTTCTAGATGTTGATTAATCATCCATCTGAGGTTTATCTTGTTTAGTGCTAACAT
TTGTGACTTTAGGTACAATGTATTGGGCCTGGCAA
>c97282_g1
GTAATTATGCCCTTAAATTTGTCCTAGCAGTGGTGTTTTAGTTGCTGTTTATTTAGTTAAATAGCTCACAACTGTGTTGC
TATGCTAAGTCTATGAGTTGCAATGGATTAGTTAAGGACCATCAAAATTCTGACACTAGCCAAACTAAATATAGGAATAC
AATTTATGACAAGAATACATTACAGTGACTAACTTCAGTGAATGAAACTGAAATATAAGCTTCTCCCTTCTGAAATCTTG
GGAGATCTCAGAATT
>c103677_g1
GCCAAATATCTTGAGCAAAAGAGCAATTGAAAAAGAGATGAGTCTGATCCTCTAGAAAACCAAAATTACAAAGCTGACAT
ACAGACACCATAGGAATACCTCTCTTTTGAAGTTGATCATCCGTAGGCACCTTATGATGAAACAACCGCCACGCTAGCAA
AGAAAAACGCGGAGGGATAAAGTTACGCCACACTGTGAAGGCCCAAGGCGGTGAAGAGAAATTTGGGCGGAGCTGATCAT
AAGCAGAGGAAAA
>c86129_g1
AAACTTTTGGTGATATAGTGTGTGATCAAATTGGGTCCAACACCGACAAGAAATTTTGAATTGCCTGCTTTAATTTATAT
GCGAAATAAAGTTAAAGCATCCTACCCAAATTGGCAATGCGTGCAAAGCCCATGATGTTATATAGTGTTTCCAAATTAGT
TTTACTGCTCCTTTTTGTGGCATGGGGAGTAAGTTGAGTTTGTGAGGAGAGTCGATAGTAAG
>c103266_g1
GAAAATGAAACACATCAAGTTGTTTGTGAATTATTCTAAATTTGGTAACATTACAGATAGGAAATTGATTAGTAACAAAT
TAGCCAAGTCCAAATTTGCTGGGAAAATGAAATACAGTAAGATGATACATTTTTGTTGTTGGCTGAACTCTGAAGACTAA
ATTGTGGGAATGCATAGAGAATCAAGAAGAAAACAATCACAAACAAGGACCAATTTTTCTTAAATGTACTTGCTCAACTG
CCATTCAAATTCACAGTTAACCAAAAACATGAACTAGTC
>c94230_g1
AAGAGGCAGGGGTCAGAGCCATAATTGCAAAACTGATACTGCAGCGAGTCATCTTTGAAGACCCATATCTCTTGACACAC
GACGACTCTTGAGGAGATATTTTGTGCACTGCTCAAGGAGTCTAGTTTCTGTTAGAATTGGCCACACTTTATTTGAAGCT
ACAGTAAGCCCTGGAGAGTAATTTTCATGGGCAGAGGTCAAGCTGCAATGTGTGAGGTGTATTTTGCTTGGAGGAAGTCA
AGGCCTTGTTTCCTTGTGGATGGTGTCTATCGTATCTTCACCAAAGGTCGTGTGCATTGGGAGATCTACAAAGG
>c59533_g1
AATTAAACGAATTAATTCACGGGTACGTTGTTCTACTAAAGTTCAGTCACTTCTTTTGCTGGTTGTAATGCATTTGTGAC
TCCAACAACCTTTGTTCTGAATATTTTTCCTTATATAGTACATGTAGATTGTTGATTTGATCTCTATTAAGGTCCTCGTG
TAGGAATTGACAAAACTCGTACAAGAAAATATGGAATAGGGTTCATAAGACTCGTTTATTGGTGCCTTGACCTATCATTA
TATTGTTCCCATTAAGACTGAAGAAATTGTATTAGTAATAAAGGAATCAAAACGCTTGCAGCAAAGGGATCAGTGCTTTC
TTGTAGTTGGTAGGTAGGAGATTGGCTAAGTGGTGAAATAGTGGGAACTACATAGATCCATAAATACAAGTGGACTAGGA
TAAGTGGGTAGAATTTATGGTAGTGGTTACTAACTTACTATAGATACTATTATGGAATGAAATCTGAATGGCAGAAATTG
AGGCTTTGCACATTTTAATTGTTCATAATATAAGTAATTCTCACCTATTTGTCATTTTTTTTTGGTAAGGTTCTATATTT
ACTGAATTAATTATTGTCTTTTCCCTGCTTGTTTCAAGATCTATGTACTTCGTCGACAACAGCACGTAAGTCATTTTATG
TGACGCTTTTACTTTATTTTCTTCTTCTGGATTTTGTACATATCAGGTTAACCAGGATGTGGAAGTCTATGCTTGAATGC
CATCATAAT
>c10880_g1
GCGAGGATAAGGGCCTGGCAAGCCTTGATGGAGGGGTCGATCTTCTGGAGGACAGAGATGGAGAAGGTGGCGGTCTTGCC
GGTACCGGACTGGGCCTGAGCGATAACATCGTTGCCCTTGATGACGGGCATGATGGCGCGCTGCTGGATAGCAGAGGGGC
GCTCGAAACCGTAGGCGTAGATACCACGGAGAAGCTCGGGCTTCAGGTCCATCGCATCGAAGGAGTCGGTGGTCTCATCG
TAGTTCGACTCGATCTGAGCCGCCG
>c114142_g1
GGCCTCATGTCCTCCAAAAGGTACAGCATTTCTATACTGTGCTATAGTTTGCTCTTCTCAATTTCATTGTTGTTGCTCAA
TTTGTTGCGATATCCAGTAATTGTAGGTTAGCAGTTCAGTGACTTGCATTATGTAGAAATCTAGTTCATAAAACTTGTTT
GATGATAGGCAAAAAGAAACAAGTTTTGGCAAAGCTGTAGCTATTGATGCAACTCAGAGGCAATGGATGCAAATGATAAA
GCAA
>c114940_g1
GAGAAGTATCACCACAAACCCAATAGGTATCAAATCATGGAACAAGCACTGGTATTGAGAAGTACCTTAACAATGGTTTA
TGGCCAAAGAAAATGACGGCAGTATACATTTCCAGTCCATTTTTCTGAGTATAACTTAGGAATTGTAGCATAGCAGTTTC
TTTCATCAGCATTCTTTCAGTTCAAATAAAAACATAAACTTTCCTCCGTATCAAATTCATGATGGTCTGATGGAAATCAG
TACTTGCTCAACTTACGCAATCAAGATCATATTTTTACATCAAAATTTCATATCTTTCAATAGTAGCCAATACATAACAA
TAT
>c81925_g1
AAACCATCCACTGTGGGATTAGCCGCTTCAATGAGATCTTTTATTCTTGTCGAAGAAGAAACGAATTGAATCGATCTTCA
ATGAACATTGTATCAAATTGTGCTTAGCGAGTCCAAATTGCTAATCAAGATTTATAACTCTTAGTGGCATAGCTCATCAT
TTACGGGATTAGGCCACACAAAGATAACAAAACTTACGTACTCGAAGACTCGAAGTTAATAAAA
>c70805_g1
GAGTGAAAGTCATGGATTGTGATACATGCGTCGGCAGCAAGCGGAGCGTGGAAGAGACTCCAATTCCAGAGCCAGATAGC
CACTCCAAGTCGTCTGAGATCGTTTCGCCTCTGAATCTGAAGCAAGAACTGCCCACTTGTTTCCTCGTCTCTGATTCCTC
CCCCAAGAAGCTCAAGTCTTCACCTCAAGAACCACCCACTTCTTCTTCTGGATTTCATGATTTCAAGATGGGTTCTGAGA
ATGAAAGCCTTGTGGGTCTCTCTGGAATTCAAGAAAGCCTTGAGGATGCCTTGGATGTGAAAAAGAAGCAATTGTTGGAG
CAAGTTGAAGCCATGGCTGAGGAAAAGGTCACATCTTTGAAAGTCCAAGTGATTGATGAGACTGCGTTGATTCAAACTTT
GCCAATGGGTTTTCTGGGTCATGCTCCATCTGGGGATGCAAAGCAACAAGTCAATGGGAAAAAGGCAAGAAACCAACGAA
GGAAAGAGAAGCTGGCAAATGGGTTCAAGCATGAGGCTCAAGCTGGCAGCTCAGGAGGTGCTAAGAAGAAGAAGACCACT
TACTCAAGGATGGAGTTGGAGGCCTTGCGATTTGTGAACCCTGCAGGACAAAACAAGCTGTGGAAACATGTGTATAATGG
GCTTGGGCCCGTTGTGGCAAGGGAGTATGATCATCTGGCAATCTCTATGCAGCATCAGAAGAACATCCAGTTCAACTCTG
ATAATCGAAAACGCTATTGGAAGATGGATGAGGCTCCTGGCATTCTTGGTAAGTGCTGTTACATGTGGTGATTCTTATCA
TATTTGTGTTTGTGTGTTTAACTTAATTGTCTGCTAGTGTTTTCCCTGCTTGTTCTAGAGTTCTTATTAGTTTTCTTTTT
TGATTCCTTCCATGTAATGTATGACATTCTTCCAGTGTGAAATATAAGCGACTGTTGAACCCAAAAAAGAAGAAGAAAAC
AAATAGGTGAATCAGGTGCAAATATTAGCCTGGATGAACCACTGCCCATGGTGGAAAGATGTTCATCATAATGTTGGAAG
ACTGATTTTGTGACCCTTGTTTGTTAGGAAGGAGCGTTTGTAACCTAATTGCCCTGGTAGCATCTATTTTGGCTACCGTT
GGTACTTCGGGTCTGACTTTACATTCGATTTGTATGGCAAAATTCAATGGATTGAACTCAAACCATCTCATCTATTTTAC
GGCCAGCTTGCTATCATGTTATATCCCATGGCCACTTATGATGAAAATCAGTTTCGTTAATGTGCTTAATTATGGCCCCT
TTTCCCCCTGATAAGAAAAGTTGAATGCCTTGCTGATTTTTCAGTGCTGTATCTCCCCATCATCTTGTCTGAGTACCTGA
ATGGGCACCTAGACTATGACTACATTAGCATCAACTACACCCACACCTATTTCAATAAGGATTCCTCCTTTGGTATATGT
CCACCATGCTTATTCGTAATGTGCCTTGCTCAGTAGTTCTTTTCTTTGATTAAGCCACATTAAGTCATTTGGCCATTCTG
TTCCTGACATTCAAGGTTCCGGTTTTTGCATTGCCATTTGAAATCAAGATTTTTCTCTTCCATCTAGTCCATTCAGCGAA
ATTCTTGAATTCTCTTCATATACCTTTTCCTCCTGTTCTTAGCTGTGATGGTGTCAATTTGATGGGTTCAATTTCTGTAT
GCACAGGTGTGGGTGCTTCAAGGGGAAGATGGAATCAAATGAATGTCTTTGTGCATTGAAGAATGGCCTAAAGCAATCTG
CAAAACACCTAATGTCTAGCATAGTCGACATATATGTCATCATCTGTGTACTTAGGTTCTTGATAGTCGTCTGGCGTACT
ACTTGTATGCTGTCCTTGTACATGGAAATTCTTTCATTTGTCTTTGTAGATTGTGAAACATACTTGGCCTTGCAGATGCC
GTTGTATGACATTCTTTCTGGTTGAAAATTAATAAAAGTGGTTTTTCTGTAGTAGAATCAATTATATTGTTTGCACACTT
GTATGAACTACTATTATGGATGCCAACTCTAAAATTGAAAAAGAAAAGAAAAACGGATGCTTACTTGGCCTGGATGAAAT
GATTCTACATCTGTGTGATCTTGTTAAACGTTTTGATGATTTCAGGGGAATCATTAG
>c62926_g1
GGAAGGGGAGGAGGAGGAGGAGGATGAGGTGGAGTCGTCGTCGGAGATGACGCAGTCGACGCGGACGAGGACGGTGTCGA
CTTGAGGGACGAGGGAGTGGAAGCGGCGGGAGACGACGCAGCAGCGGCCGAGGGCTTTGACGTCGGCGATCTTGTTGAAG
ACGAGGAGGAGGAGGGAGTCGGGGAGGCGGTCGAAGTGGTCGAGGCGGCGGAGGAGGTCGGAGGGTTCGGGGTAGACACG
GGAGGAGGAGGTGAGATCTGGGTAGAAGGAGGACATGGGTAGATCGGCGGTGGTGGTGGATGATGGCATGGTTAATCTGT
AAAGGCGGAAGCTTTGGTTTGTAAAGATGAGAGCTTTGATGGGTGTAGGAGGTCTGAGAGAGAAATAGAGATTTGATTTG
GAACAAGAAGAAGAGGAAAATGGTGGGTTGAGATATATCCACGCTACTCTGTCATCTCCAAGGTTTCGACTGTGGGGGTA
AAGGAAAGTTACCTTTTTGTGTTAATATCATCACTCTTTCTATATCTCTTTTCCTAATTACTTGCCTTCCTTATTTGGTT
CCCAAATTTTCTATACCTCATGTGTAATCGAGAATCAAGTTCAACAAGTGTGATGATATTAACACAAAAAGG
>c104614_g1
AGATATATAGTGCTAAGATGTTTAAGGACACTAATTTTTCTGCATTACAGAAAAGTAAGGTATACAGAAAAGTAAGCTCA
CATTTCCACAGGGATTAGCTTGCAGTGCTATAAATTAGATCAGCATTCCAGGAACAAATAACAGAGTTAGTTACTTGTAT
TGTGACCAAGATTAACACTTTCCTAGGTATATTTTCTTAAAATTCTACCAATAAAGATACTTTTAGGAAAAA
>c37468_g1
CAACATCATAGAATGTTCTTTCCTCTTGGGTTTAACAGTTTTAGATCAAATAGATGCAAATCTAGATTAAAAAATGAGTC
TTTATTACATGAATTGTTGTAAGTGCAGGGATTCAGAAGCGGAGAGATGTCATAGAATTACATGAATTGTTGTAAGTGCA
GGGATTCAGAAGCGGAGAGATGTCATAGAAAACAGCCATGGGAAGAAGCTTGTGGGGATGTTACATG
>c84567_g1
AACTAGGAACATAGTCACAAATAGAAATAGTGAAGGAAACATCAAAATTCCAAAAGACATGGGGATCCTGTTAAGAAACC
TCGTTATTAAATTGCTTCCTTTGCATGTATTCAACTCTTGATTGCTCATATAAAATATCTTGGTGACCTGTCTGTTTATT
ACGTTTTTGAAGTTTTAAATTGCATCTTGTTTTGTTGGAAGCTTTATAATATTGATTTGGTGTTGTTGAGAAAAAAAATA
ATCTGAGGAAATTGTGTGCCGTCAGTGGTGTCACAATTTGGGTCCATTTCATTGAATATGCTGAAACAAAGGGAATCTAT
CCATGTATCTGATTTTTGATATATAAACCTCAGAACTTATGCCTTAATATG
>c90825_g1
GAAAGATGTAGTATTACTTTTGAAGGCGGATGTCGACCTCTAGCTAGCTCGATCGCTTCTCTTTTCCGATCCCCGGCCCC
CATATGTAAAAAGGAGCAAGCTAGATAGAGCATATACAGCTTACTATACATAATGCATGCACTAGCTAGTTGGTTCTTGA
TCGAGCTAGCTAGCTTTAATAATTGAAGGCAGGCAAACTGGC
>c95304_g1
ATTCTTGAGCATGCTCAGAATTTGGAGAAGATGATCATTGTTCACTTGCAACAGCAAAACAACATTCTGATGTTGAGAGG
TTTTTATGTGAAAGCAAGATGGTTTCAAAAGCCACTTGTCTTTGAGAGTGTATAATGGAATAATTAAGTAGCAACCACTA
CCTTGCGAAAGCAAGACAACTGAGCATGCTCGAACTAGCAATGTATTACATTCCCGATTCCGGAAGAACTCCGTAAGATG
AATGACAAATGGAAGGTGTAGCAACTTCCAG
>c82363_g1
ATGTTTTTCTGAGTTTCAGGGGTGAAGACACCCGCAAGACTATTGTCCCCACTATCTACCATGAATTGCAGAACAGAGAA
ATTGAAACGTTCATGGATGACACAGGGCTCCCCAGAGGGGCGTCTATTTCTCCGAGTCTGCTGTCAGCAATTCAAGAATC
CAGGTCAGCCATCGTTGTCCTCTCACCAAACTATGCTGATTCTGGATGGTGTTTGGACGAATTGAGAATGATTATTCAAT
GCATGGAATGTAAGAACACAACAGTTATCCCAATCTTTTATGATGTGGAT
>c82550_g1
GACGTTCGGATGTTTCTTTCCAAGTTCACCCCATCCTTTTAGCACATGGTGAAAAATTCAACAAGGAAGTTCTCCCTGCC
TGCTGTATTGAAGATTTAAGAGTAGGAGTATTCGTACTTGCCATATAAGACCCTAACCCTAACAGTCAGAGCTGCCTCTG
AAGCATTAAGAAGAACTCTTTGTGAATAGCATCAGATCCCATTTCACAATTTTCCTCTTGAATATCTCAGCAAGACTGAT
TCCAAATCTTAATCGAATTCATTACATCTTGGTGG
>c111554_g1
ATTAGATGTAAAAAAAAGAAACTCATCTAAAACTACTATTTAGTAGATTGTAGAAATAAAATTAGGAACCTGGTTGTACA
TTTTGAGCCCAAACTTTATGAGAATGGAGAAAACATAAATATATGAAGAAAACATGAAGTAAGAGAATAAAAATATAGAA
TGAAACAGGGAAGTAAAATAATAAAAACGAGAAGATTTTGGGGAGGACTTGGTATTAGTGGAGACCCGG
>c82747_g1
CTTTCCAATAGATGTACCCTGACTCTTGACTTCCCACTTATCTTCTAATCTTATATACTAACTCAACAAAACTGTATAGA
CAACATAAGATTATCAACTATATTTCGTACTTGAGCAATATGAACTTGAGCTAATGGAATAGCCTAACTGAAAGACGATG
AACTGATGACTTTCAAATGAGCTAGACATTTGTACGTTCAAGG
>c90360_g1
GTCGATGAGTCGCTTGTGGATCCTCATCTCGTATCGGTCCCAGGTCTTCGAACCCTCACCACATGGGGTCTTTCGGGTGG
TGTGCTTGAGGACCTTGGTTGGGAGCCTGACTGGGCCCTTGACTCGGAGGTCTCTGTCCTTGGCTCGGTTGATGAGGTCG
GCGCAGAACTTCTCCAGAGGCTTGACGTTTCGCGAGGTGAGGGTGATCCTGATCTTGTGGATCTTGGCGGCACCAGCACC
GGATTTGTCG
>c56589_g1
CTTTCATCACAGTCATGTCCTGCAAAAAAATATGGGTTACGCAAAGTCACTCTCCACACACAGACAAAGAGAAGCATGCA
CAAAATGTGAAGGCAAACATACGGAGGCCTTAAGAACAGTGTCTGAAGTACAGTATTGCCTTCAACATGACTCAATAACT
AAGTGACCTTCTAGTAATGTAAATATTTGTTTATAATAAAGGGGAGAG
>c97278_g1
GCAAAATGTATTATGTGTGACCTTGTATCTCGTCTTCAGTCTGGAACGAACCCAAAGGGGCGGAGGAGGGAGCTGATGGC
GACCGCCGGCACGAAACCAAGCAGCGCGCCGTCAGCCCGAGCAGCAGCGGCGGCGGCGGCAGCCTCCTGCGCGAGCTCGA
GTTCACCCCTCAACCTCTCGTTCTCATCGGTGAGCTCTTCGACGGTTTCTTTCAGTTCCTCCACAGCTTGTGTGAGCAGT
GAGACCTCCTG
>c90983_g1
GGAGTCCTTCGATGTCATGGGTGCGTTGCCAGATGTGTTCTCCGGTGGCCACACTACATGTGAAGACTTTGTCCGGGCGA
TCATACACGGTGCAAAGAGCTGAACGAAGTTTTCCGAGGATCTACAATTTGTGTTGAAACTTTGCCACGCGCCTGTATGT
TTGTAAGGATAGTCAGCTTTTGTGTGGCAGCTGTAAACATTATAAT
>c102887_g1
GACAGATTCAATCAATATTAGTTGTATTTCGAGTAGGGAATTCCATACATTATTCAAGGTGTTTCTTTCTTTTCATTGGA
AATAGCACCTGATCTTGCTAAACAAGTTTAAGCTTAGATTGTCATTCTTTTGTCTTTTCCTCTTCTGATAAGATATTGGT
CAGTGACATAGCAGACTTGGTTGAAAGATGAATCTTGTGATAACCTTTTGGTCCAGAATAAAAATCAATCACAATGAACT
GGTGCATAGGTTTTTTGAATTTGTTTACTGATTTATTATGTCATACATGTACAATCTGTTGACACTTGACAGAAACTGAT
CTTCTGAGTAACTTTTCTGGTACTTCATACATATCTTCTTAATTCTTTTGCCCCAAGTGTATAGATGTATCTGCAATCTT
AATATAAAGTAACATGTCTGATCCAGTAAGGAATAGTGATCATGCAGTTGTATATATGCCGAATATAAACTCAATACTGA
TGATCTGCTTTGTCCATTGTGATGCAGTTTTCTGTTGTGTGGGTGCTCTTG
>c72281_g1
TTCTTCTATTCTTAGTTGCATGCAATTATAGATCTATACATTCAATGTCTTCATATAGGGACCCCAAATTGCTATTAACT
TCAGTACTTCATCATTTGATCCTACTGTCAAAGCCTATTTACATCGAATTGAAATACTACCCAAATCCCAAATAAGTAAG
ATACCACGTACCCATTGACAACAAAAGAAATAAGAATTTCCAAAACTACAAAAGGATTACCAGAAC
>c95643_g1
ATTTACACCTAACGGTTCACTACTTCAAGTCATTAATTCACAAACATATCTCAATATGCACATATACAACCAGTAAATGA
CTGTAACACGAAATCTACAAATAAATTCAACTTTGAATTTAACAGTATAATAGGTGTAGGAGAGGCCTTAAAAGTTTTCA
CAGCCAAGCTTGGAAATAAAGATAAATTGAGGCTAAAATCACCACGCAGTTGGTTGATTTCTCTTGGTGCTAGAGAGGCC
GTTTCACAGCCACCCCCTCAATCCCCAATAACTCTGGCATTAGTAGAGGCCTAGGTCGTCAGTCATCGGCATCAGAGTGA
AGCATATCGGTGCCGGAGATGTTGAGGCCTCAAGATCGAAGCCCATATAGAGGAAGAGCACGGGTCGACGACGTCGATCT
GGTCCTCCGTTGAGGGATCGTTGGCTTTCCCGGCGGTGTCATCGTCGGGGCTTTGTAAGCAGAGTTGTCGTTGAGCGTTG
TGGGGTTGAGAGAGAGAGAGAGAGTG
>c46132_g1
GTTAATCAACTATACTAAGAGTGGTAAGAACATTCGTCGGAGTTTTGATTCCACAAAATGCTATAAAAATTCAAATGTCA
ATTTTATGAGATTAGTTTCACTAGTTCATTCTGCTTGCAACACCATAAAAGTCCAAGCATCAAGCGTCATACAGTGTACA
TTTCTTTTTCAGCTGTACTTTCTGTGTGTCAGTGTGTGTGGATCTTTTTATTTTTATTTTTATTTT
>c56639_g1
AAAATCAGCTAAATCTTTAAGCCCTGAAATAGTGAAAACTCTTATTAATAATAGAGGTATAAGTTTTTAATCGAAAAAAA
ATAGAGGTATAAGTTCATATTGATAATTACTTTCTCTTGAAACTGAGCGCCACAACTAGTAATATAATTTCAGTTCTCAT
ATATTTACAGATCAAATGAACACGACTTTAGTAATCTTAAATAACCAGTTGGATGAAATTCATTAGCGAGATTGTGGCTA
AATGGCCAAGATTAACTTGATCATTCTTTTACAGATTCCCCTGGATGTGGCTGTATATAAATAAAAATTCAACTAGTGCA
AGCAAATGAGAGCAGAACAGAAGGCTAACCCGTAGCCAGCTCACGAGGAGAA
>c61623_g1
GATTATCTGATCATCCATCCCCTGTTCATCAATGATATTAAATTAATAGCATTCATAAATTTCTCAAGTCAAGAGTGAAG
CTTCTTTCTTTTGCTTTTTTTTTTCTTCTTTTTTGCTGAGTTTATATTTAGTATATTTAGTTATTTAAATGAAATCAATA
ATATATGTGGTTGGAATTAATGGATTTGAGATATGTGCTCCACCACCTCCTTCCAAAACTTACGAAAGCAGCTGAAGACA
TGATCTGATGTTGATCTAAAACATCATTTAGAATAAGCGATGAACATCATTTAGAATATGCATTATTTTGAGAATATGCA
TGTTTATACCTTGTGATTGTACATGCTCTCAAAGAGAATGTCATAAGTGATGACAAAGAATTGAACATATATAACGAGGA
AAAGTATATGCACAAACCTGCCATATGTGTATCTGACCTA
>c61621_g1
GTACAGTAGAAAACAAAAGAAAGCCACCCAGCAGTCGGAGATGGTATACTTCGAAGAGACAGATTATCATTGACAAACAT
CTATTTCTGTTTATAGAGGTTATATACATAAGCAGGTAATCTCACCAGAACAACGTATTACAAACACATGCCATCAACTG
ACTAACCAAGTTAAATTCTTTAACAACCAGTTAGCCACTAATCTCATTACAACAGCTCTCAATTGCAACTACTAACCAAT
GCAAATACAGTGACTGATACTAACGCAATGAGTGATACTCAATAACTAACAGACCTTGTGAAAGTTGAAGACCA
>c46429_g1
TTTTTTTATTTTTTTTATATTTTTTTTTTTGGGTACCCTTGTCATTTGTTTCATATAAGTTGTTTTCCCTGGCATTAAGG
ACACAAGAATTTTGAAGTGGTTTCCCGGAAAATATTCTTCATCTCATGGATAATTATCTTATTTATCAGTTAATCTTGCT
ATAAGGTGGCAAGAAACCTATATTGAGTGATATACGTTGAACTAGTTTCATGTTCTTGGAATTGAATTACCTTCATTGAT
TTTTTATTTTAGTTTTTATTTCCTTCAGATTATGTGGGGTAGCTCTAATTTAAATTGCAGTTAAACTTTTACTCGGTTTT
CCTTCTATCAGTTAGGATCTCTATATTCTTGCATGCATGGTGTGTATGTAGACATGGCTTGGTGATAAATTTTATATGGC
CTTTTAGTATTATATCTTACTTAGCATTTATGTACTATGATTATTTTCTTTTCCTTTAAACAAATTTCAG
>c39048_g1
GCGGACATCCCAAAACTCAATCCTGCAATTATATAGATGGAAGATGAATAATGATACACAAAAGGAGGCAAATTAGTGCA
AACAAGTCATTGTAAACATAGACTTAACAAATCAATAGTTCTCCAAAATTAGAAAATCCACACTGATTTATATGGTCAAC
CGTATATAACTTCACCTAATTTTTATTTTATAAATAAAATACACAGTATTCCTGTGAACAATGGTTAACTAGTAAATTTG
AAATCACACTGCAGTCACTGCACTCGACACTCGTCATGTTAAAATAACCAAATACAATAATATTGAAGAGAACCGTAACA
AAAATACCATTATTGAGTCTGAGGGAAGACATAAGGCCCTTTCAGACTTCTGCACTCCTTCAGTATTCAAAGAGAACAAA
GAGGGTATTCAGTCTTGACCTCTAGGAAAGATGCATACCAGAAATTTTAGTAGATTCAGCTATCGTTATGTTAAATTAAG
TACTTTATTCATCCAATAACTGTTCAAGGCCACCAGTTTGTGAAAATAATGACAAGATTGATGAACTTTCCATTCAGTAA
ATAAAGTGTTAACAGCATGTTTATGCCTCAGTAATGGTCCTGCTTCTTATTCAAGTACTTACAGTTAGAAGTCCAAACGA
CTATTAATTTGAACCAATATCAACCCCAAACCAATTCAAGATGCAATTATAT
>c77745_g1
AAAAAATATACAATTCAAAGCATAATGCTGCTACTTAAACGTTAAAATTATACCTTCCATATAAGAGATATAACAACTCA
AAGTTAATACGAAAAGAGAAGGATTAAGTAGCTCGAGAATGGAAAACAGAACTCCTTCAAACATTTTTGATTTACAAAGT
GTTGCCAGACTCACCTGTTAGTAGATATGTATGTTGACAATCCAGTAAGAACTATACATGCTATGCCTAACCCCTAACAG
ACCAAAAACAGAAATCCTTGTTAAGCGTCTGCTACTTAAGTAGTCTCGATCAGTAGACAACCTTTCACCACTTTTTCAGC
AAAATTTGCCTGAATCAACAGTCCAATCATTTAGGTTGCAGAAGGTAAGACGCCCAGATATCATCTGCAGGAGGTGAAGG
TTGAACCCAGTGTCCTGGTATCCGGCTTCCTCCTGGTCTTATATAGGCATCCCATGTTCTTCTCACCTCAATAAGGGTGC
CCATATCAGTATTGCTGCCATGATAGTAGTGATAAAATTCCATAGGTAAATTTGCCACAGCATCATAAGCTCCACTAACA
CCCTCTCGTTGTAGAACTTGTTTTCCAGATTCCTTGTTAGCAATTGCAGTAGACTCGCTTTCATTAATGCTTTGAATTGT
CTGGCCTTTACTTTCCTCATTCTCGCCTTTATTATTGTTTATGGAGTCCGGTCTGAAATTCTCGGTTGTGTTTCTTGATT
TCTCAGCAGTTGCAATGGCGTCCCTAGCAGCATCCATGTCAGCTGCCAAGATTGCTTGATGATCCTCCTCCTCAACTCTA
GCTTGTACTCTTTCAACAAATTTATCATTCTCTTTTGGGAGCAAATGGCCTTGTTTCTTCATTTTTTCAATCCTGATAGA
GCGCAATTCTTGCAATTTCTCAACGATCAATACCGTCTCAAGCTCGGATTCTAGTCTCTTTCTCTCTTCCTTTGCTTTAA
GGCTTGCAATTTTCTTCATGTCTTCCATCTTGCGTTTGGCAATATCCTTAGCAATTTCCCTAGCTCTCCATTCATCAGCT
TTGCGATCAGCTTCATCAAATCCTTCACGTTCCTTTGCAATCATCTCCGCAATGCGCTTCCTCTTTCTTTTCCTCCAACC
TTTATTCCTCTTGGACTTGCATATCTTATTGGATAATCTGACAGCCGCAGATTTTTCCTCCCAGGGACACATTTCATGCG
TGATCGATCTAAACGGTTCAATCTCAACTCGTAGTTTAGCCATTACTGAGTTTGCAGCTTCCACTGATCGCAACACTTGG
GACTCCAAATCGATCTTCCTATCTCTCAAAAACTCATCAAACCGACTCACAGTAGCCTCATCACCAGACCCTTTACCATC
TTTAACTAACATCAGCATCTCAAGCTCTTTCTGCATTGCTTTTGCAAGACCAAGAGTGTCCTGCAAATTCTTGAGCTGCT
CACGCACATTCGTGGTCTCCCAGAAAGTACTCGTCACTGGAGGGTTGGGCGGCACCATAGGAGCATTGGTGGGCATCATA
GGAGTATTGGGTGGCATCATAGGAATATTGGGTGGCATCATAGGAGTATTAGGGGGCATCCTAGGAGTGTTGGGTGGCAT
CATAGGAGCATTGGGGGGAATCATTGGAGGCCAGGGAGATGTAGGTTGGTATTGATTTGGATTCATGGCTACCAAAAATG
GCTGAGGAAAGAAACTAAGAAACCCTGAGGAGTTGTTTGGACTAGTTTAAATTGAGACAGGACCAAACTGTCTGTTTATG
TATCAAGCTGAACATAACAGAAACCTCATAATGCTTAAACCTTGTAAACTAACATGCCTAATTATCTATTAAGAGCAACC
ATCAGTTCCTTGACTTCCTTCTGAAGGCGGGTTCTTGGCGGCAGAGACGGTGGTGAATCGGAAGCAGGAGAGGGACCCAC
GTAGAATATATGGGCCGAGTAAATTTGAACTTTGAAGATCTCTGAGGTTCACTGGTACTGATCCGCAGAGGCGCTTCTAC
TCTGCCCAGAAGCCAGCGGACCATA
>c86144_g1
AAATAAGTCTTACAGTGTGAATTATCGATTCCAATATTGAAATTTTTGGATATATACGAAAAAATACGGACCATCTCATC
ATCTACGTTTTGCCAATTGAGAAATCCTAATCCTATTATTCGATTTGAACCCATCACCAATAGAATACCTAGATTATAGA
TATGAAAGAATATTTTTGGTAAAAGTAATTATTGATAATTTGTAATAAAAGACTCGACTCTTACTACAAATCCATTTTCG
AAACTTATCTTATATATCTCCTCACAAAAATTTAATTTTTTAGAAACTTAGTATTAAAAGAAACAAAATTTGTTGTAATA
TAAGAGAATCTA
>c102156_g1
GGGGTCCGAACGGGAGTGGTCCGGCGGTCCCTGGCGGCCGGCAGTGGCTAGGTCTCCTGTGGGTCGGGAGGAGCTCACGG
GAGAGAGAGAGAAGAATGAGGGAGGGTGAGAGAGAGTGAGGGGTGTGTTGGGCTACCCACACCCGATCCACAACTTAAAC
TTCAAAAATTATACCCATTAAAAATTTACCCCCTTTTTACCATCTCAAAAATTTACTCTTTTAATTAATAACTTTTCCAT
GCTAACTCTAATTTTAACATATAGCATGTCTACAAACTCG
>c100762_g1
GTCTCAAGGCAAAGCCCACATATACCTTGGCCACTCTTTCCTCCTCAGCTGCCAAGTCTGACTAGAATATGGCAGCTGCA
GCCTGCAAGTAACATTCTTGGCTCTCAAGACAGTGCCTATTTCAAATAATCTGTCATTTATCATTTATTTCTCAAACTGA
AATTGCACAGCCCCTTTGTTCTAAGCACTGTCTCATTATCAGGTCATGTGGCCCTTTTCTATTT
>c109303_g1
CGACGTGTAAGATGGGGAGGAGCGGGGATGCGATGGCTGTCGTGGATTCGAAAGCGAGGGTTTTCGGGGTGGAGGGGTTG
AGGGTGGTGGATGCGAGTGCGTTTCCGTTTTTGCCGCCGGGGCATCCGCAGGCGACGGTTTATATGCTTGCGGAGAAAAT
CGCGGAGGATATTAGAAGGGGACGAAGAGGAGAGAGTTCTTAGACAGACAGACAGACCAAAGAGATAGAAGCGGCGTTGA
AGGTCTTTGCG
>c84586_g1
GGCGAAGGGATCTAAGCTTGTGTTGTCAGAAGTTTTCTTGTCTTCTGACGTCGACAGTGAAACCAATCAAATCGGGACAG
TTTTAAGGATGGTGGCATGGCTCATGCGTCATGCGTGGATATGGTGGATCTATCTTGTTTGGATGGTGAAGGCGTGGATG
AAGGCTGCTGTGATGCTTTGCAGAGGTCGTTGCTGGGTCATGGATATGGTGGATTTGTCTCATGTCGACGTGCTCAACGA
TGGTTTCTCGGCGGCGTTGAAGGTGGAGATTTT
>c75903_g2
TCTACATGGTTGCTCGACACCGGTGCAAATTCACATGTCACTGCTGATTTGGGGAATCTGCAATATCCCAAACCATATGA
TGGTAATGATCAAATCAATGGCATAGACAGGGAGGATCCTCTATAGAGGACATTGTGAGAGTGGTCTGTATCCTGTGCGT
CTTCATCAACAACGTGGTCTCGATCCTCCGAATCACTTTGCTCTTGTTGGTGCACGAGTGTCAGCACAACTTTGGCATTC
TTGACTAGGGCATACTTCCTTTAAAACTCTTTTCAAAATTTTATCCAATAAAGCCGTGCCTTTGTCCGGAAGTAGTTCTG
TTAGATTTTGTCATTCTTGTCCTCTAGGCAAAAGCACCAAATTACCTTTTGTATTATCTAGTTCAATTTCGAATAAACCT
CTCGATTTAATTCACTGATGTTTGGTCATACTCAACTCCCTCTGTTTAAGGTTTTCAATATTATGTTTTGTTTGTTG
>c104172_g1
AGAAAAACATTTCAGAAGAGCAAACAATGGCAGGAGTGTCACTTTTTGAGTATTTCCTTGAGATTGTAGAAAATTTAGAA
AATGGAGCATCTATGGATATCTCTCATCCTGTGTCATCCACTTGTTTTTGTTTGAGGAAACAGAAGACAAGATTGGTGGC
TTAAAGTATGGTGTGATGCTGTATGGAGCACAGAGATACGCTTTGGTTTGTGAGAACACAG
>c62169_g1
GAGCTGTGCTACAGTGGAATACTTACTCTGTGTAGAAGAAGAATATATAAAACTGGAAAGTTTAATTTGGATTTTTTGAG
AAAAAAAAAGAAAAGAAATACAGTATTACCCATTTGCGGCTATCTAAGGAAACAGAGGAGCAGGCTCTGCAAAATTCTTA
GCTATTTTTGGGTTTAAATTTTATTTTCGAAGCTTCTTCTTCTTTTTCGAGCTCTCTTCTATAGCTTCTTGCTGCTGTTA
GGGTTAGGGTTAGGGTTTTGTTTCAGTGACTGTAAATTATCCGATGGAGGAGGTAGGGTTTTGAATTTGGGGAATTTGGA
CGATATGGCGGCGGTGAATCCACAGCCTCTGCAGGCGCGTCCGTACGAGGACCACGTGGCGGCGGCGGGTTCGTTTCAGG
TGGAGGACGATGAGGGCGAGTACGAAGACGGCGGCGGCGATGAGATTATGGAGGAGGAGGAAGCGGAGGCTCACGCGAGC
TCGGTGGCGCGTGGAGGAGTGAGTGTGCTGACGTCAGAGGCGGTGGTGGCGACAAGGACCAGTGAGCTCACTCTCTCTTT
TGAAGGCGAGGTTTATGTGTTTCCGGCTGTTACGCCCCAGAAGGTACGAGCAGTGCTCTTGCTA
>c43824_g1
GGGTATGCAAAAAGTTGAAGGATCCCTGGATGTTGAGATGGAAGGCTTCGTAAATCTCACATACCCAAGGCCATTGAGTA
GGACTTCTCAAGAACCTTCACAAAGTGAATCATCTGCTGCAGCACCAGTAGCTTCATCTGGGATTGATGCATGTGATGGT
CCCAGTAACTCAAGTCAAACTATGAGCATATGTGAAAGTTCACTGAAACGAGCAGGAAATAGGAGCTCAGAAAATGGCTC
TAGATCGAAAGATATCAGAGAACGTATAATTGGCAATTTCAAAGATGATCAAAAGAGGGGGGAACGTTTAGAGCGATATG
GATCTGTGACATCAGCTGTTTCAGGAGATAAGGAGGATGCCACAAAAAAGCGGAGGGTGGAGAGATCACGCAAAATGGCA
GAGGCAAAGGAAAGAAATTCAACTCCAGTAATTCCATCAGATATACAATCTATCTTGAAGCGGTGTGAAAATCTTGAAAA
GGAAGTCCGGTCCCTCAAACTTAACCTGTCCTTCATGAATAGGAAGGATTCTGAGCAGACAAAGCAGATAGAGGAG
>c110085_g1
GTGAAGAAATGGAAACACTAACATCAGATGAAGCAGAGAAAATTAAAAGAAGGAAAAGGGACACTACAAGGATTCCAAAG
GCGCTCTTAAGGGGAATTGAGATGACATTGCATCATAATACAAAAACATACTACTGTGAAAAAGGAGCAGTCAGAGAATA
AGAAATAGCTCCTGAAACAGAACTGACTGCTGAAATAATGA
[truncated: 67,039,883 more chars]
